# Supplementary material for: Integrated Analysis of Transcriptomics and Proteomics Provides Insights into the Accumulation Mechanism of Ascorbic Acid in Rosa roxburghii Tratt
Source: Foods. 2025 Feb 22;14(5):748. doi: 10.3390/foods14050748 (PMC11899413; doi:10.3390/foods14050748)
Supplement: Supplementary file 1 [file foods-14-00748-s001.zip › Table S2.xlsx]

## Sheet: 查询2
gene_id	A_readcount	C_readcount	log2FoldChange	pval	padj	NR GI	NR ID	NR Score	NR Evalue	NR Description	NT GI	NT ID	NT Score	NT Evalue	NT Description	KO ID	KO Name	KO Description	Http Link	Swissprot ID	Swissprot Score	Swissprot Evalue	Swissprot Description	PFAM ID	PFAM description	Gene Ontology Biological Pathway	BP Description	Gene Ontology Molecular Function	MF Description	Gene Ontology Cellular Component	CC Description	KOG ID	KOG Description
Cluster-181.10224	7129.71	181.21	5.2991	0	0	10875357	PRQ39022.1	2056	6.00E-228	putative major facilitator, sugar transporter, major facilitator superfamily [Rosa chinensis]	XM_004296729.2	XM_004296729	1168	0	PREDICTED: Fragaria vesca subsp. vesca sugar transporter ERD6-like 16 (LOC101314075), transcript variant X1, mRNA	--	--	--	--	Q8LBI9	1516	1.10E-166	Sugar transporter ERD6-like 16 OS=Arabidopsis thaliana OX=3702 GN=At5g18840 PE=2 SV=2	PF02309//PF00083//PF07690//PF14630	AUX/IAA family//Sugar (and other) transporter//Major Facilitator Superfamily//Origin recognition complex (ORC) subunit 5 C-terminus	GO:0006260//GO:0006355//GO:0055085	DNA replication//regulation of transcription, DNA-templated//transmembrane transport	GO:0022857	transmembrane transporter activity	GO:0016021//GO:0000808//GO:0005634	integral component of membrane//origin recognition complex//nucleus	--	--
Cluster-181.10820	23278.3	779.67	4.8994	0	0	--	--	--	--	--	HG934840.1	HG934840	497	0	Rosa hybrid cultivar microsatellite DNA locus WGR22	--	--	--	--	--	--	--	--	--	--	--	--	--	--	--	--	--	--
Cluster-181.12626	4959.44	55813.9	-3.4925	0	0	10941316	XP_024188412.1	1647	8.70E-181	galactinol synthase 2-like [Rosa chinensis]	XM_004288305.2	XM_004288305	929	0	PREDICTED: Fragaria vesca subsp. vesca galactinol synthase 2-like (LOC101294210), mRNA	K18819	GOLS	inositol 3-alpha-galactosyltransferase	http://www.genome.jp/dbget-bin/www_bget?ko:K18819	C7G304	1378	6.20E-151	Galactinol synthase 2 OS=Solanum lycopersicum OX=4081 GN=GOLS2 PE=2 SV=1	PF01501//PF11051	Glycosyl transferase family 8//Mannosyltransferase putative	GO:0006486	protein glycosylation	GO:0016757	transferase activity, transferring glycosyl groups	--	--	--	--
Cluster-181.16224	293.648	11406.1	-5.2816	0	0	10886998	PRQ50663.1	936	2.00E-98	putative small heat shock protein HSP20 [Rosa chinensis]	XM_004303262.2	XM_004303262	502	0	PREDICTED: Fragaria vesca subsp. vesca 26.5 kDa heat shock protein, mitochondrial-like (LOC101299103), mRNA	K13993	HSP20	HSP20 family protein	http://www.genome.jp/dbget-bin/www_bget?ko:K13993	Q9SSQ8	416	1.80E-39	26.5 kDa heat shock protein, mitochondrial OS=Arabidopsis thaliana OX=3702 GN=HSP26.5 PE=2 SV=1	--	--	--	--	--	--	--	--	--	--
Cluster-181.4211	385.961	9837.42	-4.6717	0	0	10866473	PRQ30138.1	4471	0.00E+00	putative tetratricopeptide-like helical domain, DYW domain-containing protein [Rosa chinensis]	XM_004295470.2	XM_004295470	2073	0	PREDICTED: Fragaria vesca subsp. vesca pentatricopeptide repeat-containing protein At3g57430, chloroplastic (LOC101312713), mRNA	--	--	--	--	Q7Y211	3026	0.00E+00	Pentatricopeptide repeat-containing protein At3g57430, chloroplastic OS=Arabidopsis thaliana OX=3702 GN=PCMP-H81 PE=2 SV=2	PF15826//PF13374//PF13176//PF00183	Bcl-2-binding component 3, p53 upregulated modulator of apoptosis//Tetratricopeptide repeat//Tetratricopeptide repeat//Hsp90 protein	GO:0006950//GO:0043065//GO:0090200//GO:0006457//GO:0097193	response to stress//positive regulation of apoptotic process//positive regulation of release of cytochrome c from mitochondria//protein folding//intrinsic apoptotic signaling pathway	GO:0005515//GO:0005524//GO:0051082	protein binding//ATP binding//unfolded protein binding	GO:0005739	mitochondrion	--	--
Cluster-181.9282	10341.4	126.018	6.3602	0	0	10873769	PRQ37434.1	2149	7.30E-239	putative nepenthesin [Rosa chinensis]	XM_004295311.2	XM_004295311	662	0	PREDICTED: Fragaria vesca subsp. vesca protein ASPARTIC PROTEASE IN GUARD CELL 2-like (LOC101302438), mRNA	--	--	--	--	Q8S9J6	1167	2.50E-126	Aspartyl protease family protein At5g10770 OS=Arabidopsis thaliana OX=3702 GN=At5g10770 PE=2 SV=1	PF00026//PF02767//PF11629	Eukaryotic aspartyl protease//DNA polymerase III beta subunit, central domain//C terminal SARAH domain of Mst1	GO:0009069//GO:0006260//GO:0006508//GO:0016310	serine family amino acid metabolic process//DNA replication//proteolysis//phosphorylation	GO:0008408//GO:0003887//GO:0004190//GO:0004674	3'-5' exonuclease activity//DNA-directed DNA polymerase activity//aspartic-type endopeptidase activity//protein serine/threonine kinase activity	GO:0009360//GO:0042575	DNA polymerase III complex//DNA polymerase complex	--	--
Cluster-181.7673	7116.84	42.8513	7.3723	4.71e-302	2.44e-298	--	--	--	--	--	XM_011461685.1	XM_011461685	893	0	PREDICTED: Fragaria vesca subsp. vesca peroxidase 42 (LOC101292774), mRNA	K00430	E1.11.1.7	peroxidase	http://www.genome.jp/dbget-bin/www_bget?ko:K00430	Q9SB81	1355	3.00E-148	Peroxidase 42 OS=Arabidopsis thaliana OX=3702 GN=PER42 PE=1 SV=2	PF00141	Peroxidase	GO:0006804//GO:0055114//GO:0006979	obsolete peroxidase reaction//oxidation-reduction process//response to oxidative stress	GO:0020037//GO:0004601	heme binding//peroxidase activity	--	--	--	--
Cluster-181.6787	140.738	3886.01	-4.7911	6.11e-293	2.77e-289	--	--	--	--	--	KF753637.1	KF753637	3299	0	Rosa odorata var. gigantea chloroplast, complete genome	K02705	psbC	photosystem II CP43 chlorophyll apoprotein	http://www.genome.jp/dbget-bin/www_bget?ko:K02705	A4GYQ5	2302	1.10E-257	Photosystem II CP43 reaction center protein OS=Populus trichocarpa OX=3694 GN=psbC PE=3 SV=1	PF00421//PF05049//PF01737//PF00124//PF08686	Photosystem II protein//Interferon-inducible GTPase (IIGP)//YCF9//Photosynthetic reaction centre protein//PLAC (protease and lacunin) domain	GO:0015979//GO:0042549//GO:0019684//GO:0006118//GO:0009772//GO:0009767	photosynthesis//photosystem II stabilization//photosynthesis, light reaction//obsolete electron transport//photosynthetic electron transport in photosystem II//photosynthetic electron transport chain	GO:0045156//GO:0008233//GO:0005525//GO:0016168	electron transporter, transferring electrons within the cyclic electron transport pathway of photosynthesis activity//peptidase activity//GTP binding//chlorophyll binding	GO:0009521//GO:0016020//GO:0009523//GO:0009539	photosystem//membrane//photosystem II//photosystem II reaction center	--	--
Cluster-181.10624	6774.83	240.467	4.8151	1.91e-270	7.7e-267	--	--	--	--	--	XM_004290496.2	XM_004290496	194	2.48E-95	PREDICTED: Fragaria vesca subsp. vesca extensin-3-like (LOC101304055), mRNA	--	--	--	--	--	--	--	--	--	--	--	--	--	--	--	--	--	--
Cluster-181.3725	1141.67	12954	-3.5042	4.73e-253	1.71e-249	10894716	PRQ58381.1	1337	5.90E-145	putative glucan endo-1,3-beta-D-glucosidase [Rosa chinensis]	HM197717.1	HM197717	583	0	Fragaria chiloensis thaumatin-like protein mRNA, partial cds	--	--	--	--	P50694	1033	4.80E-111	Glucan endo-1,3-beta-glucosidase OS=Prunus avium OX=42229 PE=1 SV=1	--	--	--	--	--	--	--	--	--	--
Cluster-181.4212	72.7622	2837.99	-5.291	3.31e-240	1.09e-236	10860954	PRQ24619.1	1583	2.90E-173	putative Heat shock protein Hsp90 family [Rosa chinensis]	XM_004308002.2	XM_004308002	737	0	PREDICTED: Fragaria vesca subsp. vesca heat shock protein 83-like (LOC101307057), mRNA	K04079	htpG, HSP90A	molecular chaperone HtpG	http://www.genome.jp/dbget-bin/www_bget?ko:K04079	P36182	1514	1.30E-166	Heat shock protein 82 (Fragment) OS=Nicotiana tabacum OX=4097 GN=HSP82 PE=2 SV=1	PF00183	Hsp90 protein	GO:0006950//GO:0006457	response to stress//protein folding	GO:0005524//GO:0051082	ATP binding//unfolded protein binding	--	--	KOG0019	Molecular chaperone (HSP90 family)
Cluster-181.22759	267.451	4423.33	-4.0444	1.27e-237	3.82e-234	10871586	PRQ35251.1	1991	1.70E-220	putative glycosidase [Rosa chinensis]	XM_011463603.1	XM_011463603	928	0	PREDICTED: Fragaria vesca subsp. vesca beta-glucosidase 12-like (LOC101300431), mRNA	K01188	E3.2.1.21	beta-glucosidase	http://www.genome.jp/dbget-bin/www_bget?ko:K01188	Q7XKV4	1276	6.50E-139	Beta-glucosidase 12 OS=Oryza sativa subsp. japonica OX=39947 GN=BGLU12 PE=1 SV=2	PF00232//PF09066//PF14722//PF04362	Glycosyl hydrolase family 1//Beta2-adaptin appendage, C-terminal sub-domain//Ki-ras-induced actin-interacting protein-IP3R-interacting domain//Bacterial Fe(2+) trafficking	GO:0007165//GO:0016192//GO:0006886//GO:0005975	signal transduction//vesicle-mediated transport//intracellular protein transport//carbohydrate metabolic process	GO:0004553//GO:0005102//GO:0005506	hydrolase activity, hydrolyzing O-glycosyl compounds//receptor binding//iron ion binding	GO:0030131	clathrin adaptor complex	--	--
Cluster-181.6587	4010.75	24657.4	-2.6203	1.69e-231	4.72e-228	10939631	XP_024186557.1	411	1.50E-37	15.7 kDa heat shock protein, peroxisomal [Rosa chinensis]	XM_004287481.2	XM_004287481	262	1.50E-132	PREDICTED: Fragaria vesca subsp. vesca 15.7 kDa heat shock protein, peroxisomal (LOC101313245), mRNA	K13993	HSP20	HSP20 family protein	http://www.genome.jp/dbget-bin/www_bget?ko:K13993	Q9FHQ3	280	1.10E-23	15.7 kDa heat shock protein, peroxisomal OS=Arabidopsis thaliana OX=3702 GN=HSP15.7 PE=2 SV=1	--	--	--	--	--	--	--	--	--	--
Cluster-181.23057	54.1214	2712.3	-5.6534	2.24e-230	5.78e-227	--	--	--	--	--	--	--	--	--	--	--	--	--	--	--	--	--	--	--	--	--	--	--	--	--	--	--	--
Cluster-181.22506	35.7257	2933.55	-6.3598	2.86e-227	6.9e-224	10854507	PRQ18172.1	499	8.60E-48	putative small heat shock protein HSP20 [Rosa chinensis]	XM_004299396.2	XM_004299396	500	0	PREDICTED: Fragaria vesca subsp. vesca heat shock 22 kDa protein, mitochondrial (LOC101306236), transcript variant X2, mRNA	K13993	HSP20	HSP20 family protein	http://www.genome.jp/dbget-bin/www_bget?ko:K13993	Q96331	251	2.30E-20	23.6 kDa heat shock protein, mitochondrial OS=Arabidopsis thaliana OX=3702 GN=HSP23.6 PE=2 SV=1	--	--	--	--	--	--	--	--	--	--
Cluster-181.10758	32234.8	3910.86	3.043	3.03e-221	6.87e-218	--	--	--	--	--	--	--	--	--	--	--	--	--	--	--	--	--	--	PF03896//PF15501//PF11081//PF04931//PF03419	Translocon-associated protein (TRAP), alpha subunit//Nuclear protein MDM1//Protein of unknown function (DUF2890)//DNA polymerase phi//Sporulation factor SpoIIGA	GO:0006508//GO:0006260//GO:0006351//GO:0030436//GO:0016032	proteolysis//DNA replication//transcription, DNA-templated//asexual sporulation//viral process	GO:0003677//GO:0004190//GO:0003887	DNA binding//aspartic-type endopeptidase activity//DNA-directed DNA polymerase activity	GO:0042575//GO:0005634//GO:0005789	DNA polymerase complex//nucleus//endoplasmic reticulum membrane	--	--
Cluster-181.11442	18602.8	2948.79	2.6574	7.8e-216	1.66e-212	--	--	--	--	--	XM_011462174.1	XM_011462174	1375	0	PREDICTED: Fragaria vesca subsp. vesca uncharacterized protein At4g19900 (LOC101313873), mRNA	--	--	--	--	P0C8Q4	1746	4.10E-193	Uncharacterized protein At4g19900 OS=Arabidopsis thaliana OX=3702 GN=At4g19900 PE=2 SV=1	PF05818//PF12919//PF01642	Enterobacterial TraT complement resistance protein//TcdA/TcdB catalytic glycosyltransferase domain//Methylmalonyl-CoA mutase	GO:0008152//GO:0046999	metabolic process//regulation of conjugation	GO:0016757//GO:0031419//GO:0016866	transferase activity, transferring glycosyl groups//cobalamin binding//intramolecular transferase activity	GO:0019867	outer membrane	--	--
Cluster-181.11484	8002.12	14.3917	9.1253	6.71e-213	1.35e-209	10886823	PRQ50488.1	992	6.30E-105	hypothetical protein RchiOBHm_Chr2g0133741 [Rosa chinensis]	XM_011467902.1	XM_011467902	76	3.75E-29	PREDICTED: Fragaria vesca subsp. vesca uncharacterized LOC101311974 (LOC101311974), transcript variant X4, mRNA	--	--	--	--	--	--	--	--	PF00228	Bowman-Birk serine protease inhibitor family	--	--	GO:0004867	serine-type endopeptidase inhibitor activity	GO:0005576	extracellular region	--	--
Cluster-181.10542	4052.56	388.198	3.3838	8.98e-209	1.71e-205	10930476	XP_024176362.1	544	6.00E-53	repetitive proline-rich cell wall protein 1-like isoform X2 [Rosa chinensis]	XM_004307090.2	XM_004307090	132	2.99E-60	PREDICTED: Fragaria vesca subsp. vesca repetitive proline-rich cell wall protein 1-like (LOC101315276), mRNA	--	--	--	--	O55196	136	5.70E-07	Enamelin OS=Mus musculus OX=10090 GN=Enam PE=1 SV=1	--	--	--	--	--	--	--	--	--	--
Cluster-181.20556	849.215	7202.71	-3.083	9.16e-201	1.66e-197	10954342	XP_024157835.1	2508	2.10E-280	organic cation..carnitine transporter 3-like [Rosa chinensis]	XM_004293793.2	XM_004293793	1191	0	PREDICTED: Fragaria vesca subsp. vesca organic cation/carnitine transporter 3 (LOC101312997), mRNA	--	--	--	--	Q9SA38	1614	4.50E-178	Organic cation/carnitine transporter 3 OS=Arabidopsis thaliana OX=3702 GN=OCT3 PE=2 SV=1	PF00083//PF04790//PF07690	Sugar (and other) transporter//Sarcoglycan complex subunit protein//Major Facilitator Superfamily	GO:0055085	transmembrane transport	GO:0022857	transmembrane transporter activity	GO:0016012//GO:0016021	sarcoglycan complex//integral component of membrane	KOG0255	Synaptic vesicle transporter SVOP and related transporters (major facilitator superfamily)
Cluster-181.11978	11744.3	2122.33	2.4683	4.15e-199	7.17e-196	--	--	--	--	--	XM_004302564.2	XM_004302564	336	1.85E-173	PREDICTED: Fragaria vesca subsp. vesca protein LURP-one-related 15-like (LOC101302667), mRNA	--	--	--	--	Q9LZX1	366	1.90E-33	Protein LURP-one-related 15 OS=Arabidopsis thaliana OX=3702 GN=At5g01750 PE=1 SV=1	--	--	--	--	--	--	--	--	--	--
Cluster-181.11098	5148.93	636.474	3.0163	5.74e-196	9.46e-193	10957120	XP_024160811.1	648	5.50E-65	uncharacterized protein LOC112167936 [Rosa chinensis]	XM_004291527.2	XM_004291527	425	0	PREDICTED: Fragaria vesca subsp. vesca uncharacterized LOC101299444 (LOC101299444), mRNA	--	--	--	--	--	--	--	--	--	--	--	--	--	--	--	--	--	--
Cluster-181.5536	1260.98	10403.7	-3.0434	7.52e-191	1.18e-187	10868624	PRQ32289.1	1811	1.30E-199	putative glucan endo-1,3-beta-D-glucosidase [Rosa chinensis]	XM_004291550.2	XM_004291550	676	0	PREDICTED: Fragaria vesca subsp. vesca glucan endo-1,3-beta-glucosidase 14 (LOC101308344), mRNA	--	--	--	--	Q9ZQG9	1174	4.40E-127	Glucan endo-1,3-beta-glucosidase 14 OS=Arabidopsis thaliana OX=3702 GN=At2g27500 PE=1 SV=2	PF00332	Glycosyl hydrolases family 17	GO:0005975	carbohydrate metabolic process	GO:0004553	hydrolase activity, hydrolyzing O-glycosyl compounds	--	--	--	--
Cluster-181.10935	6913.7	802.41	3.1069	2.65e-182	4e-179	10889653	PRQ53318.1	548	5.50E-53	hypothetical protein RchiOBHm_Chr2g0165211 [Rosa chinensis]	--	--	--	--	--	--	--	--	--	--	--	--	--	--	--	--	--	--	--	--	--	--	--
Cluster-181.22626	35.9151	2332.46	-6.0272	1.49e-179	2.16e-176	10955015	XP_024158547.1	688	1.10E-69	18.1 kDa class I heat shock protein-like [Rosa chinensis]	XM_004293845.2	XM_004293845	368	0	PREDICTED: Fragaria vesca subsp. vesca 18.1 kDa class I heat shock protein-like (LOC101304168), mRNA	K13993	HSP20	HSP20 family protein	http://www.genome.jp/dbget-bin/www_bget?ko:K13993	P30221	303	2.20E-26	17.8 kDa class I heat shock protein OS=Solanum lycopersicum OX=4081 PE=2 SV=1	--	--	--	--	--	--	--	--	--	--
Cluster-181.21572	42.25	2044.79	-5.5979	3.42e-176	4.76e-173	--	--	--	--	--	XM_004309973.2	XM_004309973	518	0	PREDICTED: Fragaria vesca subsp. vesca small heat shock protein, chloroplastic-like (LOC101315306), mRNA	K13993	HSP20	HSP20 family protein	http://www.genome.jp/dbget-bin/www_bget?ko:K13993	P31170	292	4.00E-25	Heat shock protein 21, chloroplastic OS=Arabidopsis thaliana OX=3702 GN=HSP21 PE=1 SV=1	--	--	--	--	--	--	--	--	--	--
Cluster-181.21956	45.1019	2352.92	-5.6973	5.41e-176	7.26e-173	10948425	XP_024196361.1	2364	1.00E-263	geraniol 8-hydroxylase-like [Rosa chinensis]	XM_004310009.2	XM_004310009	978	0	PREDICTED: Fragaria vesca subsp. vesca geraniol 8-hydroxylase-like (LOC101302615), mRNA	--	--	--	--	D1MI46	1370	8.40E-150	Geraniol 8-hydroxylase OS=Swertia mussotii OX=137888 GN=CYP76B10 PE=1 SV=1	PF00067	Cytochrome P450	GO:0055114	oxidation-reduction process	GO:0016705//GO:0020037//GO:0005506	oxidoreductase activity, acting on paired donors, with incorporation or reduction of molecular oxygen//heme binding//iron ion binding	--	--	--	--
Cluster-181.11006	184970	32839.2	2.4938	9.43e-174	1.22e-170	10930171	XP_024176027.1	4992	0.00E+00	BAG family molecular chaperone regulator 6 [Rosa chinensis]	XM_011470665.1	XM_011470665	1771	0	PREDICTED: Fragaria vesca subsp. vesca BAG family molecular chaperone regulator 6 (LOC101301424), transcript variant X1, mRNA	--	--	--	--	O82345	316	2.50E-27	BAG family molecular chaperone regulator 6 OS=Arabidopsis thaliana OX=3702 GN=BAG6 PE=1 SV=1	PF02179//PF09223//PF01530//PF00612	BAG domain//ZinT (YodA) periplasmic lipocalin-like zinc-recruitment//Zinc finger, C2HC type//IQ calmodulin-binding motif	GO:0006355	regulation of transcription, DNA-templated	GO:0003700//GO:0008270//GO:0051087//GO:0005515	transcription factor activity, sequence-specific DNA binding//zinc ion binding//chaperone binding//protein binding	GO:0005634//GO:0005667	nucleus//transcription factor complex	--	--
Cluster-181.16989	252.917	2912.45	-3.5226	1.34e-172	1.67e-169	10860003	PRQ23668.1	1295	5.50E-140	putative BURP domain-containing protein [Rosa chinensis]	XM_004299052.2	XM_004299052	637	0	PREDICTED: Fragaria vesca subsp. vesca BURP domain-containing protein 3-like (LOC101299958), mRNA	--	--	--	--	O65009	548	1.00E-54	BURP domain-containing protein BNM2A OS=Brassica napus OX=3708 GN=BNM2A PE=2 SV=1	PF02944	BESS motif	--	--	GO:0003677	DNA binding	--	--	--	--
Cluster-181.9696	5325.99	756.986	2.8144	5.55e-172	6.7e-169	10961156	XP_024165230.1	1245	6.20E-134	amino acid permease 3-like [Rosa chinensis]	XM_004290857.2	XM_004290857	782	0	PREDICTED: Fragaria vesca subsp. vesca amino acid permease 3-like (LOC101293061), mRNA	--	--	--	--	Q39134	1032	1.40E-110	Amino acid permease 3 OS=Arabidopsis thaliana OX=3702 GN=AAP3 PE=1 SV=2	PF08138//PF07271//PF03222	Sex peptide (SP) family//Cytadhesin P30/P32//Tryptophan/tyrosine permease family	GO:0009405//GO:0007165//GO:0003333//GO:0007157//GO:0046008	pathogenesis//signal transduction//amino acid transmembrane transport//heterophilic cell-cell adhesion via plasma membrane cell adhesion molecules//regulation of female receptivity, post-mating	GO:0005179	hormone activity	GO:0016021//GO:0005576	integral component of membrane//extracellular region	--	--
Cluster-181.19978	286.121	3117.64	-3.4463	3.69e-165	4.31e-162	10965961	XP_024170552.1	1746	6.80E-192	probable inactive poly [ADP-ribose] polymerase SRO5 isoform X1 [Rosa chinensis]	XM_004298896.2	XM_004298896	876	0	PREDICTED: Fragaria vesca subsp. vesca probable inactive poly [ADP-ribose] polymerase SRO5 (LOC101301678), mRNA	--	--	--	--	Q9FJJ3	608	2.80E-61	Probable inactive poly [ADP-ribose] polymerase SRO5 OS=Arabidopsis thaliana OX=3702 GN=SRO5 PE=1 SV=1	PF01494//PF08099//PF00644	FAD binding domain//Scorpion calcine family//Poly(ADP-ribose) polymerase catalytic domain	GO:0009405//GO:0006810	pathogenesis//transport	GO:0071949//GO:0003950//GO:0019855	FAD binding//NAD+ ADP-ribosyltransferase activity//calcium channel inhibitor activity	GO:0005576	extracellular region	--	--
Cluster-181.10257	2792.25	15137.2	-2.4381	1.02e-164	1.15e-161	2112306	XP_004303739.1	1784	1.40E-196	PREDICTED: GDSL esterase..lipase 1-like [Fragaria vesca subsp. vesca]	XM_004303691.2	XM_004303691	938	0	PREDICTED: Fragaria vesca subsp. vesca GDSL esterase/lipase 1-like (LOC101313907), mRNA	--	--	--	--	Q9FLN0	918	1.70E-97	GDSL esterase/lipase 1 OS=Arabidopsis thaliana OX=3702 GN=GLIP1 PE=1 SV=1	PF00657	GDSL-like Lipase/Acylhydrolase	--	--	GO:0016788	hydrolase activity, acting on ester bonds	--	--	--	--
Cluster-181.18075	163.163	2275.65	-3.8034	6.16e-159	6.57e-156	10887229	PRQ50894.1	1426	3.50E-155	putative pyridoxal 5'-phosphate synthase ..glutamine hydrolyzing.. [Rosa chinensis]	XM_004304460.2	XM_004304460	685	0	PREDICTED: Fragaria vesca subsp. vesca pyridoxal 5'-phosphate synthase-like subunit PDX1.2 (LOC101311692), mRNA	K06215	pdxS, pdx1	pyridoxal 5'-phosphate synthase pdxS subunit	http://www.genome.jp/dbget-bin/www_bget?ko:K06215	Q9ZNR6	1070	3.10E-115	Pyridoxal 5'-phosphate synthase-like subunit PDX1.2 OS=Arabidopsis thaliana OX=3702 GN=PDX12 PE=1 SV=1	PF01680//PF03060//PF00977//PF01207//PF01070	SOR/SNZ family//Nitronate monooxygenase//Histidine biosynthesis protein//Dihydrouridine synthase (Dus)//FMN-dependent dehydrogenase	GO:0042819//GO:0008033//GO:0055114//GO:0006807//GO:0042823//GO:0000105	vitamin B6 biosynthetic process//tRNA processing//oxidation-reduction process//nitrogen compound metabolic process//pyridoxal phosphate biosynthetic process//histidine biosynthetic process	GO:0018580//GO:0050660//GO:0017150//GO:0016491	nitronate monooxygenase activity//flavin adenine dinucleotide binding//tRNA dihydrouridine synthase activity//oxidoreductase activity	--	--	KOG1606	Stationary phase-induced protein, SOR/SNZ family
Cluster-181.20247	620.508	5305.07	-3.0979	6.96e-159	7.21e-156	10948742	XP_024196711.1	2584	3.10E-289	peptidyl-prolyl cis-trans isomerase FKBP62-like [Rosa chinensis]	XM_004296919.2	XM_004296919	1325	0	PREDICTED: Fragaria vesca subsp. vesca peptidyl-prolyl cis-trans isomerase FKBP62-like (LOC101298790), mRNA	K09571	FKBP4_5	FK506-binding protein 4/5	http://www.genome.jp/dbget-bin/www_bget?ko:K09571	Q38931	2032	1.40E-226	Peptidyl-prolyl cis-trans isomerase FKBP62 OS=Arabidopsis thaliana OX=3702 GN=FKBP62 PE=1 SV=2	PF00254//PF13181//PF00515//PF13414	FKBP-type peptidyl-prolyl cis-trans isomerase//Tetratricopeptide repeat//Tetratricopeptide repeat//TPR repeat	GO:0006457	protein folding	GO:0005515	protein binding	--	--	KOG0543	FKBP-type peptidyl-prolyl cis-trans isomerase
Cluster-181.6750	435.541	4556.62	-3.387	6.59e-158	6.63e-155	10949121	XP_024197121.1	2603	1.80E-291	pre-mRNA-splicing factor SLU7-like isoform X1 [Rosa chinensis]	XM_008226132.2	XM_008226132	1148	0	PREDICTED: Prunus mume pre-mRNA-splicing factor SLU7-like (LOC103324093), transcript variant X2, mRNA	K12819	SLU7	pre-mRNA-processing factor SLU7	http://www.genome.jp/dbget-bin/www_bget?ko:K12819	Q6ZK48	2173	5.90E-243	Pre-mRNA-splicing factor SLU7 OS=Oryza sativa subsp. japonica OX=39947 GN=Os08g0127700 PE=2 SV=1	--	--	--	--	--	--	--	--	KOG2560	RNA splicing factor - Slu7p
Cluster-181.8786	15013.6	67.3532	7.8002	2.05e-156	2.01e-153	10856618	PRQ20283.1	309	1.40E-25	hypothetical protein RchiOBHm_Chr7g0226451 [Rosa chinensis]	--	--	--	--	--	--	--	--	--	--	--	--	--	--	--	--	--	--	--	--	--	--	--
Cluster-181.11057	10107.5	1365.3	2.8878	1.96e-155	1.87e-152	10465633	POF20813.1	2150	5.50E-239	tubulin alpha chain [Quercus suber]	XM_004288249.2	XM_004288249	1301	0	PREDICTED: Fragaria vesca subsp. vesca tubulin alpha-3 chain (LOC101301331), mRNA	K07374	TUBA	tubulin alpha	http://www.genome.jp/dbget-bin/www_bget?ko:K07374	P33629	2144	1.30E-239	Tubulin alpha chain OS=Prunus dulcis OX=3755 GN=TUBA PE=2 SV=1	PF00091//PF07525	Tubulin/FtsZ family, GTPase domain//SOCS box	GO:0035556	intracellular signal transduction	GO:0003924	GTPase activity	--	--	KOG1376	Alpha tubulin
Cluster-181.1235	68.5217	1760.38	-4.6754	1.04e-148	9.64e-146	10965919	XP_024170504.1	5190	0.00E+00	probable LRR receptor-like serine..threonine-protein kinase At1g74360 [Rosa chinensis]	XM_011466042.1	XM_011466042	2713	0	PREDICTED: Fragaria vesca subsp. vesca probable LRR receptor-like serine/threonine-protein kinase At1g74360 (LOC101304484), mRNA	--	--	--	--	C0LGJ1	3382	0.00E+00	Probable LRR receptor-like serine/threonine-protein kinase At1g74360 OS=Arabidopsis thaliana OX=3702 GN=At1g74360 PE=1 SV=1	PF07714//PF00069//PF13516//PF13855//PF00560	Protein tyrosine kinase//Protein kinase domain//Leucine Rich repeat//Leucine rich repeat//Leucine Rich Repeat	GO:0006468	protein phosphorylation	GO:0004672//GO:0005524//GO:0005515	protein kinase activity//ATP binding//protein binding	--	--	--	--
Cluster-181.11955	7071.03	681.842	3.3737	1.91e-148	1.73e-145	10940213	XP_024187182.1	1760	6.60E-194	glucan endo-1,3-beta-glucosidase, basic isoform-like [Rosa chinensis]	XR_184985.2	XR_184985	763	0	PREDICTED: Fragaria vesca subsp. vesca glucan endo-1,3-beta-glucosidase, basic isoform-like (LOC101303246), misc_RNA	--	--	--	--	P52408	999	5.30E-107	Glucan endo-1,3-beta-glucosidase, basic isoform OS=Prunus persica OX=3760 GN=GNS1 PE=3 SV=1	PF00332	Glycosyl hydrolases family 17	GO:0005975	carbohydrate metabolic process	GO:0004553	hydrolase activity, hydrolyzing O-glycosyl compounds	--	--	--	--
Cluster-181.11950	3844.95	593.874	2.6949	1.08e-146	9.52e-144	10870883	PRQ34548.1	3037	0.00E+00	putative asparagine synthase ..glutamine-hydrolyzing.. [Rosa chinensis]	XM_004294250.2	XM_004294250	1669	0	PREDICTED: Fragaria vesca subsp. vesca asparagine synthetase [glutamine-hydrolyzing] (LOC101307970), mRNA	K01953	asnB, ASNS	asparagine synthase (glutamine-hydrolysing)	http://www.genome.jp/dbget-bin/www_bget?ko:K01953	O24661	2637	1.10E-296	Asparagine synthetase [glutamine-hydrolyzing] OS=Triphysaria versicolor OX=64093 GN=AS PE=2 SV=3	PF08675//PF00733	RNA binding domain//Asparagine synthase	GO:0051252//GO:0006522//GO:0006402//GO:0006529//GO:0006531	regulation of RNA metabolic process//alanine metabolic process//mRNA catabolic process//asparagine biosynthetic process//aspartate metabolic process	GO:0046872//GO:0004066//GO:0004535//GO:0003723	metal ion binding//asparagine synthase (glutamine-hydrolyzing) activity//poly(A)-specific ribonuclease activity//RNA binding	GO:0005737//GO:0005634	cytoplasm//nucleus	KOG0571	Asparagine synthase (glutamine-hydrolyzing)
Cluster-181.5845	1737.17	66.9035	4.6996	2.17e-145	1.87e-142	--	--	--	--	--	XM_011471733.1	XM_011471733	254	2.29E-128	PREDICTED: Fragaria vesca subsp. vesca glycine-rich cell wall structural protein 2 (LOC105353091), mRNA	--	--	--	--	--	--	--	--	--	--	--	--	--	--	--	--	--	--
Cluster-181.10727	15107	3231.91	2.2246	4.32e-144	3.64e-141	--	--	--	--	--	XM_004288158.2	XM_004288158	827	0	PREDICTED: Fragaria vesca subsp. vesca annexin D1-like (LOC101297875), mRNA	--	--	--	--	Q9SYT0	1004	1.70E-107	Annexin D1 OS=Arabidopsis thaliana OX=3702 GN=ANN1 PE=1 SV=1	PF00191//PF07700	Annexin//Haem-NO-binding	--	--	GO:0020037//GO:0005544//GO:0005509	heme binding//calcium-dependent phospholipid binding//calcium ion binding	--	--	--	--
Cluster-181.22630	125.053	2325.61	-4.2111	6.23e-142	5.13e-139	10881524	PRQ45189.1	2595	1.40E-290	putative 4-coumarate--CoA ligase [Rosa chinensis]	XM_004309348.2	XM_004309348	1154	0	PREDICTED: Fragaria vesca subsp. vesca probable acyl-activating enzyme 6 (LOC101298185), mRNA	--	--	--	--	Q9FFE9	1846	4.50E-205	Probable acyl-activating enzyme 6 OS=Arabidopsis thaliana OX=3702 GN=AAE6 PE=2 SV=1	PF00501	AMP-binding enzyme	GO:0008152	metabolic process	GO:0003824	catalytic activity	--	--	--	--
Cluster-181.14492	2361.77	10348.1	-2.1315	8.1e-141	6.52e-138	9076685	XP_021809869.1	4343	0.00E+00	brefeldin A-inhibited guanine nucleotide-exchange protein 1 isoform X1 [Prunus avium]	XM_004290039.2	XM_004290039	2557	0	PREDICTED: Fragaria vesca subsp. vesca brefeldin A-inhibited guanine nucleotide-exchange protein 1 (LOC101307843), mRNA	K18442	ARFGEF, BIG	brefeldin A-inhibited guanine nucleotide-exchange protein	http://www.genome.jp/dbget-bin/www_bget?ko:K18442	F4JSZ5	3408	0.00E+00	Brefeldin A-inhibited guanine nucleotide-exchange protein 1 OS=Arabidopsis thaliana OX=3702 GN=BIG1 PE=2 SV=1	PF16590//PF05375	Exocrine gland-secreting peptide//Pacifastin inhibitor (LCMII)	GO:0007165	signal transduction	GO:0005186//GO:0030414	pheromone activity//peptidase inhibitor activity	GO:0005615	extracellular space	KOG0929	Guanine nucleotide exchange factor
Cluster-181.12275	11374.9	2246.85	2.3397	2.54e-140	2e-137	10872534	PRQ36199.1	2701	9.40E-303	hypothetical protein RchiOBHm_Chr4g0388821 [Rosa chinensis]	XM_011465267.1	XM_011465267	1317	0	PREDICTED: Fragaria vesca subsp. vesca uncharacterized LOC101303794 (LOC101303794), mRNA	--	--	--	--	--	--	--	--	PF02048//PF00765//PF00130//PF00438	Heat-stable enterotoxin ST//Autoinducer synthase//Phorbol esters/diacylglycerol binding domain (C1 domain)//S-adenosylmethionine synthetase, N-terminal domain	GO:0009405//GO:0035556//GO:0006555//GO:0006556	pathogenesis//intracellular signal transduction//methionine metabolic process//S-adenosylmethionine biosynthetic process	GO:0004478//GO:0016740	methionine adenosyltransferase activity//transferase activity	GO:0005576	extracellular region	--	--
Cluster-181.10882	9160.83	1863.64	2.2971	5.45e-140	4.2e-137	10954953	XP_024158481.1	1466	8.30E-160	aquaporin PIP2-4-like [Rosa chinensis]	XM_004291529.2	XM_004291529	960	0	PREDICTED: Fragaria vesca subsp. vesca aquaporin PIP2-2 (LOC101300022), mRNA	K09872	PIP	aquaporin PIP	http://www.genome.jp/dbget-bin/www_bget?ko:K09872	Q9ATM6	1211	1.40E-131	Aquaporin PIP2-4 OS=Zea mays OX=4577 GN=PIP2-4 PE=1 SV=1	PF00230	Major intrinsic protein	GO:0006810	transport	GO:0005215	transporter activity	GO:0016020	membrane	--	--
Cluster-181.1880	46.097	1508.07	-5.0257	1.23e-138	9.25e-136	10872443	PRQ36108.1	843	9.20E-88	putative chlorophyll A-B binding protein [Rosa chinensis]	XM_004296533.2	XM_004296533	414	0	PREDICTED: Fragaria vesca subsp. vesca early light-induced protein 1, chloroplastic-like (LOC101298787), mRNA	--	--	--	--	P93735	496	7.30E-49	Early light-induced protein 1, chloroplastic OS=Arabidopsis thaliana OX=3702 GN=ELIP1 PE=1 SV=1	--	--	--	--	--	--	--	--	--	--
Cluster-181.14022	3210.1	276.141	3.5406	6.5e-132	4.8e-129	10894490	PRQ58155.1	1384	4.00E-150	putative BURP domain-containing protein [Rosa chinensis]	XM_004306714.2	XM_004306714	401	0	PREDICTED: Fragaria vesca subsp. vesca dehydration-responsive protein RD22-like (LOC101292340), mRNA	--	--	--	--	Q08298	527	4.40E-52	BURP domain protein RD22 OS=Arabidopsis thaliana OX=3702 GN=RD22 PE=2 SV=1	--	--	--	--	--	--	--	--	--	--
Cluster-181.11436	3186.73	198.318	4.0064	7.03e-130	5.09e-127	--	--	--	--	--	XM_004290496.2	XM_004290496	66	3.84E-24	PREDICTED: Fragaria vesca subsp. vesca extensin-3-like (LOC101304055), mRNA	--	--	--	--	--	--	--	--	PF04554//PF01913	Extensin-like region//Formylmethanofuran-tetrahydromethanopterin formyltransferase	GO:0006730//GO:0009664//GO:0042546	one-carbon metabolic process//plant-type cell wall organization//cell wall biogenesis	GO:0005199//GO:0016740	structural constituent of cell wall//transferase activity	GO:0005618	cell wall	--	--
Cluster-181.12793	1541.87	65.1404	4.563	1.7e-128	1.21e-125	--	--	--	--	--	XM_004304784.2	XM_004304784	1520	0	PREDICTED: Fragaria vesca subsp. vesca low affinity sulfate transporter 3-like (LOC101313440), mRNA	K17469	SULTR2	sulfate transporter 2, low-affinity	http://www.genome.jp/dbget-bin/www_bget?ko:K17469	O04722	1830	3.40E-203	Sulfate transporter 2.1 OS=Arabidopsis thaliana OX=3702 GN=SULTR2;1 PE=2 SV=1	PF00916	Sulfate permease family	GO:0008272	sulfate transport	GO:0015116	sulfate transmembrane transporter activity	GO:0016021	integral component of membrane	--	--
Cluster-181.14031	1476.35	6887.12	-2.2223	4.35e-128	3.03e-125	6034977	AMM06269.1	5031	0.00E+00	'photosystem I P700 apoprotein A1 ..chloroplast.. [Vicia sativa]	KF753637.1	KF753637	5887	0	Rosa odorata var. gigantea chloroplast, complete genome	K02690	psaB	photosystem I P700 chlorophyll a apoprotein A2	http://www.genome.jp/dbget-bin/www_bget?ko:K02690	Q09FW2	3832	0.00E+00	Photosystem I P700 chlorophyll a apoprotein A2 OS=Nandina domestica OX=41776 GN=psaB PE=3 SV=1	PF00223//PF03872//PF00253	Photosystem I psaA/psaB protein//Anti sigma-E protein RseA, N-terminal domain//Ribosomal protein S14p/S29e	GO:0015979//GO:0006412//GO:0042254	photosynthesis//translation//ribosome biogenesis	GO:0003735//GO:0016989	structural constituent of ribosome//sigma factor antagonist activity	GO:0009579//GO:0005840//GO:0009522//GO:0005622//GO:0016021	thylakoid//ribosome//photosystem I//intracellular//integral component of membrane	--	--
Cluster-181.10106	1683.35	112.507	3.9032	5.32e-128	3.64e-125	--	--	--	--	--	XM_004297613.2	XM_004297613	709	0	PREDICTED: Fragaria vesca subsp. vesca uncharacterized LOC101292113 (LOC101292113), mRNA	--	--	--	--	Q9XIK0	198	4.50E-14	Protein PLASTID REDOX INSENSITIVE 2, chloroplastic OS=Arabidopsis thaliana OX=3702 GN=PRIN2 PE=1 SV=1	--	--	--	--	--	--	--	--	--	--
Cluster-181.9852	5928.34	1110.75	2.4157	7.01e-127	4.71e-124	10926914	XP_024185585.1	308	1.70E-25	linoleate 13S-lipoxygenase 2-1, chloroplastic-like isoform X2 [Rosa chinensis]	XM_004306455.2	XM_004306455	229	4.28E-114	PREDICTED: Fragaria vesca subsp. vesca linoleate 13S-lipoxygenase 2-1, chloroplastic-like (LOC101311411), mRNA	K00454	LOX2S	lipoxygenase	http://www.genome.jp/dbget-bin/www_bget?ko:K00454	--	--	--	--	--	--	--	--	--	--	--	--	--	--
Cluster-181.18069	835.271	5565.12	-2.7356	1.76e-126	1.16e-123	10939915	XP_024186860.1	692	3.50E-70	universal stress protein A-like protein [Rosa chinensis]	XM_008229697.2	XM_008229697	264	1.05E-133	PREDICTED: Prunus mume universal stress protein A-like protein (LOC103327382), mRNA	--	--	--	--	--	--	--	--	PF00582//PF04824	Universal stress protein family//Conserved region of Rad21 / Rec8 like protein	GO:0006950	response to stress	--	--	GO:0000228	nuclear chromosome	--	--
Cluster-181.6358	1998.52	204.092	3.2911	7.22e-125	4.67e-122	--	--	--	--	--	XM_004307286.2	XM_004307286	1000	0	PREDICTED: Fragaria vesca subsp. vesca probable pectate lyase 13 (LOC101304327), mRNA	K01728	pel	pectate lyase	http://www.genome.jp/dbget-bin/www_bget?ko:K01728	Q9SCP2	1514	3.00E-166	Probable pectate lyase 12 OS=Arabidopsis thaliana OX=3702 GN=At3g53190 PE=2 SV=2	--	--	--	--	--	--	--	--	--	--
Cluster-181.6882	904.524	4407.14	-2.2849	4.97e-122	3.16e-119	10884332	PRQ47997.1	204	1.20E-13	hypothetical protein RchiOBHm_Chr2g0105791 [Rosa chinensis]	--	--	--	--	--	--	--	--	--	--	--	--	--	--	--	--	--	--	--	--	--	--	--
Cluster-181.13001	3652.38	501.318	2.8651	6.2e-121	3.88e-118	10961443	XP_024165535.1	459	6.00E-43	bidirectional sugar transporter SWEET1-like isoform X1 [Rosa chinensis]	XM_004290541.2	XM_004290541	265	4.89E-134	PREDICTED: Fragaria vesca subsp. vesca bidirectional sugar transporter SWEET1-like (LOC101293542), mRNA	K15382	SLC50A, SWEET	solute carrier family 50 (sugar transporter)	http://www.genome.jp/dbget-bin/www_bget?ko:K15382	Q8L9J7	390	2.80E-36	Bidirectional sugar transporter SWEET1 OS=Arabidopsis thaliana OX=3702 GN=SWEET1 PE=1 SV=1	PF03083	Sugar efflux transporter for intercellular exchange	--	--	--	--	GO:0016021	integral component of membrane	--	--
Cluster-181.22329	133.983	1975.19	-3.89	7.75e-121	4.76e-118	117416	BAB69001.1	2443	1.30E-272	maturase ..chloroplast.. [Rosa sempervirens]	KF753637.1	KF753637	3701	0	Rosa odorata var. gigantea chloroplast, complete genome	K02703	psbA	photosystem II P680 reaction center D1 protein	http://www.genome.jp/dbget-bin/www_bget?ko:K02703	O78248	2426	5.60E-272	Maturase K OS=Rosa foetida OX=74629 GN=matK PE=3 SV=1	PF01348//PF00124//PF03947	Type II intron maturase//Photosynthetic reaction centre protein//Ribosomal Proteins L2, C-terminal domain	GO:0042254//GO:0006412//GO:0019684//GO:0006397//GO:0006118//GO:0009772	ribosome biogenesis//translation//photosynthesis, light reaction//mRNA processing//obsolete electron transport//photosynthetic electron transport in photosystem II	GO:0045156//GO:0003735	electron transporter, transferring electrons within the cyclic electron transport pathway of photosynthesis activity//structural constituent of ribosome	GO:0005840	ribosome	KOG0438	Mitochondrial/chloroplast ribosomal protein L2
Cluster-181.11338	2830.09	347.884	3.0244	1.29e-120	7.8e-118	10939262	XP_024186153.1	813	3.20E-84	PLAT domain-containing protein 3-like [Rosa chinensis]	XM_004288167.2	XM_004288167	386	0	PREDICTED: Fragaria vesca subsp. vesca uncharacterized LOC101300664 (LOC101300664), mRNA	--	--	--	--	O65660	541	5.00E-54	PLAT domain-containing protein 1 OS=Arabidopsis thaliana OX=3702 GN=PLAT1 PE=1 SV=1	PF01477	PLAT/LH2 domain	--	--	GO:0005515	protein binding	--	--	--	--
Cluster-181.10329	15194.9	2521.73	2.5909	2.25e-120	1.33e-117	--	--	--	--	--	XM_004307236.2	XM_004307236	3813	0	PREDICTED: Fragaria vesca subsp. vesca putative ABC transporter C family member 15 (LOC101313352), transcript variant X1, mRNA	K05665	ABCC1	ATP-binding cassette, subfamily C (CFTR/MRP), member 1	http://www.genome.jp/dbget-bin/www_bget?ko:K05665	Q9M1C7	5092	0.00E+00	ABC transporter C family member 9 OS=Arabidopsis thaliana OX=3702 GN=ABCC9 PE=2 SV=2	PF03193//PF01580//PF06414//PF00931//PF13304//PF00158//PF00664//PF01926//PF00437//PF00005	Protein of unknown function, DUF258//FtsK/SpoIIIE family//Zeta toxin//NB-ARC domain//AAA domain, putative AbiEii toxin, Type IV TA system//Sigma-54 interaction domain//ABC transporter transmembrane region//50S ribosome-binding GTPase//Type II/IV secretion	GO:0006810//GO:0055085//GO:0006355	transport//transmembrane transport//regulation of transcription, DNA-templated	GO:0005525//GO:0003677//GO:0008134//GO:0043531//GO:0003924//GO:0000166//GO:0016301//GO:0042626//GO:0016887//GO:0005524	GTP binding//DNA binding//transcription factor binding//ADP binding//GTPase activity//nucleotide binding//kinase activity//ATPase activity, coupled to transmembrane movement of substances//ATPase activity//ATP binding	GO:0005667//GO:0016021	transcription factor complex//integral component of membrane	--	--
Cluster-181.10662	1543.06	8614.7	-2.48	7.97e-120	4.66e-117	10962177	XP_024166308.1	1413	2.10E-153	protein MARD1-like [Rosa chinensis]	XM_004290565.2	XM_004290565	991	0	PREDICTED: Fragaria vesca subsp. vesca uncharacterized LOC101301347 (LOC101301347), mRNA	--	--	--	--	Q8LGS1	373	3.80E-34	Protein MARD1 OS=Arabidopsis thaliana OX=3702 GN=MARD1 PE=2 SV=2	PF06467//PF12387	MYM-type Zinc finger with FCS sequence motif//Pestivirus NS2 peptidase	GO:0006144//GO:0006508	purine nucleobase metabolic process//proteolysis	GO:0017111//GO:0004252//GO:0003968//GO:0016817//GO:0070008//GO:0008270//GO:0004197	nucleoside-triphosphatase activity//serine-type endopeptidase activity//RNA-directed RNA polymerase activity//hydrolase activity, acting on acid anhydrides//serine-type exopeptidase activity//zinc ion binding//cysteine-type endopeptidase activity	GO:0031379	RNA-directed RNA polymerase complex	--	--
Cluster-181.11186	135848	35849.9	1.9219	2.16e-119	1.24e-116	--	--	--	--	--	XM_004306455.2	XM_004306455	2191	0	PREDICTED: Fragaria vesca subsp. vesca linoleate 13S-lipoxygenase 2-1, chloroplastic-like (LOC101311411), mRNA	K00454	LOX2S	lipoxygenase	http://www.genome.jp/dbget-bin/www_bget?ko:K00454	O24370	2986	0.00E+00	Linoleate 13S-lipoxygenase 2-1, chloroplastic OS=Solanum tuberosum OX=4113 GN=LOX2.1 PE=1 SV=1	PF01477//PF00305	PLAT/LH2 domain//Lipoxygenase	GO:0055114	oxidation-reduction process	GO:0046872//GO:0016702//GO:0005515	metal ion binding//oxidoreductase activity, acting on single donors with incorporation of molecular oxygen, incorporation of two atoms of oxygen//protein binding	--	--	--	--
Cluster-181.22641	113.107	2000.63	-4.1545	2.27e-119	1.28e-116	10942336	XP_024189540.1	812	4.10E-84	uncharacterized protein LOC112193581 [Rosa chinensis]	XM_004302990.2	XM_004302990	330	2.05E-170	PREDICTED: Fragaria vesca subsp. vesca uncharacterized LOC101308886 (LOC101308886), mRNA	--	--	--	--	--	--	--	--	PF10808	Protein of unknown function (DUF2542)	--	--	--	--	GO:0016021	integral component of membrane	--	--
Cluster-181.804	290.514	2228.23	-2.9378	6.02e-117	3.36e-114	10853447	PRQ17112.1	543	6.80E-53	putative photosystem II PsbY [Rosa chinensis]	--	--	--	--	--	K02723	psbY	photosystem II PsbY protein	http://www.genome.jp/dbget-bin/www_bget?ko:K02723	P80470	183	1.70E-12	Photosystem II core complex proteins psbY, chloroplastic OS=Spinacia oleracea OX=3562 GN=PSBY PE=1 SV=2	PF06298//PF10717	Photosystem II protein Y (PsbY)//Occlusion-derived virus envelope protein ODV-E18	GO:0015979	photosynthesis	GO:0030145	manganese ion binding	GO:0009523//GO:0019031//GO:0016021	photosystem II//viral envelope//integral component of membrane	--	--
Cluster-181.13480	1439.62	18.5293	6.2772	2.84e-111	1.56e-108	10944800	XP_024192358.1	2860	0.00E+00	protein NRT1.. PTR FAMILY 3.1 [Rosa chinensis]	XM_004299041.2	XM_004299041	1344	0	PREDICTED: Fragaria vesca subsp. vesca protein NRT1/ PTR FAMILY 3.1 (LOC101295623), mRNA	--	--	--	--	Q9SX20	2158	3.30E-241	Protein NRT1/ PTR FAMILY 3.1 OS=Arabidopsis thaliana OX=3702 GN=NPF3.1 PE=2 SV=1	PF00854//PF06305	POT family//Protein of unknown function (DUF1049)	GO:0006810	transport	GO:0005215	transporter activity	GO:0016020//GO:0005887	membrane//integral component of plasma membrane	--	--
Cluster-181.12440	4926.95	1153.77	2.0943	3.11e-111	1.68e-108	10957108	XP_024160798.1	464	2.20E-43	uncharacterized protein LOC112167925 [Rosa chinensis]	XM_004287504.2	XM_004287504	1016	0	PREDICTED: Fragaria vesca subsp. vesca uncharacterized LOC101295363 (LOC101295363), mRNA	--	--	--	--	--	--	--	--	PF04111	Autophagy protein Apg6	GO:0006914	autophagy	--	--	--	--	--	--
Cluster-181.10867	8920.58	2413.04	1.8863	1.33e-110	7.09e-108	10935632	XP_024182182.1	1663	1.60E-182	auxin-responsive protein IAA9 [Rosa chinensis]	XM_004288262.2	XM_004288262	1186	0	PREDICTED: Fragaria vesca subsp. vesca auxin-responsive protein IAA9 (LOC101305406), transcript variant X1, mRNA	K14484	IAA	auxin-responsive protein IAA	http://www.genome.jp/dbget-bin/www_bget?ko:K14484	Q38827	957	5.50E-102	Auxin-responsive protein IAA9 OS=Arabidopsis thaliana OX=3702 GN=IAA9 PE=1 SV=1	PF02309	AUX/IAA family	GO:0006355	regulation of transcription, DNA-templated	--	--	GO:0005634	nucleus	--	--
Cluster-181.3509	579.893	3329.32	-2.5198	5e-110	2.63e-107	--	--	--	--	--	XM_004310052.2	XM_004310052	319	5.60E-164	PREDICTED: Fragaria vesca subsp. vesca probable WRKY transcription factor 75 (LOC101290922), mRNA	--	--	--	--	Q9FYA2	277	4.20E-23	Probable WRKY transcription factor 75 OS=Arabidopsis thaliana OX=3702 GN=WRKY75 PE=2 SV=1	PF03106	WRKY DNA -binding domain	GO:0006355	regulation of transcription, DNA-templated	GO:0003700//GO:0043565	transcription factor activity, sequence-specific DNA binding//sequence-specific DNA binding	GO:0005667	transcription factor complex	--	--
Cluster-181.9409	61.704	1340.71	-4.4477	5.63e-110	2.91e-107	9088475	XP_021822997.1	169	2.30E-09	uncharacterized protein LOC110764353 [Prunus avium]	--	--	--	--	--	--	--	--	--	--	--	--	--	--	--	--	--	--	--	--	--	--	--
Cluster-181.12036	630.783	3465.58	-2.4567	2.56e-109	1.31e-106	--	--	--	--	--	XM_004309600.2	XM_004309600	1793	0	PREDICTED: Fragaria vesca subsp. vesca uncharacterized LOC101292860 (LOC101292860), transcript variant X1, mRNA	--	--	--	--	Q9LTA6	620	1.60E-62	E3 ubiquitin-protein ligase WAV3 OS=Arabidopsis thaliana OX=3702 GN=WAV3 PE=1 SV=1	PF00097//PF12861//PF17123//PF12678//PF00628//PF13639//PF14634	Zinc finger, C3HC4 type (RING finger)//Anaphase-promoting complex subunit 11 RING-H2 finger//RING-like zinc finger//RING-H2 zinc finger//PHD-finger//Ring finger domain//zinc-RING finger domain	GO:0016567	protein ubiquitination	GO:0004842//GO:0008270//GO:0046872//GO:0005515	ubiquitin-protein transferase activity//zinc ion binding//metal ion binding//protein binding	GO:0005680	anaphase-promoting complex	--	--
Cluster-181.17574	818.925	3919.33	-2.2595	6.51e-109	3.28e-106	--	--	--	--	--	XM_004297684.2	XM_004297684	457	0	PREDICTED: Fragaria vesca subsp. vesca thioredoxin-like protein YLS8 (LOC101312821), mRNA	K12859	TXNL4A, DIB1	U5 snRNP protein, DIM1 family	http://www.genome.jp/dbget-bin/www_bget?ko:K12859	Q9FE62	731	8.70E-76	Thioredoxin-like protein YLS8 OS=Arabidopsis thaliana OX=3702 GN=YLS8 PE=2 SV=1	PF00085//PF00857//PF02966	Thioredoxin//Isochorismatase family//Mitosis protein DIM1	GO:0008152//GO:0045454//GO:0000398	metabolic process//cell redox homeostasis//mRNA splicing, via spliceosome	GO:0003824	catalytic activity	GO:0005681	spliceosomal complex	KOG3414	Component of the U4/U6.U5 snRNP/mitosis protein DIM1
Cluster-181.13226	577.999	3821.54	-2.7227	3.39e-108	1.68e-105	--	--	--	--	--	XM_011466992.1	XM_011466992	406	0	PREDICTED: Fragaria vesca subsp. vesca uncharacterized LOC105351716 (LOC105351716), mRNA	--	--	--	--	--	--	--	--	--	--	--	--	--	--	--	--	--	--
Cluster-181.4439	113.75	2000.36	-4.132	2.33e-107	1.14e-104	10932781	XP_024179036.1	1109	3.70E-118	uncharacterized protein LOC112185058 [Rosa chinensis]	--	--	--	--	--	--	--	--	--	--	--	--	--	PF01912//PF02178//PF00631	eIF-6 family//AT hook motif//GGL domain	GO:0007186//GO:0007165//GO:0042256	G-protein coupled receptor signaling pathway//signal transduction//mature ribosome assembly	GO:0043022//GO:0003677//GO:0004871	ribosome binding//DNA binding//signal transducer activity	GO:0005834	heterotrimeric G-protein complex	--	--
Cluster-181.1941	410.621	2495.9	-2.6033	1.69e-106	8.18e-104	--	--	--	--	--	XM_011464701.1	XM_011464701	599	0	PREDICTED: Fragaria vesca subsp. vesca probable 6-phosphogluconolactonase 1 (LOC101306035), transcript variant X3, mRNA	K01057	PGLS, pgl, devB	6-phosphogluconolactonase	http://www.genome.jp/dbget-bin/www_bget?ko:K01057	Q9LMX8	546	5.30E-54	Probable 6-phosphogluconolactonase 1 OS=Arabidopsis thaliana OX=3702 GN=At1g13700 PE=2 SV=1	PF01182//PF05090	Glucosamine-6-phosphate isomerases/6-phosphogluconolactonase//Vitamin K-dependent gamma-carboxylase	GO:0017187//GO:0005975	peptidyl-glutamic acid carboxylation//carbohydrate metabolic process	GO:0008488	gamma-glutamyl carboxylase activity	--	--	KOG3147	6-phosphogluconolactonase - like protein
Cluster-181.12357	2575.79	369.849	2.8007	5.31e-106	2.53e-103	2112787	XP_004304366.1	2041	5.40E-226	PREDICTED: omega-6 fatty acid desaturase, endoplasmic reticulum isozyme 2-like [Fragaria vesca subsp. vesca]	XM_004304318.2	XM_004304318	1041	0	PREDICTED: Fragaria vesca subsp. vesca omega-6 fatty acid desaturase, endoplasmic reticulum isozyme 2-like (LOC101290788), mRNA	K10256	FAD2	omega-6 fatty acid desaturase (delta-12 desaturase)	http://www.genome.jp/dbget-bin/www_bget?ko:K10256	Q8GZC3	1792	1.80E-198	Delta(12)-fatty-acid desaturase FAD2 OS=Vernicia fordii OX=73154 GN=FAD2 PE=1 SV=1	PF00487//PF02402//PF00646//PF13520//PF11960	Fatty acid desaturase//Lysis protein//F-box domain//Amino acid permease//Domain of unknown function (DUF3474)	GO:0019835//GO:0003333//GO:0006865//GO:0006629//GO:0009405//GO:0055114	cytolysis//amino acid transmembrane transport//amino acid transport//lipid metabolic process//pathogenesis//oxidation-reduction process	GO:0016717//GO:0015171//GO:0005515	oxidoreductase activity, acting on paired donors, with oxidation of a pair of donors resulting in the reduction of molecular oxygen to two molecules of water//amino acid transmembrane transporter activity//protein binding	GO:0019867//GO:0016020	outer membrane//membrane	--	--
Cluster-181.3651	1369.35	7351.99	-2.4235	2.79e-105	1.31e-102	10941239	XP_024188325.1	1043	1.80E-110	probable glutathione S-transferase [Rosa chinensis]	XM_004302642.2	XM_004302642	523	0	PREDICTED: Fragaria vesca subsp. vesca probable glutathione S-transferase (LOC101303821), mRNA	K00799	GST, gst	glutathione S-transferase	http://www.genome.jp/dbget-bin/www_bget?ko:K00799	P32110	606	3.90E-61	Probable glutathione S-transferase OS=Glycine max OX=3847 GN=HSP26-A PE=2 SV=1	PF02798//PF00582//PF13409//PF13417	Glutathione S-transferase, N-terminal domain//Universal stress protein family//Glutathione S-transferase, N-terminal domain//Glutathione S-transferase, N-terminal domain	GO:0006950	response to stress	GO:0005515	protein binding	--	--	--	--
Cluster-181.12266	1383.66	77.7154	4.1566	1.21e-104	5.62e-102	10869540	PRQ33205.1	525	4.70E-51	hypothetical protein RchiOBHm_Chr5g0055001 [Rosa chinensis]	XM_004291502.2	XM_004291502	446	0	PREDICTED: Fragaria vesca subsp. vesca uncharacterized protein At5g22580 (LOC101290923), mRNA	--	--	--	--	Q9FK81	342	3.60E-31	Stress-response A/B barrel domain-containing protein At5g22580 OS=Arabidopsis thaliana OX=3702 GN=At5g22580 PE=1 SV=1	PF02166	Androgen receptor	GO:0007165//GO:0006355//GO:0030521	signal transduction//regulation of transcription, DNA-templated//androgen receptor signaling pathway	GO:0003677//GO:0005496//GO:0004882	DNA binding//steroid binding//androgen receptor activity	GO:0005634	nucleus	--	--
Cluster-181.11014	2682.02	445.171	2.5903	1.88e-102	8.64e-100	10933872	XP_024180272.1	363	1.10E-31	mini zinc finger protein 2-like [Rosa chinensis]	XM_011469666.1	XM_011469666	410	0	PREDICTED: Fragaria vesca subsp. vesca mini zinc finger protein 2 (LOC101293909), mRNA	--	--	--	--	Q9LJW5	246	1.90E-19	Mini zinc finger protein 2 OS=Arabidopsis thaliana OX=3702 GN=MIF2 PE=1 SV=1	--	--	--	--	--	--	--	--	--	--
Cluster-181.13339	232.68	1757.52	-2.9167	3.21e-102	1.45e-99	10869671	PRQ33336.1	288	2.10E-23	hypothetical protein RchiOBHm_Chr5g0056461 [Rosa chinensis]	--	--	--	--	--	--	--	--	--	--	--	--	--	--	--	--	--	--	--	--	--	--	--
Cluster-181.224	26.4684	1174.98	-5.4731	4.27e-102	1.91e-99	10882426	PRQ46091.1	1848	4.10E-204	putative oxidoreductase [Rosa chinensis]	XM_004287126.2	XM_004287126	880	0	PREDICTED: Fragaria vesca subsp. vesca 2-alkenal reductase (NADP(+)-dependent)-like (LOC101302097), mRNA	K07119	K07119	uncharacterized protein	http://www.genome.jp/dbget-bin/www_bget?ko:K07119	Q9SLN8	1154	5.60E-125	2-alkenal reductase (NADP(+)-dependent) OS=Nicotiana tabacum OX=4097 GN=DBR PE=1 SV=1	PF12062//PF00107	heparan sulfate-N-deacetylase//Zinc-binding dehydrogenase	GO:0055114	oxidation-reduction process	GO:0016787//GO:0015016	hydrolase activity//[heparan sulfate]-glucosamine N-sulfotransferase activity	--	--	--	--
Cluster-181.11748	3288.42	545.194	2.593	1.57e-101	6.94e-99	10854487	PRQ18152.1	402	1.60E-36	putative bifunctional inhibitor..plant lipid transfer protein..seed storage helical [Rosa chinensis]	XM_004299420.2	XM_004299420	268	6.57E-136	PREDICTED: Fragaria vesca subsp. vesca lipid transfer protein EARLI 1 (LOC101313413), mRNA	--	--	--	--	Q39176	258	3.60E-21	Lipid transfer protein EARLI 1 OS=Arabidopsis thaliana OX=3702 GN=EARLI1 PE=1 SV=1	PF00937//PF14721//PF01254//PF05887//PF03869	Coronavirus nucleocapsid protein//Apoptosis-inducing factor, mitochondrion-associated, C-term//Nuclear transition protein 2//Procyclic acidic repetitive protein (PARP)//Arc-like DNA binding domain	GO:0007283	spermatogenesis	GO:0046983//GO:0003677	protein dimerization activity//DNA binding	GO:0005634//GO:0000786//GO:0019013//GO:0016020	nucleus//nucleosome//viral nucleocapsid//membrane	--	--
Cluster-181.4723	714.277	5365.36	-2.9093	8.08e-101	3.53e-98	10958830	XP_024162672.1	424	5.70E-39	uncharacterized protein LOC112169844 [Rosa chinensis]	XM_011460073.1	XM_011460073	313	8.39E-161	PREDICTED: Fragaria vesca subsp. vesca uncharacterized LOC105349697 (LOC105349697), mRNA	--	--	--	--	--	--	--	--	--	--	--	--	--	--	--	--	--	--
Cluster-181.3640	707.444	3305.92	-2.2248	1.79e-100	7.7e-98	10959195	XP_024163071.1	1394	2.90E-151	tryptophan aminotransferase-related protein 4-like [Rosa chinensis]	XM_004290433.2	XM_004290433	591	0	PREDICTED: Fragaria vesca subsp. vesca tryptophan aminotransferase-related protein 4 (LOC101308335), mRNA	--	--	--	--	Q9FE98	769	3.90E-80	Tryptophan aminotransferase-related protein 3 OS=Arabidopsis thaliana OX=3702 GN=TAR3 PE=3 SV=1	PF00190//PF04864//PF00155//PF04863	Cupin//Allinase//Aminotransferase class I and II//Alliinase EGF-like domain	GO:0009058	biosynthetic process	GO:0045735//GO:0030170//GO:0016846	nutrient reservoir activity//pyridoxal phosphate binding//carbon-sulfur lyase activity	--	--	--	--
Cluster-181.3536	875.205	5573.57	-2.6694	5.83e-98	2.49e-95	10940761	XP_024187793.1	850	6.30E-88	probable WRKY transcription factor 33 [Rosa chinensis]	XM_004302509.2	XM_004302509	502	0	PREDICTED: Fragaria vesca subsp. vesca probable WRKY transcription factor 33 (LOC101311683), mRNA	K13424	WRKY33	WRKY transcription factor 33	http://www.genome.jp/dbget-bin/www_bget?ko:K13424	Q8S8P5	395	1.70E-36	Probable WRKY transcription factor 33 OS=Arabidopsis thaliana OX=3702 GN=WRKY33 PE=1 SV=2	PF03106//PF00859//PF01284	WRKY DNA -binding domain//CTF/NF-I family transcription modulation region//Membrane-associating domain	GO:0006355//GO:0006260	regulation of transcription, DNA-templated//DNA replication	GO:0003700//GO:0043565	transcription factor activity, sequence-specific DNA binding//sequence-specific DNA binding	GO:0005634//GO:0005667//GO:0016020	nucleus//transcription factor complex//membrane	--	--
Cluster-181.2808	390.859	2736.33	-2.8068	7.22e-98	3.04e-95	10946442	XP_024194164.1	1545	1.00E-168	IAA-amino acid hydrolase ILR1-like 1 [Rosa chinensis]	XM_004297622.2	XM_004297622	845	0	PREDICTED: Fragaria vesca subsp. vesca IAA-amino acid hydrolase ILR1-like 1 (LOC101295221), mRNA	K14664	ILR1	IAA-amino acid hydrolase	http://www.genome.jp/dbget-bin/www_bget?ko:K14664	O04373	858	2.10E-90	IAA-amino acid hydrolase ILR1-like 4 OS=Arabidopsis thaliana OX=3702 GN=ILL4 PE=1 SV=2	PF01546//PF09010//PF00695	Peptidase family M20/M25/M40//Anti-Sigma Factor A//Major surface antigen from hepadnavirus	GO:0006355//GO:0008152//GO:0016032	regulation of transcription, DNA-templated//metabolic process//viral process	GO:0016787	hydrolase activity	--	--	--	--
Cluster-181.11096	6263.63	1717.81	1.8663	2.38e-97	9.92e-95	10894692	PRQ58357.1	1478	3.10E-161	putative chitinase [Rosa chinensis]	XM_004306663.2	XM_004306663	760	0	PREDICTED: Fragaria vesca subsp. vesca basic endochitinase-like (LOC101302003), mRNA	K01183	E3.2.1.14	chitinase	http://www.genome.jp/dbget-bin/www_bget?ko:K01183	P51614	999	5.00E-107	Acidic endochitinase OS=Vitis vinifera OX=29760 GN=CHIT3 PE=2 SV=1	PF00704	Glycosyl hydrolases family 18	GO:0005975	carbohydrate metabolic process	GO:0004553	hydrolase activity, hydrolyzing O-glycosyl compounds	--	--	KOG4701	Chitinase
Cluster-181.9646	5161.14	15826.6	-1.6167	1.05e-96	4.31e-94	10946330	XP_024194043.1	532	1.80E-51	glyceraldehyde-3-phosphate dehydrogenase, cytosolic [Rosa chinensis]	JN399220.1	JN399220	293	1.16E-149	Rosa multiflora glyeraldehyde 3-phosphate dehydrogenase mRNA, complete cds	K00134	GAPDH, gapA	glyceraldehyde 3-phosphate dehydrogenase	http://www.genome.jp/dbget-bin/www_bget?ko:K00134	P26518	495	1.60E-48	Glyceraldehyde-3-phosphate dehydrogenase, cytosolic OS=Magnolia liliiflora OX=3403 GN=GAPC PE=2 SV=1	PF00044	Glyceraldehyde 3-phosphate dehydrogenase, NAD binding domain	GO:0055114	oxidation-reduction process	GO:0016620	oxidoreductase activity, acting on the aldehyde or oxo group of donors, NAD or NADP as acceptor	--	--	KOG0657	Glyceraldehyde 3-phosphate dehydrogenase
Cluster-181.11518	3532.87	564.353	2.6455	1.24e-96	5.03e-94	--	--	--	--	--	XM_004288282.2	XM_004288282	1514	0	PREDICTED: Fragaria vesca subsp. vesca boron transporter 1 (LOC101312385), mRNA	--	--	--	--	Q9M1P7	2296	4.90E-257	Probable boron transporter 2 OS=Arabidopsis thaliana OX=3702 GN=BOR2 PE=2 SV=1	PF01694//PF00955	Rhomboid family//HCO3- transporter family	GO:0006820	anion transport	GO:0004252	serine-type endopeptidase activity	GO:0016021	integral component of membrane	KOG1172	Na+-independent Cl/HCO3 exchanger AE1 and related transporters (SLC4 family)
Cluster-181.359	26.4684	992.219	-5.2293	2.82e-96	1.14e-93	10966905	XP_024171608.1	526	8.10E-51	uncharacterized protein LOC112177559 [Rosa chinensis]	--	--	--	--	--	--	--	--	--	P0C2F6	151	1.10E-08	Putative ribonuclease H protein At1g65750 OS=Arabidopsis thaliana OX=3702 GN=At1g65750 PE=3 SV=1	PF00075	RNase H	GO:0051252	regulation of RNA metabolic process	GO:0004523//GO:0003676	RNA-DNA hybrid ribonuclease activity//nucleic acid binding	--	--	--	--
Cluster-181.12597	4532.09	23948.4	-2.4013	2.49e-95	9.91e-93	10875658	PRQ39323.1	441	3.10E-41	putative START-like domain, Bet v I type allergen [Rosa chinensis]	XM_004296838.2	XM_004296838	259	4.28E-131	PREDICTED: Fragaria vesca subsp. vesca major allergen Pru av 1-like (LOC101298594), mRNA	--	--	--	--	O24248	330	10.00E-30	Major allergen Pru av 1 OS=Prunus avium OX=42229 GN=PRUA1 PE=1 SV=1	PF00407	Pathogenesis-related protein Bet v I family	GO:0009607//GO:0006952	response to biotic stimulus//defense response	--	--	--	--	--	--
Cluster-181.9936	6204.17	1775.07	1.8053	1.02e-94	4e-92	10956947	XP_024160623.1	1398	8.90E-152	triose phosphate..phosphate translocator TPT, chloroplastic isoform X1 [Rosa chinensis]	XM_004293760.2	XM_004293760	571	0	PREDICTED: Fragaria vesca subsp. vesca triose phosphate/phosphate translocator, chloroplastic (LOC101303679), transcript variant X1, mRNA	K15283	SLC35E1	solute carrier family 35, member E1	http://www.genome.jp/dbget-bin/www_bget?ko:K15283	P11869	1174	3.80E-127	Triose phosphate/phosphate translocator, chloroplastic OS=Spinacia oleracea OX=3562 PE=1 SV=1	PF01618//PF00892//PF08449	MotA/TolQ/ExbB proton channel family//EamA-like transporter family//UAA transporter family	GO:0006810//GO:0055085//GO:0015031	transport//transmembrane transport//protein transport	GO:0008565	protein transporter activity	GO:0016021//GO:0016020	integral component of membrane//membrane	KOG1441	Glucose-6-phosphate/phosphate and phosphoenolpyruvate/phosphate antiporter
Cluster-181.11013	27993.2	83329.3	-1.5737	5.11e-94	1.99e-91	10946330	XP_024194043.1	941	1.10E-98	glyceraldehyde-3-phosphate dehydrogenase, cytosolic [Rosa chinensis]	JN399220.1	JN399220	579	0	Rosa multiflora glyeraldehyde 3-phosphate dehydrogenase mRNA, complete cds	K00134	GAPDH, gapA	glyceraldehyde 3-phosphate dehydrogenase	http://www.genome.jp/dbget-bin/www_bget?ko:K00134	P04796	892	2.30E-94	Glyceraldehyde-3-phosphate dehydrogenase, cytosolic OS=Sinapis alba OX=3728 GN=GAPC PE=2 SV=2	PF00044//PF02800	Glyceraldehyde 3-phosphate dehydrogenase, NAD binding domain//Glyceraldehyde 3-phosphate dehydrogenase, C-terminal domain	GO:0055114	oxidation-reduction process	GO:0016620	oxidoreductase activity, acting on the aldehyde or oxo group of donors, NAD or NADP as acceptor	--	--	KOG0657	Glyceraldehyde 3-phosphate dehydrogenase
Cluster-181.19999	441.152	2684	-2.6028	2.3e-93	8.88e-91	3989858	XP_009360316.1	1599	4.70E-175	PREDICTED: 3-oxo-Delta..4,5..-steroid 5-beta-reductase-like isoform X2 [Pyrus x bretschneideri]	XM_007222946.1	XM_007222946	477	0	Prunus persica hypothetical protein (PRUPE_ppa006816mg) mRNA, complete cds	--	--	--	--	Q9STX2	1423	5.50E-156	3-oxo-Delta(4,5)-steroid 5-beta-reductase OS=Arabidopsis thaliana OX=3702 GN=VEP1 PE=1 SV=1	PF01370	NAD dependent epimerase/dehydratase family	--	--	GO:0003824//GO:0050662	catalytic activity//coenzyme binding	--	--	--	--
Cluster-181.11284	2292.22	342.847	2.7408	5.04e-93	1.92e-90	3499077	XP_008230503.1	1737	4.30E-191	PREDICTED: GDSL esterase..lipase At5g14450-like isoform X2 [Prunus mume]	XM_004304623.2	XM_004304623	1038	0	PREDICTED: Fragaria vesca subsp. vesca GDSL esterase/lipase At5g14450-like (LOC101311112), mRNA	--	--	--	--	Q9LY84	1434	2.70E-157	GDSL esterase/lipase At5g14450 OS=Arabidopsis thaliana OX=3702 GN=At5g14450 PE=2 SV=1	PF00657	GDSL-like Lipase/Acylhydrolase	--	--	GO:0016788	hydrolase activity, acting on ester bonds	--	--	--	--
Cluster-181.10383	2229.78	362.689	2.6201	1.77e-92	6.66e-90	10879981	PRQ43646.1	1151	5.90E-123	putative aminoacyltransferase, E1 ubiquitin-activating enzyme [Rosa chinensis]	XM_004304429.2	XM_004304429	443	0	PREDICTED: Fragaria vesca subsp. vesca RING finger and CHY zinc finger domain-containing protein 1 (LOC101302854), mRNA	K10144	RCHY1, PIRH2	RING finger and CHY zinc finger domain-containing protein 1	http://www.genome.jp/dbget-bin/www_bget?ko:K10144	Q9FFB6	844	1.10E-88	E3 ubiquitin-protein ligase RZFP34 OS=Arabidopsis thaliana OX=3702 GN=RZPF34 PE=1 SV=1	PF00097//PF05495//PF13639	Zinc finger, C3HC4 type (RING finger)//CHY zinc finger//Ring finger domain	--	--	GO:0046872//GO:0008270//GO:0005515	metal ion binding//zinc ion binding//protein binding	--	--	KOG1940	Zn-finger protein
Cluster-181.16677	1090.23	4507.65	-2.047	2.63e-92	9.83e-90	10869957	PRQ33622.1	2055	6.90E-228	putative F-box domain, galactose oxidase, beta-propeller [Rosa chinensis]	XM_004294975.2	XM_004294975	1370	0	PREDICTED: Fragaria vesca subsp. vesca F-box/kelch-repeat protein At5g60570 (LOC101314547), mRNA	--	--	--	--	Q9FKJ0	1443	2.90E-158	F-box/kelch-repeat protein At5g60570 OS=Arabidopsis thaliana OX=3702 GN=At5g60570 PE=2 SV=1	PF07646//PF01344//PF00646	Kelch motif//Kelch motif//F-box domain	--	--	GO:0005515	protein binding	--	--	--	--
Cluster-181.21856	393.002	3354.62	-3.0915	3.02e-92	1.12e-89	10966456	XP_024171099.1	2292	1.90E-255	BTB..POZ domain-containing protein At5g41330 [Rosa chinensis]	XM_004298763.2	XM_004298763	1047	0	PREDICTED: Fragaria vesca subsp. vesca BTB/POZ domain-containing protein At5g41330 (LOC101309445), mRNA	--	--	--	--	Q9FN67	1351	1.10E-147	BTB/POZ domain-containing protein At5g41330 OS=Arabidopsis thaliana OX=3702 GN=At5g41330 PE=2 SV=1	PF02214	BTB/POZ domain	GO:0051260	protein homooligomerization	--	--	--	--	--	--
Cluster-181.21160	80.0923	1208.02	-3.9178	1.53e-91	5.62e-89	--	--	--	--	--	XM_004304116.2	XM_004304116	1146	0	PREDICTED: Fragaria vesca subsp. vesca proline dehydrogenase 2, mitochondrial (LOC101300079), mRNA	K00318	PRODH	proline dehydrogenase	http://www.genome.jp/dbget-bin/www_bget?ko:K00318	P92983	1351	1.20E-147	Proline dehydrogenase 1, mitochondrial OS=Arabidopsis thaliana OX=3702 GN=POX1 PE=1 SV=2	--	--	--	--	--	--	--	--	KOG0186	Proline oxidase
Cluster-181.4351	81.7818	1285.05	-3.9829	2.24e-91	8.11e-89	--	--	--	--	--	XM_004287739.2	XM_004287739	245	3.05E-123	PREDICTED: Fragaria vesca subsp. vesca uncharacterized LOC101292541 (LOC101292541), mRNA	--	--	--	--	Q9SZN7	426	9.00E-41	Heavy metal-associated isoprenylated plant protein 26 OS=Arabidopsis thaliana OX=3702 GN=HIPP26 PE=1 SV=1	PF00403	Heavy-metal-associated domain	GO:0030001	metal ion transport	GO:0046872	metal ion binding	--	--	--	--
Cluster-181.10769	31966.9	6609.96	2.274	3.17e-91	1.14e-88	10870378	PRQ34043.1	278	2.80E-22	putative Metallothionein, family 15, plant [Rosa chinensis]	XM_004294513.2	XM_004294513	367	0	PREDICTED: Fragaria vesca subsp. vesca metallothionein-like protein 1 (LOC101312422), mRNA	--	--	--	--	P43390	138	2.20E-07	Metallothionein-like protein type 2 OS=Actinidia deliciosa OX=3627 GN=pKIWI504 PE=2 SV=1	PF02068//PF01439	Plant PEC family metallothionein//Metallothionein	--	--	GO:0008270//GO:0046872	zinc ion binding//metal ion binding	--	--	--	--
Cluster-181.11948	7789.23	1844.06	2.0783	6.88e-91	2.44e-88	10956747	XP_024160405.1	1640	1.40E-179	probable leucine-rich repeat receptor-like serine..threonine-protein kinase At3g14840 isoform X3 [Rosa chinensis]	XM_011472645.1	XM_011472645	760	0	PREDICTED: Fragaria vesca subsp. vesca probable leucine-rich repeat receptor-like serine/threonine-protein kinase At3g14840 (LOC105353463), transcript variant X3, mRNA	--	--	--	--	C0LGE0	651	3.00E-66	Probable LRR receptor-like serine/threonine-protein kinase At1g07650 OS=Arabidopsis thaliana OX=3702 GN=At1g07650 PE=1 SV=1	PF00560//PF13855	Leucine Rich Repeat//Leucine rich repeat	--	--	GO:0005515	protein binding	--	--	--	--
Cluster-181.11268	3061.94	576.892	2.4079	7.4e-91	2.6e-88	10854755	PRQ18420.1	665	9.00E-67	putative EF-hand domain pair protein [Rosa chinensis]	XM_004300268.2	XM_004300268	450	0	PREDICTED: Fragaria vesca subsp. vesca calcineurin B-like protein 1 (LOC101307017), mRNA	K06268	PPP3R, CNB	serine/threonine-protein phosphatase 2B regulatory subunit	http://www.genome.jp/dbget-bin/www_bget?ko:K06268	Q7XC27	561	4.70E-56	Calcineurin B-like protein 1 OS=Oryza sativa subsp. japonica OX=39947 GN=CBL1 PE=2 SV=2	PF13202//PF13833//PF12763//PF13499//PF13405//PF00036	EF hand//EF-hand domain pair//Cytoskeletal-regulatory complex EF hand//EF-hand domain pair//EF-hand domain//EF hand	--	--	GO:0005515//GO:0005509	protein binding//calcium ion binding	--	--	--	--
Cluster-181.11181	5939.37	1616.05	1.8781	1.11e-90	3.88e-88	--	--	--	--	--	XM_004299530.2	XM_004299530	549	0	PREDICTED: Fragaria vesca subsp. vesca uncharacterized LOC101296959 (LOC101296959), mRNA	--	--	--	--	--	--	--	--	PF05739	SNARE domain	--	--	GO:0005515	protein binding	--	--	--	--
Cluster-181.10992	93504.7	22311.6	2.0672	7.46e-89	2.57e-86	--	--	--	--	--	XM_004293315.2	XM_004293315	384	0	PREDICTED: Fragaria vesca subsp. vesca fruit protein pKIWI501-like (LOC101314919), mRNA	--	--	--	--	--	--	--	--	--	--	--	--	--	--	--	--	--	--
Cluster-181.9953	2142.13	374.67	2.5152	1.2e-88	4.11e-86	10942166	XP_024189353.1	529	2.10E-51	non-specific lipid-transfer protein 1-like [Rosa chinensis]	XM_004302560.2	XM_004302560	437	0	PREDICTED: Fragaria vesca subsp. vesca non-specific lipid-transfer protein 1-like (LOC101301595), transcript variant X1, mRNA	--	--	--	--	Q9M5X7	409	7.90E-39	Non-specific lipid-transfer protein OS=Malus domestica OX=3750 GN=MALD3 PE=1 SV=1	--	--	--	--	--	--	--	--	--	--
Cluster-181.10431	6633.06	1834.08	1.8545	3.05e-88	1.03e-85	--	--	--	--	--	XM_004288534.2	XM_004288534	1769	0	PREDICTED: Fragaria vesca subsp. vesca auxin response factor 8 (LOC101295755), mRNA	--	--	--	--	Q9FGV1	2447	2.10E-274	Auxin response factor 8 OS=Arabidopsis thaliana OX=3702 GN=ARF8 PE=1 SV=2	PF00564//PF02362//PF02309//PF06507	PB1 domain//B3 DNA binding domain//AUX/IAA family//Auxin response factor	GO:0006355//GO:0009725	regulation of transcription, DNA-templated//response to hormone	GO:0005515//GO:0003677	protein binding//DNA binding	GO:0005634	nucleus	--	--
Cluster-181.11084	14768	4337.48	1.7674	9.38e-88	3.15e-85	10951343	XP_024199527.1	2203	4.30E-245	probable cysteine protease RD21C [Rosa chinensis]	XM_004293905.2	XM_004293905	1080	0	PREDICTED: Fragaria vesca subsp. vesca low-temperature-induced cysteine proteinase-like (LOC101297620), mRNA	--	--	--	--	P43297	973	8.40E-104	Cysteine proteinase RD21A OS=Arabidopsis thaliana OX=3702 GN=RD21A PE=1 SV=1	PF03051//PF00112	Peptidase C1-like family//Papain family cysteine protease	GO:0006508	proteolysis	GO:0004197//GO:0008234	cysteine-type endopeptidase activity//cysteine-type peptidase activity	--	--	--	--
Cluster-181.19980	120.961	1292.95	-3.4149	1.21e-87	4.01e-85	10936720	XP_024183358.1	558	2.50E-54	dnaJ homolog subfamily B member 6 isoform X1 [Rosa chinensis]	XM_011469159.1	XM_011469159	374	0	PREDICTED: Fragaria vesca subsp. vesca dnaJ homolog subfamily B member 6 (LOC101309652), transcript variant X1, mRNA	--	--	--	--	--	--	--	--	--	--	--	--	--	--	--	--	--	--
Cluster-181.17157	1775.23	6349.33	-1.8391	1.03e-86	3.41e-84	10950867	XP_024199011.1	897	7.80E-94	protein HEAT-STRESS-ASSOCIATED 32 [Rosa chinensis]	XM_004309613.2	XM_004309613	423	0	PREDICTED: Fragaria vesca subsp. vesca uncharacterized LOC101297313 (LOC101297313), mRNA	--	--	--	--	Q8GWL1	699	3.30E-72	Protein HEAT-STRESS-ASSOCIATED 32 OS=Arabidopsis thaliana OX=3702 GN=HSA32 PE=2 SV=1	PF02679	(2R)-phospho-3-sulfolactate synthase (ComA)	GO:0019295	coenzyme M biosynthetic process	--	--	--	--	--	--
Cluster-181.23373	111.388	1301.21	-3.5414	1.45e-86	4.72e-84	10858665	PRQ22330.1	2325	2.80E-259	putative peptidase S10, serine carboxypeptidase, alpha..Beta hydrolase [Rosa chinensis]	XM_011459532.1	XM_011459532	610	0	PREDICTED: Fragaria vesca subsp. vesca serine carboxypeptidase-like 18 (LOC101307753), mRNA	K16296	SCPL-I	serine carboxypeptidase-like clade I	http://www.genome.jp/dbget-bin/www_bget?ko:K16296	Q9C7Z9	1165	4.10E-126	Serine carboxypeptidase-like 18 OS=Arabidopsis thaliana OX=3702 GN=SCPL18 PE=2 SV=2	PF00450	Serine carboxypeptidase	GO:0006508	proteolysis	GO:0004185	serine-type carboxypeptidase activity	--	--	--	--
Cluster-181.13327	571.021	3654.24	-2.677	1.57e-86	5.07e-84	--	--	--	--	--	XM_011472263.1	XM_011472263	729	0	PREDICTED: Fragaria vesca subsp. vesca protein BPS1, chloroplastic-like (LOC105353260), mRNA	--	--	--	--	Q9LMM6	160	1.20E-09	Protein BPS1, chloroplastic OS=Arabidopsis thaliana OX=3702 GN=BPS1 PE=2 SV=1	PF01213//PF00170//PF13949//PF05531	Adenylate cyclase associated (CAP) N terminal//bZIP transcription factor//ALIX V-shaped domain binding to HIV//Nucleopolyhedrovirus P10 protein	GO:0007010//GO:0006355	cytoskeleton organization//regulation of transcription, DNA-templated	GO:0003779//GO:0003700//GO:0005515//GO:0043565	actin binding//transcription factor activity, sequence-specific DNA binding//protein binding//sequence-specific DNA binding	GO:0019028//GO:0005667	viral capsid//transcription factor complex	--	--
Cluster-181.11609	6838.15	20303.5	-1.5701	2.09e-86	6.71e-84	10855094	PRQ18759.1	643	7.60E-65	putative glyceraldehyde-3-phosphate dehydrogenase ..phosphorylating.. [Rosa chinensis]	JN399220.1	JN399220	274	1.25E-139	Rosa multiflora glyeraldehyde 3-phosphate dehydrogenase mRNA, complete cds	K00134	GAPDH, gapA	glyceraldehyde 3-phosphate dehydrogenase	http://www.genome.jp/dbget-bin/www_bget?ko:K00134	P26520	598	5.70E-61	Glyceraldehyde-3-phosphate dehydrogenase, cytosolic OS=Petunia hybrida OX=4102 GN=GAPC PE=2 SV=1	PF01113//PF00044//PF02826	Dihydrodipicolinate reductase, N-terminus//Glyceraldehyde 3-phosphate dehydrogenase, NAD binding domain//D-isomer specific 2-hydroxyacid dehydrogenase, NAD binding domain	GO:0009085//GO:0055114//GO:0009089	lysine biosynthetic process//oxidation-reduction process//lysine biosynthetic process via diaminopimelate	GO:0008839//GO:0051287//GO:0016620	4-hydroxy-tetrahydrodipicolinate reductase//NAD binding//oxidoreductase activity, acting on the aldehyde or oxo group of donors, NAD or NADP as acceptor	--	--	KOG0657	Glyceraldehyde 3-phosphate dehydrogenase
Cluster-181.2145	514.352	2522.06	-2.295	2.68e-86	8.53e-84	10893947	PRQ57612.1	1414	8.80E-154	putative myeloid leukemia factor [Rosa chinensis]	XM_011470838.1	XM_011470838	752	0	PREDICTED: Fragaria vesca subsp. vesca myeloid leukemia factor 1 (LOC101296321), transcript variant X3, mRNA	K15622	MLF1	myeloid leukemia factor 1	http://www.genome.jp/dbget-bin/www_bget?ko:K15622	--	--	--	--	--	--	--	--	--	--	--	--	--	--
Cluster-181.16384	87.556	1108.81	-3.6692	6.73e-86	2.12e-83	--	--	--	--	--	KF753637.1	KF753637	5992	0	Rosa odorata var. gigantea chloroplast, complete genome	K02706	psbD	photosystem II P680 reaction center D2 protein	http://www.genome.jp/dbget-bin/www_bget?ko:K02706	Q9BBT0	320	1.30E-27	Photosystem II D2 protein OS=Lotus japonicus OX=34305 GN=psbD PE=3 SV=1	PF06160//PF00124//PF05151	Septation ring formation regulator, EzrA//Photosynthetic reaction centre protein//Photosystem II reaction centre M protein (PsbM)	GO:0000921//GO:0019684//GO:0015979//GO:0006118//GO:0009772	septin ring assembly//photosynthesis, light reaction//photosynthesis//obsolete electron transport//photosynthetic electron transport in photosystem II	GO:0045156	electron transporter, transferring electrons within the cyclic electron transport pathway of photosynthesis activity	GO:0016021//GO:0009523//GO:0005940	integral component of membrane//photosystem II//septin ring	--	--
Cluster-181.10418	4551.68	839.235	2.439	2e-85	6.25e-83	10959690	XP_024163601.1	2201	6.20E-245	tubulin beta chain-like [Rosa chinensis]	XM_004291309.2	XM_004291309	1310	0	PREDICTED: Fragaria vesca subsp. vesca tubulin beta chain-like (LOC101305819), mRNA	K07375	TUBB	tubulin beta	http://www.genome.jp/dbget-bin/www_bget?ko:K07375	Q6VAF6	2144	1.20E-239	Tubulin beta-6 chain OS=Gossypium hirsutum OX=3635 PE=2 SV=1	PF00091	Tubulin/FtsZ family, GTPase domain	--	--	GO:0003924	GTPase activity	--	--	KOG1375	Beta tubulin
Cluster-181.4569	332.783	2728.11	-3.0318	4.38e-85	1.36e-82	10876606	PRQ40271.1	542	5.80E-53	hypothetical protein RchiOBHm_Chr4g0434241 [Rosa chinensis]	XM_004300908.1	XM_004300908	142	4.55E-66	PREDICTED: Fragaria vesca subsp. vesca uncharacterized LOC101312640 (LOC101312640), mRNA	--	--	--	--	--	--	--	--	--	--	--	--	--	--	--	--	--	--
Cluster-181.6595	2554.99	10176	-1.9932	1.37e-84	4.2e-82	--	--	--	--	--	XM_004304472.2	XM_004304472	991	0	PREDICTED: Fragaria vesca subsp. vesca coproporphyrinogen-III oxidase 1, chloroplastic (LOC101315071), mRNA	K00228	CPOX, hemF	coproporphyrinogen III oxidase	http://www.genome.jp/dbget-bin/www_bget?ko:K00228	P35055	1615	2.40E-178	Oxygen-dependent coproporphyrinogen-III oxidase, chloroplastic OS=Glycine max OX=3847 GN=CPX PE=2 SV=1	PF01218	Coproporphyrinogen III oxidase	GO:0055114//GO:0015994//GO:0006779	oxidation-reduction process//chlorophyll metabolic process//porphyrin-containing compound biosynthetic process	GO:0004109	coproporphyrinogen oxidase activity	--	--	KOG1518	Coproporphyrinogen III oxidase CPO/HEM13
Cluster-181.4829	2823.95	628.342	2.1677	1.65e-83	5.01e-81	10942133	XP_024189319.1	1074	2.80E-114	protein LURP-one-related 15-like [Rosa chinensis]	XM_004302556.2	XM_004302556	586	0	PREDICTED: Fragaria vesca subsp. vesca protein LURP-one-related 15-like (LOC101300456), mRNA	--	--	--	--	Q9LZX1	589	2.20E-59	Protein LURP-one-related 15 OS=Arabidopsis thaliana OX=3702 GN=At5g01750 PE=1 SV=1	--	--	--	--	--	--	--	--	--	--
Cluster-181.21817	189.461	1831.17	-3.2667	1.72e-83	5.19e-81	10885109	PRQ48774.1	291	6.30E-24	putative cysteine-rich transmembrane CYSTM domain-containing protein [Rosa chinensis]	--	--	--	--	--	--	--	--	--	--	--	--	--	PF05052	MerE protein	GO:0015694	mercury ion transport	GO:0015097	mercury ion transmembrane transporter activity	GO:0016020	membrane	--	--
Cluster-181.10070	1436.57	143.647	3.3209	3.31e-83	9.93e-81	10926185	XP_024177438.1	2677	5.30E-300	probable pectinesterase..pectinesterase inhibitor 34 [Rosa chinensis]	XM_004307936.2	XM_004307936	1294	0	PREDICTED: Fragaria vesca subsp. vesca probable pectinesterase/pectinesterase inhibitor 34 (LOC101312579), mRNA	--	--	--	--	Q9M3B0	1877	1.40E-208	Probable pectinesterase/pectinesterase inhibitor 34 OS=Arabidopsis thaliana OX=3702 GN=PME34 PE=2 SV=1	PF15221//PF04043//PF01095	Lens epithelial cell protein LEP503//Plant invertase/pectin methylesterase inhibitor//Pectinesterase	GO:0007275//GO:0042545//GO:0005982//GO:0005985	multicellular organismal development//cell wall modification//starch metabolic process//sucrose metabolic process	GO:0030599//GO:0004857	pectinesterase activity//enzyme inhibitor activity	GO:0005618	cell wall	--	--
Cluster-181.21243	92.2498	12005.6	-7.0217	1e-82	2.97e-80	10932173	XP_024178305.1	1617	2.70E-177	1-aminocyclopropane-1-carboxylate oxidase 1 [Rosa chinensis]	XM_004287491.2	XM_004287491	901	0	PREDICTED: Fragaria vesca subsp. vesca 1-aminocyclopropane-1-carboxylate oxidase 1-like (LOC101291370), mRNA	K05933	E1.14.17.4	aminocyclopropanecarboxylate oxidase	http://www.genome.jp/dbget-bin/www_bget?ko:K05933	Q9ZUN4	1246	1.30E-135	1-aminocyclopropane-1-carboxylate oxidase 1 OS=Arabidopsis thaliana OX=3702 GN=ACO1 PE=2 SV=1	PF03171//PF04546	2OG-Fe(II) oxygenase superfamily//Sigma-70, non-essential region	GO:0006355//GO:0006352//GO:0055114	regulation of transcription, DNA-templated//DNA-templated transcription, initiation//oxidation-reduction process	GO:0016491//GO:0016987//GO:0003700//GO:0003677	oxidoreductase activity//sigma factor activity//transcription factor activity, sequence-specific DNA binding//DNA binding	GO:0005667	transcription factor complex	--	--
Cluster-181.14550	1247.56	4532.58	-1.8607	1.86e-82	5.47e-80	--	--	--	--	--	XM_004299078.2	XM_004299078	1274	0	PREDICTED: Fragaria vesca subsp. vesca heat shock 70 kDa protein 8 (LOC101308177), mRNA	K09489	HSPA4	heat shock 70kDa protein 4	http://www.genome.jp/dbget-bin/www_bget?ko:K09489	Q9SKY8	1256	2.30E-136	Heat shock 70 kDa protein 8 OS=Arabidopsis thaliana OX=3702 GN=HSP70-8 PE=1 SV=1	PF16113	Enoyl-CoA hydratase/isomerase	--	--	GO:0016836	hydro-lyase activity	--	--	KOG0100	Molecular chaperones GRP78/BiP/KAR2, HSP70 superfamily
Cluster-181.4680	893.704	35.1338	4.6722	3.92e-82	1.15e-79	--	--	--	--	--	XM_004307589.2	XM_004307589	721	0	PREDICTED: Fragaria vesca subsp. vesca chlorophyll a-b binding protein CP29.3, chloroplastic (LOC101300760), transcript variant X1, mRNA	K08915	LHCB4	light-harvesting complex II chlorophyll a/b binding protein 4	http://www.genome.jp/dbget-bin/www_bget?ko:K08915	Q9S7W1	1074	9.10E-116	Chlorophyll a-b binding protein CP29.3, chloroplastic OS=Arabidopsis thaliana OX=3702 GN=LHCB4.3 PE=2 SV=1	--	--	--	--	--	--	--	--	--	--
Cluster-181.1551	261.142	2342.92	-3.1604	4.73e-82	1.37e-79	--	--	--	--	--	XM_011465626.1	XM_011465626	547	0	PREDICTED: Fragaria vesca subsp. vesca uncharacterized LOC101295341 (LOC101295341), transcript variant X2, mRNA	--	--	--	--	--	--	--	--	--	--	--	--	--	--	--	--	--	--
Cluster-181.11586	3347.31	830.509	2.0107	1.98e-81	5.7e-79	10854114	PRQ17779.1	1335	8.80E-145	putative thaumatin [Rosa chinensis]	XM_004298734.2	XM_004298734	614	0	PREDICTED: Fragaria vesca subsp. vesca thaumatin-like protein 1 (LOC101300909), mRNA	--	--	--	--	P50700	934	1.30E-99	Osmotin-like protein OSM34 OS=Arabidopsis thaliana OX=3702 GN=OSM34 PE=2 SV=2	--	--	--	--	--	--	--	--	--	--
Cluster-181.10387	4054.25	903.133	2.166	2.59e-81	7.4e-79	10890816	PRQ54481.1	814	1.10E-84	putative linoleate 13S-lipoxygenase [Rosa chinensis]	XM_004306455.2	XM_004306455	362	0	PREDICTED: Fragaria vesca subsp. vesca linoleate 13S-lipoxygenase 2-1, chloroplastic-like (LOC101311411), mRNA	K00454	LOX2S	lipoxygenase	http://www.genome.jp/dbget-bin/www_bget?ko:K00454	O24370	671	1.90E-69	Linoleate 13S-lipoxygenase 2-1, chloroplastic OS=Solanum tuberosum OX=4113 GN=LOX2.1 PE=1 SV=1	PF00305	Lipoxygenase	GO:0055114	oxidation-reduction process	GO:0016702//GO:0046872	oxidoreductase activity, acting on single donors with incorporation of molecular oxygen, incorporation of two atoms of oxygen//metal ion binding	--	--	--	--
Cluster-181.17071	547.992	3000.91	-2.4509	5.78e-81	1.64e-78	--	--	--	--	--	XM_011466267.1	XM_011466267	1351	0	PREDICTED: Fragaria vesca subsp. vesca sulfate transporter 1.3 (LOC101305558), transcript variant X7, mRNA	K17470	SULTR1	sulfate transporter 1, high-affinity	http://www.genome.jp/dbget-bin/www_bget?ko:K17470	Q9MAX3	2173	1.30E-242	Sulfate transporter 1.2 OS=Arabidopsis thaliana OX=3702 GN=SULTR1;2 PE=1 SV=1	PF00916	Sulfate permease family	GO:0008272	sulfate transport	GO:0015116	sulfate transmembrane transporter activity	GO:0016021	integral component of membrane	--	--
Cluster-181.11157	6624.94	1899.67	1.8023	1.29e-80	3.62e-78	10879965	PRQ43630.1	517	1.10E-49	putative protein-tyrosine-phosphatase [Rosa chinensis]	XM_004304424.2	XM_004304424	239	1.40E-119	PREDICTED: Fragaria vesca subsp. vesca dual specificity phosphatase Cdc25 (LOC101300465), mRNA	K18065	CDC25	Cdc25 family phosphatase	http://www.genome.jp/dbget-bin/www_bget?ko:K18065	Q8GY31	293	5.00E-25	Dual specificity phosphatase Cdc25 OS=Arabidopsis thaliana OX=3702 GN=CDC25 PE=1 SV=1	--	--	--	--	--	--	--	--	--	--
Cluster-181.8277	914.787	37.6343	4.6018	1.3e-80	3.63e-78	10887485	PRQ51150.1	1506	2.20E-164	putative triacylglycerol lipase [Rosa chinensis]	XM_004302793.2	XM_004302793	686	0	PREDICTED: Fragaria vesca subsp. vesca GDSL esterase/lipase APG (LOC101298910), mRNA	--	--	--	--	Q9LU14	1064	1.80E-114	GDSL esterase/lipase APG OS=Arabidopsis thaliana OX=3702 GN=APG PE=2 SV=1	PF00657	GDSL-like Lipase/Acylhydrolase	--	--	GO:0016788	hydrolase activity, acting on ester bonds	--	--	--	--
Cluster-181.11509	942.63	27.7041	5.0923	1.54e-80	4.27e-78	10942526	XP_024189756.1	515	2.70E-49	heavy metal-associated isoprenylated plant protein 34 [Rosa chinensis]	XM_004302399.2	XM_004302399	1214	0	PREDICTED: Fragaria vesca subsp. vesca RNA-binding protein cabeza (LOC101301695), mRNA	--	--	--	--	F4JZL7	343	1.10E-30	Heavy metal-associated isoprenylated plant protein 33 OS=Arabidopsis thaliana OX=3702 GN=HIPP33 PE=2 SV=1	PF00403//PF03839	Heavy-metal-associated domain//Translocation protein Sec62	GO:0015031//GO:0030001	protein transport//metal ion transport	GO:0046872//GO:0008565	metal ion binding//protein transporter activity	GO:0016021	integral component of membrane	--	--
Cluster-181.13167	1508.56	5126.74	-1.7644	1.97e-80	5.42e-78	10859865	PRQ23530.1	2385	2.70E-266	putative 4-hydroxy-3-methylbut-2-enyl diphosphate reductase [Rosa chinensis]	XM_004289641.2	XM_004289641	1229	0	PREDICTED: Fragaria vesca subsp. vesca 4-hydroxy-3-methylbut-2-enyl diphosphate reductase, chloroplastic (LOC101303948), mRNA	K03527	ispH, lytB	4-hydroxy-3-methylbut-2-enyl diphosphate reductase	http://www.genome.jp/dbget-bin/www_bget?ko:K03527	Q94B35	1921	7.90E-214	4-hydroxy-3-methylbut-2-enyl diphosphate reductase, chloroplastic OS=Arabidopsis thaliana OX=3702 GN=ISPH PE=2 SV=1	PF02401//PF04627	LytB protein//Mitochondrial ATP synthase epsilon chain	GO:0015986//GO:0050992//GO:0015992//GO:0019288//GO:0006119	ATP synthesis coupled proton transport//dimethylallyl diphosphate biosynthetic process//proton transport//isopentenyl diphosphate biosynthetic process, methylerythritol 4-phosphate pathway//oxidative phosphorylation	GO:0051745//GO:0046933//GO:0046961//GO:0046872	4-hydroxy-3-methylbut-2-en-1-yl diphosphate reductase activity//proton-transporting ATP synthase activity, rotational mechanism//proton-transporting ATPase activity, rotational mechanism//metal ion binding	GO:0000275//GO:0045259	mitochondrial proton-transporting ATP synthase complex, catalytic core F(1)//proton-transporting ATP synthase complex	--	--
Cluster-181.15284	2335.2	493.528	2.2426	4.91e-80	1.34e-77	--	--	--	--	--	XM_011462436.1	XM_011462436	873	0	PREDICTED: Fragaria vesca subsp. vesca peroxisomal (S)-2-hydroxy-acid oxidase (LOC101292384), transcript variant X2, mRNA	K11517	HAO	(S)-2-hydroxy-acid oxidase	http://www.genome.jp/dbget-bin/www_bget?ko:K11517	Q9LRR9	1235	3.30E-134	(S)-2-hydroxy-acid oxidase GLO1 OS=Arabidopsis thaliana OX=3702 GN=GLO1 PE=1 SV=1	PF03060//PF00478//PF00977//PF01645//PF01070//PF01180//PF02581	Nitronate monooxygenase//IMP dehydrogenase / GMP reductase domain//Histidine biosynthesis protein//Conserved region in glutamate synthase//FMN-dependent dehydrogenase//Dihydroorotate dehydrogenase//Thiamine monophosphate synthase/TENI	GO:0055114//GO:0009228//GO:0006807//GO:0006537//GO:0000105	oxidation-reduction process//thiamine biosynthetic process//nitrogen compound metabolic process//glutamate biosynthetic process//histidine biosynthetic process	GO:0003824//GO:0016638//GO:0016627//GO:0018580//GO:0004789//GO:0015930//GO:0016491	catalytic activity//oxidoreductase activity, acting on the CH-NH2 group of donors//oxidoreductase activity, acting on the CH-CH group of donors//nitronate monooxygenase activity//thiamine-phosphate diphosphorylase activity//glutamate synthase activity//ox	GO:0005737	cytoplasm	KOG0538	Glycolate oxidase
Cluster-181.14468	6448.85	1574.97	2.0334	1.24e-79	3.36e-77	4457439	KHG26562.1	1410	5.40E-153	Phosphoenolpyruvate carboxykinase [ATP] -like protein [Gossypium arboreum]	XM_004288259.2	XM_004288259	638	0	PREDICTED: Fragaria vesca subsp. vesca phosphoenolpyruvate carboxykinase [ATP]-like (LOC101304515), mRNA	K01610	E4.1.1.49, pckA	phosphoenolpyruvate carboxykinase (ATP)	http://www.genome.jp/dbget-bin/www_bget?ko:K01610	P42066	1042	1.20E-111	Phosphoenolpyruvate carboxykinase (ATP) OS=Cucumis sativus OX=3659 GN=PCK PE=2 SV=1	PF01293	Phosphoenolpyruvate carboxykinase	GO:0015976//GO:0006094//GO:0006099	carbon utilization//gluconeogenesis//tricarboxylic acid cycle	GO:0005524//GO:0004612	ATP binding//phosphoenolpyruvate carboxykinase (ATP) activity	--	--	--	--
Cluster-181.11108	3055.63	622.712	2.2947	1.18e-78	3.18e-76	--	--	--	--	--	XM_011464783.1	XM_011464783	1629	0	PREDICTED: Fragaria vesca subsp. vesca probable LRR receptor-like serine/threonine-protein kinase At1g14390 (LOC101312340), mRNA	--	--	--	--	Q9M9S4	956	1.10E-101	Probable LRR receptor-like serine/threonine-protein kinase At1g14390 OS=Arabidopsis thaliana OX=3702 GN=At1g14390 PE=2 SV=1	PF00069//PF07714//PF00560//PF13855	Protein kinase domain//Protein tyrosine kinase//Leucine Rich Repeat//Leucine rich repeat	GO:0006468	protein phosphorylation	GO:0005524//GO:0005515//GO:0004672	ATP binding//protein binding//protein kinase activity	--	--	--	--
Cluster-181.22514	99.097	1287.39	-3.6987	3.3e-78	8.79e-76	10965891	XP_024170474.1	3063	0.00E+00	stromal 70 kDa heat shock-related protein, chloroplastic-like [Rosa chinensis]	XM_004300581.2	XM_004300581	1665	0	PREDICTED: Fragaria vesca subsp. vesca stromal 70 kDa heat shock-related protein, chloroplastic (LOC101304774), mRNA	--	--	--	--	Q02028	2750	9.2e-310	Stromal 70 kDa heat shock-related protein, chloroplastic OS=Pisum sativum OX=3888 GN=HSP70 PE=2 SV=1	PF00542//PF06723//PF04545//PF02782//PF01968	Ribosomal protein L7/L12 C-terminal domain//MreB/Mbl protein//Sigma-70, region 4//FGGY family of carbohydrate kinases, C-terminal domain//Hydantoinase/oxoprolinase	GO:0000902//GO:0042254//GO:0006352//GO:0006412//GO:0006355//GO:0005975	cell morphogenesis//ribosome biogenesis//DNA-templated transcription, initiation//translation//regulation of transcription, DNA-templated//carbohydrate metabolic process	GO:0003677//GO:0003735//GO:0003700//GO:0016773//GO:0016987//GO:0016787	DNA binding//structural constituent of ribosome//transcription factor activity, sequence-specific DNA binding//phosphotransferase activity, alcohol group as acceptor//sigma factor activity//hydrolase activity	GO:0005840//GO:0005667	ribosome//transcription factor complex	KOG0102	Molecular chaperones mortalin/PBP74/GRP75, HSP70 superfamily
Cluster-181.5033	39.4465	909.645	-4.5178	4.15e-78	1.1e-75	10881937	PRQ45602.1	144	2.60E-06	hypothetical protein RchiOBHm_Chr3g0493211 [Rosa chinensis]	JQ791545.1	JQ791545	59	2.07E-19	Rosa rugosa Rdr1 homologous region genomic sequence	--	--	--	--	--	--	--	--	--	--	--	--	--	--	--	--	--	--
Cluster-181.16235	1470.15	203.985	2.8499	5.42e-78	1.42e-75	10968313	XP_024173192.1	364	5.20E-32	protein SPIRAL1-like 3 [Rosa chinensis]	XM_004299243.2	XM_004299243	321	2.99E-165	PREDICTED: Fragaria vesca subsp. vesca protein SPIRAL1-like 2 (LOC101309836), mRNA	K18635	SPR1	protein SPIRAL1 and related proteins	http://www.genome.jp/dbget-bin/www_bget?ko:K18635	B3H4F1	214	5.90E-16	Protein SPIRAL1-like 1 OS=Arabidopsis thaliana OX=3702 GN=SP1L1 PE=2 SV=1	--	--	--	--	--	--	--	--	--	--
Cluster-181.16985	873.285	4024.73	-2.2028	6.49e-78	1.69e-75	10941865	XP_024189020.1	1094	1.40E-116	uncharacterized protein LOC112193177 [Rosa chinensis]	XM_004302934.2	XM_004302934	702	0	PREDICTED: Fragaria vesca subsp. vesca uncharacterized LOC101291844 (LOC101291844), mRNA	--	--	--	--	--	--	--	--	PF00424//PF10843	REV protein (anti-repression trans-activator protein)//Protein of unknown function (DUF2578)	GO:0006355//GO:0006112	regulation of transcription, DNA-templated//energy reserve metabolic process	GO:0003700	transcription factor activity, sequence-specific DNA binding	GO:0005667//GO:0042025	transcription factor complex//host cell nucleus	--	--
Cluster-181.6698	680.026	3958.77	-2.54	1.64e-77	4.23e-75	10931044	XP_024177003.1	811	1.50E-83	uncharacterized protein LOC112182712 [Rosa chinensis]	XM_004307465.2	XM_004307465	722	0	PREDICTED: Fragaria vesca subsp. vesca uncharacterized LOC101311801 (LOC101311801), mRNA	--	--	--	--	--	--	--	--	--	--	--	--	--	--	--	--	--	--
Cluster-181.11069	81724.2	32641.4	1.3241	6.5e-77	1.67e-74	10862753	PRQ26418.1	2114	1.50E-234	putative sucrose synthase [Rosa chinensis]	XM_004290765.2	XM_004290765	997	0	PREDICTED: Fragaria vesca subsp. vesca sucrose synthase 2 (LOC101313949), mRNA	K00695	E2.4.1.13	sucrose synthase	http://www.genome.jp/dbget-bin/www_bget?ko:K00695	Q10LP5	1852	1.70E-205	Sucrose synthase 4 OS=Oryza sativa subsp. japonica OX=39947 GN=SUS4 PE=2 SV=1	PF00862//PF02008	Sucrose synthase//CXXC zinc finger domain	GO:0005985//GO:0005982	sucrose metabolic process//starch metabolic process	GO:0008270//GO:0003677//GO:0016157	zinc ion binding//DNA binding//sucrose synthase activity	--	--	--	--
Cluster-181.5801	190.794	1375.63	-2.8477	6.87e-77	1.75e-74	10887265	PRQ50930.1	346	4.50E-30	hypothetical protein RchiOBHm_Chr2g0138661 [Rosa chinensis]	XM_018645106.1	XM_018645106	103	3.23E-44	PREDICTED: Pyrus x bretschneideri uncharacterized LOC103937780 (LOC103937780), transcript variant X1, mRNA	--	--	--	--	--	--	--	--	--	--	--	--	--	--	--	--	--	--
Cluster-181.12226	2771.75	603.624	2.1987	2.99e-76	7.57e-74	10890819	PRQ54484.1	273	1.70E-21	hypothetical protein RchiOBHm_Chr1g0314161 [Rosa chinensis]	--	--	--	--	--	--	--	--	--	--	--	--	--	PF08782	c-SKI Smad4 binding domain	--	--	GO:0046332	SMAD binding	--	--	--	--
Cluster-181.11104	2004.79	6162.66	-1.6201	4.06e-76	1.02e-73	--	--	--	--	--	XM_004304574.2	XM_004304574	627	0	PREDICTED: Fragaria vesca subsp. vesca protease Do-like 1, chloroplastic (LOC101295548), mRNA	--	--	--	--	O22609	1384	1.60E-151	Protease Do-like 1, chloroplastic OS=Arabidopsis thaliana OX=3702 GN=DEGP1 PE=1 SV=2	PF10459//PF13180//PF02907//PF00089//PF05579//PF00595	Peptidase S46//PDZ domain//Hepatitis C virus NS3 protease//Trypsin//Equine arteritis virus serine endopeptidase S32//PDZ domain (Also known as DHR or GLGF)	GO:0016032//GO:0019087//GO:0019082//GO:0006508	viral process//transformation of host cell by virus//viral protein processing//proteolysis	GO:0070009//GO:0004252//GO:0005515//GO:0008239//GO:0008236	serine-type aminopeptidase activity//serine-type endopeptidase activity//protein binding//dipeptidyl-peptidase activity//serine-type peptidase activity	--	--	KOG1320	Serine protease
Cluster-181.20713	255.097	1711.84	-2.7447	6.18e-76	1.55e-73	--	--	--	--	--	XM_004293702.2	XM_004293702	196	6.27E-96	PREDICTED: Fragaria vesca subsp. vesca cysteine-rich and transmembrane domain-containing protein A-like (LOC101311655), mRNA	--	--	--	--	--	--	--	--	PF06682	SOCE-associated regulatory factor of calcium homoeostasis	GO:2001256	regulation of store-operated calcium entry	--	--	GO:0030176	integral component of endoplasmic reticulum membrane	--	--
Cluster-181.6375	2870.13	11695.7	-2.0269	1.43e-75	3.54e-73	10878897	PRQ42562.1	3692	0.00E+00	putative glutamate--tRNA ligase [Rosa chinensis]	XM_004299926.2	XM_004299926	1730	0	PREDICTED: Fragaria vesca subsp. vesca glutamate--tRNA ligase, cytoplasmic-like (LOC101296571), mRNA	K01885	EARS, gltX	glutamyl-tRNA synthetase	http://www.genome.jp/dbget-bin/www_bget?ko:K01885	O82462	2768	7.5e-312	Glutamate--tRNA ligase, cytoplasmic OS=Arabidopsis thaliana OX=3702 GN=At5g26710 PE=1 SV=1	PF03950//PF00749	tRNA synthetases class I (E and Q), anti-codon binding domain//tRNA synthetases class I (E and Q), catalytic domain	GO:0006418//GO:0043039	tRNA aminoacylation for protein translation//tRNA aminoacylation	GO:0005524//GO:0000166//GO:0016876//GO:0004812	ATP binding//nucleotide binding//ligase activity, forming aminoacyl-tRNA and related compounds//aminoacyl-tRNA ligase activity	GO:0005737	cytoplasm	KOG1147	Glutamyl-tRNA synthetase
Cluster-181.21850	111.871	1456.93	-3.6948	6.68e-75	1.65e-72	10894905	PRQ58570.1	1083	3.00E-115	putative transcription factor Homobox-WOX family [Rosa chinensis]	KF729511.1	KF729511	805	0	Rosa hybrid cultivar homeobox-leucine zipper protein 1 (HB1) mRNA, complete cds	K09338	HD-ZIP	homeobox-leucine zipper protein	http://www.genome.jp/dbget-bin/www_bget?ko:K09338	Q9M276	566	1.20E-56	Homeobox-leucine zipper protein ATHB-12 OS=Arabidopsis thaliana OX=3702 GN=ATHB-12 PE=1 SV=1	PF00046//PF02903//PF06005//PF01763//PF05920//PF08912//PF02183	Homeobox domain//Alpha amylase, N-terminal ig-like domain//Protein of unknown function (DUF904)//Herpesvirus UL6 like//Homeobox KN domain//Rho Binding//Homeobox associated leucine zipper	GO:0006355//GO:0005975//GO:0043093//GO:0006323//GO:0000917	regulation of transcription, DNA-templated//carbohydrate metabolic process//FtsZ-dependent cytokinesis//DNA packaging//barrier septum assembly	GO:0003700//GO:0004553//GO:0017048//GO:0003677//GO:0043565	transcription factor activity, sequence-specific DNA binding//hydrolase activity, hydrolyzing O-glycosyl compounds//Rho GTPase binding//DNA binding//sequence-specific DNA binding	GO:0005737//GO:0005667	cytoplasm//transcription factor complex	--	--
Cluster-181.15738	5304.93	1481.1	1.8404	1.83e-74	4.47e-72	10888426	PRQ52091.1	1083	5.60E-115	hypothetical protein RchiOBHm_Chr2g0151741 [Rosa chinensis]	XM_011469282.1	XM_011469282	698	0	PREDICTED: Fragaria vesca subsp. vesca tobamovirus multiplication protein 1 (LOC101311494), mRNA	--	--	--	--	--	--	--	--	PF02674	Colicin V production protein	GO:0009403	toxin biosynthetic process	--	--	GO:0016020	membrane	--	--
Cluster-181.12285	541.902	2832.23	-2.3835	2.69e-74	6.54e-72	10966084	XP_024170688.1	1918	6.70E-212	oxalate--CoA ligase [Rosa chinensis]	XM_004298693.2	XM_004298693	868	0	PREDICTED: Fragaria vesca subsp. vesca oxalate--CoA ligase (LOC101314179), mRNA	--	--	--	--	Q9SMT7	1443	3.70E-158	Oxalate--CoA ligase OS=Arabidopsis thaliana OX=3702 GN=AAE3 PE=1 SV=1	PF04198//PF00501	Putative sugar-binding domain//AMP-binding enzyme	GO:0008152	metabolic process	GO:0030246//GO:0003824	carbohydrate binding//catalytic activity	--	--	KOG1176	Acyl-CoA synthetase
Cluster-181.7813	1441.83	215.084	2.7452	1.08e-73	2.61e-71	9082083	XP_021815888.1	3703	0.00E+00	subtilisin-like protease SBT2.5 [Prunus avium]	XM_004296436.2	XM_004296436	2337	0	PREDICTED: Fragaria vesca subsp. vesca subtilisin-like protease (LOC101292107), transcript variant X1, mRNA	--	--	--	--	O64481	3349	0.00E+00	Subtilisin-like protease SBT2.5 OS=Arabidopsis thaliana OX=3702 GN=SBT2.5 PE=2 SV=1	PF06280//PF00082	Fn3-like domain//Subtilase family	GO:0006508	proteolysis	GO:0004252	serine-type endopeptidase activity	GO:0005618//GO:0016020	cell wall//membrane	--	--
Cluster-181.1550	177.288	1527.73	-3.1014	1.61e-73	3.86e-71	--	--	--	--	--	XM_011465625.1	XM_011465625	363	0	PREDICTED: Fragaria vesca subsp. vesca uncharacterized LOC101295341 (LOC101295341), transcript variant X1, mRNA	--	--	--	--	--	--	--	--	--	--	--	--	--	--	--	--	--	--
Cluster-181.9167	2045.68	399.46	2.3571	3.31e-73	7.88e-71	--	--	--	--	--	XM_004299030.2	XM_004299030	719	0	PREDICTED: Fragaria vesca subsp. vesca zinc finger protein CONSTANS-LIKE 16 (LOC101292019), mRNA	--	--	--	--	Q8RWD0	506	1.10E-49	Zinc finger protein CONSTANS-LIKE 16 OS=Arabidopsis thaliana OX=3702 GN=COL16 PE=1 SV=2	PF06203//PF00643//PF01412	CCT motif//B-box zinc finger//Putative GTPase activating protein for Arf	--	--	GO:0005515//GO:0005096//GO:0008270	protein binding//GTPase activator activity//zinc ion binding	GO:0005622	intracellular	--	--
Cluster-181.2156	66.2158	1062.31	-3.9934	6.92e-73	1.64e-70	10854971	PRQ18636.1	1019	9.10E-108	putative expansin..Lol pI [Rosa chinensis]	XM_011466883.1	XM_011466883	488	0	PREDICTED: Fragaria vesca subsp. vesca expansin-like B1 (LOC101296488), mRNA	--	--	--	--	Q850K7	637	8.20E-65	Expansin-like B1 OS=Oryza sativa subsp. japonica OX=39947 GN=EXLB1 PE=2 SV=2	--	--	--	--	--	--	--	--	--	--
Cluster-181.2860	239.657	1828.34	-2.9267	1.93e-72	4.54e-70	3990805	XP_009373462.1	1987	4.60E-220	PREDICTED: protein DETOXIFICATION 27-like [Pyrus x bretschneideri]	XM_004299641.2	XM_004299641	1170	0	PREDICTED: Fragaria vesca subsp. vesca protein TRANSPARENT TESTA 12-like (LOC101307790), mRNA	K03327	TC.MATE, SLC47A, norM, mdtK, dinF	multidrug resistance protein, MATE family	http://www.genome.jp/dbget-bin/www_bget?ko:K03327	Q9FKQ1	1523	1.40E-167	Protein DETOXIFICATION 27 OS=Arabidopsis thaliana OX=3702 GN=DTX27 PE=2 SV=1	PF01554	MatE	GO:0055085//GO:0006855//GO:0006810//GO:0015893	transmembrane transport//drug transmembrane transport//transport//drug transport	GO:0015297//GO:0015238	antiporter activity//drug transmembrane transporter activity	GO:0016020	membrane	--	--
Cluster-181.8986	1865.61	8148.44	-2.1259	2.24e-72	5.24e-70	10877214	PRQ40879.1	1312	1.50E-141	hypothetical protein RchiOBHm_Chr4g0440851 [Rosa chinensis]	XM_004297298.2	XM_004297298	752	0	PREDICTED: Fragaria vesca subsp. vesca uncharacterized LOC101293190 (LOC101293190), mRNA	--	--	--	--	--	--	--	--	PF08619//PF01770//PF00319	Alkali metal cation/H+ antiporter Nha1 C terminus//Reduced folate carrier//SRF-type transcription factor (DNA-binding and dimerisation domain)	GO:0006885//GO:0015992//GO:0006810//GO:0006814	regulation of pH//proton transport//transport//sodium ion transport	GO:0046983//GO:0015385//GO:0003677	protein dimerization activity//sodium:proton antiporter activity//DNA binding	GO:0016020	membrane	--	--
Cluster-181.10937	2391.9	533.68	2.1638	4.94e-72	1.15e-69	10925928	XP_024171164.1	2636	2.70E-295	cytochrome P450 78A9-like [Rosa chinensis]	XM_004306583.2	XM_004306583	1218	0	PREDICTED: Fragaria vesca subsp. vesca cytochrome P450 78A9-like (LOC101301423), mRNA	--	--	--	--	Q9SLP1	1917	2.90E-213	Cytochrome P450 78A9 OS=Arabidopsis thaliana OX=3702 GN=CYP78A9 PE=2 SV=1	PF02285//PF00067	Cytochrome oxidase c subunit VIII//Cytochrome P450	GO:0055114//GO:0006123//GO:0015992	oxidation-reduction process//mitochondrial electron transport, cytochrome c to oxygen//proton transport	GO:0004129//GO:0005506//GO:0020037//GO:0016705	cytochrome-c oxidase activity//iron ion binding//heme binding//oxidoreductase activity, acting on paired donors, with incorporation or reduction of molecular oxygen	GO:0045277	respiratory chain complex IV	--	--
Cluster-181.11433	5438.36	14681.5	-1.4328	5.93e-72	1.37e-69	--	--	--	--	--	XM_004291155.2	XM_004291155	1175	0	PREDICTED: Fragaria vesca subsp. vesca aspartate aminotransferase, cytoplasmic (LOC101309790), mRNA	K14454	GOT1	aspartate aminotransferase, cytoplasmic	http://www.genome.jp/dbget-bin/www_bget?ko:K14454	P46644	1836	5.80E-204	Aspartate aminotransferase 3, chloroplastic OS=Arabidopsis thaliana OX=3702 GN=ASP3 PE=1 SV=1	PF00155	Aminotransferase class I and II	GO:0009058	biosynthetic process	GO:0030170	pyridoxal phosphate binding	--	--	KOG1411	Aspartate aminotransferase/Glutamic oxaloacetic transaminase AAT1/GOT2
Cluster-181.11460	28430.9	8050.11	1.8203	2.83e-71	6.5e-69	10937524	XP_024184244.1	755	3.20E-77	probable xyloglucan endotransglucosylase..hydrolase protein 6 [Rosa chinensis]	DQ320658.2	DQ320658	636	0	Rosa x borboniana xyloglucan endotransglucosylase/hydrolase 2 (Xth2) mRNA, complete cds	K08235	E2.4.1.207	xyloglucan:xyloglucosyl transferase	http://www.genome.jp/dbget-bin/www_bget?ko:K08235	Q8LF99	621	5.10E-63	Probable xyloglucan endotransglucosylase/hydrolase protein 6 OS=Arabidopsis thaliana OX=3702 GN=XTH6 PE=2 SV=2	PF06955//PF00722	Xyloglucan endo-transglycosylase (XET) C-terminus//Glycosyl hydrolases family 16	GO:0005975//GO:0006073	carbohydrate metabolic process//cellular glucan metabolic process	GO:0004553//GO:0016762	hydrolase activity, hydrolyzing O-glycosyl compounds//xyloglucan:xyloglucosyl transferase activity	GO:0005618//GO:0048046	cell wall//apoplast	--	--
Cluster-181.8566	1060.11	115.853	3.1948	4.56e-71	1.04e-68	--	--	--	--	--	XM_004299257.2	XM_004299257	408	0	PREDICTED: Fragaria vesca subsp. vesca PLASMODESMATA CALLOSE-BINDING PROTEIN 3 (LOC101313894), mRNA	--	--	--	--	--	--	--	--	PF11734	TilS substrate C-terminal domain	GO:0008033	tRNA processing	GO:0005524//GO:0016879//GO:0000166	ATP binding//ligase activity, forming carbon-nitrogen bonds//nucleotide binding	GO:0005737	cytoplasm	--	--
Cluster-181.3834	20.9393	763.245	-5.1913	7.59e-71	1.72e-68	10958148	XP_024161929.1	1418	4.60E-154	1-aminocyclopropane-1-carboxylate oxidase homolog 1-like [Rosa chinensis]	XM_011463724.1	XM_011463724	505	0	PREDICTED: Fragaria vesca subsp. vesca 1-aminocyclopropane-1-carboxylate oxidase homolog 1-like (LOC105350789), mRNA	--	--	--	--	Q84MB3	734	4.30E-76	1-aminocyclopropane-1-carboxylate oxidase homolog 1 OS=Arabidopsis thaliana OX=3702 GN=At1g06620 PE=2 SV=1	PF03171	2OG-Fe(II) oxygenase superfamily	GO:0055114	oxidation-reduction process	GO:0016491	oxidoreductase activity	--	--	--	--
Cluster-181.11983	5257.53	1278.87	2.0399	4.32e-70	9.72e-68	10878172	PRQ41837.1	1200	5.50E-129	putative transcription factor interactor and regulator AUX-IAA family [Rosa chinensis]	XM_004302007.2	XM_004302007	818	0	PREDICTED: Fragaria vesca subsp. vesca auxin-responsive protein IAA16 (LOC101305767), mRNA	K14484	IAA	auxin-responsive protein IAA	http://www.genome.jp/dbget-bin/www_bget?ko:K14484	O24407	743	2.50E-77	Auxin-responsive protein IAA16 OS=Arabidopsis thaliana OX=3702 GN=IAA16 PE=1 SV=1	PF02309	AUX/IAA family	GO:0006355	regulation of transcription, DNA-templated	--	--	GO:0005634	nucleus	--	--
Cluster-181.9136	11794.7	4086.69	1.529	1.9e-69	4.25e-67	10894202	PRQ57867.1	912	1.40E-95	putative C2 domain-containing protein [Rosa chinensis]	XM_004306772.2	XM_004306772	700	0	PREDICTED: Fragaria vesca subsp. vesca proline-rich protein HaeIII subfamily 1-like (LOC101313054), mRNA	--	--	--	--	Q25AG5	365	1.80E-33	Elicitor-responsive protein 3 OS=Oryza sativa subsp. indica OX=39946 GN=ERG3 PE=2 SV=1	PF02044//PF00168	Bombesin-like peptide//C2 domain	GO:0007218	neuropeptide signaling pathway	GO:0005515	protein binding	--	--	--	--
Cluster-181.10972	19536.3	7188.6	1.4423	3.88e-69	8.63e-67	10925560	XP_024179814.1	1133	4.00E-121	expansin-A8 [Rosa chinensis]	AF159563.1	AF159563	562	0	Fragaria x ananassa expansin (Exp2) mRNA, complete cds	--	--	--	--	O22874	977	2.20E-104	Expansin-A8 OS=Arabidopsis thaliana OX=3702 GN=EXPA8 PE=2 SV=1	--	--	--	--	--	--	--	--	--	--
Cluster-181.8794	1300.76	4225.75	-1.6996	1.83e-68	4.04e-66	--	--	--	--	--	XM_004307187.2	XM_004307187	1399	0	PREDICTED: Fragaria vesca subsp. vesca serine hydroxymethyltransferase 7 (LOC101297877), mRNA	K00600	glyA, SHMT	glycine hydroxymethyltransferase	http://www.genome.jp/dbget-bin/www_bget?ko:K00600	Q84WV0	2129	1.70E-237	Serine hydroxymethyltransferase 7 OS=Arabidopsis thaliana OX=3702 GN=SHM7 PE=2 SV=1	PF01212//PF00464//PF03554	Beta-eliminating lyase//Serine hydroxymethyltransferase//UL73 viral envelope glycoprotein	GO:0006520	cellular amino acid metabolic process	GO:0016740//GO:0016829	transferase activity//lyase activity	GO:0019031	viral envelope	KOG2467	Glycine/serine hydroxymethyltransferase
Cluster-181.12043	4409.87	11929.5	-1.4359	2.65e-68	5.83e-66	--	--	--	--	--	XM_011459373.1	XM_011459373	144	4.01E-67	PREDICTED: Fragaria vesca subsp. vesca collagen alpha-1(XVII) chain-like (LOC105349529), mRNA	--	--	--	--	--	--	--	--	--	--	--	--	--	--	--	--	--	--
Cluster-181.12904	4242.21	11729.4	-1.467	7.43e-68	1.62e-65	10873161	PRQ36826.1	1235	6.50E-133	putative oxoglutarate..iron-dependent dioxygenase, non-heme dioxygenase domain-containing protein [Rosa chinensis]	XM_004287918.2	XM_004287918	556	0	PREDICTED: Fragaria vesca subsp. vesca probable inactive 2-oxoglutarate-dependent dioxygenase AOP2 (LOC101298644), mRNA	--	--	--	--	Q945B6	417	2.10E-39	Probable 2-oxoglutarate-dependent dioxygenase AOP1.2 OS=Arabidopsis thaliana OX=3702 GN=AOP1.2 PE=2 SV=1	PF03171	2OG-Fe(II) oxygenase superfamily	GO:0055114	oxidation-reduction process	GO:0016491	oxidoreductase activity	--	--	--	--
Cluster-181.10938	361828	141426	1.3553	7.59e-68	1.65e-65	10940302	XP_024187283.1	239	7.60E-18	metallothionein-like protein type 2 MET1 [Rosa chinensis]	XM_004302736.2	XM_004302736	252	3.11E-127	PREDICTED: Fragaria vesca subsp. vesca metallothionein-like protein type 2 MET1 (LOC101306936), mRNA	--	--	--	--	P93134	223	2.50E-17	Metallothionein-like protein type 2 MET1 OS=Fragaria ananassa OX=3747 GN=MET1 PE=3 SV=1	PF01439	Metallothionein	--	--	GO:0046872	metal ion binding	--	--	--	--
Cluster-181.10967	4235.23	1307.43	1.6956	1.63e-67	3.52e-65	10929052	XP_024168436.1	676	8.00E-68	ELMO domain-containing protein C isoform X2 [Rosa chinensis]	XM_011470910.1	XM_011470910	578	0	PREDICTED: Fragaria vesca subsp. vesca ELMO domain-containing protein C (LOC101312863), transcript variant X2, mRNA	--	--	--	--	Q54YW1	174	5.90E-11	ELMO domain-containing protein A OS=Dictyostelium discoideum OX=44689 GN=elmoA PE=1 SV=1	--	--	--	--	--	--	--	--	KOG2998	Uncharacterized conserved protein
Cluster-181.22836	46.1601	731.909	-3.9827	3.95e-67	8.47e-65	10946523	XP_024194255.1	2340	6.80E-261	inorganic phosphate transporter 1-4-like [Rosa chinensis]	XM_004297772.2	XM_004297772	1276	0	PREDICTED: Fragaria vesca subsp. vesca inorganic phosphate transporter 1-4-like (LOC101292595), mRNA	K08176	PHO84	MFS transporter, PHS family, inorganic phosphate transporter	http://www.genome.jp/dbget-bin/www_bget?ko:K08176	Q96303	1904	1.10E-211	Inorganic phosphate transporter 1-4 OS=Arabidopsis thaliana OX=3702 GN=PHT1-4 PE=1 SV=1	PF03137//PF04689//PF07690//PF00083	Organic Anion Transporter Polypeptide (OATP) family//DNA binding protein S1FA//Major Facilitator Superfamily//Sugar (and other) transporter	GO:0006810//GO:0055085//GO:0006355	transport//transmembrane transport//regulation of transcription, DNA-templated	GO:0022857//GO:0003677//GO:0005215	transmembrane transporter activity//DNA binding//transporter activity	GO:0016020//GO:0005634//GO:0016021	membrane//nucleus//integral component of membrane	--	--
Cluster-181.6903	873.328	72.2284	3.5961	7.36e-67	1.57e-64	--	--	--	--	--	XM_011461413.1	XM_011461413	292	5.57E-149	PREDICTED: Fragaria vesca subsp. vesca Niemann-Pick C1 protein (LOC101310669), mRNA	K12385	NPC1	Niemann-Pick C1 protein	http://www.genome.jp/dbget-bin/www_bget?ko:K12385	O35604	135	1.20E-06	NPC intracellular cholesterol transporter 1 OS=Mus musculus OX=10090 GN=Npc1 PE=1 SV=2	--	--	--	--	--	--	--	--	KOG1933	Cholesterol transport protein (Niemann-Pick C disease protein)
Cluster-181.10770	6157.61	1959.45	1.6518	1.81e-66	3.84e-64	10955264	XP_024158813.1	1286	1.10E-138	uncharacterized protein LOC112166250 [Rosa chinensis]	XM_011462859.1	XM_011462859	760	0	PREDICTED: Fragaria vesca subsp. vesca uncharacterized LOC101306606 (LOC101306606), transcript variant X2, mRNA	--	--	--	--	--	--	--	--	PF05175//PF01728//PF08241//PF01135//PF03141//PF01209	Methyltransferase small domain//FtsJ-like methyltransferase//Methyltransferase domain//Protein-L-isoaspartate(D-aspartate) O-methyltransferase (PCMT)//Putative S-adenosyl-L-methionine-dependent methyltransferase//ubiE/COQ5 methyltransferase family	GO:0006479//GO:0046500//GO:0006464//GO:0032259//GO:0008152	protein methylation//S-adenosylmethionine metabolic process//cellular protein modification process//methylation//metabolic process	GO:0004719//GO:0008168	protein-L-isoaspartate (D-aspartate) O-methyltransferase activity//methyltransferase activity	--	--	--	--
Cluster-181.9717	7187.84	2565.54	1.4863	2.35e-66	4.95e-64	10968606	XP_024173525.1	461	6.30E-43	MADS-box protein EJ2-like [Rosa chinensis]	XM_004299233.2	XM_004299233	325	3.89E-167	PREDICTED: Fragaria vesca subsp. vesca MADS-box protein CMB1-like (LOC101306043), mRNA	K09264	K09264	MADS-box transcription factor, plant	http://www.genome.jp/dbget-bin/www_bget?ko:K09264	Q7Y040	390	5.00E-36	MADS-box protein EJ2 OS=Solanum lycopersicum OX=4081 GN=EJ2 PE=1 SV=1	PF04613//PF08039//PF07684//PF00319	UDP-3-O-[3-hydroxymyristoyl] glucosamine N-acyltransferase, LpxD//Mitochondrial proteolipid//NOTCH protein//SRF-type transcription factor (DNA-binding and dimerisation domain)	GO:0007275//GO:0007219//GO:0030154//GO:0009245	multicellular organismal development//Notch signaling pathway//cell differentiation//lipid A biosynthetic process	GO:0016747//GO:0046983//GO:0003677	transferase activity, transferring acyl groups other than amino-acyl groups//protein dimerization activity//DNA binding	GO:0005739//GO:0016021	mitochondrion//integral component of membrane	--	--
Cluster-181.9865	3578.86	10409.9	-1.54	5.63e-66	1.18e-63	10863618	PRQ27283.1	1565	5.60E-171	putative monodehydroascorbate reductase ..NADH.. [Rosa chinensis]	XM_004291278.2	XM_004291278	732	0	PREDICTED: Fragaria vesca subsp. vesca thioredoxin-like protein CDSP32, chloroplastic (LOC101296738), mRNA	--	--	--	--	Q9SGS4	1007	1.30E-107	Thioredoxin-like protein CDSP32, chloroplastic OS=Arabidopsis thaliana OX=3702 GN=CDSP32 PE=1 SV=1	PF00085//PF02966	Thioredoxin//Mitosis protein DIM1	GO:0045454//GO:0000398	cell redox homeostasis//mRNA splicing, via spliceosome	--	--	GO:0005681	spliceosomal complex	KOG0907	Thioredoxin
Cluster-181.10544	43523.9	17899.5	1.2819	8.7e-66	1.81e-63	--	--	--	--	--	XM_004302195.2	XM_004302195	925	0	PREDICTED: Fragaria vesca subsp. vesca pyrophosphate-energized vacuolar membrane proton pump 1-like (LOC101314765), mRNA	K01507	ppa	inorganic pyrophosphatase	http://www.genome.jp/dbget-bin/www_bget?ko:K01507	P31414	2908	0.00E+00	Pyrophosphate-energized vacuolar membrane proton pump 1 OS=Arabidopsis thaliana OX=3702 GN=AVP1 PE=1 SV=1	PF02148//PF03030	Zn-finger in ubiquitin-hydrolases and other protein//Inorganic H+ pyrophosphatase	GO:0006119//GO:0015992	oxidative phosphorylation//proton transport	GO:0008270//GO:0004427//GO:0009678	zinc ion binding//inorganic diphosphatase activity//hydrogen-translocating pyrophosphatase activity	GO:0016020	membrane	--	--
Cluster-181.10892	23366.8	8258.22	1.5006	1.6e-65	3.31e-63	10938324	XP_024185130.1	759	5.10E-78	ribulose bisphosphate carboxylase small chain, chloroplastic-like [Rosa chinensis]	HM071984.1	HM071984	811	0	Rosa roxburghii clone ChrRBCs ribulose-1,5-bisphosphate carboxylase/oxygenase small subunit mRNA, complete cds	K01602	rbcS	ribulose-bisphosphate carboxylase small chain	http://www.genome.jp/dbget-bin/www_bget?ko:K01602	Q02980	682	2.00E-70	Ribulose bisphosphate carboxylase small chain, chloroplastic OS=Malus sp. OX=3751 GN=RBCS PE=2 SV=1	--	--	--	--	--	--	--	--	--	--
Cluster-181.22397	98.7667	1047.21	-3.3979	2.79e-65	5.75e-63	10878153	PRQ41818.1	784	6.40E-81	putative rlpA-like protein, double-psi beta-barrel [Rosa chinensis]	XM_004291631.2	XM_004291631	375	0	PREDICTED: Fragaria vesca subsp. vesca pathogenesis-related protein PR-4-like (LOC101310956), mRNA	--	--	--	--	P29063	614	1.50E-62	Pathogenesis-related protein PR-4B OS=Nicotiana tabacum OX=4097 PE=2 SV=1	PF00036//PF13202//PF00967	EF hand//EF hand//Barwin family	GO:0050832//GO:0042742	defense response to fungus//defense response to bacterium	GO:0005509	calcium ion binding	--	--	--	--
Cluster-181.12749	806.367	61.9203	3.7007	4.62e-65	9.45e-63	9074635	XP_021807585.1	4226	0.00E+00	alpha-1,4 glucan phosphorylase L-2 isozyme, chloroplastic..amyloplastic-like [Prunus avium]	XM_011464729.1	XM_011464729	2314	0	PREDICTED: Fragaria vesca subsp. vesca alpha-1,4 glucan phosphorylase L-2 isozyme, chloroplastic/amyloplastic-like (LOC101292016), mRNA	K00688	E2.4.1.1, glgP, PYG	starch phosphorylase	http://www.genome.jp/dbget-bin/www_bget?ko:K00688	P53535	3667	0.00E+00	Alpha-1,4 glucan phosphorylase L-2 isozyme, chloroplastic/amyloplastic OS=Solanum tuberosum OX=4113 GN=STP-1 PE=1 SV=1	PF00343	Carbohydrate phosphorylase	GO:0005975	carbohydrate metabolic process	GO:0008184	glycogen phosphorylase activity	--	--	KOG2099	Glycogen phosphorylase
Cluster-181.15599	888.747	4203.84	-2.2412	2.47e-64	5.02e-62	10940489	XP_024187496.1	673	6.10E-68	microsomal glutathione S-transferase 3-like [Rosa chinensis]	XM_011471213.1	XM_011471213	360	0	PREDICTED: Fragaria vesca subsp. vesca microsomal glutathione S-transferase 3 (LOC101307437), mRNA	K00799	GST, gst	glutathione S-transferase	http://www.genome.jp/dbget-bin/www_bget?ko:K00799	Q9CPU4	261	1.70E-21	Microsomal glutathione S-transferase 3 OS=Mus musculus OX=10090 GN=Mgst3 PE=1 SV=1	PF03239	Iron permease FTR1 family	GO:0006827//GO:0006826	high-affinity iron ion transmembrane transport//iron ion transport	GO:0005381	iron ion transmembrane transporter activity	GO:0016020//GO:0033573	membrane//high-affinity iron permease complex	--	--
Cluster-181.4510	71.6261	919.146	-3.6748	3.18e-64	6.44e-62	--	--	--	--	--	XM_011466227.1	XM_011466227	204	2.71E-100	PREDICTED: Fragaria vesca subsp. vesca uncharacterized LOC105351544 (LOC105351544), mRNA	--	--	--	--	--	--	--	--	--	--	--	--	--	--	--	--	--	--
Cluster-181.22340	71.6966	799.189	-3.4767	3.33e-64	6.7e-62	10941670	XP_024188808.1	1350	1.70E-146	glucan endo-1,3-beta-glucosidase-like [Rosa chinensis]	XM_004303582.2	XM_004303582	537	0	PREDICTED: Fragaria vesca subsp. vesca thaumatin-like protein 1b (LOC101303534), mRNA	--	--	--	--	P50694	958	2.30E-102	Glucan endo-1,3-beta-glucosidase OS=Prunus avium OX=42229 PE=1 SV=1	--	--	--	--	--	--	--	--	--	--
Cluster-181.1501	93.4901	988.836	-3.3957	6.09e-64	1.22e-61	5970470	KVI07126.1	465	1.50E-43	hypothetical protein Ccrd_014514 [Cynara cardunculus var. scolymus]	XM_008240722.2	XM_008240722	151	1.38E-70	PREDICTED: Prunus mume beta-carotene 3-hydroxylase 1, chloroplastic-like (LOC103337559), mRNA	K15746	crtZ	beta-carotene 3-hydroxylase	http://www.genome.jp/dbget-bin/www_bget?ko:K15746	Q9SZZ8	387	7.40E-36	Beta-carotene 3-hydroxylase 1, chloroplastic OS=Arabidopsis thaliana OX=3702 GN=BETA-OHASE 1 PE=1 SV=1	--	--	--	--	--	--	--	--	--	--
Cluster-181.6609	3042.29	910.797	1.7399	7.68e-64	1.53e-61	10939186	XP_024186069.1	7063	0.00E+00	uncharacterized protein LOC112190808 isoform X6 [Rosa chinensis]	XM_011467981.1	XM_011467981	1112	0	PREDICTED: Fragaria vesca subsp. vesca uncharacterized LOC101294399 (LOC101294399), mRNA	--	--	--	--	Q9T048	567	2.90E-56	Disease resistance protein At4g27190 OS=Arabidopsis thaliana OX=3702 GN=At4g27190 PE=2 SV=1	PF13855//PF01637//PF00004//PF02770//PF00931	Leucine rich repeat//Archaeal ATPase//ATPase family associated with various cellular activities (AAA)//Acyl-CoA dehydrogenase, middle domain//NB-ARC domain	GO:0055114//GO:0006118	oxidation-reduction process//obsolete electron transport	GO:0043531//GO:0005524//GO:0003995//GO:0005515	ADP binding//ATP binding//acyl-CoA dehydrogenase activity//protein binding	--	--	--	--
Cluster-181.11591	7785.86	2040.56	1.9316	1.85e-63	3.66e-61	10935355	XP_024181874.1	2210	7.50E-246	tubulin alpha-2 chain-like [Rosa chinensis]	XM_004304263.2	XM_004304263	1297	0	PREDICTED: Fragaria vesca subsp. vesca tubulin alpha-2 chain-like (LOC101296022), mRNA	K07374	TUBA	tubulin alpha	http://www.genome.jp/dbget-bin/www_bget?ko:K07374	P33629	2188	1.20E-244	Tubulin alpha chain OS=Prunus dulcis OX=3755 GN=TUBA PE=2 SV=1	PF00091	Tubulin/FtsZ family, GTPase domain	--	--	GO:0003924	GTPase activity	--	--	KOG1376	Alpha tubulin
Cluster-181.13649	1507.96	4978.33	-1.7228	1.96e-63	3.85e-61	--	--	--	--	--	XM_004293643.2	XM_004293643	1244	0	PREDICTED: Fragaria vesca subsp. vesca reticuline oxidase-like protein (LOC101294246), mRNA	--	--	--	--	Q9SVG3	1597	4.30E-176	Berberine bridge enzyme-like 21 OS=Arabidopsis thaliana OX=3702 GN=At4g20840 PE=2 SV=1	PF01565//PF03412//PF08031	FAD binding domain//Peptidase C39 family//Berberine and berberine like	GO:0006508//GO:0055114	proteolysis//oxidation-reduction process	GO:0016491//GO:0005524//GO:0008233//GO:0050660	oxidoreductase activity//ATP binding//peptidase activity//flavin adenine dinucleotide binding	GO:0016021	integral component of membrane	--	--
Cluster-181.3521	75.6624	956.456	-3.6526	2.88e-63	5.65e-61	10866127	PRQ29792.1	2418	4.90E-270	putative tetrahydroberberine oxidase [Rosa chinensis]	XM_004295387.2	XM_004295387	1130	0	PREDICTED: Fragaria vesca subsp. vesca tetrahydrocannabinolic acid synthase-like (LOC101306997), mRNA	--	--	--	--	Q93ZA3	1201	2.90E-130	Berberine bridge enzyme-like 13 OS=Arabidopsis thaliana OX=3702 GN=At1g30760 PE=1 SV=1	PF08031//PF01565	Berberine and berberine like//FAD binding domain	GO:0055114	oxidation-reduction process	GO:0050660//GO:0016491	flavin adenine dinucleotide binding//oxidoreductase activity	--	--	--	--
Cluster-181.11527	27564.1	9666.1	1.5117	2.9e-63	5.65e-61	10874389	PRQ38054.1	1714	1.70E-188	putative glycoside hydrolase, family 19, catalytic, Lysozyme-like domain-containing protein [Rosa chinensis]	XM_004296650.2	XM_004296650	954	0	PREDICTED: Fragaria vesca subsp. vesca chitinase-like protein 1 (LOC101311465), mRNA	--	--	--	--	Q9MA41	1259	4.60E-137	Chitinase-like protein 1 OS=Arabidopsis thaliana OX=3702 GN=CTL1 PE=1 SV=1	PF00182//PF04277	Chitinase class I//Oxaloacetate decarboxylase, gamma chain	GO:0006560//GO:0006814//GO:0016998//GO:0006032//GO:0071436//GO:0006525//GO:0006090	proline metabolic process//sodium ion transport//cell wall macromolecule catabolic process//chitin catabolic process//sodium ion export//arginine metabolic process//pyruvate metabolic process	GO:0015081//GO:0004568//GO:0008948	sodium ion transmembrane transporter activity//chitinase activity//oxaloacetate decarboxylase activity	GO:0016020	membrane	--	--
Cluster-181.10098	700.263	38.102	4.1972	5.63e-63	1.09e-60	--	--	--	--	--	XM_004298762.2	XM_004298762	1105	0	PREDICTED: Fragaria vesca subsp. vesca cytochrome P450 86A7 (LOC101309153), mRNA	K15398	CYP86A4S	fatty acid omega-hydroxylase	http://www.genome.jp/dbget-bin/www_bget?ko:K15398	B3RFJ6	2126	2.20E-237	Cytochrome P450 86A22 OS=Petunia hybrida OX=4102 GN=CYP86A22 PE=1 SV=1	PF00067	Cytochrome P450	GO:0055114	oxidation-reduction process	GO:0005506//GO:0020037//GO:0016705	iron ion binding//heme binding//oxidoreductase activity, acting on paired donors, with incorporation or reduction of molecular oxygen	--	--	--	--
Cluster-181.3718	94.6041	1130.92	-3.5716	5.96e-63	1.15e-60	10938783	XP_024185632.1	1484	1.30E-161	uncharacterized protein LOC112190433 [Rosa chinensis]	XM_011469014.1	XM_011469014	754	0	PREDICTED: Fragaria vesca subsp. vesca putative alpha-xylosidase 2 (LOC101291737), transcript variant X2, mRNA	--	--	--	--	P32138	513	2.30E-50	Sulfoquinovosidase OS=Escherichia coli (strain K12) OX=83333 GN=yihQ PE=1 SV=3	PF01055//PF03659	Glycosyl hydrolases family 31//Glycosyl hydrolase family 71	GO:0005975	carbohydrate metabolic process	GO:0016787//GO:0004553	hydrolase activity//hydrolase activity, hydrolyzing O-glycosyl compounds	--	--	KOG1065	Maltase glucoamylase and related hydrolases, glycosyl hydrolase family 31
Cluster-181.11960	5431.83	1811.52	1.5842	6.84e-63	1.31e-60	10935333	XP_024181850.1	1719	6.60E-189	protein NUCLEAR FUSION DEFECTIVE 4-like [Rosa chinensis]	XM_004287195.2	XM_004287195	982	0	PREDICTED: Fragaria vesca subsp. vesca protein NUCLEAR FUSION DEFECTIVE 4-like (LOC101298738), mRNA	--	--	--	--	F4I9E1	311	5.60E-27	Protein NUCLEAR FUSION DEFECTIVE 4 OS=Arabidopsis thaliana OX=3702 GN=NFD4 PE=3 SV=1	PF08172//PF07690	CASP C terminal//Major Facilitator Superfamily	GO:0006891//GO:0055085	intra-Golgi vesicle-mediated transport//transmembrane transport	--	--	GO:0016021//GO:0030173	integral component of membrane//integral component of Golgi membrane	--	--
Cluster-181.12148	1538.22	4953.77	-1.6866	7.03e-63	1.34e-60	10895726	PRQ59391.1	2324	3.80E-259	putative nematode resistance protein-like HSPRO1 [Rosa chinensis]	XM_011471595.1	XM_011471595	963	0	PREDICTED: Fragaria vesca subsp. vesca nematode resistance protein-like HSPRO2 (LOC101296042), mRNA	--	--	--	--	O04203	1323	2.10E-144	Nematode resistance protein-like HSPRO2 OS=Arabidopsis thaliana OX=3702 GN=HSPRO2 PE=1 SV=1	PF07231	Hs1pro-1 N-terminus	GO:0006952	defense response	--	--	--	--	--	--
Cluster-181.10667	9924.91	3592.82	1.4658	9.47e-63	1.8e-60	10965842	XP_024170419.1	3035	0.00E+00	uncharacterized protein LOC112176625 isoform X1 [Rosa chinensis]	XM_011464978.1	XM_011464978	1764	0	PREDICTED: Fragaria vesca subsp. vesca uncharacterized LOC101298792 (LOC101298792), transcript variant X2, mRNA	--	--	--	--	Q7ZZ25	600	3.30E-60	ATPase family AAA domain-containing protein 1-A OS=Danio rerio OX=7955 GN=atad1a PE=2 SV=2	PF07724//PF00004//PF02562//PF00498//PF00158//PF07726//PF02367//PF07728//PF01695//PF05496//PF00910//PF06068	AAA domain (Cdc48 subfamily)//ATPase family associated with various cellular activities (AAA)//PhoH-like protein//FHA domain//Sigma-54 interaction domain//ATPase family associated with various cellular activities (AAA)//Threonylcarbamoyl adenosine biosynt	GO:0006281//GO:0006355//GO:0002949//GO:0006310	DNA repair//regulation of transcription, DNA-templated//tRNA threonylcarbamoyladenosine modification//DNA recombination	GO:0005515//GO:0003724//GO:0005524//GO:0016887//GO:0009378//GO:0003723//GO:0008134//GO:0003678	protein binding//RNA helicase activity//ATP binding//ATPase activity//four-way junction helicase activity//RNA binding//transcription factor binding//DNA helicase activity	GO:0005657//GO:0009379//GO:0005667	replication fork//Holliday junction helicase complex//transcription factor complex	--	--
Cluster-181.11826	10478.5	3527.3	1.5706	1.98e-62	3.75e-60	10853134	PRQ16799.1	3390	0.00E+00	putative S-adenosyl-L-methionine-dependent methyltransferase [Rosa chinensis]	XM_011472550.1	XM_011472550	1654	0	PREDICTED: Fragaria vesca subsp. vesca probable methyltransferase PMT18 (LOC101291485), transcript variant X2, mRNA	--	--	--	--	Q9C884	2480	2.20E-278	Probable methyltransferase PMT18 OS=Arabidopsis thaliana OX=3702 GN=At1g33170 PE=2 SV=1	PF08241//PF03141	Methyltransferase domain//Putative S-adenosyl-L-methionine-dependent methyltransferase	GO:0008152	metabolic process	GO:0008168	methyltransferase activity	--	--	--	--
Cluster-181.17212	515.433	2522.15	-2.2924	2.31e-62	4.33e-60	10938514	XP_024185334.1	721	1.00E-73	multiprotein-bridging factor 1c [Rosa chinensis]	XM_011460576.1	XM_011460576	370	0	PREDICTED: Fragaria vesca subsp. vesca multiprotein-bridging factor 1c (LOC105349828), mRNA	K03627	MBF1	putative transcription factor	http://www.genome.jp/dbget-bin/www_bget?ko:K03627	Q9LV58	528	1.10E-52	Multiprotein-bridging factor 1c OS=Arabidopsis thaliana OX=3702 GN=MBF1C PE=1 SV=1	PF03586//PF01381//PF12844	Herpesvirus UL36 tegument protein//Helix-turn-helix//Helix-turn-helix domain	GO:0039693//GO:0006508	viral DNA genome replication//proteolysis	GO:0019784//GO:0043565	NEDD8-specific protease activity//sequence-specific DNA binding	--	--	KOG3398	Transcription factor MBF1
Cluster-181.10475	8615.01	3093.5	1.4774	1.12e-61	2.1e-59	10704123	XP_023928311.1	1828	1.50E-201	amino acid transporter AVT6A-like [Quercus suber]	XM_004304132.2	XM_004304132	1449	0	PREDICTED: Fragaria vesca subsp. vesca sodium-coupled neutral amino acid transporter 2-like (LOC101304788), mRNA	K14207	SLC38A2, SNAT2	solute carrier family 38 (sodium-coupled neutral amino acid transporter), member 2	http://www.genome.jp/dbget-bin/www_bget?ko:K14207	Q9LI61	1533	1.10E-168	Amino acid transporter AVT6A OS=Arabidopsis thaliana OX=3702 GN=AVT6A PE=2 SV=1	PF03222//PF00810//PF00287	Tryptophan/tyrosine permease family//ER lumen protein retaining receptor//Sodium / potassium ATPase beta chain	GO:0006814//GO:0006621//GO:0006813//GO:0003333	sodium ion transport//protein retention in ER lumen//potassium ion transport//amino acid transmembrane transport	GO:0046923	ER retention sequence binding	GO:0016021//GO:0005783//GO:0005890	integral component of membrane//endoplasmic reticulum//sodium:potassium-exchanging ATPase complex	KOG1305	Amino acid transporter protein
Cluster-181.10996	2790.57	10357.1	-1.8913	1.28e-61	2.38e-59	10896961	PRQ60626.1	284	6.70E-23	hypothetical protein RchiOBHm_Chr1g0383321 [Rosa chinensis]	XM_011471854.1	XM_011471854	266	7.57E-135	PREDICTED: Fragaria vesca subsp. vesca uncharacterized LOC105353125 (LOC105353125), mRNA	--	--	--	--	--	--	--	--	PF07851//PF04111//PF01496//PF04632	TMPIT-like protein//Autophagy protein Apg6//V-type ATPase 116kDa subunit family//Fusaric acid resistance protein family	GO:0015991//GO:0006810//GO:0015992//GO:0006914	ATP hydrolysis coupled proton transport//transport//proton transport//autophagy	GO:0015078	hydrogen ion transmembrane transporter activity	GO:0005886//GO:0016021//GO:0033179	plasma membrane//integral component of membrane//proton-transporting V-type ATPase, V0 domain	--	--
Cluster-181.10876	41888.6	15261.5	1.4567	1.94e-61	3.57e-59	--	--	--	--	--	HG934831.1	HG934831	431	0	Rosa hybrid cultivar microsatellite DNA locus WGR5	--	--	--	--	--	--	--	--	PF10099//PF00001	Anti-sigma-K factor rskA//7 transmembrane receptor (rhodopsin family)	GO:0007186	G-protein coupled receptor signaling pathway	GO:0004930	G-protein coupled receptor activity	GO:0005886//GO:0016021	plasma membrane//integral component of membrane	--	--
Cluster-181.20141	314.269	1959.27	-2.6368	2.48e-61	4.54e-59	10895790	PRQ59455.1	1480	3.20E-161	putative anthocyanidin synthase [Rosa chinensis]	XM_004307622.2	XM_004307622	711	0	PREDICTED: Fragaria vesca subsp. vesca flavonol synthase/flavanone 3-hydroxylase-like (LOC101309876), mRNA	--	--	--	--	Q9FFF6	991	7.50E-106	Probable 2-oxoglutarate-dependent dioxygenase At5g05600 OS=Arabidopsis thaliana OX=3702 GN=At5g05600 PE=2 SV=1	PF03171	2OG-Fe(II) oxygenase superfamily	GO:0055114	oxidation-reduction process	GO:0016491	oxidoreductase activity	--	--	--	--
Cluster-181.11530	9316.27	23315.9	-1.3235	1.92e-60	3.49e-58	10949363	XP_024197381.1	1050	1.90E-111	1,2-dihydroxy-3-keto-5-methylthiopentene dioxygenase 2 [Rosa chinensis]	XM_004296528.2	XM_004296528	614	0	PREDICTED: Fragaria vesca subsp. vesca 1,2-dihydroxy-3-keto-5-methylthiopentene dioxygenase 2 (LOC101296762), mRNA	K08967	mtnD, mtnZ, ADI1	1,2-dihydroxy-3-keto-5-methylthiopentene dioxygenase	http://www.genome.jp/dbget-bin/www_bget?ko:K08967	F6HDT7	939	6.50E-100	1,2-dihydroxy-3-keto-5-methylthiopentene dioxygenase 2 OS=Vitis vinifera OX=29760 GN=VIT_05s0020g04080 PE=3 SV=1	PF00190//PF02311//PF03079	Cupin//AraC-like ligand binding domain//ARD/ARD' family	GO:0006355//GO:0055114	regulation of transcription, DNA-templated//oxidation-reduction process	GO:0010309//GO:0045735	acireductone dioxygenase [iron(II)-requiring] activity//nutrient reservoir activity	--	--	KOG2107	Uncharacterized conserved protein, contains double-stranded beta-helix domain
Cluster-181.21095	102.874	908.081	-3.136	1.1e-59	1.99e-57	6125362	XP_015877067.1	2985	0.00E+00	PREDICTED: probable 1-deoxy-D-xylulose-5-phosphate synthase 2, chloroplastic isoform X2 [Ziziphus jujuba]	XM_016021581.1	XM_016021581	967	0	PREDICTED: Ziziphus jujuba probable 1-deoxy-D-xylulose-5-phosphate synthase 2, chloroplastic (LOC107413508), transcript variant X2, mRNA	K01662	dxs	1-deoxy-D-xylulose-5-phosphate synthase	http://www.genome.jp/dbget-bin/www_bget?ko:K01662	Q6YU51	2620	1.10E-294	Probable 1-deoxy-D-xylulose-5-phosphate synthase 2, chloroplastic OS=Oryza sativa subsp. japonica OX=39947 GN=Os07g0190000 PE=2 SV=1	PF13292//PF02780//PF00676//PF02775//PF02456	1-deoxy-D-xylulose-5-phosphate synthase//Transketolase, C-terminal domain//Dehydrogenase E1 component//Thiamine pyrophosphate enzyme, C-terminal TPP binding domain//Adenovirus IVa2 protein	GO:0016114//GO:0019083//GO:0008152//GO:0006694	terpenoid biosynthetic process//viral transcription//metabolic process//steroid biosynthetic process	GO:0016624//GO:0030976//GO:0008661//GO:0003824	oxidoreductase activity, acting on the aldehyde or oxo group of donors, disulfide as acceptor//thiamine pyrophosphate binding//1-deoxy-D-xylulose-5-phosphate synthase activity//catalytic activity	--	--	KOG0524	Pyruvate dehydrogenase E1, beta subunit
Cluster-181.12272	206.932	1326.23	-2.6764	2.79e-59	5.04e-57	10949355	XP_024197373.1	312	2.00E-26	major allergen Pru ar 1-like [Rosa chinensis]	XM_004296827.2	XM_004296827	221	3.95E-110	PREDICTED: Fragaria vesca subsp. vesca major allergen Pru ar 1-like (LOC101294749), mRNA	--	--	--	--	O24248	262	5.70E-22	Major allergen Pru av 1 OS=Prunus avium OX=42229 GN=PRUA1 PE=1 SV=1	PF00407	Pathogenesis-related protein Bet v I family	GO:0009607//GO:0006952	response to biotic stimulus//defense response	--	--	--	--	--	--
Cluster-181.21082	608.57	2229.4	-1.8728	3.98e-59	7.11e-57	10954087	XP_024157565.1	1084	1.20E-115	heme-binding protein 2 [Rosa chinensis]	XM_004300621.2	XM_004300621	642	0	PREDICTED: Fragaria vesca subsp. vesca heme-binding protein 2 (LOC101294565), mRNA	--	--	--	--	Q9Y5Z4	260	2.00E-21	Heme-binding protein 2 OS=Homo sapiens OX=9606 GN=HEBP2 PE=1 SV=1	--	--	--	--	--	--	--	--	--	--
Cluster-181.4256	943.247	3053.61	-1.6943	4e-59	7.11e-57	--	--	--	--	--	XM_004298808.2	XM_004298808	1771	0	PREDICTED: Fragaria vesca subsp. vesca cation/H(+) antiporter 18-like (LOC101299764), mRNA	--	--	--	--	Q9FFR9	2254	4.30E-252	Cation/H(+) antiporter 18 OS=Arabidopsis thaliana OX=3702 GN=CHX18 PE=2 SV=1	PF00999//PF01534//PF06414//PF00582	Sodium/hydrogen exchanger family//Frizzled/Smoothened family membrane region//Zeta toxin//Universal stress protein family	GO:0006812//GO:0006885//GO:0055085//GO:0006950//GO:0007166	cation transport//regulation of pH//transmembrane transport//response to stress//cell surface receptor signaling pathway	GO:0015299//GO:0016301//GO:0005524	solute:proton antiporter activity//kinase activity//ATP binding	GO:0016020//GO:0016021	membrane//integral component of membrane	--	--
Cluster-181.6381	1442.2	4651.17	-1.6884	4e-59	7.11e-57	10895269	PRQ58934.1	927	3.40E-97	putative glutathione transferase [Rosa chinensis]	XM_004307391.2	XM_004307391	635	0	PREDICTED: Fragaria vesca subsp. vesca glutathione S-transferase L3 (LOC101313844), mRNA	K00799	GST, gst	glutathione S-transferase	http://www.genome.jp/dbget-bin/www_bget?ko:K00799	Q9M2W2	612	5.30E-62	Glutathione S-transferase L2, chloroplastic OS=Arabidopsis thaliana OX=3702 GN=GSTL2 PE=2 SV=1	--	--	--	--	--	--	--	--	KOG0406	Glutathione S-transferase
Cluster-181.11173	31448	13852.8	1.1828	7.49e-59	1.32e-56	--	--	--	--	--	KF530804.1	KF530804	336	1.86E-173	Rosa hybrid cultivar DRM1 protein (DRM1) mRNA, complete cds	--	--	--	--	Q05349	264	1.30E-21	Auxin-repressed 12.5 kDa protein OS=Fragaria ananassa OX=3747 PE=2 SV=1	--	--	--	--	--	--	--	--	--	--
Cluster-181.5938	859.349	2947.76	-1.7773	8.98e-59	1.58e-56	--	--	--	--	--	XM_004304002.2	XM_004304002	1261	0	PREDICTED: Fragaria vesca subsp. vesca cinnamate beta-D-glucosyltransferase-like (LOC101314970), mRNA	--	--	--	--	Q66PF4	2501	5.60E-281	Cinnamate beta-D-glucosyltransferase OS=Fragaria ananassa OX=3747 GN=GT2 PE=1 SV=1	PF00201//PF03033//PF00573//PF09496	UDP-glucoronosyl and UDP-glucosyl transferase//Glycosyltransferase family 28 N-terminal domain//Ribosomal protein L4/L1 family//Cenp-O kinetochore centromere component	GO:0006412//GO:0008152//GO:0042254//GO:0034508//GO:0005975//GO:0030259	translation//metabolic process//ribosome biogenesis//centromere complex assembly//carbohydrate metabolic process//lipid glycosylation	GO:0003735//GO:0016758	structural constituent of ribosome//transferase activity, transferring hexosyl groups	GO:0005840//GO:0000776	ribosome//kinetochore	--	--
Cluster-181.14198	2148.8	7014.38	-1.7061	1.44e-58	2.52e-56	--	--	--	--	--	XM_004307658.2	XM_004307658	528	0	PREDICTED: Fragaria vesca subsp. vesca sodium-coupled neutral amino acid transporter 3-like (LOC101295950), mRNA	--	--	--	--	Q9LYM2	692	5.20E-71	Amino acid transporter AVT6C OS=Arabidopsis thaliana OX=3702 GN=AVT6C PE=2 SV=1	PF00514//PF02812//PF02985//PF11698//PF03222	Armadillo/beta-catenin-like repeat//Glu/Leu/Phe/Val dehydrogenase, dimerisation domain//HEAT repeat//V-ATPase subunit H//Tryptophan/tyrosine permease family	GO:0055114//GO:0015991//GO:0006520//GO:0003333	oxidation-reduction process//ATP hydrolysis coupled proton transport//cellular amino acid metabolic process//amino acid transmembrane transport	GO:0005515//GO:0016491//GO:0016820	protein binding//oxidoreductase activity//hydrolase activity, acting on acid anhydrides, catalyzing transmembrane movement of substances	GO:0000221	vacuolar proton-transporting V-type ATPase, V1 domain	--	--
Cluster-181.10306	387.473	2357.33	-2.6031	1.68e-58	2.92e-56	10941251	XP_024188337.1	1058	1.40E-112	NDR1..HIN1-like protein 10 [Rosa chinensis]	XM_004303452.2	XM_004303452	596	0	PREDICTED: Fragaria vesca subsp. vesca protein YLS9-like (LOC101310816), mRNA	--	--	--	--	Q9SJ52	548	8.90E-55	NDR1/HIN1-like protein 10 OS=Arabidopsis thaliana OX=3702 GN=NHL10 PE=2 SV=1	--	--	--	--	--	--	--	--	--	--
Cluster-181.18670	124.065	924.829	-2.8948	2.35e-58	4.08e-56	10883243	PRQ46908.1	2211	6.50E-246	putative protein-serine..threonine phosphatase [Rosa chinensis]	XM_004287541.2	XM_004287541	1246	0	PREDICTED: Fragaria vesca subsp. vesca protein phosphatase 2C 16 (LOC101306953), mRNA	K14497	PP2C	protein phosphatase 2C	http://www.genome.jp/dbget-bin/www_bget?ko:K14497	Q9CAJ0	1005	2.10E-107	Protein phosphatase 2C 16 OS=Arabidopsis thaliana OX=3702 GN=HAB1 PE=1 SV=1	PF00481	Protein phosphatase 2C	--	--	GO:0003824	catalytic activity	--	--	--	--
Cluster-181.13257	186.415	1203.02	-2.6932	5.98e-58	1.03e-55	--	--	--	--	--	--	--	--	--	--	--	--	--	--	--	--	--	--	--	--	--	--	--	--	--	--	--	--
Cluster-181.313	13.7355	581.641	-5.4273	6.85e-58	1.18e-55	10967151	XP_024171904.1	203	1.70E-13	uncharacterized protein LOC112177896 [Rosa chinensis]	--	--	--	--	--	--	--	--	--	--	--	--	--	--	--	--	--	--	--	--	--	--	--
Cluster-181.12363	2876.13	879.729	1.7087	1.83e-57	3.13e-55	--	--	--	--	--	XM_004295178.2	XM_004295178	1238	0	PREDICTED: Fragaria vesca subsp. vesca linoleate 13S-lipoxygenase 2-1, chloroplastic-like (LOC101306996), mRNA	K00454	LOX2S	lipoxygenase	http://www.genome.jp/dbget-bin/www_bget?ko:K00454	O24370	2165	1.40E-241	Linoleate 13S-lipoxygenase 2-1, chloroplastic OS=Solanum tuberosum OX=4113 GN=LOX2.1 PE=1 SV=1	PF01581//PF01477//PF00305//PF15323	FMRFamide related peptide family//PLAT/LH2 domain//Lipoxygenase//Developmental protein	GO:0007218//GO:0048598//GO:0055114	neuropeptide signaling pathway//embryonic morphogenesis//oxidation-reduction process	GO:0005515//GO:0046872//GO:0016702	protein binding//metal ion binding//oxidoreductase activity, acting on single donors with incorporation of molecular oxygen, incorporation of two atoms of oxygen	GO:0072669	tRNA-splicing ligase complex	--	--
Cluster-181.12355	3094.04	940.858	1.7175	1.87e-57	3.17e-55	10949740	XP_024197786.1	340	2.00E-29	protein trichome birefringence-like 2 isoform X1 [Rosa chinensis]	XM_004298437.2	XM_004298437	207	4.43E-102	PREDICTED: Fragaria vesca subsp. vesca protein trichome birefringence-like 2 (LOC101297725), mRNA	--	--	--	--	Q8VYR3	232	3.10E-18	Protein trichome birefringence-like 2 OS=Arabidopsis thaliana OX=3702 GN=TBL2 PE=2 SV=1	--	--	--	--	--	--	--	--	--	--
Cluster-181.8649	894.688	113.605	2.9773	4.06e-57	6.88e-55	10938608	XP_024185439.1	1631	9.50E-179	auxin-responsive protein IAA27-like [Rosa chinensis]	XM_004302836.2	XM_004302836	1084	0	PREDICTED: Fragaria vesca subsp. vesca auxin-responsive protein IAA27-like (LOC101312265), mRNA	K14484	IAA	auxin-responsive protein IAA	http://www.genome.jp/dbget-bin/www_bget?ko:K14484	Q9ZSY8	739	1.20E-76	Auxin-responsive protein IAA27 OS=Arabidopsis thaliana OX=3702 GN=IAA27 PE=1 SV=1	PF02309	AUX/IAA family	GO:0006355	regulation of transcription, DNA-templated	--	--	GO:0005634	nucleus	--	--
Cluster-181.8148	385.616	1749.74	-2.18	4.72e-57	7.95e-55	2108785	XP_004298823.1	829	6.40E-86	PREDICTED: E3 ubiquitin-protein ligase RHA1B [Fragaria vesca subsp. vesca]	XM_004298775.2	XM_004298775	489	0	PREDICTED: Fragaria vesca subsp. vesca E3 ubiquitin-protein ligase RHA1B (LOC101313016), mRNA	K16281	RHA1	RING-H2 zinc finger protein RHA1	http://www.genome.jp/dbget-bin/www_bget?ko:K16281	Q9SUS5	266	5.60E-22	E3 ubiquitin-protein ligase RHA1B OS=Arabidopsis thaliana OX=3702 GN=RHA1B PE=2 SV=1	PF14634//PF13639//PF17123//PF12906//PF12678//PF17122//PF00097//PF12861	zinc-RING finger domain//Ring finger domain//RING-like zinc finger//RING-variant domain//RING-H2 zinc finger//Zinc-finger//Zinc finger, C3HC4 type (RING finger)//Anaphase-promoting complex subunit 11 RING-H2 finger	GO:0016567	protein ubiquitination	GO:0005515//GO:0004842//GO:0008270//GO:0046872	protein binding//ubiquitin-protein transferase activity//zinc ion binding//metal ion binding	GO:0005680	anaphase-promoting complex	--	--
Cluster-181.11110	6654.48	2372.38	1.4878	7.04e-57	1.18e-54	10865874	PRQ29539.1	3941	0.00E+00	putative transcription factor ARF family [Rosa chinensis]	XM_004293453.2	XM_004293453	2185	0	PREDICTED: Fragaria vesca subsp. vesca auxin response factor 6 (LOC101306795), mRNA	--	--	--	--	Q9ZTX8	2732	2.10E-307	Auxin response factor 6 OS=Arabidopsis thaliana OX=3702 GN=ARF6 PE=1 SV=2	PF06507//PF02309//PF02362	Auxin response factor//AUX/IAA family//B3 DNA binding domain	GO:0009725//GO:0006355	response to hormone//regulation of transcription, DNA-templated	GO:0003677	DNA binding	GO:0005634	nucleus	--	--
Cluster-181.13163	2837.54	872.264	1.702	1.32e-56	2.21e-54	10869065	PRQ32730.1	1484	1.50E-161	putative oxidoreductase [Rosa chinensis]	XM_004295081.2	XM_004295081	700	0	PREDICTED: Fragaria vesca subsp. vesca (+)-neomenthol dehydrogenase-like (LOC101298207), mRNA	K15095	E1.1.1.208	(+)-neomenthol dehydrogenase	http://www.genome.jp/dbget-bin/www_bget?ko:K15095	A4UHT7	649	4.50E-66	Salutaridine reductase OS=Papaver bracteatum OX=215227 GN=SALR PE=1 SV=1	PF03447//PF00106//PF00742//PF01370	Homoserine dehydrogenase, NAD binding domain//short chain dehydrogenase//Homoserine dehydrogenase//NAD dependent epimerase/dehydratase family	GO:0008152//GO:0055114//GO:0006520	metabolic process//oxidation-reduction process//cellular amino acid metabolic process	GO:0050661//GO:0003824//GO:0016491//GO:0050662	NADP binding//catalytic activity//oxidoreductase activity//coenzyme binding	--	--	--	--
Cluster-181.22930	56.0339	738.385	-3.7128	2.32e-56	3.86e-54	10886020	PRQ49685.1	357	1.60E-31	hypothetical protein RchiOBHm_Chr2g0124691 [Rosa chinensis]	--	--	--	--	--	--	--	--	--	--	--	--	--	--	--	--	--	--	--	--	--	--	--
Cluster-181.13687	645.692	40.4588	3.9991	2.36e-56	3.91e-54	2108832	XP_004298887.1	1980	2.60E-219	PREDICTED: hydroquinone glucosyltransferase-like [Fragaria vesca subsp. vesca]	XM_004298839.2	XM_004298839	973	0	PREDICTED: Fragaria vesca subsp. vesca hydroquinone glucosyltransferase-like (LOC101309541), mRNA	K08237	E2.4.1.218	hydroquinone glucosyltransferase	http://www.genome.jp/dbget-bin/www_bget?ko:K08237	Q9AR73	1353	6.00E-148	Hydroquinone glucosyltransferase OS=Rauvolfia serpentina OX=4060 GN=AS PE=1 SV=1	PF00201//PF15216//PF04101	UDP-glucoronosyl and UDP-glucosyl transferase//Thymic stromal lymphopoietin//Glycosyltransferase family 28 C-terminal domain	GO:0008152//GO:0007165	metabolic process//signal transduction	GO:0016758//GO:0005125	transferase activity, transferring hexosyl groups//cytokine activity	--	--	--	--
Cluster-181.21836	313.374	1523.09	-2.2798	3.11e-56	5.12e-54	10866320	PRQ29985.1	784	1.30E-80	putative transcription factor C2H2 family [Rosa chinensis]	XM_004293692.2	XM_004293692	455	0	PREDICTED: Fragaria vesca subsp. vesca BOI-related E3 ubiquitin-protein ligase 1 (LOC101308846), mRNA	K19042	BOI	E3 ubiquitin-protein ligase BOI and related proteins	http://www.genome.jp/dbget-bin/www_bget?ko:K19042	O81851	473	6.70E-46	E3 ubiquitin-protein ligase BOI OS=Arabidopsis thaliana OX=3702 GN=BOI PE=1 SV=1	PF04006	Mpp10 protein	GO:0006364	rRNA processing	--	--	GO:0034457//GO:0005732//GO:0005634	Mpp10 complex//small nucleolar ribonucleoprotein complex//nucleus	--	--
Cluster-181.11072	5112.75	1815.3	1.4937	3.22e-56	5.28e-54	--	--	--	--	--	XM_011471842.1	XM_011471842	2445	0	PREDICTED: Fragaria vesca subsp. vesca topless-related protein 1-like (LOC101302114), transcript variant X7, mRNA	--	--	--	--	Q0J7U6	3169	0.00E+00	Protein TPR2 OS=Oryza sativa subsp. japonica OX=39947 GN=TPR2 PE=1 SV=1	PF08513//PF00400//PF05000//PF06610	LisH//WD domain, G-beta repeat//RNA polymerase Rpb1, domain 4//L-alanine exporter	GO:0006351//GO:0006144//GO:0006206	transcription, DNA-templated//purine nucleobase metabolic process//pyrimidine nucleobase metabolic process	GO:0005515//GO:0003899//GO:0003677//GO:0034639	protein binding//DNA-directed RNA polymerase activity//DNA binding//L-amino acid efflux transmembrane transporter activity	GO:0016021//GO:0005730	integral component of membrane//nucleolus	--	--
Cluster-181.5049	905.858	3176.65	-1.8089	6.47e-56	1.06e-53	10896083	PRQ59748.1	1408	6.00E-153	putative transcription factor AP2-EREBP family [Rosa chinensis]	XM_004307730.2	XM_004307730	525	0	PREDICTED: Fragaria vesca subsp. vesca ethylene-responsive transcription factor 2-like (LOC101294798), mRNA	K09286	EREBP	EREBP-like factor	http://www.genome.jp/dbget-bin/www_bget?ko:K09286	Q40479	410	1.50E-38	Ethylene-responsive transcription factor 2 OS=Nicotiana tabacum OX=4097 GN=ERF2 PE=2 SV=1	PF00847	AP2 domain	GO:0006355	regulation of transcription, DNA-templated	GO:0003700	transcription factor activity, sequence-specific DNA binding	GO:0005667	transcription factor complex	--	--
Cluster-181.15809	830.218	2762.35	-1.7334	6.51e-56	1.06e-53	10944746	XP_024192298.1	2682	2.00E-300	adagio protein 3 [Rosa chinensis]	XM_004297384.2	XM_004297384	1416	0	PREDICTED: Fragaria vesca subsp. vesca adagio protein 3 (LOC101293874), mRNA	K12116	FKF1	flavin-binding kelch repeat F-box protein 1	http://www.genome.jp/dbget-bin/www_bget?ko:K12116	Q9C9W9	2241	1.20E-250	Adagio protein 3 OS=Arabidopsis thaliana OX=3702 GN=ADO3 PE=1 SV=1	PF01344//PF07646//PF00646//PF12937//PF00989//PF08447	Kelch motif//Kelch motif//F-box domain//F-box-like//PAS fold//PAS fold	GO:0006355	regulation of transcription, DNA-templated	GO:0005515	protein binding	--	--	--	--
Cluster-181.13066	2674.89	791.113	1.7576	7.02e-56	1.14e-53	10863932	PRQ27597.1	330	3.00E-28	hypothetical protein RchiOBHm_Chr6g0306961 [Rosa chinensis]	--	--	--	--	--	--	--	--	--	--	--	--	--	--	--	--	--	--	--	--	--	--	--
Cluster-181.6586	649.499	2719.12	-2.0637	7.15e-56	1.15e-53	10961287	XP_024165368.1	1125	3.70E-120	putative methyltransferase DDB_G0268948 [Rosa chinensis]	XM_004293259.2	XM_004293259	557	0	PREDICTED: Fragaria vesca subsp. vesca putative methyltransferase DDB_G0268948 (LOC101298492), transcript variant X2, mRNA	--	--	--	--	Q55EX9	273	1.10E-22	Putative methyltransferase DDB_G0268948 OS=Dictyostelium discoideum OX=44689 GN=DDB_G0268948 PE=1 SV=2	--	--	--	--	--	--	--	--	--	--
Cluster-181.15126	2419.01	3.16617	9.5695	7.2e-56	1.15e-53	10863148	PRQ26813.1	1993	7.00E-221	putative Galactose-binding domain-containing protein [Rosa chinensis]	XM_004291435.2	XM_004291435	1110	0	PREDICTED: Fragaria vesca subsp. vesca uncharacterized LOC101294330 (LOC101294330), mRNA	--	--	--	--	--	--	--	--	PF05184	Saposin-like type B, region 1	GO:0006629	lipid metabolic process	--	--	--	--	--	--
Cluster-181.20968	65.41	773.068	-3.5539	2.31e-55	3.69e-53	10936221	XP_024182814.1	808	1.00E-83	uncharacterized protein LOC112188029 [Rosa chinensis]	XM_011467940.1	XM_011467940	508	0	PREDICTED: Fragaria vesca subsp. vesca uncharacterized LOC105352032 (LOC105352032), mRNA	--	--	--	--	--	--	--	--	--	--	--	--	--	--	--	--	--	--
Cluster-181.1864	23.7281	557.984	-4.5401	7.39e-55	1.17e-52	--	--	--	--	--	KC952001.1	KC952001	173	1.06E-82	Rosa canina two-component response regulator (RR1) mRNA, complete cds	K14492	ARR-A	two-component response regulator ARR-A family	http://www.genome.jp/dbget-bin/www_bget?ko:K14492	Q2RAP3	230	1.50E-17	Two-component response regulator ORR9 OS=Oryza sativa subsp. japonica OX=39947 GN=RR9 PE=2 SV=2	--	--	--	--	--	--	--	--	--	--
Cluster-181.9099	795.008	2758.26	-1.7953	1.63e-54	2.58e-52	10864071	PRQ27736.1	882	3.50E-92	hypothetical protein RchiOBHm_Chr6g0308461 [Rosa chinensis]	XM_004291032.2	XM_004291032	660	0	PREDICTED: Fragaria vesca subsp. vesca uncharacterized LOC101296737 (LOC101296737), mRNA	--	--	--	--	--	--	--	--	--	--	--	--	--	--	--	--	--	--
Cluster-181.12005	980.339	158.039	2.633	1.77e-54	2.8e-52	10947048	XP_024194846.1	549	1.20E-53	uncharacterized protein LOC112198063 isoform X1 [Rosa chinensis]	XM_011463457.1	XM_011463457	307	1.21E-157	PREDICTED: Fragaria vesca subsp. vesca uncharacterized LOC101290743 (LOC101290743), transcript variant X1, mRNA	--	--	--	--	--	--	--	--	--	--	--	--	--	--	--	--	--	--
Cluster-181.14496	321.272	1665.99	-2.3736	2.33e-54	3.65e-52	10969840	XP_024174895.1	2167	5.40E-241	transcription factor MYC2-like isoform X1 [Rosa chinensis]	XM_018117980.1	XM_018117980	38	7.62E-08	PREDICTED: Theobroma cacao transcription factor MYC2 (LOC18606039), mRNA	K13422	MYC2	transcription factor MYC2	http://www.genome.jp/dbget-bin/www_bget?ko:K13422	O23090	548	1.30E-54	Transcription factor bHLH14 OS=Arabidopsis thaliana OX=3702 GN=BHLH14 PE=1 SV=1	PF00010	Helix-loop-helix DNA-binding domain	--	--	GO:0046983	protein dimerization activity	--	--	--	--
Cluster-181.16472	511.56	1936.84	-1.9195	2.79e-54	4.35e-52	10964825	XP_024169286.1	1640	1.00E-179	MORN repeat-containing protein 1-like [Rosa chinensis]	XM_004300257.2	XM_004300257	1372	0	PREDICTED: Fragaria vesca subsp. vesca uncharacterized LOC101304099 (LOC101304099), mRNA	--	--	--	--	Q641X6	256	1.40E-20	MORN repeat-containing protein 1 OS=Rattus norvegicus OX=10116 GN=Morn1 PE=1 SV=1	--	--	--	--	--	--	--	--	--	--
Cluster-181.684	168.005	985.202	-2.5522	5.23e-54	8.13e-52	4859842	XP_011465087.1	4313	0.00E+00	PREDICTED: disease resistance protein RPM1-like [Fragaria vesca subsp. vesca]	XM_011466787.1	XM_011466787	2455	0	PREDICTED: Fragaria vesca subsp. vesca disease resistance protein RPM1-like (LOC101314286), transcript variant X4, mRNA	K13457	RPM1, RPS3	disease resistance protein RPM1	http://www.genome.jp/dbget-bin/www_bget?ko:K13457	Q39214	1139	7.60E-123	Disease resistance protein RPM1 OS=Arabidopsis thaliana OX=3702 GN=RPM1 PE=1 SV=1	PF00621//PF16740//PF13855//PF00931//PF00305//PF03266	RhoGEF domain//Spindle and kinetochore-associated protein 2//Leucine rich repeat//NB-ARC domain//Lipoxygenase//NTPase	GO:0007059//GO:0035023//GO:0031110//GO:0055114//GO:0043087//GO:0000090//GO:0051301//GO:0007067	chromosome segregation//regulation of Rho protein signal transduction//regulation of microtubule polymerization or depolymerization//oxidation-reduction process//regulation of GTPase activity//mitotic anaphase//cell division//mitotic nuclear division	GO:0043531//GO:0098519//GO:0005089//GO:0008017//GO:0046872//GO:0016702//GO:0005515	ADP binding//nucleotide phosphatase activity, acting on free nucleotides//Rho guanyl-nucleotide exchange factor activity//microtubule binding//metal ion binding//oxidoreductase activity, acting on single donors with incorporation of molecular oxygen, inco	GO:0000940//GO:0005876//GO:0045298	condensed chromosome outer kinetochore//spindle microtubule//tubulin complex	--	--
Cluster-181.17282	2680.2	7724.3	-1.5265	5.28e-54	8.17e-52	4935302	AKC88471.1	1071	5.40E-114	putative AP2..ERF2 protein [Rosa chinensis]	KP784436.1	KP784436	829	0	Rosa chinensis putative AP2/ERF2 protein mRNA, complete cds	K09286	EREBP	EREBP-like factor	http://www.genome.jp/dbget-bin/www_bget?ko:K09286	O22259	265	7.20E-22	Ethylene-responsive transcription factor ERF071 OS=Arabidopsis thaliana OX=3702 GN=ERF071 PE=2 SV=1	--	--	--	--	--	--	--	--	--	--
Cluster-181.10104	3894.17	1077.43	1.8532	7.16e-54	1.1e-51	--	--	--	--	--	XM_004303710.2	XM_004303710	797	0	PREDICTED: Fragaria vesca subsp. vesca pectinesterase-like (LOC101294778), mRNA	K01051	E3.1.1.11	pectinesterase	http://www.genome.jp/dbget-bin/www_bget?ko:K01051	Q43143	1071	6.50E-115	Pectinesterase/pectinesterase inhibitor U1 OS=Solanum lycopersicum OX=4081 GN=PMEU1 PE=2 SV=1	PF04513//PF03367//PF00046//PF01095//PF06810//PF06657//PF03188//PF00512//PF04043//PF06009//PF10404//PF06800//PF09177	Baculovirus polyhedron envelope protein, PEP, C terminus//ZPR1 zinc-finger domain//Homeobox domain//Pectinesterase//Phage minor structural protein GP20//Centrosome microtubule-binding domain of Cep57//Eukaryotic cytochrome b561//His Kinase A (phospho-acce	GO:0005982//GO:0008643//GO:0007165//GO:0016310//GO:0042545//GO:0034219//GO:0005985//GO:0007155//GO:0048193//GO:0000160	starch metabolic process//carbohydrate transport//signal transduction//phosphorylation//cell wall modification//carbohydrate transmembrane transport//sucrose metabolic process//cell adhesion//Golgi vesicle transport//phosphorelay signal transduction syste	GO:0008017//GO:0030599//GO:0005198//GO:0003677//GO:0004857//GO:0015144//GO:0008270//GO:0000155	microtubule binding//pectinesterase activity//structural molecule activity//DNA binding//enzyme inhibitor activity//carbohydrate transmembrane transporter activity//zinc ion binding//phosphorelay sensor kinase activity	GO:0005618//GO:0016021//GO:0016020//GO:0009365//GO:0045298//GO:0019028//GO:0019031	cell wall//integral component of membrane//membrane//protein histidine kinase complex//tubulin complex//viral capsid//viral envelope	--	--
Cluster-181.11468	1387.12	197.094	2.8138	9.36e-54	1.44e-51	--	--	--	--	--	XR_903954.1	XR_903954	387	0	PREDICTED: Fragaria vesca subsp. vesca uncharacterized LOC101295283 (LOC101295283), ncRNA	--	--	--	--	Q948Z4	271	1.00E-22	Snakin-1 OS=Solanum tuberosum OX=4113 GN=SN1 PE=1 SV=1	--	--	--	--	--	--	--	--	--	--
Cluster-181.2440	385.419	1739.36	-2.1716	1.02e-53	1.56e-51	10937482	XP_024184195.1	1812	1.00E-199	U-box domain-containing protein 28 [Rosa chinensis]	XM_004288297.2	XM_004288297	891	0	PREDICTED: Fragaria vesca subsp. vesca U-box domain-containing protein 27-like (LOC101291864), mRNA	--	--	--	--	Q9FLF4	1046	3.10E-112	U-box domain-containing protein 27 OS=Arabidopsis thaliana OX=3702 GN=PUB27 PE=2 SV=1	PF11789//PF00514//PF04564	Zinc-finger of the MIZ type in Nse subunit//Armadillo/beta-catenin-like repeat//U-box domain	GO:0016567	protein ubiquitination	GO:0004842//GO:0008270//GO:0005515	ubiquitin-protein transferase activity//zinc ion binding//protein binding	--	--	--	--
Cluster-181.10554	2181.45	618.502	1.8188	1.19e-53	1.82e-51	10894946	PRQ58611.1	625	2.20E-62	putative photosystem I [Rosa chinensis]	XM_004306562.2	XM_004306562	794	0	PREDICTED: Fragaria vesca subsp. vesca protein CURVATURE THYLAKOID 1B, chloroplastic (LOC101294589), mRNA	--	--	--	--	Q8LCA1	412	5.00E-39	Protein CURVATURE THYLAKOID 1B, chloroplastic OS=Arabidopsis thaliana OX=3702 GN=CURT1B PE=1 SV=2	--	--	--	--	--	--	--	--	--	--
Cluster-181.14579	1792.2	344.322	2.3799	1.5e-53	2.27e-51	10884462	PRQ48127.1	144	1.20E-06	hypothetical protein RchiOBHm_Chr2g0107241 [Rosa chinensis]	XM_004287928.2	XM_004287928	196	6.45E-96	PREDICTED: Fragaria vesca subsp. vesca classical arabinogalactan protein 4 (LOC101301524), mRNA	--	--	--	--	--	--	--	--	--	--	--	--	--	--	--	--	--	--
Cluster-181.9224	4249.23	1412.58	1.5887	1.57e-53	2.37e-51	--	--	--	--	--	XM_004289304.2	XM_004289304	1240	0	PREDICTED: Fragaria vesca subsp. vesca probable amino-acid acetyltransferase NAGS2, chloroplastic (LOC101292459), transcript variant X1, mRNA	K14682	argAB	amino-acid N-acetyltransferase	http://www.genome.jp/dbget-bin/www_bget?ko:K14682	Q84JF4	1642	6.30E-181	Probable amino-acid acetyltransferase NAGS1, chloroplastic OS=Arabidopsis thaliana OX=3702 GN=NAGS1 PE=2 SV=1	PF13673//PF00583//PF13508	Acetyltransferase (GNAT) domain//Acetyltransferase (GNAT) family//Acetyltransferase (GNAT) domain	GO:0042967	acyl-carrier-protein biosynthetic process	GO:0008080	N-acetyltransferase activity	--	--	--	--
Cluster-181.4218	1061.09	164.839	2.6876	2.61e-53	3.93e-51	10957082	XP_024160769.1	3400	0.00E+00	LOW QUALITY PROTEIN: uncharacterized protein LOC112167900 [Rosa chinensis]	JN990364.1	JN990364	224	9.93E-111	Rubus sp. LAK-2011 clone G23_P1_P2 putative NBS-LRR disease resistance protein gene, partial cds	--	--	--	--	Q9T048	543	1.60E-53	Disease resistance protein At4g27190 OS=Arabidopsis thaliana OX=3702 GN=At4g27190 PE=2 SV=1	PF13855//PF01637//PF00931//PF01466	Leucine rich repeat//Archaeal ATPase//NB-ARC domain//Skp1 family, dimerisation domain	GO:0006511	ubiquitin-dependent protein catabolic process	GO:0043531//GO:0005524//GO:0005515	ADP binding//ATP binding//protein binding	--	--	--	--
Cluster-181.6819	764.027	85.9185	3.1518	4.48e-53	6.71e-51	3493358	XP_008222348.1	847	4.60E-88	PREDICTED: somatic embryogenesis receptor kinase 1-like [Prunus mume]	XM_004310071.2	XM_004310071	745	0	PREDICTED: Fragaria vesca subsp. vesca somatic embryogenesis receptor kinase 1-like (LOC101296740), mRNA	--	--	--	--	Q9FPJ5	615	1.70E-62	Leucine-rich repeat protein 1 OS=Arabidopsis thaliana OX=3702 GN=LRR1 PE=1 SV=1	PF13855//PF09057//PF00560	Leucine rich repeat//Second Mitochondria-derived Activator of Caspases//Leucine Rich Repeat	GO:0006915//GO:0006919	apoptotic process//activation of cysteine-type endopeptidase activity involved in apoptotic process	GO:0005515	protein binding	GO:0005739	mitochondrion	--	--
Cluster-181.14953	1363.1	5690.4	-2.0609	5.47e-53	8.13e-51	--	--	--	--	--	XM_004301012.2	XM_004301012	649	0	PREDICTED: Fragaria vesca subsp. vesca lysosomal beta glucosidase-like (LOC101305763), mRNA	K05349	bglX	beta-glucosidase	http://www.genome.jp/dbget-bin/www_bget?ko:K05349	A7LXU3	439	8.40E-42	Beta-glucosidase BoGH3B OS=Bacteroides ovatus (strain ATCC 8483 / DSM 1896 / JCM 5824 / NCTC 11153) OX=411476 GN=BACOVA_02659 PE=1 SV=1	PF01915//PF00933	Glycosyl hydrolase family 3 C-terminal domain//Glycosyl hydrolase family 3 N terminal domain	GO:0005975	carbohydrate metabolic process	GO:0004553	hydrolase activity, hydrolyzing O-glycosyl compounds	--	--	--	--
Cluster-181.21238	86.0411	782.514	-3.1798	5.45e-53	8.13e-51	--	--	--	--	--	XM_004309846.2	XM_004309846	1378	0	PREDICTED: Fragaria vesca subsp. vesca glutamate receptor 2.7-like (LOC101291488), mRNA	K05387	GRIP	glutamate receptor, ionotropic, plant	http://www.genome.jp/dbget-bin/www_bget?ko:K05387	Q8LGN0	756	1.90E-78	Glutamate receptor 2.7 OS=Arabidopsis thaliana OX=3702 GN=GLR2.7 PE=2 SV=3	PF04336//PF00010//PF00060//PF10613	Protein of unknown function, DUF479//Helix-loop-helix DNA-binding domain//Ligand-gated ion channel//Ligated ion channel L-glutamate- and glycine-binding site	GO:0006811//GO:0006633//GO:0007165//GO:0007268//GO:0015940	ion transport//fatty acid biosynthetic process//signal transduction//synaptic transmission//pantothenate biosynthetic process	GO:0046983//GO:0008770//GO:0005234//GO:0004970	protein dimerization activity//[acyl-carrier-protein] phosphodiesterase activity//extracellular-glutamate-gated ion channel activity//ionotropic glutamate receptor activity	GO:0016020	membrane	--	--
Cluster-181.10142	5126.68	1981.68	1.3713	5.64e-53	8.34e-51	--	--	--	--	--	XM_004290859.2	XM_004290859	984	0	PREDICTED: Fragaria vesca subsp. vesca amino acid permease 3-like (LOC101293651), transcript variant X2, mRNA	--	--	--	--	Q38967	1827	9.20E-203	Amino acid permease 2 OS=Arabidopsis thaliana OX=3702 GN=AAP2 PE=1 SV=1	PF03222	Tryptophan/tyrosine permease family	GO:0003333	amino acid transmembrane transport	--	--	--	--	--	--
Cluster-181.19754	350.912	1985.35	-2.4968	6.11e-53	9e-51	10969320	XP_024174314.1	720	8.20E-74	protein DMR6-LIKE OXYGENASE 2-like [Rosa chinensis]	XM_004301680.2	XM_004301680	326	1.42E-168	PREDICTED: Fragaria vesca subsp. vesca flavonol synthase 3-like (LOC101297260), mRNA	--	--	--	--	Q9LHN8	195	2.80E-14	Feruloyl CoA ortho-hydroxylase 1 OS=Arabidopsis thaliana OX=3702 GN=F6'H1 PE=1 SV=1	--	--	--	--	--	--	--	--	--	--
Cluster-181.9715	7398.68	2375.48	1.6392	7.49e-53	1.09e-50	10865755	PRQ29420.1	1365	3.80E-148	putative chitinase [Rosa chinensis]	XM_004291013.2	XM_004291013	467	0	PREDICTED: Fragaria vesca subsp. vesca endochitinase PR4-like (LOC101290830), mRNA	K01183	E3.2.1.14	chitinase	http://www.genome.jp/dbget-bin/www_bget?ko:K01183	O04138	858	1.10E-90	Chitinase 4 OS=Oryza sativa subsp. japonica OX=39947 GN=Cht4 PE=2 SV=2	PF00182//PF00187	Chitinase class I//Chitin recognition protein	GO:0016998//GO:0006032	cell wall macromolecule catabolic process//chitin catabolic process	GO:0004568//GO:0008061	chitinase activity//chitin binding	--	--	--	--
Cluster-181.22599	77.6675	879.998	-3.5038	8.7e-53	1.27e-50	--	--	--	--	--	XM_004291003.2	XM_004291003	1017	0	PREDICTED: Fragaria vesca subsp. vesca heat shock factor protein HSF30 (LOC101312795), transcript variant X1, mRNA	K09419	HSFF	heat shock transcription factor, other eukaryote	http://www.genome.jp/dbget-bin/www_bget?ko:K09419	P41152	1008	6.90E-108	Heat shock factor protein HSF30 OS=Solanum peruvianum OX=4082 GN=HSF30 PE=2 SV=1	PF07544//PF09726//PF06005//PF00447//PF14817	RNA polymerase II transcription mediator complex subunit 9//Transmembrane protein//Protein of unknown function (DUF904)//HSF-type DNA-binding//HAUS augmin-like complex subunit 5	GO:0006355//GO:0043093//GO:0006357//GO:0000917//GO:0051225	regulation of transcription, DNA-templated//FtsZ-dependent cytokinesis//regulation of transcription from RNA polymerase II promoter//barrier septum assembly//spindle assembly	GO:0003700//GO:0001104//GO:0043565	transcription factor activity, sequence-specific DNA binding//RNA polymerase II transcription cofactor activity//sequence-specific DNA binding	GO:0016592//GO:0016021//GO:0070652//GO:0005634//GO:0005737//GO:0005667	mediator complex//integral component of membrane//HAUS complex//nucleus//cytoplasm//transcription factor complex	--	--
Cluster-181.10575	12787.6	4900.56	1.3838	1.01e-52	1.47e-50	--	--	--	--	--	--	--	--	--	--	--	--	--	--	--	--	--	--	--	--	--	--	--	--	--	--	--	--
Cluster-181.17841	1554.19	289.112	2.4266	2.48e-52	3.58e-50	--	--	--	--	--	XM_004293520.2	XM_004293520	1128	0	PREDICTED: Fragaria vesca subsp. vesca uncharacterized LOC101302531 (LOC101302531), mRNA	--	--	--	--	--	--	--	--	PF02018	Carbohydrate binding domain	--	--	GO:0016798	hydrolase activity, acting on glycosyl bonds	--	--	--	--
Cluster-181.12719	548.296	32.3634	4.0828	3.08e-52	4.43e-50	--	--	--	--	--	XM_004287395.2	XM_004287395	931	0	PREDICTED: Fragaria vesca subsp. vesca auxin-responsive protein IAA27 (LOC101311700), mRNA	K14484	IAA	auxin-responsive protein IAA	http://www.genome.jp/dbget-bin/www_bget?ko:K14484	Q9ZSY8	823	1.90E-86	Auxin-responsive protein IAA27 OS=Arabidopsis thaliana OX=3702 GN=IAA27 PE=1 SV=1	PF02309	AUX/IAA family	GO:0006355	regulation of transcription, DNA-templated	--	--	GO:0005634	nucleus	--	--
Cluster-181.14806	2506.41	6216.84	-1.3106	3.91e-52	5.6e-50	10861146	PRQ24811.1	5491	0.00E+00	putative chromatin regulator PHD family [Rosa chinensis]	XM_004290498.2	XM_004290498	3242	0	PREDICTED: Fragaria vesca subsp. vesca uncharacterized LOC101304637 (LOC101304637), mRNA	--	--	--	--	Q947D2	3860	0.00E+00	PH, RCC1 and FYVE domains-containing protein 1 OS=Arabidopsis thaliana OX=3702 GN=PRAF1 PE=1 SV=1	PF04618//PF01025//PF06156//PF02183//PF14817//PF00170//PF05920//PF08287//PF01363//PF00046	HD-ZIP protein N terminus//GrpE//Protein of unknown function (DUF972)//Homeobox associated leucine zipper//HAUS augmin-like complex subunit 5//bZIP transcription factor//Homeobox KN domain//Spc19//FYVE zinc finger//Homeobox domain	GO:0051225//GO:0006260//GO:0008608//GO:0006457//GO:0006355	spindle assembly//DNA replication//attachment of spindle microtubules to kinetochore//protein folding//regulation of transcription, DNA-templated	GO:0043565//GO:0042803//GO:0046872//GO:0003700//GO:0003677//GO:0000774//GO:0051087	sequence-specific DNA binding//protein homodimerization activity//metal ion binding//transcription factor activity, sequence-specific DNA binding//DNA binding//adenyl-nucleotide exchange factor activity//chaperone binding	GO:0042729//GO:0005667//GO:0005876//GO:0005634//GO:0070652	DASH complex//transcription factor complex//spindle microtubule//nucleus//HAUS complex	--	--
Cluster-181.20296	272.245	1321.3	-2.2776	3.93e-52	5.61e-50	--	--	--	--	--	XM_004300417.2	XM_004300417	1636	0	PREDICTED: Fragaria vesca subsp. vesca uncharacterized LOC101303332 (LOC101303332), mRNA	--	--	--	--	--	--	--	--	PF05432//PF01764//PF00975	Bone sialoprotein II (BSP-II)//Lipase (class 3)//Thioesterase domain	GO:0006629//GO:0009058//GO:0007155//GO:0001503	lipid metabolic process//biosynthetic process//cell adhesion//ossification	GO:0016788	hydrolase activity, acting on ester bonds	GO:0005576	extracellular region	--	--
Cluster-181.19414	275.39	1554.23	-2.4937	4.47e-52	6.34e-50	10862477	PRQ26142.1	892	5.00E-93	putative trans-2,3-dihydro-3-hydroxyanthranilate isomerase [Rosa chinensis]	XM_011460315.1	XM_011460315	432	0	PREDICTED: Fragaria vesca subsp. vesca phenazine biosynthesis-like domain-containing protein 1 (LOC101294619), transcript variant X2, mRNA	--	--	--	--	Q9DCG6	270	3.10E-22	Phenazine biosynthesis-like domain-containing protein 1 OS=Mus musculus OX=10090 GN=Pbld1 PE=1 SV=2	PF02567	Phenazine biosynthesis-like protein	GO:0009058	biosynthetic process	GO:0003824	catalytic activity	--	--	KOG3033	Predicted PhzC/PhzF-type epimerase
Cluster-181.3386	214.674	7045.87	-5.0348	9.36e-52	1.32e-49	10875418	PRQ39083.1	582	2.30E-57	putative casparian strip membrane protein [Rosa chinensis]	XM_004296748.2	XM_004296748	345	1.14E-178	PREDICTED: Fragaria vesca subsp. vesca CASP-like protein 1D1 (LOC101295507), mRNA	--	--	--	--	B9RT03	333	7.90E-30	CASP-like protein 1D1 OS=Ricinus communis OX=3988 GN=RCOM_0679870 PE=2 SV=1	--	--	--	--	--	--	--	--	--	--
Cluster-181.13717	2532.69	618.681	2.0326	1.04e-51	1.46e-49	10940638	XP_024187658.1	5096	0.00E+00	4-alpha-glucanotransferase DPE2 [Rosa chinensis]	XM_004309419.2	XM_004309419	2353	0	PREDICTED: Fragaria vesca subsp. vesca 4-alpha-glucanotransferase DPE2 (LOC101305814), mRNA	K00705	malQ	4-alpha-glucanotransferase	http://www.genome.jp/dbget-bin/www_bget?ko:K00705	Q8RXD9	3753	0.00E+00	4-alpha-glucanotransferase DPE2 OS=Arabidopsis thaliana OX=3702 GN=DPE2 PE=1 SV=1	PF00686//PF01070//PF02446//PF07535	Starch binding domain//FMN-dependent dehydrogenase//4-alpha-glucanotransferase//DBF zinc finger	GO:0005982//GO:0005975//GO:0005985	starch metabolic process//carbohydrate metabolic process//sucrose metabolic process	GO:0003676//GO:0016491//GO:0008270//GO:0004134//GO:2001070	nucleic acid binding//oxidoreductase activity//zinc ion binding//4-alpha-glucanotransferase activity//starch binding	--	--	--	--
Cluster-181.2854	1337.04	305.104	2.1315	1.06e-51	1.49e-49	10893734	PRQ57399.1	3681	0.00E+00	putative protein kinase AGC-RSK-2 family [Rosa chinensis]	XM_004308452.2	XM_004308452	2061	0	PREDICTED: Fragaria vesca subsp. vesca serine/threonine-protein kinase D6PK (LOC101315188), transcript variant X1, mRNA	--	--	--	--	Q39183	1644	1.80E-181	Serine/threonine-protein kinase D6PKL2 OS=Arabidopsis thaliana OX=3702 GN=D6PKL2 PE=1 SV=1	PF00069//PF07714	Protein kinase domain//Protein tyrosine kinase	GO:0006468	protein phosphorylation	GO:0004672//GO:0005524	protein kinase activity//ATP binding	--	--	--	--
Cluster-181.1836	14.9684	497.09	-5.0295	1.33e-51	1.86e-49	10948898	XP_024196879.1	1750	2.20E-192	primary amine oxidase-like isoform X1 [Rosa chinensis]	XM_007225096.1	XM_007225096	596	0	Prunus persica hypothetical protein (PRUPE_ppa002377mg) mRNA, complete cds	K00276	AOC3, AOC2, tynA	primary-amine oxidase	http://www.genome.jp/dbget-bin/www_bget?ko:K00276	P49252	1283	1.50E-139	Primary amine oxidase (Fragment) OS=Lens culinaris OX=3864 PE=1 SV=3	PF02727//PF01179//PF02728	Copper amine oxidase, N2 domain//Copper amine oxidase, enzyme domain//Copper amine oxidase, N3 domain	GO:0009308//GO:0055114	amine metabolic process//oxidation-reduction process	GO:0008131//GO:0005507//GO:0048038	primary amine oxidase activity//copper ion binding//quinone binding	--	--	--	--
Cluster-181.11535	12222.4	27342.4	-1.1616	1.58e-51	2.2e-49	10896905	PRQ60570.1	1032	1.40E-109	putative small heat shock protein HSP20 [Rosa chinensis]	XM_004307875.2	XM_004307875	566	0	PREDICTED: Fragaria vesca subsp. vesca small heat shock protein, chloroplastic-like (LOC101315386), mRNA	K13993	HSP20	HSP20 family protein	http://www.genome.jp/dbget-bin/www_bget?ko:K13993	P30222	672	3.70E-69	Small heat shock protein, chloroplastic OS=Petunia hybrida OX=4102 GN=HSP22 PE=2 SV=1	--	--	--	--	--	--	--	--	--	--
Cluster-181.4712	611.14	2635.82	-2.1077	5.33e-51	7.4e-49	10929368	XP_024171639.1	1484	7.40E-162	2-hydroxyisoflavanone dehydratase-like [Rosa chinensis]	XM_011465324.1	XM_011465324	503	0	PREDICTED: Fragaria vesca subsp. vesca 2-hydroxyisoflavanone dehydratase-like (LOC101304570), partial mRNA	--	--	--	--	Q5NUF4	830	2.30E-87	2-hydroxyisoflavanone dehydratase OS=Glycyrrhiza echinata OX=46348 GN=HIDM PE=1 SV=1	PF07859	alpha/beta hydrolase fold	GO:0008152	metabolic process	GO:0016787	hydrolase activity	--	--	--	--
Cluster-181.12942	3189.43	7701.42	-1.2717	6.04e-51	8.35e-49	--	--	--	--	--	XM_004287320.2	XM_004287320	445	0	PREDICTED: Fragaria vesca subsp. vesca GTP-binding nuclear protein Ran-3-like (LOC101310732), mRNA	K07936	RAN	GTP-binding nuclear protein Ran	http://www.genome.jp/dbget-bin/www_bget?ko:K07936	Q8H156	946	1.10E-100	GTP-binding nuclear protein Ran-3 OS=Arabidopsis thaliana OX=3702 GN=RAN3 PE=1 SV=2	PF01926//PF00735//PF00071//PF00005//PF00025//PF08477//PF00910//PF03193//PF00503	50S ribosome-binding GTPase//Septin//Ras family//ABC transporter//ADP-ribosylation factor family//Ras of Complex, Roc, domain of DAPkinase//RNA helicase//Protein of unknown function, DUF258//G-protein alpha subunit	GO:0007165//GO:0007186//GO:0007264	signal transduction//G-protein coupled receptor signaling pathway//small GTPase mediated signal transduction	GO:0003924//GO:0005525//GO:0019001//GO:0003723//GO:0003724//GO:0005524//GO:0031683//GO:0004871//GO:0016887	GTPase activity//GTP binding//guanyl nucleotide binding//RNA binding//RNA helicase activity//ATP binding//G-protein beta/gamma-subunit complex binding//signal transducer activity//ATPase activity	--	--	KOG0096	GTPase Ran/TC4/GSP1 (nuclear protein transport pathway), small G protein superfamily
Cluster-181.11390	8296.18	3507.91	1.2418	6.94e-51	9.56e-49	10951636	XP_024199843.1	3307	0.00E+00	uncharacterized protein LOC112203048 [Rosa chinensis]	XM_011472642.1	XM_011472642	1779	0	PREDICTED: Fragaria vesca subsp. vesca probable LRR receptor-like serine/threonine-protein kinase RFK1 (LOC101309990), transcript variant X2, mRNA	--	--	--	--	Q9FXF2	2126	3.50E-237	Probable LRR receptor-like serine/threonine-protein kinase RFK1 OS=Arabidopsis thaliana OX=3702 GN=RKF1 PE=1 SV=1	PF13855//PF00069//PF07714//PF00560	Leucine rich repeat//Protein kinase domain//Protein tyrosine kinase//Leucine Rich Repeat	GO:0006468	protein phosphorylation	GO:0004672//GO:0005524//GO:0005515	protein kinase activity//ATP binding//protein binding	--	--	--	--
Cluster-181.1737	256.356	1736.58	-2.7555	7.69e-51	1.06e-48	--	--	--	--	--	--	--	--	--	--	--	--	--	--	--	--	--	--	--	--	--	--	--	--	--	--	--	--
Cluster-181.10829	14856.9	6548.08	1.1819	9.21e-51	1.26e-48	--	--	--	--	--	XM_004302495.2	XM_004302495	1137	0	PREDICTED: Fragaria vesca subsp. vesca probable serine/threonine-protein kinase WNK5 (LOC101307025), mRNA	K08867	WNK, PRKWNK	WNK lysine deficient protein kinase	http://www.genome.jp/dbget-bin/www_bget?ko:K08867	Q9SCU5	1431	1.10E-156	Probable serine/threonine-protein kinase WNK5 OS=Arabidopsis thaliana OX=3702 GN=WNK5 PE=1 SV=2	PF00069//PF02358//PF07714	Protein kinase domain//Trehalose-phosphatase//Protein tyrosine kinase	GO:0006468//GO:0005992	protein phosphorylation//trehalose biosynthetic process	GO:0003824//GO:0004672//GO:0005524	catalytic activity//protein kinase activity//ATP binding	--	--	--	--
Cluster-181.10983	10369.5	4366.52	1.2477	9.82e-51	1.34e-48	10952377	XP_024200661.1	1540	3.40E-168	methanol O-anthraniloyltransferase-like [Rosa chinensis]	XM_004294663.2	XM_004294663	557	0	PREDICTED: Fragaria vesca subsp. vesca methanol O-anthraniloyltransferase-like (LOC101314164), mRNA	--	--	--	--	Q8GT20	873	3.50E-92	Benzyl alcohol O-benzoyltransferase OS=Nicotiana tabacum OX=4097 GN=HSR201 PE=1 SV=1	PF02458	Transferase family	--	--	GO:0016747	transferase activity, transferring acyl groups other than amino-acyl groups	--	--	--	--
Cluster-181.17145	385.074	2149.46	-2.4775	1.86e-50	2.52e-48	10871018	PRQ34683.1	1993	1.30E-220	putative transcription factor WRKY family [Rosa chinensis]	XM_004294710.2	XM_004294710	1073	0	PREDICTED: Fragaria vesca subsp. vesca probable WRKY transcription factor 25 (LOC101305151), mRNA	K13424	WRKY33	WRKY transcription factor 33	http://www.genome.jp/dbget-bin/www_bget?ko:K13424	Q6B6R4	855	5.50E-90	WRKY transcription factor WRKY24 OS=Oryza sativa subsp. indica OX=39946 GN=WRKY24 PE=2 SV=1	PF03106	WRKY DNA -binding domain	GO:0006355	regulation of transcription, DNA-templated	GO:0043565//GO:0003700	sequence-specific DNA binding//transcription factor activity, sequence-specific DNA binding	GO:0005667	transcription factor complex	--	--
Cluster-181.19776	188.306	1025.34	-2.4425	3.12e-50	4.22e-48	10878459	PRQ42124.1	1733	8.90E-191	putative transcription factor interactor and regulator LIM family [Rosa chinensis]	XM_004302403.2	XM_004302403	695	0	PREDICTED: Fragaria vesca subsp. vesca E3 ubiquitin-protein ligase ATL6 (LOC101302849), mRNA	K10664	ATL6S	E3 ubiquitin-protein ligase ATL6/9/15/31/42/55	http://www.genome.jp/dbget-bin/www_bget?ko:K10664	Q8RXX9	643	10.00E-66	E3 ubiquitin-protein ligase ATL6 OS=Arabidopsis thaliana OX=3702 GN=ATL6 PE=1 SV=2	PF12906//PF13639//PF00412//PF00628//PF14634//PF03869//PF12861//PF11789//PF12678//PF17122//PF00097//PF17123	RING-variant domain//Ring finger domain//LIM domain//PHD-finger//zinc-RING finger domain//Arc-like DNA binding domain//Anaphase-promoting complex subunit 11 RING-H2 finger//Zinc-finger of the MIZ type in Nse subunit//RING-H2 zinc finger//Zinc-finger//Zinc	GO:0016567	protein ubiquitination	GO:0004842//GO:0046872//GO:0008270//GO:0005515//GO:0003677	ubiquitin-protein transferase activity//metal ion binding//zinc ion binding//protein binding//DNA binding	GO:0005680	anaphase-promoting complex	--	--
Cluster-181.11486	3143.45	1093.63	1.5234	4.61e-50	6.21e-48	10864764	PRQ28429.1	1703	3.30E-187	putative H..+..-transporting two-sector ATPase [Rosa chinensis]	XM_004293241.2	XM_004293241	1187	0	PREDICTED: Fragaria vesca subsp. vesca ATP synthase gamma chain, chloroplastic (LOC101293072), mRNA	K02115	ATPF1G, atpG	F-type H+-transporting ATPase subunit gamma	http://www.genome.jp/dbget-bin/www_bget?ko:K02115	P29790	1444	1.60E-158	ATP synthase gamma chain, chloroplastic OS=Nicotiana tabacum OX=4097 GN=ATPC PE=1 SV=1	PF00231	ATP synthase	GO:0006119//GO:0015992//GO:0015986	oxidative phosphorylation//proton transport//ATP synthesis coupled proton transport	GO:0046933//GO:0046961	proton-transporting ATP synthase activity, rotational mechanism//proton-transporting ATPase activity, rotational mechanism	GO:0045259//GO:0045261	proton-transporting ATP synthase complex//proton-transporting ATP synthase complex, catalytic core F(1)	KOG1531	F0F1-type ATP synthase, gamma subunit
Cluster-181.10802	46268.4	16424.8	1.4942	8.56e-50	1.15e-47	10962202	XP_024166335.1	841	1.80E-87	peptidyl-prolyl cis-trans isomerase [Rosa chinensis]	XM_004289796.2	XM_004289796	533	0	PREDICTED: Fragaria vesca subsp. vesca peptidyl-prolyl cis-trans isomerase 1 (LOC101304630), mRNA	K01802	E5.2.1.8	peptidylprolyl isomerase	http://www.genome.jp/dbget-bin/www_bget?ko:K01802	Q8W171	773	6.50E-81	Peptidyl-prolyl cis-trans isomerase 1 OS=Glycine max OX=3847 GN=Cyp1 PE=2 SV=1	PF00160	Cyclophilin type peptidyl-prolyl cis-trans isomerase/CLD	GO:0006457//GO:0000413	protein folding//protein peptidyl-prolyl isomerization	GO:0003755	peptidyl-prolyl cis-trans isomerase activity	--	--	KOG0865	Cyclophilin type peptidyl-prolyl cis-trans isomerase
Cluster-181.3292	548.33	1993.7	-1.8608	9.09e-50	1.22e-47	10871096	PRQ34761.1	2127	6.40E-236	putative protein kinase WNK-NRBP family [Rosa chinensis]	XM_004294688.2	XM_004294688	1089	0	PREDICTED: Fragaria vesca subsp. vesca probable serine/threonine-protein kinase WNK4 (LOC101298206), mRNA	K08867	WNK, PRKWNK	WNK lysine deficient protein kinase	http://www.genome.jp/dbget-bin/www_bget?ko:K08867	Q9LVL5	1420	2.80E-155	Probable serine/threonine-protein kinase WNK4 OS=Arabidopsis thaliana OX=3702 GN=WNK4 PE=1 SV=1	PF03287//PF00069//PF07714	Poxvirus C7/F8A protein//Protein kinase domain//Protein tyrosine kinase	GO:0016032//GO:0006468	viral process//protein phosphorylation	GO:0004672//GO:0005524	protein kinase activity//ATP binding	--	--	--	--
Cluster-181.10233	708.113	78.0211	3.183	1.06e-49	1.41e-47	10887041	PRQ50706.1	475	2.10E-44	hypothetical protein RchiOBHm_Chr2g0136241 [Rosa chinensis]	JQ791545.1	JQ791545	54	2.40E-16	Rosa rugosa Rdr1 homologous region genomic sequence	--	--	--	--	--	--	--	--	--	--	--	--	--	--	--	--	--	--
Cluster-181.9613	649.903	71.1131	3.1922	1.06e-49	1.41e-47	10960184	XP_024164152.1	1201	3.50E-129	gamma-glutamyl peptidase 5-like [Rosa chinensis]	XM_004290353.2	XM_004290353	671	0	PREDICTED: Fragaria vesca subsp. vesca putative glutamine amidotransferase YLR126C (LOC101306191), mRNA	--	--	--	--	O82225	599	1.00E-60	Gamma-glutamyl peptidase 5 OS=Arabidopsis thaliana OX=3702 GN=GGP5 PE=2 SV=1	PF04204//PF07722//PF07685	Homoserine O-succinyltransferase//Peptidase C26//CobB/CobQ-like glutamine amidotransferase domain	GO:0009236//GO:0006541//GO:0006555//GO:0019281//GO:0042967	cobalamin biosynthetic process//glutamine metabolic process//methionine metabolic process//L-methionine biosynthetic process from homoserine via O-succinyl-L-homoserine and cystathionine//acyl-carrier-protein biosynthetic process	GO:0003824//GO:0008899//GO:0016787	catalytic activity//homoserine O-succinyltransferase activity//hydrolase activity	GO:0005737	cytoplasm	KOG3179	Predicted glutamine synthetase
Cluster-181.1874	734.399	84.8931	3.1122	1.19e-49	1.57e-47	10875562	PRQ39227.1	6395	0.00E+00	putative [Myosin heavy-chain] kinase transcription factor WD40-like family [Rosa chinensis]	XM_011464431.1	XM_011464431	3212	0	PREDICTED: Fragaria vesca subsp. vesca putative E3 ubiquitin-protein ligase LIN-1 (LOC101312047), transcript variant X4, mRNA	--	--	--	--	C6L7U1	667	5.90E-68	Putative E3 ubiquitin-protein ligase LIN-1 OS=Lotus japonicus OX=34305 GN=CERBERUS PE=2 SV=2	PF00400//PF00238	WD domain, G-beta repeat//Ribosomal protein L14p/L23e	GO:0042254//GO:0006412	ribosome biogenesis//translation	GO:0005515//GO:0003735	protein binding//structural constituent of ribosome	GO:0005840	ribosome	--	--
Cluster-181.15720	807.951	59.8695	3.7524	2.64e-49	3.48e-47	10931442	XP_024177469.1	1504	2.80E-164	xyloglucan endotransglucosylase..hydrolase protein 9 [Rosa chinensis]	AB428381.1	AB428381	1062	0	Rosa hybrid cultivar RhXTH4 mRNA for xyloglucan endotransglucosylase/hydrolase, complete cds	K08235	E2.4.1.207	xyloglucan:xyloglucosyl transferase	http://www.genome.jp/dbget-bin/www_bget?ko:K08235	Q8LDW9	1113	2.80E-120	Xyloglucan endotransglucosylase/hydrolase protein 9 OS=Arabidopsis thaliana OX=3702 GN=XTH9 PE=2 SV=2	PF06955//PF00722	Xyloglucan endo-transglycosylase (XET) C-terminus//Glycosyl hydrolases family 16	GO:0005975//GO:0006073	carbohydrate metabolic process//cellular glucan metabolic process	GO:0004553//GO:0016762	hydrolase activity, hydrolyzing O-glycosyl compounds//xyloglucan:xyloglucosyl transferase activity	GO:0005618//GO:0048046	cell wall//apoplast	--	--
Cluster-181.10788	25279.9	58925.4	-1.2209	2.73e-49	3.59e-47	10879943	PRQ43608.1	396	1.30E-35	putative heavy metal-associated domain, HMA [Rosa chinensis]	XM_004304412.2	XM_004304412	647	0	PREDICTED: Fragaria vesca subsp. vesca nucleolar protein 58-like (LOC101296693), mRNA	--	--	--	--	Q9SJL2	209	3.00E-15	Heavy metal-associated isoprenylated plant protein 5 OS=Arabidopsis thaliana OX=3702 GN=HIPP05 PE=1 SV=2	PF00403//PF04847//PF05132	Heavy-metal-associated domain//Calcipressin//RNA polymerase III RPC4	GO:0006383//GO:0019722//GO:0006351//GO:0030001//GO:0006144//GO:0006206	transcription from RNA polymerase III promoter//calcium-mediated signaling//transcription, DNA-templated//metal ion transport//purine nucleobase metabolic process//pyrimidine nucleobase metabolic process	GO:0003899//GO:0046872//GO:0003677	DNA-directed RNA polymerase activity//metal ion binding//DNA binding	GO:0005666//GO:0005730	DNA-directed RNA polymerase III complex//nucleolus	--	--
Cluster-181.656	35.0462	540.732	-3.9538	3.33e-49	4.35e-47	--	--	--	--	--	XM_004304901.2	XM_004304901	706	0	PREDICTED: Fragaria vesca subsp. vesca pleiotropic drug resistance protein 3-like (LOC101305684), mRNA	--	--	--	--	Q8GU83	1036	4.40E-111	ABC transporter G family member 41 OS=Oryza sativa subsp. japonica OX=39947 GN=ABCG41 PE=3 SV=1	PF13304//PF00005//PF01061	AAA domain, putative AbiEii toxin, Type IV TA system//ABC transporter//ABC-2 type transporter	--	--	GO:0016887//GO:0005524	ATPase activity//ATP binding	GO:0016020	membrane	--	--
Cluster-181.22189	503.539	18.6553	4.7589	1.31e-48	1.71e-46	10895323	PRQ58988.1	2170	2.40E-241	putative very-long-chain 3-oxoacyl-CoA synthase [Rosa chinensis]	XM_004309368.2	XM_004309368	1122	0	PREDICTED: Fragaria vesca subsp. vesca 3-ketoacyl-CoA synthase 21-like (LOC101313171), mRNA	K15397	KCS	3-ketoacyl-CoA synthase	http://www.genome.jp/dbget-bin/www_bget?ko:K15397	Q9LZ72	1404	7.40E-154	3-ketoacyl-CoA synthase 19 OS=Arabidopsis thaliana OX=3702 GN=KCS19 PE=2 SV=1	PF08392//PF08541//PF08545	FAE1/Type III polyketide synthase-like protein//3-Oxoacyl-[acyl-carrier-protein (ACP)] synthase III C terminal//3-Oxoacyl-[acyl-carrier-protein (ACP)] synthase III	GO:0006633//GO:0042967//GO:0008610	fatty acid biosynthetic process//acyl-carrier-protein biosynthetic process//lipid biosynthetic process	GO:0004315//GO:0016747	3-oxoacyl-[acyl-carrier-protein] synthase activity//transferase activity, transferring acyl groups other than amino-acyl groups	GO:0016020//GO:0005835	membrane//fatty acid synthase complex	--	--
Cluster-181.11317	5431.84	2219.56	1.2911	1.56e-48	2.03e-46	10954316	XP_024157809.1	747	2.40E-76	uncharacterized protein LOC112165497 isoform X1 [Rosa chinensis]	XM_011460948.1	XM_011460948	684	0	PREDICTED: Fragaria vesca subsp. vesca uncharacterized LOC101306489 (LOC101306489), transcript variant X3, mRNA	--	--	--	--	--	--	--	--	--	--	--	--	--	--	--	--	--	--
Cluster-181.7607	1243.98	267.074	2.2188	2.86e-48	3.71e-46	10934617	XP_024181081.1	4914	0.00E+00	filament-like plant protein 7 isoform X1 [Rosa chinensis]	XM_011465628.1	XM_011465628	2949	0	PREDICTED: Fragaria vesca subsp. vesca filament-like plant protein 7 (LOC101313348), transcript variant X2, mRNA	--	--	--	--	Q9SLN1	1417	5.20E-155	Filament-like plant protein 7 OS=Arabidopsis thaliana OX=3702 GN=FPP7 PE=3 SV=2	PF13851//PF05431//PF06009	Growth-arrest specific micro-tubule binding//Insecticidal Crystal Toxin, P42//Laminin Domain II	GO:0007155//GO:0009405//GO:0048870	cell adhesion//pathogenesis//cell motility	--	--	GO:0031514	motile cilium	--	--
Cluster-181.169	16.9587	454.544	-4.7319	3.57e-48	4.61e-46	--	--	--	--	--	--	--	--	--	--	--	--	--	--	--	--	--	--	--	--	--	--	--	--	--	--	--	--
Cluster-181.15829	255.39	1264.87	-2.3051	5.52e-48	7.09e-46	10955627	XP_024159206.1	1625	7.10E-178	protein UPSTREAM OF FLC [Rosa chinensis]	XM_004295897.2	XM_004295897	640	0	PREDICTED: Fragaria vesca subsp. vesca protein UPSTREAM OF FLC (LOC101300994), mRNA	--	--	--	--	Q9LX14	286	6.00E-24	Protein UPSTREAM OF FLC OS=Arabidopsis thaliana OX=3702 GN=UFC PE=2 SV=1	--	--	--	--	--	--	--	--	--	--
Cluster-181.13462	6865.53	2318.65	1.5662	5.9e-48	7.55e-46	10957591	XP_024161325.1	1383	5.60E-150	chlorophyll a-b binding protein of LHCII type 1 [Rosa chinensis]	XM_004293531.2	XM_004293531	723	0	PREDICTED: Fragaria vesca subsp. vesca chlorophyll a-b binding protein of LHCII type 1 (LOC101305728), mRNA	K08912	LHCB1	light-harvesting complex II chlorophyll a/b binding protein 1	http://www.genome.jp/dbget-bin/www_bget?ko:K08912	P09756	1269	4.30E-138	Chlorophyll a-b binding protein 3, chloroplastic OS=Glycine max OX=3847 GN=CAB3 PE=3 SV=1	--	--	--	--	--	--	--	--	--	--
Cluster-181.9343	1359.85	3654.31	-1.4259	6.68e-48	8.52e-46	--	--	--	--	--	XR_907011.1	XR_907011	905	0	PREDICTED: Fragaria vesca subsp. vesca G-type lectin S-receptor-like serine/threonine-protein kinase At1g11410 (LOC101296992), transcript variant X2, misc_RNA	--	--	--	--	Q9LPZ3	919	2.60E-97	G-type lectin S-receptor-like serine/threonine-protein kinase At1g11410 OS=Arabidopsis thaliana OX=3702 GN=At1g11410 PE=3 SV=3	PF00954//PF11883//PF11857//PF14991//PF00069//PF00641//PF07714//PF04142	S-locus glycoprotein domain//Domain of unknown function (DUF3403)//Domain of unknown function (DUF3377)//Protein melan-A//Protein kinase domain//Zn-finger in Ran binding protein and others//Protein tyrosine kinase//Nucleotide-sugar transporter	GO:0008643//GO:0048544//GO:0006468//GO:0009069//GO:0016310	carbohydrate transport//recognition of pollen//protein phosphorylation//serine family amino acid metabolic process//phosphorylation	GO:0004222//GO:0004672//GO:0005524//GO:0005351//GO:0008270//GO:0004674	metalloendopeptidase activity//protein kinase activity//ATP binding//sugar:proton symporter activity//zinc ion binding//protein serine/threonine kinase activity	GO:0042470//GO:0016021//GO:0000139	melanosome//integral component of membrane//Golgi membrane	--	--
Cluster-181.11041	7549.68	478.758	3.9789	8.36e-48	1.06e-45	--	--	--	--	--	XM_004290496.2	XM_004290496	75	3.47E-29	PREDICTED: Fragaria vesca subsp. vesca extensin-3-like (LOC101304055), mRNA	--	--	--	--	--	--	--	--	PF01913//PF02140//PF04554	Formylmethanofuran-tetrahydromethanopterin formyltransferase//Galactose binding lectin domain//Extensin-like region	GO:0042546//GO:0006730//GO:0009664	cell wall biogenesis//one-carbon metabolic process//plant-type cell wall organization	GO:0030246//GO:0005199//GO:0016740	carbohydrate binding//structural constituent of cell wall//transferase activity	GO:0005618	cell wall	--	--
Cluster-181.10552	7987.76	17888.7	-1.1631	8.84e-48	1.12e-45	10938596	XP_024185426.1	1947	1.40E-215	stearoyl-[acyl-carrier-protein] 9-desaturase 6, chloroplastic-like [Rosa chinensis]	XM_004290518.2	XM_004290518	777	0	PREDICTED: Fragaria vesca subsp. vesca acyl-[acyl-carrier-protein] desaturase 6, chloroplastic (LOC101310767), mRNA	K03921	DESA1	acyl-	http://www.genome.jp/dbget-bin/www_bget?ko:K03921	Q84VY3	1283	6.50E-140	Stearoyl-[acyl-carrier-protein] 9-desaturase 6, chloroplastic OS=Arabidopsis thaliana OX=3702 GN=S-ACP-DES6 PE=2 SV=2	PF02915//PF03405	Rubrerythrin//Fatty acid desaturase	GO:0006631//GO:0055114	fatty acid metabolic process//oxidation-reduction process	GO:0016491//GO:0045300//GO:0046872	oxidoreductase activity//acyl-[acyl-carrier-protein] desaturase activity//metal ion binding	--	--	--	--
Cluster-181.12080	554.022	2300.64	-2.0537	1.63e-47	2.06e-45	10883855	PRQ47520.1	709	7.60E-72	putative transcription factor bZIP family [Rosa chinensis]	XM_004287818.2	XM_004287818	907	0	PREDICTED: Fragaria vesca subsp. vesca ocs element-binding factor 1-like (LOC101315273), mRNA	--	--	--	--	C0Z2L5	320	4.50E-28	bZIP transcription factor 44 OS=Arabidopsis thaliana OX=3702 GN=BZIP44 PE=1 SV=1	PF07716//PF02183//PF00170//PF03131//PF05739	Basic region leucine zipper//Homeobox associated leucine zipper//bZIP transcription factor//bZIP Maf transcription factor//SNARE domain	GO:0006355	regulation of transcription, DNA-templated	GO:0003700//GO:0043565//GO:0005515//GO:0003677	transcription factor activity, sequence-specific DNA binding//sequence-specific DNA binding//protein binding//DNA binding	GO:0005667//GO:0005634	transcription factor complex//nucleus	--	--
Cluster-181.12669	482.492	1703.55	-1.819	1.7e-47	2.13e-45	10886992	PRQ50657.1	613	7.30E-61	putative 43kDa postsynaptic protein [Rosa chinensis]	XM_004303260.2	XM_004303260	458	0	PREDICTED: Fragaria vesca subsp. vesca aspartate, glycine, lysine and serine-rich protein-like (LOC101297751), mRNA	--	--	--	--	--	--	--	--	PF01719	Plasmid replication protein	GO:0006265//GO:0006260	DNA topological change//DNA replication	GO:0003677//GO:0003916	DNA binding//DNA topoisomerase activity	GO:0005727	extrachromosomal circular DNA	--	--
Cluster-181.8374	2423.66	743.116	1.705	1.92e-47	2.41e-45	--	--	--	--	--	XM_004287916.2	XM_004287916	798	0	PREDICTED: Fragaria vesca subsp. vesca linolenate hydroperoxide lyase, chloroplastic (LOC101298061), mRNA	K10528	HPL	hydroperoxide lyase	http://www.genome.jp/dbget-bin/www_bget?ko:K10528	B3LF83	1121	6.70E-121	Probable inactive linolenate hydroperoxide lyase OS=Arabidopsis thaliana OX=3702 GN=CYP74B2 PE=2 SV=1	PF00067	Cytochrome P450	GO:0055114	oxidation-reduction process	GO:0016705//GO:0020037//GO:0005506	oxidoreductase activity, acting on paired donors, with incorporation or reduction of molecular oxygen//heme binding//iron ion binding	--	--	--	--
Cluster-181.10453	551.72	2149.35	-1.9598	3.13e-47	3.91e-45	10966271	XP_024170896.1	1244	9.70E-134	probable WRKY transcription factor 53 [Rosa chinensis]	XM_004298842.2	XM_004298842	729	0	PREDICTED: Fragaria vesca subsp. vesca probable WRKY transcription factor 53 (LOC101310412), mRNA	--	--	--	--	Q8H0Y8	377	1.50E-34	Probable WRKY transcription factor 41 OS=Arabidopsis thaliana OX=3702 GN=WRKY41 PE=2 SV=2	PF03106	WRKY DNA -binding domain	GO:0006355	regulation of transcription, DNA-templated	GO:0043565//GO:0003700	sequence-specific DNA binding//transcription factor activity, sequence-specific DNA binding	GO:0005667	transcription factor complex	--	--
Cluster-181.11117	3290.14	7914.22	-1.2663	3.74e-47	4.65e-45	10887992	PRQ51657.1	282	1.40E-22	hypothetical protein RchiOBHm_Chr2g0146901 [Rosa chinensis]	--	--	--	--	--	--	--	--	--	--	--	--	--	PF00713	Hirudin	--	--	GO:0004867	serine-type endopeptidase inhibitor activity	--	--	--	--
Cluster-181.7028	1758.07	6494.14	-1.8843	4.86e-47	6.03e-45	10931352	XP_024177350.1	2814	0.00E+00	zinc finger CCCH domain-containing protein 29-like [Rosa chinensis]	XM_004307608.2	XM_004307608	1927	0	PREDICTED: Fragaria vesca subsp. vesca zinc finger CCCH domain-containing protein 29-like (LOC101306088), mRNA	--	--	--	--	Q9XEE6	1527	7.20E-168	Zinc finger CCCH domain-containing protein 29 OS=Arabidopsis thaliana OX=3702 GN=At2g40140 PE=1 SV=1	PF05676//PF00023//PF13606//PF08039//PF00642	NADH-ubiquinone oxidoreductase B18 subunit (NDUFB7)//Ankyrin repeat//Ankyrin repeat//Mitochondrial proteolipid//Zinc finger C-x8-C-x5-C-x3-H type (and similar)	GO:0006814//GO:0006744//GO:0006120//GO:0006118//GO:0015992	sodium ion transport//ubiquinone biosynthetic process//mitochondrial electron transport, NADH to ubiquinone//obsolete electron transport//proton transport	GO:0003954//GO:0005515//GO:0046872//GO:0008137	NADH dehydrogenase activity//protein binding//metal ion binding//NADH dehydrogenase (ubiquinone) activity	GO:0005739	mitochondrion	--	--
Cluster-181.22459	86.6576	721.924	-3.0516	5.61e-47	6.94e-45	10882673	PRQ46338.1	548	2.30E-53	putative cupredoxin [Rosa chinensis]	XM_004287243.2	XM_004287243	265	3.78E-134	PREDICTED: Fragaria vesca subsp. vesca stellacyanin-like (LOC101313242), mRNA	--	--	--	--	--	--	--	--	PF02298	Plastocyanin-like domain	GO:0006118	obsolete electron transport	GO:0009055	electron carrier activity	--	--	--	--
Cluster-181.10006	5171.14	2131.74	1.2784	6.6e-47	8.14e-45	10938321	XP_024185126.1	3563	0.00E+00	F-box..LRR-repeat MAX2 homolog A-like [Rosa chinensis]	XM_011468656.1	XM_011468656	1594	0	PREDICTED: Fragaria vesca subsp. vesca F-box/LRR-repeat MAX2 homolog A (LOC101308298), mRNA	--	--	--	--	I1SSI5	2265	3.70E-253	F-box/LRR-repeat MAX2 homolog A OS=Petunia hybrida OX=4102 GN=MAX2A PE=1 SV=1	PF00069//PF07714//PF12937	Protein kinase domain//Protein tyrosine kinase//F-box-like	GO:0006468	protein phosphorylation	GO:0005524//GO:0005515//GO:0004672	ATP binding//protein binding//protein kinase activity	--	--	--	--
Cluster-181.12221	73.7426	811.316	-3.4559	8.33e-47	1.02e-44	2101772	XP_004288320.1	2028	7.30E-225	PREDICTED: cytochrome P450 81E8-like [Fragaria vesca subsp. vesca]	XM_004288272.2	XM_004288272	812	0	PREDICTED: Fragaria vesca subsp. vesca cytochrome P450 81E8-like (LOC101308907), mRNA	--	--	--	--	Q6WNQ8	1312	3.50E-143	Cytochrome P450 81E8 OS=Medicago truncatula OX=3880 GN=CYP81E8 PE=2 SV=1	PF00067	Cytochrome P450	GO:0055114	oxidation-reduction process	GO:0005506//GO:0020037//GO:0016705	iron ion binding//heme binding//oxidoreductase activity, acting on paired donors, with incorporation or reduction of molecular oxygen	--	--	--	--
Cluster-181.9833	4012.68	1587.75	1.3376	1.22e-46	1.49e-44	--	--	--	--	--	XM_011468496.1	XM_011468496	4146	0	PREDICTED: Fragaria vesca subsp. vesca protein ROS1 (LOC101306354), transcript variant X2, mRNA	--	--	--	--	Q8LK56	1785	1.70E-197	Transcriptional activator DEMETER OS=Arabidopsis thaliana OX=3702 GN=DME PE=1 SV=2	PF10576//PF02774//PF00730//PF16622	Iron-sulfur binding domain of endonuclease III//Semialdehyde dehydrogenase, dimerisation domain//HhH-GPD superfamily base excision DNA repair protein//zinc-finger C2H2-type	GO:0008652//GO:0055114//GO:0006284//GO:0000051	cellular amino acid biosynthetic process//oxidation-reduction process//base-excision repair//obsolete urea cycle intermediate metabolic process	GO:0016620//GO:0046983//GO:0046872//GO:0051539//GO:0003942	oxidoreductase activity, acting on the aldehyde or oxo group of donors, NAD or NADP as acceptor//protein dimerization activity//metal ion binding//4 iron, 4 sulfur cluster binding//N-acetyl-gamma-glutamyl-phosphate reductase activity	GO:0005737	cytoplasm	--	--
Cluster-181.752	64.0583	581.731	-3.1833	1.44e-46	1.76e-44	--	--	--	--	--	XM_004302674.2	XM_004302674	1183	0	PREDICTED: Fragaria vesca subsp. vesca ribulose bisphosphate carboxylase/oxygenase activase, chloroplastic-like (LOC101313529), mRNA	--	--	--	--	Q7X9A0	1837	5.50E-204	Ribulose bisphosphate carboxylase/oxygenase activase 1, chloroplastic OS=Larrea tridentata OX=66636 GN=RCA1 PE=1 SV=1	PF09107//PF06309//PF00004	Elongation factor SelB, winged helix//Torsin//ATPase family associated with various cellular activities (AAA)	GO:0006448//GO:0001514	regulation of translational elongation//selenocysteine incorporation	GO:0005525//GO:0005524//GO:0003723//GO:0003746	GTP binding//ATP binding//RNA binding//translation elongation factor activity	GO:0005840//GO:0005737	ribosome//cytoplasm	--	--
Cluster-181.11288	8349.83	20519.6	-1.2974	1.55e-46	1.88e-44	10934463	XP_024180913.1	2119	2.50E-235	CBL-interacting serine..threonine-protein kinase 6 [Rosa chinensis]	XM_004287075.2	XM_004287075	826	0	PREDICTED: Fragaria vesca subsp. vesca CBL-interacting serine/threonine-protein kinase 6 (LOC101311602), mRNA	--	--	--	--	O65554	1706	8.90E-189	CBL-interacting serine/threonine-protein kinase 6 OS=Arabidopsis thaliana OX=3702 GN=CIPK6 PE=1 SV=1	PF06293//PF03822//PF04505//PF07714//PF00069	Lipopolysaccharide kinase (Kdo/WaaP) family//NAF domain//Interferon-induced transmembrane protein//Protein tyrosine kinase//Protein kinase domain	GO:0007165//GO:0006468//GO:0009607	signal transduction//protein phosphorylation//response to biotic stimulus	GO:0005524//GO:0016773//GO:0004672	ATP binding//phosphotransferase activity, alcohol group as acceptor//protein kinase activity	GO:0016021//GO:0016020	integral component of membrane//membrane	--	--
Cluster-181.9172	6576.79	2840.01	1.2114	1.57e-46	1.9e-44	10870080	PRQ33745.1	765	5.00E-78	putative tetraspanin..Peripherin [Rosa chinensis]	XM_004294628.2	XM_004294628	453	0	PREDICTED: Fragaria vesca subsp. vesca tetraspanin-3 (LOC101302732), mRNA	--	--	--	--	Q9M1E7	643	3.20E-65	Tetraspanin-3 OS=Arabidopsis thaliana OX=3702 GN=TET3 PE=1 SV=1	PF00335//PF09452//PF01708//PF00520//PF00487	Tetraspanin family//ESCRT-I subunit Mvb12//Geminivirus putative movement protein//Ion transport protein//Fatty acid desaturase	GO:0006811//GO:0055085//GO:0006629//GO:0032509//GO:0046740	ion transport//transmembrane transport//lipid metabolic process//endosome transport via multivesicular body sorting pathway//transport of virus in host, cell to cell	GO:0005216//GO:0043130	ion channel activity//ubiquitin binding	GO:0000813//GO:0016020//GO:0016021	ESCRT I complex//membrane//integral component of membrane	--	--
Cluster-181.11123	1963.4	506.067	1.9566	2.49e-46	3.01e-44	10963431	XP_024167708.1	825	2.00E-85	uncharacterized protein LOC112174203 [Rosa chinensis]	XM_011460540.1	XM_011460540	731	0	PREDICTED: Fragaria vesca subsp. vesca putative protein TPRXL (LOC101301929), mRNA	--	--	--	--	--	--	--	--	PF08603	Adenylate cyclase associated (CAP) C terminal	GO:0007010	cytoskeleton organization	GO:0003779	actin binding	--	--	--	--
Cluster-181.8957	2911.39	998.299	1.5438	3.05e-46	3.67e-44	10856136	PRQ19801.1	4030	0.00E+00	putative potassium channel, voltage-dependent, EAG..ELK..ERG, ankyrin repeat-containing [Rosa chinensis]	XM_004299870.2	XM_004299870	2070	0	PREDICTED: Fragaria vesca subsp. vesca potassium channel AKT2/3 (LOC101304580), mRNA	--	--	--	--	Q38898	2483	1.10E-278	Potassium channel AKT2/3 OS=Arabidopsis thaliana OX=3702 GN=AKT2 PE=1 SV=1	PF00520//PF13606//PF00023//PF00008	Ion transport protein//Ankyrin repeat//Ankyrin repeat//EGF-like domain	GO:0006811//GO:0055085	ion transport//transmembrane transport	GO:0005216//GO:0005515	ion channel activity//protein binding	GO:0016020	membrane	--	--
Cluster-181.13389	1570.34	351.644	2.1588	3.63e-46	4.36e-44	--	--	--	--	--	XM_004302652.2	XM_004302652	1229	0	PREDICTED: Fragaria vesca subsp. vesca uncharacterized LOC101306935 (LOC101306935), mRNA	--	--	--	--	B9DFK5	1123	3.60E-121	Protein RETICULATA, chloroplastic OS=Arabidopsis thaliana OX=3702 GN=RE PE=1 SV=1	PF02203	Tar ligand binding domain homologue	GO:0007165//GO:0006935	signal transduction//chemotaxis	GO:0004888	transmembrane signaling receptor activity	GO:0016020	membrane	--	--
Cluster-181.12284	698.871	2360.1	-1.7548	1.32e-45	1.58e-43	10933968	XP_024180379.1	2017	1.40E-223	phospholipase A1-IIdelta [Rosa chinensis]	XM_004303143.2	XM_004303143	912	0	PREDICTED: Fragaria vesca subsp. vesca phospholipase A1-IIdelta (LOC101310041), mRNA	--	--	--	--	Q9SJI7	1281	1.40E-139	Phospholipase A1-IIdelta OS=Arabidopsis thaliana OX=3702 GN=At2g42690 PE=1 SV=1	PF01764	Lipase (class 3)	GO:0006629	lipid metabolic process	--	--	--	--	--	--
Cluster-181.17152	1060.61	2951.4	-1.476	1.32e-45	1.58e-43	10934710	XP_024181183.1	580	2.30E-57	thioredoxin H-type [Rosa chinensis]	XM_004287803.2	XM_004287803	492	0	PREDICTED: Fragaria vesca subsp. vesca thioredoxin H-type (LOC101310638), mRNA	K03671	trxA	thioredoxin 1	http://www.genome.jp/dbget-bin/www_bget?ko:K03671	Q43636	521	7.50E-52	Thioredoxin H-type OS=Ricinus communis OX=3988 PE=3 SV=1	PF00462//PF00578//PF08534//PF00085	Glutaredoxin//AhpC/TSA family//Redoxin//Thioredoxin	GO:0055114//GO:0045454//GO:0006118	oxidation-reduction process//cell redox homeostasis//obsolete electron transport	GO:0016209//GO:0016491//GO:0015035//GO:0009055	antioxidant activity//oxidoreductase activity//protein disulfide oxidoreductase activity//electron carrier activity	--	--	--	--
Cluster-181.4040	297.395	1281.35	-2.1049	2.83e-45	3.36e-43	10889941	PRQ53606.1	1772	4.10E-195	putative amino acid transporter, transmembrane domain-containing protein [Rosa chinensis]	XM_004304252.2	XM_004304252	918	0	PREDICTED: Fragaria vesca subsp. vesca vacuolar amino acid transporter 1 (LOC101291549), mRNA	K15015	SLC32A, VGAT	solute carrier family 32 (vesicular inhibitory amino acid transporter)	http://www.genome.jp/dbget-bin/www_bget?ko:K15015	F4J1Q9	1228	2.30E-133	Amino acid transporter AVT1I OS=Arabidopsis thaliana OX=3702 GN=AVT1I PE=3 SV=1	--	--	--	--	--	--	--	--	--	--
Cluster-181.14905	475.712	2364.65	-2.3109	3.08e-45	3.65e-43	10891886	PRQ55551.1	654	9.90E-66	hypothetical protein RchiOBHm_Chr1g0325821 [Rosa chinensis]	XM_004308523.1	XM_004308523	268	7.00E-136	PREDICTED: Fragaria vesca subsp. vesca sigma factor binding protein 1, chloroplastic-like (LOC101292354), mRNA	--	--	--	--	--	--	--	--	--	--	--	--	--	--	--	--	--	--
Cluster-181.9141	3520.46	1337.48	1.3962	4.22e-45	4.99e-43	--	--	--	--	--	--	--	--	--	--	--	--	--	--	--	--	--	--	--	--	--	--	--	--	--	--	--	--
Cluster-181.19604	547.364	46.0174	3.57	7.45e-45	8.76e-43	10950380	XP_024198481.1	1426	3.00E-155	uncharacterized protein LOC112201800 [Rosa chinensis]	XM_004293967.2	XM_004293967	706	0	PREDICTED: Fragaria vesca subsp. vesca uncharacterized LOC101293076 (LOC101293076), mRNA	--	--	--	--	--	--	--	--	--	--	--	--	--	--	--	--	--	--
Cluster-181.6881	124.065	793.451	-2.6739	9.62e-45	1.12e-42	--	--	--	--	--	--	--	--	--	--	--	--	--	--	--	--	--	--	--	--	--	--	--	--	--	--	--	--
Cluster-181.5588	333.514	1284.46	-1.9448	1.13e-44	1.32e-42	10965829	XP_024170405.1	2844	0.00E+00	protein NLP5-like isoform X1 [Rosa chinensis]	XM_011467270.1	XM_011467270	1642	0	PREDICTED: Fragaria vesca subsp. vesca protein NLP5-like (LOC101293986), transcript variant X1, mRNA	--	--	--	--	Q9LE38	1362	1.60E-148	Protein NLP4 OS=Arabidopsis thaliana OX=3702 GN=NLP4 PE=2 SV=1	PF08491//PF13185//PF04218//PF00564	Squalene epoxidase//GAF domain//CENP-B N-terminal DNA-binding domain//PB1 domain	GO:0016114//GO:0055114//GO:0006694	terpenoid biosynthetic process//oxidation-reduction process//steroid biosynthetic process	GO:0004506//GO:0005515//GO:0050660//GO:0003677	squalene monooxygenase activity//protein binding//flavin adenine dinucleotide binding//DNA binding	GO:0016021	integral component of membrane	--	--
Cluster-181.11172	2937.79	983.404	1.5788	1.22e-44	1.41e-42	--	--	--	--	--	XM_011464167.1	XM_011464167	2893	0	PREDICTED: Fragaria vesca subsp. vesca protein argonaute 10 (LOC101301861), transcript variant X3, mRNA	K11593	ELF2C, AGO	eukaryotic translation initiation factor 2C	http://www.genome.jp/dbget-bin/www_bget?ko:K11593	Q9XGW1	4235	0.00E+00	Protein argonaute 10 OS=Arabidopsis thaliana OX=3702 GN=AGO10 PE=2 SV=1	PF02171//PF16987//PF02170//PF00392	Piwi domain//KIX domain//PAZ domain//Bacterial regulatory proteins, gntR family	GO:0006355	regulation of transcription, DNA-templated	GO:0005515//GO:0003712//GO:0003700//GO:0003676	protein binding//transcription cofactor activity//transcription factor activity, sequence-specific DNA binding//nucleic acid binding	GO:0005667	transcription factor complex	KOG1041	Translation initiation factor 2C (eIF-2C) and related proteins
Cluster-181.20531	77.961	857.457	-3.4538	1.73e-44	2e-42	--	--	--	--	--	XM_011466619.1	XM_011466619	1048	0	PREDICTED: Fragaria vesca subsp. vesca laccase-15-like (LOC101291175), transcript variant X2, mRNA	K05909	E1.10.3.2	laccase	http://www.genome.jp/dbget-bin/www_bget?ko:K05909	Q84J37	1483	9.70E-163	Laccase-15 OS=Arabidopsis thaliana OX=3702 GN=TT10 PE=1 SV=1	PF16683//PF07731//PF07732//PF00394	Transglutaminase elicitor//Multicopper oxidase//Multicopper oxidase//Multicopper oxidase	GO:0055114	oxidation-reduction process	GO:0016755//GO:0016491//GO:0005507	transferase activity, transferring amino-acyl groups//oxidoreductase activity//copper ion binding	--	--	--	--
Cluster-181.4797	2341.65	722.788	1.6954	2.21e-44	2.56e-42	--	--	--	--	--	AC154901.1	AC154901	1189	0	Prunus persica (peach) BAC clone 82I18, complete sequence	--	--	--	--	Q38834	1089	5.60E-117	Disease resistance RPP13-like protein 4 OS=Arabidopsis thaliana OX=3702 GN=RPP13L4 PE=1 SV=2	PF00931//PF05853//PF00560//PF08477//PF00004//PF05496//PF13855	NB-ARC domain//3-keto-5-aminohexanoate cleavage enzyme//Leucine Rich Repeat//Ras of Complex, Roc, domain of DAPkinase//ATPase family associated with various cellular activities (AAA)//Holliday junction DNA helicase ruvB N-terminus//Leucine rich repeat	GO:0006281//GO:0007264//GO:0019475//GO:0006310	DNA repair//small GTPase mediated signal transduction//L-lysine catabolic process to acetate//DNA recombination	GO:0005515//GO:0009378//GO:0005524//GO:0005525//GO:0016740//GO:0043531	protein binding//four-way junction helicase activity//ATP binding//GTP binding//transferase activity//ADP binding	GO:0005657//GO:0009379	replication fork//Holliday junction helicase complex	--	--
Cluster-181.12265	6637.03	18397.2	-1.4706	4.13e-44	4.75e-42	10966778	XP_024171452.1	1027	4.00E-109	peptide methionine sulfoxide reductase [Rosa chinensis]	XM_004299123.2	XM_004299123	475	0	PREDICTED: Fragaria vesca subsp. vesca peptide methionine sulfoxide reductase (LOC101296662), mRNA	K07304	msrA	peptide-methionine (S)-S-oxide reductase	http://www.genome.jp/dbget-bin/www_bget?ko:K07304	P54152	943	1.00E-100	Peptide methionine sulfoxide reductase OS=Fragaria ananassa OX=3747 PE=2 SV=2	PF04857//PF01625	CAF1 family ribonuclease//Peptide methionine sulfoxide reductase	GO:0006464//GO:0055114	cellular protein modification process//oxidation-reduction process	GO:0008113	peptide-methionine (S)-S-oxide reductase activity	GO:0005634	nucleus	KOG1635	Peptide methionine sulfoxide reductase
Cluster-181.11489	665.198	70.1777	3.2453	4.36e-44	5e-42	2109630	XP_004299873.1	1271	2.90E-137	PREDICTED: glucuronoxylan 4-O-methyltransferase 3-like [Fragaria vesca subsp. vesca]	XM_004299825.2	XM_004299825	793	0	PREDICTED: Fragaria vesca subsp. vesca glucuronoxylan 4-O-methyltransferase 3-like (LOC101315053), mRNA	K18801	GXM	glucuronoxylan 4-O-methyltransferase	http://www.genome.jp/dbget-bin/www_bget?ko:K18801	Q9LQ32	912	5.60E-97	Glucuronoxylan 4-O-methyltransferase 3 OS=Arabidopsis thaliana OX=3702 GN=GXM3 PE=1 SV=1	--	--	--	--	--	--	--	--	--	--
Cluster-181.12106	3079.72	1047.54	1.5562	1.22e-43	1.39e-41	--	--	--	--	--	XM_004299716.2	XM_004299716	337	7.27E-174	PREDICTED: Fragaria vesca subsp. vesca uncharacterized LOC101305665 (LOC101305665), mRNA	--	--	--	--	--	--	--	--	--	--	--	--	--	--	--	--	--	--
Cluster-181.4475	149.279	982.287	-2.7141	1.42e-43	1.62e-41	10872442	PRQ36107.1	850	1.40E-88	putative chlorophyll A-B binding protein [Rosa chinensis]	XM_004296533.2	XM_004296533	522	0	PREDICTED: Fragaria vesca subsp. vesca early light-induced protein 1, chloroplastic-like (LOC101298787), mRNA	--	--	--	--	P93735	457	2.30E-44	Early light-induced protein 1, chloroplastic OS=Arabidopsis thaliana OX=3702 GN=ELIP1 PE=1 SV=1	--	--	--	--	--	--	--	--	--	--
Cluster-3818.0	20.3155	581.265	-4.8343	1.49e-43	1.7e-41	10935354	XP_024181873.1	2133	4.60E-237	lanC-like protein GCL1 [Rosa chinensis]	XM_004288118.2	XM_004288118	1036	0	PREDICTED: Fragaria vesca subsp. vesca lanC-like protein GCL1 (LOC101310831), mRNA	--	--	--	--	Q9FJN7	1465	6.10E-161	LanC-like protein GCL1 OS=Arabidopsis thaliana OX=3702 GN=GCL1 PE=2 SV=1	--	--	--	--	--	--	--	--	KOG2787	Lanthionine synthetase C-like protein 1
Cluster-181.14291	839.453	2881.49	-1.7782	1.77e-43	2.01e-41	10961597	XP_024165698.1	1637	1.60E-179	probable membrane-associated kinase regulator 3 [Rosa chinensis]	XM_004294795.2	XM_004294795	1094	0	PREDICTED: Fragaria vesca subsp. vesca uncharacterized LOC101305922 (LOC101305922), mRNA	--	--	--	--	--	--	--	--	--	--	--	--	--	--	--	--	--	--
Cluster-181.13280	1530.99	444.218	1.7852	1.88e-43	2.12e-41	9091858	XP_021826666.1	3706	0.00E+00	pyrophosphate-energized vacuolar membrane proton pump [Prunus avium]	XM_004303235.2	XM_004303235	2168	0	PREDICTED: Fragaria vesca subsp. vesca pyrophosphate-energized vacuolar membrane proton pump-like (LOC101314105), mRNA	K01507	ppa	inorganic pyrophosphatase	http://www.genome.jp/dbget-bin/www_bget?ko:K01507	P31414	3509	0.00E+00	Pyrophosphate-energized vacuolar membrane proton pump 1 OS=Arabidopsis thaliana OX=3702 GN=AVP1 PE=1 SV=1	PF03030	Inorganic H+ pyrophosphatase	GO:0015992//GO:0006119	proton transport//oxidative phosphorylation	GO:0009678//GO:0004427	hydrogen-translocating pyrophosphatase activity//inorganic diphosphatase activity	GO:0016020	membrane	--	--
Cluster-181.9736	2509.08	817.018	1.619	2.09e-43	2.36e-41	--	--	--	--	--	XM_004300554.2	XM_004300554	932	0	PREDICTED: Fragaria vesca subsp. vesca BES1/BZR1 homolog protein 2 (LOC101296388), mRNA	K14503	BZR1_2	brassinosteroid resistant 1/2	http://www.genome.jp/dbget-bin/www_bget?ko:K14503	Q94A43	790	1.10E-82	BES1/BZR1 homolog protein 2 OS=Arabidopsis thaliana OX=3702 GN=BEH2 PE=1 SV=1	--	--	--	--	--	--	--	--	--	--
Cluster-181.8128	862.888	2595.82	-1.5879	2.77e-43	3.11e-41	10859606	PRQ23271.1	1367	2.90E-148	putative oxoglutarate..iron-dependent dioxygenase, non-heme dioxygenase domain-containing protein [Rosa chinensis]	XM_004290285.2	XM_004290285	406	0	PREDICTED: Fragaria vesca subsp. vesca protein SRG1-like (LOC101308141), mRNA	--	--	--	--	Q9ZSA7	364	2.70E-33	Protein DMR6-LIKE OXYGENASE 2 OS=Arabidopsis thaliana OX=3702 GN=DLO2 PE=2 SV=1	PF03171	2OG-Fe(II) oxygenase superfamily	GO:0055114	oxidation-reduction process	GO:0016491	oxidoreductase activity	--	--	--	--
Cluster-181.11185	6713.2	2338.6	1.5216	3.84e-43	4.3e-41	--	--	--	--	--	XM_008225514.2	XM_008225514	167	2.59E-80	PREDICTED: Prunus mume endochitinase EP3-like (LOC103323522), mRNA	K01183	E3.2.1.14	chitinase	http://www.genome.jp/dbget-bin/www_bget?ko:K01183	Q9M2U5	432	7.20E-42	Endochitinase EP3 OS=Arabidopsis thaliana OX=3702 GN=EP3 PE=1 SV=1	--	--	--	--	--	--	--	--	--	--
Cluster-181.16887	456.391	1686.55	-1.8873	5.03e-43	5.61e-41	10957698	XP_024161441.1	1169	2.40E-125	dehydrodolichyl diphosphate synthase complex subunit NUS1 [Rosa chinensis]	XM_011465825.1	XM_011465825	697	0	PREDICTED: Fragaria vesca subsp. vesca dehydrodolichyl diphosphate syntase complex subunit NUS1 (LOC101301779), mRNA	K11778	DHDDS, RER2, SRT1	ditrans,polycis-polyprenyl diphosphate synthase	http://www.genome.jp/dbget-bin/www_bget?ko:K11778	Q6DHR8	158	1.80E-09	Dehydrodolichyl diphosphate synthase complex subunit nus1 OS=Danio rerio OX=7955 GN=nus1 PE=2 SV=1	--	--	--	--	--	--	--	--	--	--
Cluster-181.12410	732.907	2298.19	-1.6476	8.43e-43	9.37e-41	10926513	XP_024180201.1	891	2.00E-92	protein ZINC INDUCED FACILITATOR 1-like isoform X3 [Rosa chinensis]	XM_011472154.1	XM_011472154	459	0	PREDICTED: Fragaria vesca subsp. vesca protein ZINC INDUCED FACILITATOR-LIKE 1-like (LOC101299619), mRNA	--	--	--	--	Q94BZ1	666	1.10E-67	Protein ZINC INDUCED FACILITATOR-LIKE 1 OS=Arabidopsis thaliana OX=3702 GN=ZIFL1 PE=2 SV=1	PF00083//PF08587//PF07690//PF03650//PF03137	Sugar (and other) transporter//Ubiquitin associated domain (UBA)//Major Facilitator Superfamily//Uncharacterised protein family (UPF0041)//Organic Anion Transporter Polypeptide (OATP) family	GO:0055085//GO:0009069//GO:0006850//GO:0016310//GO:0006810	transmembrane transport//serine family amino acid metabolic process//mitochondrial pyruvate transport//phosphorylation//transport	GO:0005215//GO:0004674//GO:0022857	transporter activity//protein serine/threonine kinase activity//transmembrane transporter activity	GO:0016021//GO:0005743//GO:0016020	integral component of membrane//mitochondrial inner membrane//membrane	--	--
Cluster-181.3716	69.0119	712.946	-3.3608	8.47e-43	9.38e-41	10886123	PRQ49788.1	1956	1.10E-216	putative alpha-glucosidase [Rosa chinensis]	XM_011469014.1	XM_011469014	353	0	PREDICTED: Fragaria vesca subsp. vesca putative alpha-xylosidase 2 (LOC101291737), transcript variant X2, mRNA	--	--	--	--	P32138	164	3.20E-10	Sulfoquinovosidase OS=Escherichia coli (strain K12) OX=83333 GN=yihQ PE=1 SV=3	PF10716	NADH dehydrogenase transmembrane subunit	GO:0055114//GO:0006118	oxidation-reduction process//obsolete electron transport	GO:0016655	oxidoreductase activity, acting on NAD(P)H, quinone or similar compound as acceptor	--	--	--	--
Cluster-181.2678	488.564	2249.98	-2.2006	8.8e-43	9.72e-41	10873276	PRQ36941.1	678	4.40E-68	putative acetyltransferase A, auxiliary subunit [Rosa chinensis]	XM_004299705.2	XM_004299705	335	1.08E-172	PREDICTED: Fragaria vesca subsp. vesca protein SULFUR DEFICIENCY-INDUCED 2-like (LOC101302454), mRNA	--	--	--	--	Q8GXU5	526	8.50E-52	Protein SULFUR DEFICIENCY-INDUCED 1 OS=Arabidopsis thaliana OX=3702 GN=SDI1 PE=2 SV=1	PF13414//PF09177//PF13181//PF08785//PF00515	TPR repeat//Syntaxin 6, N-terminal//Tetratricopeptide repeat//Ku C terminal domain like//Tetratricopeptide repeat	GO:0048193	Golgi vesicle transport	GO:0016817//GO:0005515	hydrolase activity, acting on acid anhydrides//protein binding	GO:0016020	membrane	--	--
Cluster-181.3339	455.155	1555.17	-1.7717	9.06e-43	9.98e-41	--	--	--	--	--	--	--	--	--	--	--	--	--	--	--	--	--	--	--	--	--	--	--	--	--	--	--	--
Cluster-181.3807	2348.5	811.17	1.5335	9.41e-43	1.03e-40	10860500	PRQ24165.1	790	5.00E-81	putative hydrolase [Rosa chinensis]	XM_004290245.2	XM_004290245	412	0	PREDICTED: Fragaria vesca subsp. vesca fatty acid amide hydrolase (LOC101296158), mRNA	--	--	--	--	Q7XJJ7	591	2.70E-59	Fatty acid amide hydrolase OS=Arabidopsis thaliana OX=3702 GN=FAAH PE=1 SV=1	--	--	--	--	--	--	--	--	--	--
Cluster-181.10872	8803.46	3996.63	1.1392	1.3e-42	1.42e-40	4862297	XP_011467496.1	4387	0.00E+00	PREDICTED: ATPase 10, plasma membrane-type [Fragaria vesca subsp. vesca]	KU896052.1	KU896052	2793	0	Rosa hybrid cultivar PH5 protein (PH5) mRNA, complete cds	K01535	E3.6.3.6	H+-transporting ATPase	http://www.genome.jp/dbget-bin/www_bget?ko:K01535	Q43128	3589	0.00E+00	ATPase 10, plasma membrane-type OS=Arabidopsis thaliana OX=3702 GN=AHA10 PE=2 SV=2	PF00122	E1-E2 ATPase	--	--	GO:0000166//GO:0046872	nucleotide binding//metal ion binding	--	--	--	--
Cluster-181.20058	828.316	142.406	2.5406	1.36e-42	1.48e-40	10870758	PRQ34423.1	1570	9.20E-172	putative transcription factor C2H2 family [Rosa chinensis]	XM_004294222.2	XM_004294222	958	0	PREDICTED: Fragaria vesca subsp. vesca uncharacterized LOC101298583 (LOC101298583), mRNA	--	--	--	--	--	--	--	--	--	--	--	--	--	--	--	--	--	--
Cluster-181.1552	50.7499	545.356	-3.4157	1.49e-42	1.62e-40	--	--	--	--	--	XM_011465626.1	XM_011465626	320	5.12E-165	PREDICTED: Fragaria vesca subsp. vesca uncharacterized LOC101295341 (LOC101295341), transcript variant X2, mRNA	--	--	--	--	--	--	--	--	--	--	--	--	--	--	--	--	--	--
Cluster-181.12325	870.058	2628.02	-1.5942	1.67e-42	1.81e-40	2105978	XP_004294462.1	2494	1.10E-278	PREDICTED: scarecrow-like protein 21 [Fragaria vesca subsp. vesca]	XM_004294414.2	XM_004294414	1368	0	PREDICTED: Fragaria vesca subsp. vesca scarecrow-like protein 21 (LOC101307764), transcript variant X2, mRNA	--	--	--	--	Q9LDL7	1560	1.10E-171	Scarecrow-like transcription factor PAT1 OS=Arabidopsis thaliana OX=3702 GN=PAT1 PE=2 SV=1	--	--	--	--	--	--	--	--	--	--
Cluster-181.4344	189.561	903.637	-2.2527	1.93e-42	2.09e-40	3572051	XP_008387210.1	304	7.50E-25	PREDICTED: uncharacterized protein LOC103449659 [Malus domestica]	XM_004303299.2	XM_004303299	705	0	PREDICTED: Fragaria vesca subsp. vesca serine/arginine-rich splicing factor SC35-like (LOC101310334), transcript variant X2, mRNA	K12891	SFRS2	splicing factor, arginine/serine-rich 2	http://www.genome.jp/dbget-bin/www_bget?ko:K12891	Q9FMG4	246	1.80E-19	Serine/arginine-rich splicing factor SC35 OS=Arabidopsis thaliana OX=3702 GN=SC35 PE=1 SV=1	PF00076	RNA recognition motif. (a.k.a. RRM, RBD, or RNP domain)	--	--	GO:0003676	nucleic acid binding	--	--	KOG4207	Predicted splicing factor, SR protein superfamily
Cluster-181.13133	1049.29	2937.98	-1.4847	3.57e-42	3.85e-40	10870862	PRQ34527.1	3254	0.00E+00	putative transcription factor C3H family [Rosa chinensis]	XM_004294242.2	XM_004294242	1905	0	PREDICTED: Fragaria vesca subsp. vesca zinc finger CCCH domain-containing protein 66-like (LOC101305444), mRNA	--	--	--	--	Q9LUZ4	1501	7.30E-165	Zinc finger CCCH domain-containing protein 66 OS=Arabidopsis thaliana OX=3702 GN=At5g58620 PE=2 SV=1	PF00642//PF00023//PF13606	Zinc finger C-x8-C-x5-C-x3-H type (and similar)//Ankyrin repeat//Ankyrin repeat	--	--	GO:0046872//GO:0005515	metal ion binding//protein binding	--	--	--	--
Cluster-181.12132	7830.31	3464.95	1.1761	3.77e-42	4.05e-40	10862945	PRQ26610.1	3554	0.00E+00	putative transcription factor WD40-like family [Rosa chinensis]	XM_004290855.2	XM_004290855	1469	0	PREDICTED: Fragaria vesca subsp. vesca uncharacterized LOC101292474 (LOC101292474), mRNA	--	--	--	--	Q39PS9	224	8.00E-17	Tol-Pal system protein TolB OS=Geobacter metallireducens (strain GS-15 / ATCC 53774 / DSM 7210) OX=269799 GN=tolB PE=3 SV=1	PF00930//PF14583	Dipeptidyl peptidase IV (DPP IV) N-terminal region//Oligogalacturonate lyase	GO:0006508//GO:0045490	proteolysis//pectin catabolic process	GO:0047487	oligogalacturonide lyase activity	--	--	--	--
Cluster-181.9678	3864.86	1521.1	1.3453	8.32e-42	8.92e-40	--	--	--	--	--	XM_004290088.2	XM_004290088	365	0	PREDICTED: Fragaria vesca subsp. vesca uncharacterized protein At5g48480 (LOC101297495), mRNA	--	--	--	--	Q9LV66	173	2.30E-11	Uncharacterized protein At5g48480 OS=Arabidopsis thaliana OX=3702 GN=At5g48480 PE=1 SV=1	--	--	--	--	--	--	--	--	--	--
Cluster-181.7108	1012.72	203.337	2.3151	9.01e-42	9.63e-40	10871916	PRQ35581.1	884	1.90E-92	putative plant lipid transfer protein..Par allergen [Rosa chinensis]	XM_004294930.2	XM_004294930	445	0	PREDICTED: Fragaria vesca subsp. vesca protein YLS3 (LOC101298982), mRNA	--	--	--	--	O64864	315	8.20E-28	Protein YLS3 OS=Arabidopsis thaliana OX=3702 GN=YLS3 PE=2 SV=1	--	--	--	--	--	--	--	--	--	--
Cluster-181.10607	14316.1	6772.34	1.08	1.13e-41	1.2e-39	10933602	XP_024179968.1	1626	5.00E-178	ethylene-responsive transcription factor RAP2-12-like [Rosa chinensis]	XR_907111.1	XR_907111	994	0	PREDICTED: Fragaria vesca subsp. vesca ethylene-responsive transcription factor RAP2-12-like (LOC101291067), transcript variant X5, misc_RNA	K09286	EREBP	EREBP-like factor	http://www.genome.jp/dbget-bin/www_bget?ko:K09286	Q9SSA8	709	4.90E-73	Ethylene-responsive transcription factor RAP2-12 OS=Arabidopsis thaliana OX=3702 GN=RAP2-12 PE=1 SV=1	PF00847	AP2 domain	GO:0006355	regulation of transcription, DNA-templated	GO:0003700	transcription factor activity, sequence-specific DNA binding	GO:0005667	transcription factor complex	--	--
Cluster-181.6124	869.879	2630.03	-1.5969	1.51e-41	1.61e-39	10969977	XP_024175048.1	972	9.50E-103	..-..-isopiperitenol....-..-carveol dehydrogenase, mitochondrial-like [Rosa chinensis]	XM_004299630.2	XM_004299630	297	3.76E-152	PREDICTED: Fragaria vesca subsp. vesca (-)-isopiperitenol/(-)-carveol dehydrogenase, mitochondrial-like (LOC101304286), mRNA	--	--	--	--	Q5C9I9	489	4.40E-48	(-)-isopiperitenol/(-)-carveol dehydrogenase, mitochondrial OS=Mentha piperita OX=34256 PE=1 SV=1	PF00106	short chain dehydrogenase	GO:0008152	metabolic process	GO:0016491	oxidoreductase activity	--	--	--	--
Cluster-181.14125	5183.92	15996.6	-1.6254	2.22e-41	2.35e-39	10864101	PRQ27766.1	864	7.00E-90	putative asparaginase [Rosa chinensis]	XM_004291019.2	XM_004291019	473	0	PREDICTED: Fragaria vesca subsp. vesca probable isoaspartyl peptidase/L-asparaginase 2 (LOC101292861), mRNA	K13051	iaaA, ASRGL1	beta-aspartyl-peptidase (threonine type)	http://www.genome.jp/dbget-bin/www_bget?ko:K13051	Q8GXG1	680	7.00E-70	Probable isoaspartyl peptidase/L-asparaginase 2 OS=Arabidopsis thaliana OX=3702 GN=At3g16150 PE=2 SV=2	PF01112//PF16672	Asparaginase//Ragulator complex protein LAMTOR5	GO:0043154//GO:0019079//GO:0043066	negative regulation of cysteine-type endopeptidase activity involved in apoptotic process//viral genome replication//negative regulation of apoptotic process	GO:0016787	hydrolase activity	GO:0005737//GO:0071986	cytoplasm//Ragulator complex	KOG1592	Asparaginase
Cluster-181.6303	1184.97	3181.72	-1.4243	2.5e-41	2.64e-39	10948599	XP_024196555.1	586	1.10E-57	peptide methionine sulfoxide reductase B3, chloroplastic-like [Rosa chinensis]	XM_004297003.2	XM_004297003	313	9.61E-161	PREDICTED: Fragaria vesca subsp. vesca peptide methionine sulfoxide reductase B3, chloroplastic-like (LOC101298882), mRNA	K07305	msrB	peptide-methionine (R)-S-oxide reductase	http://www.genome.jp/dbget-bin/www_bget?ko:K07305	Q6AUK5	476	2.80E-46	Peptide methionine sulfoxide reductase B3, chloroplastic OS=Oryza sativa subsp. japonica OX=39947 GN=MSRB3 PE=2 SV=1	PF09830//PF01436//PF01641//PF11648	ATP adenylyltransferase//NHL repeat//SelR domain//C-terminal domain of RIG-I	GO:0006144//GO:0055114	purine nucleobase metabolic process//oxidation-reduction process	GO:0003877//GO:0033743//GO:0016817//GO:0005515	ATP adenylyltransferase activity//peptide-methionine (R)-S-oxide reductase activity//hydrolase activity, acting on acid anhydrides//protein binding	--	--	KOG0856	Predicted pilin-like transcription factor
Cluster-181.4268	1530.41	434.792	1.8161	3.38e-41	3.56e-39	10895690	PRQ59355.1	1853	1.40E-204	putative sedoheptulose-bisphosphatase [Rosa chinensis]	XM_004307563.2	XM_004307563	1144	0	PREDICTED: Fragaria vesca subsp. vesca sedoheptulose-1,7-bisphosphatase, chloroplastic (LOC101293139), mRNA	K01100	E3.1.3.37	sedoheptulose-bisphosphatase	http://www.genome.jp/dbget-bin/www_bget?ko:K01100	P46283	1614	3.20E-178	Sedoheptulose-1,7-bisphosphatase, chloroplastic OS=Arabidopsis thaliana OX=3702 GN=At3g55800 PE=2 SV=1	PF00316	Fructose-1-6-bisphosphatase	GO:0015976//GO:0006096//GO:0006013//GO:0005975//GO:0006000//GO:0006094//GO:0006098	carbon utilization//glycolytic process//mannose metabolic process//carbohydrate metabolic process//fructose metabolic process//gluconeogenesis//pentose-phosphate shunt	GO:0042132//GO:0042578	fructose 1,6-bisphosphate 1-phosphatase activity//phosphoric ester hydrolase activity	--	--	KOG1458	Fructose-1,6-bisphosphatase
Cluster-181.13149	2553.09	6113.81	-1.2596	3.63e-41	3.81e-39	10933838	XP_024180232.1	1931	2.10E-213	4-hydroxyphenylpyruvate dioxygenase isoform X2 [Rosa chinensis]	XM_004303840.2	XM_004303840	799	0	PREDICTED: Fragaria vesca subsp. vesca 4-hydroxyphenylpyruvate dioxygenase (LOC101313724), mRNA	K00457	HPD, hppD	4-hydroxyphenylpyruvate dioxygenase	http://www.genome.jp/dbget-bin/www_bget?ko:K00457	P93836	1428	2.10E-156	4-hydroxyphenylpyruvate dioxygenase OS=Arabidopsis thaliana OX=3702 GN=HPD PE=1 SV=2	--	--	--	--	--	--	--	--	KOG0638	4-hydroxyphenylpyruvate dioxygenase
Cluster-181.12306	1166.69	192.759	2.5993	4.48e-41	4.69e-39	10966408	XP_024171043.1	1314	5.80E-142	probable aquaporin NIP5-1 [Rosa chinensis]	XM_004309445.2	XM_004309445	873	0	PREDICTED: Fragaria vesca subsp. vesca probable aquaporin NIP5-1 (LOC101315397), transcript variant X1, mRNA	K09874	NIP	aquaporin NIP	http://www.genome.jp/dbget-bin/www_bget?ko:K09874	Q9SV84	1010	4.70E-108	Probable aquaporin NIP5-1 OS=Arabidopsis thaliana OX=3702 GN=NIP5-1 PE=2 SV=1	PF00230	Major intrinsic protein	GO:0006810	transport	GO:0005215	transporter activity	GO:0016020	membrane	--	--
Cluster-181.22528	50.813	565.667	-3.4678	6.54e-41	6.83e-39	3503274	XP_008236270.1	206	4.50E-14	PREDICTED: uncharacterized protein LOC103335056 [Prunus mume]	XM_011459526.1	XM_011459526	164	2.27E-78	PREDICTED: Fragaria vesca subsp. vesca uncharacterized LOC101305138 (LOC101305138), mRNA	--	--	--	--	--	--	--	--	--	--	--	--	--	--	--	--	--	--
Cluster-181.7986	2881.59	6344.05	-1.1387	6.56e-41	6.83e-39	10889080	PRQ52745.1	2288	1.50E-254	putative tetratricopeptide-like helical domain-containing protein [Rosa chinensis]	XM_011465165.1	XM_011465165	861	0	PREDICTED: Fragaria vesca subsp. vesca putative pentatricopeptide repeat-containing protein At1g10330 (LOC101302878), mRNA	--	--	--	--	Q9SY75	1142	5.40E-123	Putative pentatricopeptide repeat-containing protein At1g10330 OS=Arabidopsis thaliana OX=3702 GN=PCMP-E71 PE=3 SV=1	PF00424//PF02230//PF01738//PF07859//PF03552	REV protein (anti-repression trans-activator protein)//Phospholipase/Carboxylesterase//Dienelactone hydrolase family//alpha/beta hydrolase fold//Cellulose synthase	GO:0006355//GO:0005982//GO:0008152//GO:0030244//GO:0005985//GO:0006011	regulation of transcription, DNA-templated//starch metabolic process//metabolic process//cellulose biosynthetic process//sucrose metabolic process//UDP-glucose metabolic process	GO:0003700//GO:0016787//GO:0016760	transcription factor activity, sequence-specific DNA binding//hydrolase activity//cellulose synthase (UDP-forming) activity	GO:0005667//GO:0042025//GO:0016020	transcription factor complex//host cell nucleus//membrane	--	--
Cluster-181.22353	79.7619	629.188	-2.9728	8.3e-41	8.62e-39	4851105	XP_011460386.1	2316	3.40E-258	PREDICTED: putative nuclease HARBI1 [Fragaria vesca subsp. vesca]	XM_011462084.1	XM_011462084	1086	0	PREDICTED: Fragaria vesca subsp. vesca putative nuclease HARBI1 (LOC105350340), mRNA	--	--	--	--	Q9M2U3	401	1.80E-37	Protein ALP1-like OS=Arabidopsis thaliana OX=3702 GN=At3g55350 PE=2 SV=1	PF12859//PF02209	Anaphase-promoting complex subunit 1//Villin headpiece domain	GO:0007010	cytoskeleton organization	GO:0003779	actin binding	GO:0005680	anaphase-promoting complex	--	--
Cluster-181.17511	1191.22	304.295	1.9683	9.53e-41	9.87e-39	10941166	XP_024188245.1	2644	5.10E-296	interactor of constitutive active ROPs 2, chloroplastic isoform X1 [Rosa chinensis]	XM_011469782.1	XM_011469782	1452	0	PREDICTED: Fragaria vesca subsp. vesca interactor of constitutive active ROPs 2, chloroplastic (LOC101301511), transcript variant X2, mRNA	--	--	--	--	Q9ZQC5	1213	2.00E-131	Interactor of constitutive active ROPs 2, chloroplastic OS=Arabidopsis thaliana OX=3702 GN=ICR2 PE=1 SV=1	PF04508//PF13851	Viral A-type inclusion protein repeat//Growth-arrest specific micro-tubule binding	GO:0016032//GO:0048870	viral process//cell motility	--	--	GO:0031514	motile cilium	--	--
Cluster-181.17731	567.267	1734.74	-1.6128	1.22e-40	1.26e-38	10862042	PRQ25707.1	1163	1.60E-124	putative transcription factor interactor and regulator AUX-IAA family [Rosa chinensis]	XM_004289943.2	XM_004289943	766	0	PREDICTED: Fragaria vesca subsp. vesca auxin-responsive protein IAA11-like (LOC101302508), transcript variant X1, mRNA	K14484	IAA	auxin-responsive protein IAA	http://www.genome.jp/dbget-bin/www_bget?ko:K14484	Q38829	431	5.60E-41	Auxin-responsive protein IAA11 OS=Arabidopsis thaliana OX=3702 GN=IAA11 PE=1 SV=1	PF00564//PF02309	PB1 domain//AUX/IAA family	GO:0006355	regulation of transcription, DNA-templated	GO:0005515	protein binding	GO:0005634	nucleus	--	--
Cluster-181.11348	336.961	1392.22	-2.0441	1.43e-40	1.47e-38	--	--	--	--	--	XM_011472236.1	XM_011472236	301	1.27E-153	PREDICTED: Fragaria vesca subsp. vesca GABA transporter 1-like (LOC101303462), mRNA	--	--	--	--	F4HW02	408	6.00E-38	GABA transporter 1 OS=Arabidopsis thaliana OX=3702 GN=GAT1 PE=1 SV=1	PF06687//PF02529//PF02724//PF14631	SUR7/PalI family//Cytochrome B6-F complex subunit 5//CDC45-like protein//Fanconi anaemia protein FancD2 nuclease	GO:0006281//GO:0006270	DNA repair//DNA replication initiation	--	--	GO:0005886//GO:0009512	plasma membrane//cytochrome b6f complex	--	--
Cluster-181.14783	1456.86	422.235	1.7863	1.68e-40	1.72e-38	10953221	XP_024156649.1	2387	1.90E-266	UDP-glycosyltransferase 43-like [Rosa chinensis]	XM_004295466.2	XM_004295466	1023	0	PREDICTED: Fragaria vesca subsp. vesca anthocyanidin 3-O-glucosyltransferase 2-like (LOC101311262), mRNA	--	--	--	--	A0A172J2G3	1373	3.30E-150	UDP-glycosyltransferase 43 OS=Pueraria montana var. lobata OX=3893 GN=UGT43 PE=1 SV=2	PF04805//PF04101//PF00201	E10-like protein conserved region//Glycosyltransferase family 28 C-terminal domain//UDP-glucoronosyl and UDP-glucosyl transferase	GO:0008152//GO:0055114	metabolic process//oxidation-reduction process	GO:0016758//GO:0016972	transferase activity, transferring hexosyl groups//thiol oxidase activity	--	--	--	--
Cluster-181.10046	1582.01	458.34	1.7868	2.01e-40	2.06e-38	--	--	--	--	--	--	--	--	--	--	--	--	--	--	--	--	--	--	--	--	--	--	--	--	--	--	--	--
Cluster-181.15114	512.997	54.6705	3.2308	2.03e-40	2.07e-38	--	--	--	--	--	XM_004309034.2	XM_004309034	461	0	PREDICTED: Fragaria vesca subsp. vesca B3 domain-containing transcription factor VRN1-like (LOC101297202), mRNA	--	--	--	--	Q8L3W1	415	3.80E-39	B3 domain-containing transcription factor VRN1 OS=Arabidopsis thaliana OX=3702 GN=VRN1 PE=1 SV=1	PF02362	B3 DNA binding domain	--	--	GO:0003677	DNA binding	--	--	--	--
Cluster-181.2742	493.856	2151.98	-2.121	2.98e-40	3.03e-38	10941542	XP_024188663.1	1690	2.70E-185	1-aminocyclopropane-1-carboxylate oxidase homolog 4-like [Rosa chinensis]	XM_004303491.2	XM_004303491	871	0	PREDICTED: Fragaria vesca subsp. vesca 1-aminocyclopropane-1-carboxylate oxidase homolog 4-like (LOC101299104), mRNA	--	--	--	--	Q84MB3	642	4.10E-65	1-aminocyclopropane-1-carboxylate oxidase homolog 1 OS=Arabidopsis thaliana OX=3702 GN=At1g06620 PE=2 SV=1	PF01544//PF03171//PF00872//PF04434	CorA-like Mg2+ transporter protein//2OG-Fe(II) oxygenase superfamily//Transposase, Mutator family//SWIM zinc finger	GO:0055114//GO:0006313//GO:0055085//GO:0030001	oxidation-reduction process//transposition, DNA-mediated//transmembrane transport//metal ion transport	GO:0016491//GO:0004803//GO:0008270//GO:0003677//GO:0046873	oxidoreductase activity//transposase activity//zinc ion binding//DNA binding//metal ion transmembrane transporter activity	GO:0016020	membrane	--	--
Cluster-181.7138	352.237	1485.39	-2.0735	3.18e-40	3.22e-38	10888617	PRQ52282.1	225	2.40E-16	putative cysteine-rich transmembrane CYSTM domain-containing protein [Rosa chinensis]	--	--	--	--	--	--	--	--	--	--	--	--	--	PF06682//PF05052	SOCE-associated regulatory factor of calcium homoeostasis//MerE protein	GO:0015694//GO:2001256	mercury ion transport//regulation of store-operated calcium entry	GO:0015097	mercury ion transmembrane transporter activity	GO:0016020//GO:0030176	membrane//integral component of endoplasmic reticulum membrane	--	--
Cluster-181.5960	2607.71	5769.28	-1.1455	3.45e-40	3.49e-38	10864450	PRQ28115.1	1711	5.30E-188	putative aspartate--tRNA ligase [Rosa chinensis]	XM_004303390.2	XM_004303390	792	0	PREDICTED: Fragaria vesca subsp. vesca aspartate--tRNA ligase, cytoplasmic (LOC101292913), mRNA	K01876	DARS, aspS	aspartyl-tRNA synthetase	http://www.genome.jp/dbget-bin/www_bget?ko:K01876	Q9M084	1045	4.10E-112	Aspartate--tRNA ligase 2, cytoplasmic OS=Arabidopsis thaliana OX=3702 GN=IBI1 PE=1 SV=1	PF01409//PF00152//PF01336	tRNA synthetases class II core domain (F)//tRNA synthetases class II (D, K and N)//OB-fold nucleic acid binding domain	GO:0043039//GO:0006418	tRNA aminoacylation//tRNA aminoacylation for protein translation	GO:0005524//GO:0004812//GO:0003676//GO:0000049//GO:0000166	ATP binding//aminoacyl-tRNA ligase activity//nucleic acid binding//tRNA binding//nucleotide binding	GO:0005737	cytoplasm	KOG0556	Aspartyl-tRNA synthetase
Cluster-181.20562	835.966	2284.94	-1.4503	3.79e-40	3.83e-38	10864906	PRQ28571.1	240	1.00E-17	putative monodehydroascorbate reductase ..NADH.. [Rosa chinensis]	XM_004309609.2	XM_004309609	165	1.25E-78	PREDICTED: Fragaria vesca subsp. vesca thioredoxin-like protein CXXS1 (LOC101296449), mRNA	K03671	trxA	thioredoxin 1	http://www.genome.jp/dbget-bin/www_bget?ko:K03671	Q8LDI5	166	1.70E-10	Thioredoxin-like protein CXXS1 OS=Arabidopsis thaliana OX=3702 GN=CXXS1 PE=2 SV=2	PF00462//PF00085	Glutaredoxin//Thioredoxin	GO:0045454//GO:0006118	cell redox homeostasis//obsolete electron transport	GO:0015035//GO:0009055	protein disulfide oxidoreductase activity//electron carrier activity	--	--	--	--
Cluster-181.15794	1018.64	3861.71	-1.921	4.49e-40	4.52e-38	10954073	XP_024157550.1	1730	4.70E-190	5'-adenylylsulfate reductase 3, chloroplastic-like [Rosa chinensis]	XM_004293252.2	XM_004293252	1026	0	PREDICTED: Fragaria vesca subsp. vesca 5'-adenylylsulfate reductase 1, chloroplastic-like (LOC101296464), mRNA	K05907	APR	adenylyl-sulfate reductase (glutathione)	http://www.genome.jp/dbget-bin/www_bget?ko:K05907	P92979	1540	2.30E-169	5'-adenylylsulfate reductase 1, chloroplastic OS=Arabidopsis thaliana OX=3702 GN=APR1 PE=1 SV=2	PF09030//PF00085//PF01507//PF00578	Creb binding//Thioredoxin//Phosphoadenosine phosphosulfate reductase family//AhpC/TSA family	GO:0045454//GO:0016573//GO:0055114//GO:0008152//GO:0042967//GO:0006355	cell redox homeostasis//histone acetylation//oxidation-reduction process//metabolic process//acyl-carrier-protein biosynthetic process//regulation of transcription, DNA-templated	GO:0016209//GO:0004402//GO:0003824//GO:0003713//GO:0016491	antioxidant activity//histone acetyltransferase activity//catalytic activity//transcription coactivator activity//oxidoreductase activity	GO:0000123//GO:0005634//GO:0005667	histone acetyltransferase complex//nucleus//transcription factor complex	--	--
Cluster-181.9366	1033.62	232.606	2.1517	4.69e-40	4.7e-38	10935533	XP_024182076.1	1686	3.30E-185	alpha..beta hydrolase domain-containing protein 17B-like [Rosa chinensis]	XM_004304635.2	XM_004304635	1076	0	PREDICTED: Fragaria vesca subsp. vesca alpha/beta hydrolase domain-containing protein 17B-like (LOC101314874), transcript variant X2, mRNA	--	--	--	--	Q96GS6	530	1.70E-52	Alpha/beta hydrolase domain-containing protein 17A OS=Homo sapiens OX=9606 GN=ABHD17A PE=1 SV=1	PF00326//PF01738//PF03583//PF02230	Prolyl oligopeptidase family//Dienelactone hydrolase family//Secretory lipase//Phospholipase/Carboxylesterase	GO:0016042//GO:0046486//GO:0006508	lipid catabolic process//glycerolipid metabolic process//proteolysis	GO:0008236//GO:0004806//GO:0016787	serine-type peptidase activity//triglyceride lipase activity//hydrolase activity	--	--	--	--
Cluster-181.14000	22.4247	426.517	-4.2374	7.63e-40	7.64e-38	--	--	--	--	--	XM_011465092.1	XM_011465092	303	1.34E-155	PREDICTED: Fragaria vesca subsp. vesca uncharacterized LOC105351248 (LOC105351248), mRNA	--	--	--	--	--	--	--	--	--	--	--	--	--	--	--	--	--	--
Cluster-181.1414	150.051	805.379	-2.4247	7.83e-40	7.82e-38	10934503	XP_024180955.1	1875	5.10E-207	PI-PLC X domain-containing protein At5g67130 [Rosa chinensis]	XM_011465714.1	XM_011465714	960	0	PREDICTED: Fragaria vesca subsp. vesca PI-PLC X domain-containing protein At5g67130-like (LOC101291755), mRNA	--	--	--	--	Q93XX5	985	3.70E-105	PI-PLC X domain-containing protein At5g67130 OS=Arabidopsis thaliana OX=3702 GN=At5g67130 PE=1 SV=1	--	--	--	--	--	--	--	--	--	--
Cluster-181.15454	1720.95	4113.89	-1.2571	8.8e-40	8.76e-38	--	--	--	--	--	--	--	--	--	--	--	--	--	--	Q941R6	385	8.90E-36	MLP-like protein 31 OS=Arabidopsis thaliana OX=3702 GN=MLP31 PE=2 SV=2	PF00407	Pathogenesis-related protein Bet v I family	GO:0009607//GO:0006952	response to biotic stimulus//defense response	--	--	--	--	--	--
Cluster-1733.0	16.0267	397.499	-4.6202	8.94e-40	8.88e-38	10967869	XP_024172706.1	1085	1.70E-115	transcription factor CSA-like isoform X1 [Rosa chinensis]	XM_004301522.2	XM_004301522	524	0	PREDICTED: Fragaria vesca subsp. vesca transcription factor MYB44-like (LOC101309742), transcript variant X1, mRNA	K09422	MYBP	myb proto-oncogene protein, plant	http://www.genome.jp/dbget-bin/www_bget?ko:K09422	Q5NBM8	404	7.20E-38	Transcription factor CSA OS=Oryza sativa subsp. japonica OX=39947 GN=CSA PE=2 SV=2	--	--	--	--	--	--	--	--	--	--
Cluster-181.16734	819.898	2300.98	-1.4889	9.66e-40	9.57e-38	10950655	XP_024198782.1	551	6.10E-54	organelle RRM domain-containing protein 2, mitochondrial [Rosa chinensis]	XM_004294275.2	XM_004294275	487	0	PREDICTED: Fragaria vesca subsp. vesca glycine-rich RNA-binding protein 4, mitochondrial (LOC101290934), mRNA	--	--	--	--	Q9FIU6	356	1.10E-32	Organelle RRM domain-containing protein 2, mitochondrial OS=Arabidopsis thaliana OX=3702 GN=ORRM2 PE=1 SV=1	PF08777//PF00076	RNA binding motif//RNA recognition motif. (a.k.a. RRM, RBD, or RNP domain)	--	--	GO:0003723//GO:0003676	RNA binding//nucleic acid binding	--	--	--	--
Cluster-181.22585	323.604	1309.72	-2.0143	9.91e-40	9.78e-38	10888669	PRQ52334.1	1467	1.40E-159	putative 7-deoxyloganetin glucosyltransferase [Rosa chinensis]	XM_011469351.1	XM_011469351	590	0	PREDICTED: Fragaria vesca subsp. vesca 7-deoxyloganetin glucosyltransferase-like (LOC101306160), transcript variant X3, mRNA	--	--	--	--	F8WLS6	947	1.30E-100	7-deoxyloganetin glucosyltransferase OS=Catharanthus roseus OX=4058 GN=UGT85A23 PE=1 SV=1	PF00201	UDP-glucoronosyl and UDP-glucosyl transferase	GO:0008152	metabolic process	GO:0016758	transferase activity, transferring hexosyl groups	--	--	--	--
Cluster-181.4777	1074.33	3359.08	-1.644	1.15e-39	1.13e-37	10946134	XP_024193830.1	993	1.20E-104	sphinganine C4-monooxygenase 1-like [Rosa chinensis]	XM_004297258.2	XM_004297258	481	0	PREDICTED: Fragaria vesca subsp. vesca sphinganine C(4)-monooxygenase 1 (LOC101306226), mRNA	K04713	SUR2	sphinganine C4-monooxygenase	http://www.genome.jp/dbget-bin/www_bget?ko:K04713	Q8VYI1	845	8.20E-89	Sphinganine C4-monooxygenase 1 OS=Arabidopsis thaliana OX=3702 GN=SBH1 PE=1 SV=1	PF04116//PF00324//PF05563	Fatty acid hydroxylase superfamily//Amino acid permease//Salmonella plasmid virulence protein SpvD	GO:0009405//GO:0055114//GO:0055085//GO:0006810//GO:0006633	pathogenesis//oxidation-reduction process//transmembrane transport//transport//fatty acid biosynthetic process	GO:0005506//GO:0016491	iron ion binding//oxidoreductase activity	GO:0016020	membrane	KOG0873	C-4 sterol methyl oxidase
Cluster-181.10724	33017.8	13320.1	1.3097	1.16e-39	1.14e-37	--	--	--	--	--	HG934831.1	HG934831	319	1.12E-164	Rosa hybrid cultivar microsatellite DNA locus WGR5	--	--	--	--	--	--	--	--	PF06213//PF03522	Cobalamin biosynthesis protein CobT//Solute carrier family 12	GO:0006810//GO:0006811//GO:0009236	transport//ion transport//cobalamin biosynthetic process	GO:0005215	transporter activity	GO:0016020	membrane	--	--
Cluster-181.8544	273.315	1449.46	-2.4026	1.19e-39	1.17e-37	10951227	XP_024199404.1	2113	1.10E-234	G-type lectin S-receptor-like serine..threonine-protein kinase RKS1 isoform X2 [Rosa chinensis]	XM_011462050.1	XM_011462050	289	2.59E-147	PREDICTED: Fragaria vesca subsp. vesca G-type lectin S-receptor-like serine/threonine-protein kinase At1g11410 (LOC101291612), mRNA	--	--	--	--	Q9ZT07	933	3.50E-99	G-type lectin S-receptor-like serine/threonine-protein kinase RKS1 OS=Arabidopsis thaliana OX=3702 GN=RKS1 PE=3 SV=3	PF00954//PF07714//PF00069	S-locus glycoprotein domain//Protein tyrosine kinase//Protein kinase domain	GO:0006468//GO:0048544	protein phosphorylation//recognition of pollen	GO:0005524//GO:0004672	ATP binding//protein kinase activity	--	--	--	--
Cluster-181.10726	12324.4	4771.91	1.3687	2e-39	1.95e-37	--	--	--	--	--	XM_004292121.2	XM_004292121	1755	0	PREDICTED: Fragaria vesca subsp. vesca subtilisin-like protease (LOC101306788), mRNA	--	--	--	--	O49607	2861	0.00E+00	Subtilisin-like protease SBT1.6 OS=Arabidopsis thaliana OX=3702 GN=SBT1.6 PE=2 SV=1	PF00082	Subtilase family	GO:0006508	proteolysis	GO:0004252	serine-type endopeptidase activity	--	--	--	--
Cluster-181.12678	3516.46	1319.97	1.4133	2.02e-39	1.97e-37	8258216	XP_007225144.2	3323	0.00E+00	probable 1-deoxy-D-xylulose-5-phosphate synthase, chloroplastic [Prunus persica]	XM_004296734.2	XM_004296734	2027	0	PREDICTED: Fragaria vesca subsp. vesca probable 1-deoxy-D-xylulose-5-phosphate synthase, chloroplastic (LOC101290752), mRNA	K01662	dxs	1-deoxy-D-xylulose-5-phosphate synthase	http://www.genome.jp/dbget-bin/www_bget?ko:K01662	O78328	3168	0.00E+00	Probable 1-deoxy-D-xylulose-5-phosphate synthase, chloroplastic OS=Capsicum annuum OX=4072 GN=TKT2 PE=2 SV=1	PF00676//PF02780//PF13292//PF02775	Dehydrogenase E1 component//Transketolase, C-terminal domain//1-deoxy-D-xylulose-5-phosphate synthase//Thiamine pyrophosphate enzyme, C-terminal TPP binding domain	GO:0006694//GO:0016114//GO:0008152	steroid biosynthetic process//terpenoid biosynthetic process//metabolic process	GO:0008661//GO:0016624//GO:0030976//GO:0003824	1-deoxy-D-xylulose-5-phosphate synthase activity//oxidoreductase activity, acting on the aldehyde or oxo group of donors, disulfide as acceptor//thiamine pyrophosphate binding//catalytic activity	--	--	--	--
Cluster-181.10380	2629.88	877.355	1.5834	3.1e-39	3.01e-37	10853079	PRQ16744.1	3052	0.00E+00	putative NDP-glucose--starch glucosyltransferase [Rosa chinensis]	XM_011472583.1	XM_011472583	1544	0	PREDICTED: Fragaria vesca subsp. vesca granule-bound starch synthase 1, chloroplastic/amyloplastic (LOC101298961), transcript variant X2, mRNA	K13679	WAXY	granule-bound starch synthase	http://www.genome.jp/dbget-bin/www_bget?ko:K13679	O82627	2351	1.70E-263	Granule-bound starch synthase 1, chloroplastic/amyloplastic OS=Antirrhinum majus OX=4151 GN=WAXY PE=2 SV=1	PF03808	Glycosyl transferase WecB/TagA/CpsF family	GO:0009058	biosynthetic process	--	--	--	--	--	--
Cluster-181.2824	64.7936	545.266	-3.0669	3.1e-39	3.01e-37	1491854	CCA29106.1	1379	9.60E-150	putative MYB transcription factor [Rosa rugosa]	FR828550.1	FR828550	934	0	Rosa rugosa mRNA for putative MYB transcription factor (myb17 gene)	K09422	MYBP	myb proto-oncogene protein, plant	http://www.genome.jp/dbget-bin/www_bget?ko:K09422	Q9SJX8	618	7.70E-63	Transcription factor MYB14 OS=Arabidopsis thaliana OX=3702 GN=MYB14 PE=2 SV=1	PF09111	SLIDE	GO:0006338	chromatin remodeling	GO:0003676//GO:0016818//GO:0005524	nucleic acid binding//hydrolase activity, acting on acid anhydrides, in phosphorus-containing anhydrides//ATP binding	GO:0005634	nucleus	--	--
Cluster-181.449	4.6602	475.143	-6.6775	3.22e-39	3.11e-37	--	--	--	--	--	--	--	--	--	--	--	--	--	--	--	--	--	--	--	--	--	--	--	--	--	--	--	--
Cluster-181.14074	2132.92	759.145	1.4901	3.59e-39	3.46e-37	10867363	PRQ31028.1	830	5.80E-86	putative ALOG domain-containing protein [Rosa chinensis]	XM_004294097.2	XM_004294097	694	0	PREDICTED: Fragaria vesca subsp. vesca protein LIGHT-DEPENDENT SHORT HYPOCOTYLS 10-like (LOC101307097), mRNA	--	--	--	--	Q9S7R3	610	8.60E-62	Protein LIGHT-DEPENDENT SHORT HYPOCOTYLS 10 OS=Arabidopsis thaliana OX=3702 GN=LSH10 PE=1 SV=1	--	--	--	--	--	--	--	--	--	--
Cluster-181.11158	7981.62	3758.93	1.0863	4.13e-39	3.96e-37	10860201	PRQ23866.1	1735	1.90E-190	putative transcription factor Homobox-WOX family [Rosa chinensis]	XM_004289604.2	XM_004289604	1263	0	PREDICTED: Fragaria vesca subsp. vesca BEL1-like homeodomain protein 6 (LOC101293052), mRNA	--	--	--	--	Q9SIW1	690	1.30E-70	BEL1-like homeodomain protein 7 OS=Arabidopsis thaliana OX=3702 GN=BLH7 PE=1 SV=1	PF05920//PF00046	Homeobox KN domain//Homeobox domain	GO:0006355	regulation of transcription, DNA-templated	GO:0003677	DNA binding	--	--	--	--
Cluster-181.851	31.8082	488.707	-3.9365	4.26e-39	4.08e-37	2108291	XP_004297988.1	1776	1.10E-195	PREDICTED: CBL-interacting serine..threonine-protein kinase 4 [Fragaria vesca subsp. vesca]	XM_004297940.2	XM_004297940	905	0	PREDICTED: Fragaria vesca subsp. vesca CBL-interacting serine/threonine-protein kinase 4 (LOC101310987), mRNA	--	--	--	--	Q9XIW0	1170	9.00E-127	CBL-interacting serine/threonine-protein kinase 7 OS=Arabidopsis thaliana OX=3702 GN=CIPK7 PE=1 SV=1	PF00069//PF06293//PF03822//PF07714	Protein kinase domain//Lipopolysaccharide kinase (Kdo/WaaP) family//NAF domain//Protein tyrosine kinase	GO:0007165//GO:0006468	signal transduction//protein phosphorylation	GO:0005524//GO:0016773//GO:0004672	ATP binding//phosphotransferase activity, alcohol group as acceptor//protein kinase activity	GO:0016020	membrane	--	--
Cluster-181.693	46.8397	495.237	-3.3951	4.5e-39	4.3e-37	--	--	--	--	--	XM_009374487.2	XM_009374487	248	8.05E-125	PREDICTED: Pyrus x bretschneideri NADPH:quinone oxidoreductase-like (LOC103961850), mRNA	--	--	--	--	Q9LK88	665	2.10E-68	NADPH:quinone oxidoreductase OS=Arabidopsis thaliana OX=3702 GN=NQR PE=1 SV=1	PF03358	NADPH-dependent FMN reductase	--	--	GO:0016491	oxidoreductase activity	--	--	--	--
Cluster-181.22671	25.9709	384.726	-3.8886	4.61e-39	4.39e-37	--	--	--	--	--	--	--	--	--	--	--	--	--	--	--	--	--	--	PF04692	Platelet-derived growth factor, N terminal region	GO:0007165//GO:0040007//GO:0008283	signal transduction//growth//cell proliferation	GO:0008083	growth factor activity	GO:0016020	membrane	--	--
Cluster-7875.0	25.2913	403.615	-4.0047	5.35e-39	5.08e-37	10886669	PRQ50334.1	218	5.00E-15	hypothetical protein RchiOBHm_Chr2g0132061 [Rosa chinensis]	--	--	--	--	--	--	--	--	--	--	--	--	--	PF01762	Galactosyltransferase	GO:0006486	protein glycosylation	GO:0008378	galactosyltransferase activity	GO:0016020	membrane	--	--
Cluster-181.23567	27.5194	412.287	-3.8955	6.95e-39	6.55e-37	--	--	--	--	--	XM_011467330.1	XM_011467330	487	0	PREDICTED: Fragaria vesca subsp. vesca uncharacterized LOC105351812 (LOC105351812), mRNA	--	--	--	--	Q6DST1	165	1.70E-10	Late embryogenesis abundant protein At1g64065 OS=Arabidopsis thaliana OX=3702 GN=At1g64065 PE=2 SV=1	--	--	--	--	--	--	--	--	--	--
Cluster-181.15252	280.169	1286.37	-2.1956	7.29e-39	6.86e-37	10863295	PRQ26960.1	2416	8.70E-270	putative hydroperoxide dehydratase [Rosa chinensis]	XM_004291875.2	XM_004291875	1291	0	PREDICTED: Fragaria vesca subsp. vesca allene oxide synthase (LOC101312801), mRNA	K01723	AOS	hydroperoxide dehydratase	http://www.genome.jp/dbget-bin/www_bget?ko:K01723	K4BV52	1825	1.40E-202	Allene oxide synthase 1, chloroplastic OS=Solanum lycopersicum OX=4081 GN=AOS1 PE=2 SV=1	PF00067//PF05790	Cytochrome P450//Immunoglobulin C2-set domain	GO:0007155//GO:0055114	cell adhesion//oxidation-reduction process	GO:0016705//GO:0020037//GO:0005506	oxidoreductase activity, acting on paired donors, with incorporation or reduction of molecular oxygen//heme binding//iron ion binding	GO:0016021	integral component of membrane	--	--
Cluster-181.13262	2196.41	744.933	1.5594	8.81e-39	8.26e-37	10858569	PRQ22234.1	2171	1.90E-241	Tubulin alpha chain [Rosa chinensis]	XM_011459475.1	XM_011459475	1280	0	PREDICTED: Fragaria vesca subsp. vesca tubulin alpha chain (LOC101309885), mRNA	K07374	TUBA	tubulin alpha	http://www.genome.jp/dbget-bin/www_bget?ko:K07374	P33629	2166	3.30E-242	Tubulin alpha chain OS=Prunus dulcis OX=3755 GN=TUBA PE=2 SV=1	PF00091	Tubulin/FtsZ family, GTPase domain	--	--	GO:0003924	GTPase activity	--	--	KOG1376	Alpha tubulin
Cluster-181.11980	3421.74	1369.1	1.3218	9.04e-39	8.46e-37	10937256	XP_024183947.1	1895	2.00E-209	glyceraldehyde-3-phosphate dehydrogenase A, chloroplastic [Rosa chinensis]	XM_004304530.2	XM_004304530	1172	0	PREDICTED: Fragaria vesca subsp. vesca glyceraldehyde-3-phosphate dehydrogenase A, chloroplastic (LOC101307033), mRNA	K05298	GAPA	glyceraldehyde-3-phosphate dehydrogenase (NADP+) (phosphorylating)	http://www.genome.jp/dbget-bin/www_bget?ko:K05298	P12858	1672	6.50E-185	Glyceraldehyde-3-phosphate dehydrogenase A, chloroplastic OS=Pisum sativum OX=3888 GN=GAPA PE=1 SV=2	PF02800//PF00044	Glyceraldehyde 3-phosphate dehydrogenase, C-terminal domain//Glyceraldehyde 3-phosphate dehydrogenase, NAD binding domain	GO:0055114	oxidation-reduction process	GO:0016620	oxidoreductase activity, acting on the aldehyde or oxo group of donors, NAD or NADP as acceptor	--	--	KOG0657	Glyceraldehyde 3-phosphate dehydrogenase
Cluster-181.10200	8269.17	3673.75	1.1703	9.33e-39	8.71e-37	--	--	--	--	--	XM_004302800.2	XM_004302800	421	0	PREDICTED: Fragaria vesca subsp. vesca profilin (LOC101300933), mRNA	K05759	PFN	profilin	http://www.genome.jp/dbget-bin/www_bget?ko:K05759	Q9XF38	588	2.60E-59	Profilin OS=Pyrus communis OX=23211 PE=1 SV=1	--	--	--	--	--	--	--	--	KOG1755	Profilin
Cluster-181.10824	3366.91	1255.53	1.4235	9.81e-39	9.14e-37	--	--	--	--	--	XM_004299548.2	XM_004299548	612	0	PREDICTED: Fragaria vesca subsp. vesca protein EDS1B-like (LOC101302655), mRNA	K18875	EDS1	enhanced disease susceptibility 1 protein	http://www.genome.jp/dbget-bin/www_bget?ko:K18875	Q9XF23	574	1.70E-57	Protein EDS1L OS=Arabidopsis thaliana OX=3702 GN=EDS1 PE=1 SV=1	PF01764//PF07819	Lipase (class 3)//PGAP1-like protein	GO:0006886//GO:0006505//GO:0006629	intracellular protein transport//GPI anchor metabolic process//lipid metabolic process	GO:0016788	hydrolase activity, acting on ester bonds	--	--	--	--
Cluster-181.5998	642.172	104.484	2.6198	1.27e-38	1.18e-36	--	--	--	--	--	XM_004304022.2	XM_004304022	838	0	PREDICTED: Fragaria vesca subsp. vesca GDSL esterase/lipase At2g04570-like (LOC101295732), mRNA	--	--	--	--	Q9SJB4	1215	5.40E-132	GDSL esterase/lipase At2g04570 OS=Arabidopsis thaliana OX=3702 GN=At2g04570 PE=2 SV=1	PF00657	GDSL-like Lipase/Acylhydrolase	--	--	GO:0016788	hydrolase activity, acting on ester bonds	--	--	--	--
Cluster-181.2570	779.108	2426.66	-1.6376	1.34e-38	1.24e-36	10934666	XP_024181138.1	3921	0.00E+00	probable galactinol--sucrose galactosyltransferase 6 isoform X1 [Rosa chinensis]	XM_004287234.2	XM_004287234	1516	0	PREDICTED: Fragaria vesca subsp. vesca probable galactinol--sucrose galactosyltransferase 6 (LOC101310347), mRNA	K06617	E2.4.1.82	raffinose synthase	http://www.genome.jp/dbget-bin/www_bget?ko:K06617	Q8RX87	3027	0.00E+00	Probable galactinol--sucrose galactosyltransferase 6 OS=Arabidopsis thaliana OX=3702 GN=RFS6 PE=2 SV=2	--	--	--	--	--	--	--	--	--	--
Cluster-181.11283	3957.78	1551.73	1.3505	1.39e-38	1.28e-36	10942032	XP_024189206.1	838	5.50E-87	protein SRC2-like [Rosa chinensis]	XM_004302359.2	XM_004302359	213	3.15E-105	PREDICTED: Fragaria vesca subsp. vesca WW domain-containing protein WWM1-like (LOC101314388), mRNA	--	--	--	--	O04133	397	3.40E-37	Protein SRC2 OS=Glycine max OX=3847 GN=SRC2 PE=2 SV=1	PF00168	C2 domain	--	--	GO:0005515	protein binding	--	--	--	--
Cluster-181.14415	2008.31	612.079	1.7143	1.45e-38	1.33e-36	10861723	PRQ25388.1	552	6.60E-54	putative dCTP diphosphatase [Rosa chinensis]	XM_004290096.2	XM_004290096	482	0	PREDICTED: Fragaria vesca subsp. vesca dCTP pyrophosphatase 1-like (LOC101299723), mRNA	K16904	DCTPP1	dCTP diphosphatase	http://www.genome.jp/dbget-bin/www_bget?ko:K16904	Q91VC0	237	1.00E-18	dCTP pyrophosphatase 1 OS=Rattus norvegicus OX=10116 GN=Dctpp1 PE=2 SV=1	--	--	--	--	--	--	--	--	--	--
Cluster-181.6762	1418.29	3782.88	-1.4145	1.91e-38	1.75e-36	10961680	XP_024165786.1	1448	1.60E-157	scopoletin glucosyltransferase-like [Rosa chinensis]	XM_004304666.2	XM_004304666	1041	0	PREDICTED: Fragaria vesca subsp. vesca scopoletin glucosyltransferase-like (LOC101299316), mRNA	--	--	--	--	Q9AT54	831	2.50E-87	Scopoletin glucosyltransferase OS=Nicotiana tabacum OX=4097 GN=TOGT1 PE=1 SV=1	PF00201	UDP-glucoronosyl and UDP-glucosyl transferase	GO:0008152	metabolic process	GO:0016758	transferase activity, transferring hexosyl groups	--	--	--	--
Cluster-181.11389	6374.43	2897.86	1.1372	2.32e-38	2.11e-36	10956747	XP_024160405.1	968	6.60E-102	probable leucine-rich repeat receptor-like serine..threonine-protein kinase At3g14840 isoform X3 [Rosa chinensis]	XM_011472645.1	XM_011472645	458	0	PREDICTED: Fragaria vesca subsp. vesca probable leucine-rich repeat receptor-like serine/threonine-protein kinase At3g14840 (LOC105353463), transcript variant X3, mRNA	--	--	--	--	C0LGG9	811	4.90E-85	Probable LRR receptor-like serine/threonine-protein kinase At1g53440 OS=Arabidopsis thaliana OX=3702 GN=At1g53440 PE=2 SV=2	PF07714//PF00069	Protein tyrosine kinase//Protein kinase domain	GO:0006468	protein phosphorylation	GO:0005524//GO:0004672	ATP binding//protein kinase activity	--	--	--	--
Cluster-181.9469	17170.1	7492.68	1.1962	2.72e-38	2.47e-36	10874742	PRQ38407.1	2342	3.60E-261	putative adenosylhomocysteinase [Rosa chinensis]	XM_004296935.2	XM_004296935	1420	0	PREDICTED: Fragaria vesca subsp. vesca adenosylhomocysteinase (LOC101303411), mRNA	K01251	E3.3.1.1, ahcY	adenosylhomocysteinase	http://www.genome.jp/dbget-bin/www_bget?ko:K01251	O23255	2218	4.00E-248	Adenosylhomocysteinase 1 OS=Arabidopsis thaliana OX=3702 GN=SAHH1 PE=1 SV=1	PF02737//PF02882//PF13241//PF05221//PF02254//PF12601//PF02826	3-hydroxyacyl-CoA dehydrogenase, NAD binding domain//Tetrahydrofolate dehydrogenase/cyclohydrolase, NAD(P)-binding domain//Putative NAD(P)-binding//S-adenosyl-L-homocysteine hydrolase//TrkA-N domain//Rubivirus non-structural protein//D-isomer specific 2-h	GO:0055114//GO:0046487//GO:0019354//GO:0006554//GO:0006633//GO:0006550//GO:0006779//GO:0006730//GO:0006813//GO:0006555//GO:0006552//GO:0006574//GO:0006144//GO:0009396//GO:0006508//GO:0006631//GO:0018874//GO:0006568	oxidation-reduction process//glyoxylate metabolic process//siroheme biosynthetic process//lysine catabolic process//fatty acid biosynthetic process//isoleucine catabolic process//porphyrin-containing compound biosynthetic process//one-carbon metabolic pro	GO:0016491//GO:0003968//GO:0016817//GO:0051287//GO:0043115//GO:0004013//GO:0003824//GO:0004197//GO:0017111//GO:0004488//GO:0003857	oxidoreductase activity//RNA-directed RNA polymerase activity//hydrolase activity, acting on acid anhydrides//NAD binding//precorrin-2 dehydrogenase activity//adenosylhomocysteinase activity//catalytic activity//cysteine-type endopeptidase activity//nucle	GO:0031379	RNA-directed RNA polymerase complex	KOG1370	S-adenosylhomocysteine hydrolase
Cluster-181.16117	301.502	1157.11	-1.9385	3.46e-38	3.13e-36	10938607	XP_024185438.1	1512	5.10E-165	zinc finger protein STOP1 homolog [Rosa chinensis]	XM_011467182.1	XM_011467182	620	0	PREDICTED: Fragaria vesca subsp. vesca protein SENSITIVE TO PROTON RHIZOTOXICITY 1-like (LOC101292156), mRNA	--	--	--	--	Q943I6	580	2.80E-58	Zinc finger protein STOP1 homolog OS=Oryza sativa subsp. japonica OX=39947 GN=Os01g0871200 PE=2 SV=1	PF13912//PF03402//PF00096	C2H2-type zinc finger//Vomeronasal organ pheromone receptor family, V1R//Zinc finger, C2H2 type	GO:0019236//GO:0007606//GO:0007186	response to pheromone//sensory perception of chemical stimulus//G-protein coupled receptor signaling pathway	GO:0016503//GO:0046872	pheromone receptor activity//metal ion binding	GO:0016021	integral component of membrane	--	--
Cluster-181.20582	22.2353	398.309	-4.1438	3.54e-38	3.2e-36	10955453	XP_024159017.1	878	1.70E-91	uncharacterized protein LOC112166408 [Rosa chinensis]	XM_004295258.2	XM_004295258	405	0	PREDICTED: Fragaria vesca subsp. vesca uncharacterized LOC101309232 (LOC101309232), mRNA	--	--	--	--	--	--	--	--	--	--	--	--	--	--	--	--	--	--
Cluster-181.9399	2192.32	815.057	1.4275	3.81e-38	3.43e-36	--	--	--	--	--	FM999802.1	FM999802	395	0	Rosa wichurana partial mRNA for putative APETALA1 protein (ap1a gene)	K09264	K09264	MADS-box transcription factor, plant	http://www.genome.jp/dbget-bin/www_bget?ko:K09264	Q42429	377	1.80E-34	Agamous-like MADS-box protein AGL8 homolog OS=Solanum tuberosum OX=4113 PE=2 SV=1	PF01486	K-box region	GO:0006355	regulation of transcription, DNA-templated	GO:0003700	transcription factor activity, sequence-specific DNA binding	GO:0005634//GO:0005667	nucleus//transcription factor complex	--	--
Cluster-181.13220	7990.35	62917.3	-2.9772	5.18e-38	4.66e-36	--	--	--	--	--	XM_011464832.1	XM_011464832	401	0	PREDICTED: Fragaria vesca subsp. vesca MLP-like protein 34 (LOC101294261), mRNA	--	--	--	--	Q9SSK7	463	1.70E-44	MLP-like protein 34 OS=Arabidopsis thaliana OX=3702 GN=MLP34 PE=2 SV=1	PF00407	Pathogenesis-related protein Bet v I family	GO:0009607//GO:0006952	response to biotic stimulus//defense response	--	--	--	--	--	--
Cluster-181.504	24.0437	375.246	-3.9614	5.71e-38	5.12e-36	10892550	PRQ56215.1	1902	4.30E-210	putative glycerophosphodiester phosphodiesterase, protein kinase RLK-Pelle-LRK10L-2 family [Rosa chinensis]	XM_004308500.2	XM_004308500	944	0	PREDICTED: Fragaria vesca subsp. vesca probable receptor-like protein kinase At5g39020 (LOC101307840), mRNA	--	--	--	--	P93604	957	7.50E-102	Rust resistance kinase Lr10 OS=Triticum aestivum OX=4565 GN=LRK10 PE=2 SV=1	PF12501//PF00358//PF02790//PF13947//PF07714//PF00069	Phosphate ATP-binding cassette transporter//phosphoenolpyruvate-dependent sugar phosphotransferase system, EIIA 1//Cytochrome C oxidase subunit II, transmembrane domain//Wall-associated receptor kinase galacturonan-binding//Protein tyrosine kinase//Protei	GO:0006468//GO:0006817//GO:0009401//GO:0022900	protein phosphorylation//phosphate ion transport//phosphoenolpyruvate-dependent sugar phosphotransferase system//electron transport chain	GO:0030247//GO:0004672//GO:0005524	polysaccharide binding//protein kinase activity//ATP binding	GO:0016021	integral component of membrane	--	--
Cluster-181.1606	9.43926	369.795	-5.2574	5.85e-38	5.23e-36	10873801	PRQ37466.1	1380	7.30E-150	putative xyloglucan:xyloglucosyl transferase [Rosa chinensis]	XM_004309904.2	XM_004309904	808	0	PREDICTED: Fragaria vesca subsp. vesca xyloglucan endotransglucosylase/hydrolase protein 22-like (LOC101314337), mRNA	K14504	TCH4	xyloglucan:xyloglucosyl transferase TCH4	http://www.genome.jp/dbget-bin/www_bget?ko:K14504	Q38910	1084	7.00E-117	Probable xyloglucan endotransglucosylase/hydrolase protein 23 OS=Arabidopsis thaliana OX=3702 GN=XTH23 PE=2 SV=1	PF00722//PF06955	Glycosyl hydrolases family 16//Xyloglucan endo-transglycosylase (XET) C-terminus	GO:0005975//GO:0006073	carbohydrate metabolic process//cellular glucan metabolic process	GO:0016762//GO:0004553	xyloglucan:xyloglucosyl transferase activity//hydrolase activity, hydrolyzing O-glycosyl compounds	GO:0005618//GO:0048046	cell wall//apoplast	--	--
Cluster-181.12895	207.396	885.81	-2.0947	5.99e-38	5.35e-36	10856209	PRQ19874.1	1462	2.50E-159	putative 11-S seed storage protein, plant [Rosa chinensis]	XM_004299887.2	XM_004299887	670	0	PREDICTED: Fragaria vesca subsp. vesca 12S seed storage protein CRD-like (LOC101310220), mRNA	--	--	--	--	Q9ZWA9	257	6.10E-21	12S seed storage protein CRD OS=Arabidopsis thaliana OX=3702 GN=CRD PE=1 SV=1	PF00190//PF03079	Cupin//ARD/ARD' family	GO:0055114	oxidation-reduction process	GO:0010309//GO:0045735	acireductone dioxygenase [iron(II)-requiring] activity//nutrient reservoir activity	--	--	--	--
Cluster-181.19901	767.567	2408.2	-1.6483	7.06e-38	6.29e-36	10945846	XP_024193513.1	3931	0.00E+00	G-type lectin S-receptor-like serine..threonine-protein kinase At1g34300 [Rosa chinensis]	XM_009353301.2	XM_009353301	875	0	PREDICTED: Pyrus x bretschneideri G-type lectin S-receptor-like serine/threonine-protein kinase At5g24080 (LOC103943101), mRNA	--	--	--	--	Q9XID3	942	5.40E-100	G-type lectin S-receptor-like serine/threonine-protein kinase At1g34300 OS=Arabidopsis thaliana OX=3702 GN=At1g34300 PE=1 SV=1	PF04408//PF00954//PF07714//PF07645//PF00069//PF00008	Helicase associated domain (HA2)//S-locus glycoprotein domain//Protein tyrosine kinase//Calcium-binding EGF domain//Protein kinase domain//EGF-like domain	GO:0048544//GO:0006468	recognition of pollen//protein phosphorylation	GO:0004386//GO:0004672//GO:0005524//GO:0005515//GO:0005509	helicase activity//protein kinase activity//ATP binding//protein binding//calcium ion binding	--	--	--	--
Cluster-181.9044	2247.51	5759.92	-1.3573	7.88e-38	7e-36	--	--	--	--	--	XM_004307091.2	XM_004307091	201	1.95E-98	PREDICTED: Fragaria vesca subsp. vesca ATP phosphoribosyltransferase 1, chloroplastic-like (LOC101290805), mRNA	K00765	hisG	ATP phosphoribosyltransferase	http://www.genome.jp/dbget-bin/www_bget?ko:K00765	Q9S762	365	2.30E-33	ATP phosphoribosyltransferase 1, chloroplastic OS=Arabidopsis thaliana OX=3702 GN=HISN1A PE=1 SV=1	PF07837//PF01634	Formiminotransferase domain, N-terminal subdomain//ATP phosphoribosyltransferase	GO:0006547//GO:0000105//GO:0008152	histidine metabolic process//histidine biosynthetic process//metabolic process	GO:0003879//GO:0016740//GO:0005542	ATP phosphoribosyltransferase activity//transferase activity//folic acid binding	GO:0005737	cytoplasm	--	--
Cluster-181.7338	898.781	2874.08	-1.6762	9.22e-38	8.15e-36	10884270	PRQ47935.1	1450	1.20E-157	putative gamma-glutamyl-gamma-aminobutyrate hydrolase [Rosa chinensis]	XM_004287997.2	XM_004287997	727	0	PREDICTED: Fragaria vesca subsp. vesca uncharacterized LOC101297581 (LOC101297581), mRNA	--	--	--	--	Q8H0Z4	986	3.40E-105	Putative glutamine amidotransferase GAT1_2.1 OS=Arabidopsis thaliana OX=3702 GN=GAT1_2.1 PE=2 SV=1	PF07722	Peptidase C26	GO:0006541	glutamine metabolic process	GO:0016787	hydrolase activity	--	--	--	--
Cluster-181.13242	1420.07	3495.84	-1.2996	9.84e-38	8.67e-36	--	--	--	--	--	XM_011459179.1	XM_011459179	552	0	PREDICTED: Fragaria vesca subsp. vesca REF/SRPP-like protein At1g67360 (LOC105349459), mRNA	--	--	--	--	Q9FYF7	570	2.30E-57	REF/SRPP-like protein At1g67360 OS=Arabidopsis thaliana OX=3702 GN=At1g67360 PE=2 SV=1	--	--	--	--	--	--	--	--	--	--
Cluster-181.12926	1826.58	635.556	1.5229	1e-37	8.81e-36	10959451	XP_024163348.1	1828	1.20E-201	UDP-sulfoquinovose synthase, chloroplastic [Rosa chinensis]	XM_004290997.2	XM_004290997	923	0	PREDICTED: Fragaria vesca subsp. vesca UDP-sulfoquinovose synthase, chloroplastic (LOC101311063), transcript variant X1, mRNA	K06118	SQD1, sqdB	UDP-sulfoquinovose synthase	http://www.genome.jp/dbget-bin/www_bget?ko:K06118	O48917	1355	3.90E-148	UDP-sulfoquinovose synthase, chloroplastic OS=Arabidopsis thaliana OX=3702 GN=SQD1 PE=1 SV=1	PF03721//PF07992//PF01370//PF00781//PF01266	UDP-glucose/GDP-mannose dehydrogenase family, NAD binding domain//Pyridine nucleotide-disulphide oxidoreductase//NAD dependent epimerase/dehydratase family//Diacylglycerol kinase catalytic domain//FAD dependent oxidoreductase	GO:0055114	oxidation-reduction process	GO:0016491//GO:0016301//GO:0050662//GO:0016616//GO:0051287//GO:0003824	oxidoreductase activity//kinase activity//coenzyme binding//oxidoreductase activity, acting on the CH-OH group of donors, NAD or NADP as acceptor//NAD binding//catalytic activity	--	--	KOG1371	UDP-glucose 4-epimerase/UDP-sulfoquinovose synthase
Cluster-181.3688	876.107	2287.76	-1.3846	1.79e-37	1.57e-35	10855809	PRQ19474.1	2777	2.8e-311	putative protein kinase RLK-Pelle-LysM family [Rosa chinensis]	XM_004300025.2	XM_004300025	1242	0	PREDICTED: Fragaria vesca subsp. vesca protein LYK5-like (LOC101305559), mRNA	--	--	--	--	O22808	1413	1.50E-154	Protein LYK5 OS=Arabidopsis thaliana OX=3702 GN=LYK5 PE=2 SV=1	PF07714//PF00069	Protein tyrosine kinase//Protein kinase domain	GO:0006468	protein phosphorylation	GO:0004672//GO:0005524	protein kinase activity//ATP binding	--	--	--	--
Cluster-181.19668	543.424	51.7561	3.3896	2.43e-37	2.13e-35	--	--	--	--	--	XM_011468976.1	XM_011468976	221	6.95E-110	PREDICTED: Fragaria vesca subsp. vesca protein RSI-1 (LOC105352298), mRNA	--	--	--	--	P47926	253	1.10E-20	Protein RSI-1 OS=Solanum lycopersicum OX=4081 GN=RSI-1 PE=2 SV=1	--	--	--	--	--	--	--	--	--	--
Cluster-181.3916	1565.95	409.426	1.9353	2.44e-37	2.13e-35	--	--	--	--	--	--	--	--	--	--	--	--	--	--	--	--	--	--	--	--	--	--	--	--	--	--	--	--
Cluster-181.9839	427.068	1686.08	-1.98	2.51e-37	2.19e-35	--	--	--	--	--	XM_011472568.1	XM_011472568	191	3.41E-93	PREDICTED: Fragaria vesca subsp. vesca uncharacterized LOC105353441 (LOC105353441), mRNA	--	--	--	--	--	--	--	--	--	--	--	--	--	--	--	--	--	--
Cluster-181.15476	398.794	23.8003	4.0631	3.82e-37	3.32e-35	--	--	--	--	--	XM_008241970.2	XM_008241970	318	1.40E-163	PREDICTED: Prunus mume probable S-adenosylmethionine-dependent methyltransferase At5g37990 (LOC103338730), mRNA	--	--	--	--	Q9FKR0	618	8.50E-63	Probable S-adenosylmethionine-dependent methyltransferase At5g38780 OS=Arabidopsis thaliana OX=3702 GN=At5g38780 PE=2 SV=1	PF03492	SAM dependent carboxyl methyltransferase	--	--	GO:0008168	methyltransferase activity	--	--	--	--
Cluster-181.1785	27.9538	401.007	-3.8328	4.7e-37	4.08e-35	--	--	--	--	--	XM_011472145.1	XM_011472145	1386	0	PREDICTED: Fragaria vesca subsp. vesca uncharacterized LOC101315096 (LOC101315096), mRNA	--	--	--	--	--	--	--	--	--	--	--	--	--	--	--	--	--	--
Cluster-181.12744	1117.09	233.668	2.2568	5.26e-37	4.55e-35	10884674	PRQ48339.1	4711	0.00E+00	putative protein kinase RLK-Pelle-LRR-XI-1 family [Rosa chinensis]	XM_004288251.2	XM_004288251	2490	0	PREDICTED: Fragaria vesca subsp. vesca leucine-rich repeat receptor-like serine/threonine-protein kinase BAM1 (LOC101301908), mRNA	--	--	--	--	O49545	3868	0.00E+00	Leucine-rich repeat receptor-like serine/threonine-protein kinase BAM1 OS=Arabidopsis thaliana OX=3702 GN=BAM1 PE=1 SV=1	PF00069//PF00560//PF07714//PF13855	Protein kinase domain//Leucine Rich Repeat//Protein tyrosine kinase//Leucine rich repeat	GO:0006468	protein phosphorylation	GO:0004672//GO:0005524//GO:0005515	protein kinase activity//ATP binding//protein binding	--	--	--	--
Cluster-181.2240	1166.3	316.438	1.8818	5.42e-37	4.68e-35	10968462	XP_024173363.1	2468	7.00E-276	cytochrome P450 94B3-like [Rosa chinensis]	XM_004299184.2	XM_004299184	1070	0	PREDICTED: Fragaria vesca subsp. vesca cytochrome P450 94B3-like (LOC101291433), mRNA	--	--	--	--	Q9SMP5	1062	3.50E-114	Cytochrome P450 94B3 OS=Arabidopsis thaliana OX=3702 GN=CYP94B3 PE=1 SV=1	PF00067	Cytochrome P450	GO:0055114	oxidation-reduction process	GO:0020037//GO:0005506//GO:0016705	heme binding//iron ion binding//oxidoreductase activity, acting on paired donors, with incorporation or reduction of molecular oxygen	--	--	--	--
Cluster-181.20632	62.4877	2165.9	-5.111	5.86e-37	5.04e-35	10860002	PRQ23667.1	528	2.40E-51	putative organ specific protein [Rosa chinensis]	XM_004299053.2	XM_004299053	309	6.43E-159	PREDICTED: Fragaria vesca subsp. vesca organ-specific protein P4 (LOC101300248), mRNA	--	--	--	--	--	--	--	--	--	--	--	--	--	--	--	--	--	--
Cluster-181.10702	4179.83	1396.07	1.5826	5.88e-37	5.05e-35	10946825	XP_024194600.1	1202	5.50E-129	uncharacterized protein LOC112197888 isoform X1 [Rosa chinensis]	XM_004310195.2	XM_004310195	585	0	PREDICTED: Fragaria vesca subsp. vesca uncharacterized LOC101314536 (LOC101314536), transcript variant X2, mRNA	--	--	--	--	Q03200	155	6.50E-09	Light-regulated protein, chloroplastic OS=Oryza sativa subsp. japonica OX=39947 GN=LIR1 PE=1 SV=1	PF03796//PF01637//PF00004	DnaB-like helicase C terminal domain//Archaeal ATPase//ATPase family associated with various cellular activities (AAA)	GO:0006260	DNA replication	GO:0005524//GO:0003678	ATP binding//DNA helicase activity	GO:0005657	replication fork	--	--
Cluster-181.22856	13.7912	335.147	-4.5938	6.55e-37	5.61e-35	--	--	--	--	--	XM_004307765.2	XM_004307765	410	0	PREDICTED: Fragaria vesca subsp. vesca 23.6 kDa heat shock protein, mitochondrial (LOC101304917), mRNA	K13993	HSP20	HSP20 family protein	http://www.genome.jp/dbget-bin/www_bget?ko:K13993	P46254	411	5.10E-39	Heat shock 22 kDa protein, mitochondrial OS=Pisum sativum OX=3888 GN=HSP22 PE=2 SV=1	--	--	--	--	--	--	--	--	--	--
Cluster-181.5131	754.455	2227.12	-1.5603	6.89e-37	5.88e-35	10870424	PRQ34089.1	2156	2.70E-239	putative protein kinase RLK-Pelle-RLCK-VIIa-2 family [Rosa chinensis]	XM_011462909.1	XM_011462909	1311	0	PREDICTED: Fragaria vesca subsp. vesca protein kinase APK1A, chloroplastic (LOC101298980), transcript variant X2, mRNA	--	--	--	--	Q06548	1466	1.30E-160	Probable serine/threonine-protein kinase PBL9 OS=Arabidopsis thaliana OX=3702 GN=PBL9 PE=1 SV=1	PF05294//PF05375//PF07714//PF00069	Scorpion short toxin//Pacifastin inhibitor (LCMII)//Protein tyrosine kinase//Protein kinase domain	GO:0006468//GO:0009405	protein phosphorylation//pathogenesis	GO:0004672//GO:0005524//GO:0030414	protein kinase activity//ATP binding//peptidase inhibitor activity	GO:0005576	extracellular region	--	--
Cluster-181.8768	103.42	875.053	-3.0734	1.04e-36	8.88e-35	--	--	--	--	--	XM_004300031.2	XM_004300031	447	0	PREDICTED: Fragaria vesca subsp. vesca uncharacterized LOC101307793 (LOC101307793), mRNA	--	--	--	--	--	--	--	--	--	--	--	--	--	--	--	--	--	--
Cluster-181.8559	1739.56	591.625	1.5557	1.07e-36	9.06e-35	10966551	XP_024171204.1	5192	0.00E+00	probable alpha-mannosidase At5g13980 [Rosa chinensis]	XM_011464914.1	XM_011464914	2531	0	PREDICTED: Fragaria vesca subsp. vesca alpha-mannosidase-like (LOC101310406), transcript variant X5, mRNA	K01191	E3.2.1.24	alpha-mannosidase	http://www.genome.jp/dbget-bin/www_bget?ko:K01191	Q8LPJ3	3688	0.00E+00	Probable alpha-mannosidase At5g13980 OS=Arabidopsis thaliana OX=3702 GN=At5g13980 PE=2 SV=1	PF09261//PF07748//PF01074	Alpha mannosidase, middle domain//Glycosyl hydrolases family 38 C-terminal domain//Glycosyl hydrolases family 38 N-terminal domain	GO:0005975//GO:0006013	carbohydrate metabolic process//mannose metabolic process	GO:0004559//GO:0004553//GO:0008270//GO:0015923	alpha-mannosidase activity//hydrolase activity, hydrolyzing O-glycosyl compounds//zinc ion binding//mannosidase activity	--	--	KOG1959	Glycosyl hydrolase, family 38 - alpha-mannosidase
Cluster-181.18853	414.865	13.8881	4.9065	1.17e-36	9.89e-35	--	--	--	--	--	XM_004307269.2	XM_004307269	1221	0	PREDICTED: Fragaria vesca subsp. vesca cucumisin-like (LOC101298936), mRNA	--	--	--	--	Q39547	1659	2.90E-183	Cucumisin OS=Cucumis melo OX=3656 PE=1 SV=1	PF00082	Subtilase family	GO:0006508	proteolysis	GO:0004252	serine-type endopeptidase activity	--	--	--	--
Cluster-181.9870	688.755	126.701	2.4418	1.21e-36	1.02e-34	10947491	XP_024195326.1	1313	4.60E-142	expansin-A1-like [Rosa chinensis]	JN857364.1	JN857364	1238	0	Rosa hybrid cultivar EXP4 protein (EXP4) mRNA, complete cds	--	--	--	--	Q9C554	1002	2.40E-107	Expansin-A1 OS=Arabidopsis thaliana OX=3702 GN=EXPA1 PE=2 SV=1	--	--	--	--	--	--	--	--	--	--
Cluster-181.23145	64.1214	493.222	-2.9443	1.56e-36	1.31e-34	--	--	--	--	--	--	--	--	--	--	--	--	--	--	--	--	--	--	--	--	--	--	--	--	--	--	--	--
Cluster-181.16289	2239.22	752.416	1.5728	1.68e-36	1.41e-34	10879832	PRQ43497.1	1937	4.80E-214	putative protein kinase RLK-Pelle-L-LEC family [Rosa chinensis]	XM_004306190.2	XM_004306190	1712	0	PREDICTED: Fragaria vesca subsp. vesca L-type lectin-domain containing receptor kinase VIII.1 (LOC101308206), mRNA	--	--	--	--	Q9LFH9	1460	4.50E-160	L-type lectin-domain containing receptor kinase VIII.1 OS=Arabidopsis thaliana OX=3702 GN=LECRK81 PE=2 SV=1	PF00069//PF07714//PF00139//PF01213	Protein kinase domain//Protein tyrosine kinase//Legume lectin domain//Adenylate cyclase associated (CAP) N terminal	GO:0007010//GO:0006468	cytoskeleton organization//protein phosphorylation	GO:0030246//GO:0003779//GO:0004672//GO:0005524	carbohydrate binding//actin binding//protein kinase activity//ATP binding	--	--	--	--
Cluster-181.1639	210.058	900.093	-2.0983	1.76e-36	1.48e-34	10960993	XP_024165055.1	2067	5.00E-229	wall-associated receptor kinase-like 14 [Rosa chinensis]	XM_004291876.2	XM_004291876	1167	0	PREDICTED: Fragaria vesca subsp. vesca wall-associated receptor kinase-like 14 (LOC101313092), mRNA	--	--	--	--	Q8RY67	1285	1.10E-139	Wall-associated receptor kinase-like 14 OS=Arabidopsis thaliana OX=3702 GN=WAKL14 PE=2 SV=2	PF00008//PF07714//PF08996//PF00069//PF13947	EGF-like domain//Protein tyrosine kinase//DNA Polymerase alpha zinc finger//Protein kinase domain//Wall-associated receptor kinase galacturonan-binding	GO:0006260//GO:0006468	DNA replication//protein phosphorylation	GO:0005515//GO:0005524//GO:0003887//GO:0004672//GO:0001882//GO:0030247	protein binding//ATP binding//DNA-directed DNA polymerase activity//protein kinase activity//nucleoside binding//polysaccharide binding	GO:0042575	DNA polymerase complex	--	--
Cluster-181.22992	28.3956	374.293	-3.7232	1.77e-36	1.49e-34	--	--	--	--	--	--	--	--	--	--	--	--	--	--	--	--	--	--	--	--	--	--	--	--	--	--	--	--
Cluster-4686.0	382.983	7.42972	5.6881	1.92e-36	1.6e-34	--	--	--	--	--	--	--	--	--	--	--	--	--	--	--	--	--	--	--	--	--	--	--	--	--	--	--	--
Cluster-181.21995	6.70626	358.497	-5.6966	1.98e-36	1.65e-34	10957638	XP_024161373.1	2472	2.30E-276	7-deoxyloganetin glucosyltransferase-like [Rosa chinensis]	XM_011463763.1	XM_011463763	606	0	PREDICTED: Fragaria vesca subsp. vesca 7-deoxyloganetin glucosyltransferase-like (LOC101297048), mRNA	--	--	--	--	F8WLS6	1533	8.00E-169	7-deoxyloganetin glucosyltransferase OS=Catharanthus roseus OX=4058 GN=UGT85A23 PE=1 SV=1	PF00451//PF00201	Scorpion short toxin, BmKK2//UDP-glucoronosyl and UDP-glucosyl transferase	GO:0009405//GO:0008152//GO:0006810	pathogenesis//metabolic process//transport	GO:0016758//GO:0008200	transferase activity, transferring hexosyl groups//ion channel inhibitor activity	GO:0005576	extracellular region	--	--
Cluster-181.2588	263.225	1063.28	-2.0117	2.43e-36	2.03e-34	--	--	--	--	--	XM_004295013.2	XM_004295013	478	0	PREDICTED: Fragaria vesca subsp. vesca probable WRKY transcription factor 48 (LOC101301660), mRNA	--	--	--	--	Q9FGZ4	328	5.40E-29	Probable WRKY transcription factor 48 OS=Arabidopsis thaliana OX=3702 GN=WRKY48 PE=2 SV=1	PF03106//PF05739//PF06422//PF00909	WRKY DNA -binding domain//SNARE domain//CDR ABC transporter//Ammonium Transporter Family	GO:0015696//GO:0006355//GO:0006810	ammonium transport//regulation of transcription, DNA-templated//transport	GO:0003700//GO:0005515//GO:0008519//GO:0005524//GO:0042626//GO:0043565	transcription factor activity, sequence-specific DNA binding//protein binding//ammonium transmembrane transporter activity//ATP binding//ATPase activity, coupled to transmembrane movement of substances//sequence-specific DNA binding	GO:0016021//GO:0005667//GO:0016020	integral component of membrane//transcription factor complex//membrane	--	--
Cluster-181.10756	573.487	1791.26	-1.6417	2.47e-36	2.05e-34	4857005	XP_004296419.2	1734	1.20E-190	PREDICTED: MATE efflux family protein 5-like [Fragaria vesca subsp. vesca]	XM_004296371.2	XM_004296371	800	0	PREDICTED: Fragaria vesca subsp. vesca MATE efflux family protein 5-like (LOC101292884), mRNA	K03327	TC.MATE, SLC47A, norM, mdtK, dinF	multidrug resistance protein, MATE family	http://www.genome.jp/dbget-bin/www_bget?ko:K03327	Q9FHB6	1200	4.60E-130	Protein DETOXIFICATION 16 OS=Arabidopsis thaliana OX=3702 GN=DTX16 PE=2 SV=1	PF06355//PF01554	Aegerolysin//MatE	GO:0006855//GO:0006810//GO:0015893//GO:0055085//GO:0019836	drug transmembrane transport//transport//drug transport//transmembrane transport//hemolysis by symbiont of host erythrocytes	GO:0015238//GO:0015297	drug transmembrane transporter activity//antiporter activity	GO:0016020	membrane	--	--
Cluster-181.10856	1857.1	625.391	1.5697	2.92e-36	2.43e-34	--	--	--	--	--	XM_004308082.2	XM_004308082	1655	0	PREDICTED: Fragaria vesca subsp. vesca phosphoglucomutase, chloroplastic (LOC101306763), mRNA	K01835	pgm	phosphoglucomutase	http://www.genome.jp/dbget-bin/www_bget?ko:K01835	Q9SM59	2622	5.40E-295	Phosphoglucomutase, chloroplastic OS=Pisum sativum OX=3888 GN=PGMP PE=2 SV=1	PF02878//PF02879//PF00408//PF00711//PF02880	Phosphoglucomutase/phosphomannomutase, alpha/beta/alpha domain I//Phosphoglucomutase/phosphomannomutase, alpha/beta/alpha domain II//Phosphoglucomutase/phosphomannomutase, C-terminal domain//Beta defensin//Phosphoglucomutase/phosphomannomutase, alpha/beta	GO:0005975//GO:0071704//GO:0006952	carbohydrate metabolic process//organic substance metabolic process//defense response	GO:0016868	intramolecular transferase activity, phosphotransferases	GO:0005576	extracellular region	KOG0625	Phosphoglucomutase
Cluster-181.10949	8133	19040.4	-1.2273	3.58e-36	2.96e-34	10867021	PRQ30686.1	1088	5.10E-116	putative glutathione transferase [Rosa chinensis]	XM_004294172.2	XM_004294172	623	0	PREDICTED: Fragaria vesca subsp. vesca probable glutathione S-transferase (LOC101308356), mRNA	K00799	GST, gst	glutathione S-transferase	http://www.genome.jp/dbget-bin/www_bget?ko:K00799	Q03666	876	8.90E-93	Probable glutathione S-transferase OS=Nicotiana tabacum OX=4097 PE=2 SV=1	PF13409//PF02798//PF13417	Glutathione S-transferase, N-terminal domain//Glutathione S-transferase, N-terminal domain//Glutathione S-transferase, N-terminal domain	--	--	GO:0005515	protein binding	--	--	--	--
Cluster-181.11166	9350.32	4597.22	1.0243	3.63e-36	2.99e-34	10936708	XP_024183346.1	1341	6.40E-145	cinnamoyl-CoA reductase 1 [Rosa chinensis]	AY285922.1	AY285922	696	0	Fragaria x ananassa cinnamoyl CoA reductase (CCR) mRNA, CCR-1 allele, complete cds	K09753	CCR	cinnamoyl-CoA reductase	http://www.genome.jp/dbget-bin/www_bget?ko:K09753	Q9S9N9	1083	2.40E-116	Cinnamoyl-CoA reductase 1 OS=Arabidopsis thaliana OX=3702 GN=CCR1 PE=1 SV=1	PF01073//PF00106//PF01370	3-beta hydroxysteroid dehydrogenase/isomerase family//short chain dehydrogenase//NAD dependent epimerase/dehydratase family	GO:0008209//GO:0055114//GO:0008152//GO:0008207//GO:0006694//GO:0008210	androgen metabolic process//oxidation-reduction process//metabolic process//C21-steroid hormone metabolic process//steroid biosynthetic process//estrogen metabolic process	GO:0003854//GO:0016616//GO:0016491//GO:0003824//GO:0050662	3-beta-hydroxy-delta5-steroid dehydrogenase activity//oxidoreductase activity, acting on the CH-OH group of donors, NAD or NADP as acceptor//oxidoreductase activity//catalytic activity//coenzyme binding	--	--	--	--
Cluster-181.12629	1273.41	366.719	1.7954	4.47e-36	3.68e-34	10938965	XP_024185827.1	898	6.70E-94	probable E3 ubiquitin-protein ligase RHY1A [Rosa chinensis]	XM_004287184.2	XM_004287184	323	2.48E-166	PREDICTED: Fragaria vesca subsp. vesca RING-H2 finger protein ATL16 (LOC101295556), mRNA	--	--	--	--	Q852U6	164	4.00E-10	Probable E3 ubiquitin-protein ligase RHY1A OS=Arabidopsis thaliana OX=3702 GN=RHY1A PE=2 SV=1	PF14634//PF12678//PF13639//PF17123//PF12861//PF00097	zinc-RING finger domain//RING-H2 zinc finger//Ring finger domain//RING-like zinc finger//Anaphase-promoting complex subunit 11 RING-H2 finger//Zinc finger, C3HC4 type (RING finger)	GO:0016567	protein ubiquitination	GO:0005515//GO:0004842//GO:0046872//GO:0008270	protein binding//ubiquitin-protein transferase activity//metal ion binding//zinc ion binding	GO:0005680	anaphase-promoting complex	--	--
Cluster-181.10168	365.092	22.2892	4.0339	4.9e-36	4.02e-34	10871581	PRQ35246.1	478	1.00E-45	putative glycosidase [Rosa chinensis]	XM_004295175.2	XM_004295175	189	2.21E-92	PREDICTED: Fragaria vesca subsp. vesca beta-glucosidase 12-like (LOC101306214), mRNA	K01188	E3.2.1.21	beta-glucosidase	http://www.genome.jp/dbget-bin/www_bget?ko:K01188	Q7XKV2	325	2.60E-29	Beta-glucosidase 13 OS=Oryza sativa subsp. japonica OX=39947 GN=BGLU13 PE=2 SV=2	PF04075//PF00232	Domain of unknown function (DUF385)//Glycosyl hydrolase family 1	GO:0005975//GO:0055114	carbohydrate metabolic process//oxidation-reduction process	GO:0004553//GO:0016491	hydrolase activity, hydrolyzing O-glycosyl compounds//oxidoreductase activity	--	--	--	--
Cluster-181.19836	84.1697	627.749	-2.8913	5.1e-36	4.18e-34	10955393	XP_024158951.1	820	4.90E-85	uncharacterized protein LOC112166358 [Rosa chinensis]	XM_004295122.2	XM_004295122	389	0	PREDICTED: Fragaria vesca subsp. vesca uncharacterized LOC101310973 (LOC101310973), mRNA	K10418	DYNLL	dynein light chain LC8-type	http://www.genome.jp/dbget-bin/www_bget?ko:K10418	Q86A88	171	4.00E-11	Dynein light chain, cytoplasmic OS=Dictyostelium discoideum OX=44689 GN=dlcB PE=3 SV=1	PF01221	Dynein light chain type 1	GO:0007017	microtubule-based process	--	--	GO:0005875	microtubule associated complex	KOG3430	Dynein light chain type 1
Cluster-181.22885	85.2837	777.531	-3.1808	6.28e-36	5.14e-34	10879070	PRQ42735.1	2913	0.00E+00	putative aminoacyltransferase, E1 ubiquitin-activating enzyme [Rosa chinensis]	XM_004299874.2	XM_004299874	1597	0	PREDICTED: Fragaria vesca subsp. vesca U-box domain-containing protein 16 (LOC101305760), mRNA	--	--	--	--	Q9LZW3	1721	1.70E-190	U-box domain-containing protein 16 OS=Arabidopsis thaliana OX=3702 GN=PUB16 PE=2 SV=1	PF11789//PF04564//PF00514	Zinc-finger of the MIZ type in Nse subunit//U-box domain//Armadillo/beta-catenin-like repeat	GO:0016567	protein ubiquitination	GO:0005515//GO:0004842//GO:0008270	protein binding//ubiquitin-protein transferase activity//zinc ion binding	--	--	--	--
Cluster-181.15440	2119.69	772.475	1.4559	7.54e-36	6.15e-34	10881721	PRQ45386.1	1902	2.50E-210	putative P-loop containing nucleoside triphosphate hydrolase [Rosa chinensis]	XM_011468337.1	XM_011468337	696	0	PREDICTED: Fragaria vesca subsp. vesca putative disease resistance protein RGA3 (LOC101297164), transcript variant X4, mRNA	--	--	--	--	Q7XA40	536	2.90E-53	Putative disease resistance protein RGA3 OS=Solanum bulbocastanum OX=147425 GN=RGA3 PE=2 SV=2	PF00735//PF01695//PF03193//PF00004//PF00931//PF08477//PF00006//PF05496//PF07516//PF00158//PF00005	Septin//IstB-like ATP binding protein//Protein of unknown function, DUF258//ATPase family associated with various cellular activities (AAA)//NB-ARC domain//Ras of Complex, Roc, domain of DAPkinase//ATP synthase alpha/beta family, nucleotide-binding domain	GO:0007264//GO:0017038//GO:0006355//GO:0006281//GO:0006310	small GTPase mediated signal transduction//protein import//regulation of transcription, DNA-templated//DNA repair//DNA recombination	GO:0016887//GO:0005524//GO:0008134//GO:0009378//GO:0003924//GO:0043531//GO:0005525	ATPase activity//ATP binding//transcription factor binding//four-way junction helicase activity//GTPase activity//ADP binding//GTP binding	GO:0009379//GO:0005657//GO:0005667//GO:0016020	Holliday junction helicase complex//replication fork//transcription factor complex//membrane	--	--
Cluster-181.11253	2320.31	912.452	1.3464	8.11e-36	6.61e-34	10963100	XP_024167334.1	702	2.60E-71	plastocyanin [Rosa chinensis]	XM_004291275.2	XM_004291275	631	0	PREDICTED: Fragaria vesca subsp. vesca plastocyanin (LOC101295880), mRNA	K02638	petE	plastocyanin	http://www.genome.jp/dbget-bin/www_bget?ko:K02638	P00289	536	2.10E-53	Plastocyanin, chloroplastic OS=Spinacia oleracea OX=3562 GN=PETE PE=1 SV=2	PF00127	Copper binding proteins, plastocyanin/azurin family	GO:0006118	obsolete electron transport	GO:0005507//GO:0009055	copper ion binding//electron carrier activity	--	--	--	--
Cluster-181.7261	687.927	129.094	2.4145	8.57e-36	6.96e-34	7866994	ONI17578.1	2368	3.70E-264	hypothetical protein PRUPE_3G168100 [Prunus persica]	XM_004305770.2	XM_004305770	1618	0	PREDICTED: Fragaria vesca subsp. vesca D-3-phosphoglycerate dehydrogenase 2, chloroplastic (LOC101310343), mRNA	K00058	serA, PHGDH	D-3-phosphoglycerate dehydrogenase	http://www.genome.jp/dbget-bin/www_bget?ko:K00058	O04130	2142	2.70E-239	D-3-phosphoglycerate dehydrogenase 2, chloroplastic OS=Arabidopsis thaliana OX=3702 GN=PGDH2 PE=1 SV=2	PF02826//PF03446//PF01842//PF00389	D-isomer specific 2-hydroxyacid dehydrogenase, NAD binding domain//NAD binding domain of 6-phosphogluconate dehydrogenase//ACT domain//D-isomer specific 2-hydroxyacid dehydrogenase, catalytic domain	GO:0008152//GO:0055114//GO:0006098//GO:0019521	metabolic process//oxidation-reduction process//pentose-phosphate shunt//D-gluconate metabolic process	GO:0016597//GO:0051287//GO:0004616//GO:0016616	amino acid binding//NAD binding//phosphogluconate dehydrogenase (decarboxylating) activity//oxidoreductase activity, acting on the CH-OH group of donors, NAD or NADP as acceptor	--	--	KOG0068	D-3-phosphoglycerate dehydrogenase, D-isomer-specific 2-hydroxy acid dehydrogenase superfamily
Cluster-181.13531	3409.13	1290.81	1.4008	1.42e-35	1.15e-33	4056690	AIS84174.1	2125	4.30E-236	beta-tubulin 7a [Linum usitatissimum]	XM_004302603.2	XM_004302603	1303	0	PREDICTED: Fragaria vesca subsp. vesca tubulin beta-1 chain-like (LOC101314192), mRNA	K07375	TUBB	tubulin beta	http://www.genome.jp/dbget-bin/www_bget?ko:K07375	Q6VAF4	2100	1.60E-234	Tubulin beta-9 chain OS=Gossypium hirsutum OX=3635 PE=2 SV=1	PF00091	Tubulin/FtsZ family, GTPase domain	--	--	GO:0003924	GTPase activity	--	--	KOG1375	Beta tubulin
Cluster-181.18994	49.2571	509.107	-3.3587	1.47e-35	1.19e-33	--	--	--	--	--	--	--	--	--	--	--	--	--	--	--	--	--	--	PF04901	Receptor activity modifying family	GO:0006886//GO:0015031//GO:0008277	intracellular protein transport//protein transport//regulation of G-protein coupled receptor protein signaling pathway	GO:0008565	protein transporter activity	GO:0016021	integral component of membrane	--	--
Cluster-181.23415	48.4439	582.649	-3.5741	1.53e-35	1.23e-33	--	--	--	--	--	XM_004294926.2	XM_004294926	839	0	PREDICTED: Fragaria vesca subsp. vesca transmembrane protein 45B (LOC101297521), mRNA	--	--	--	--	--	--	--	--	PF00420	NADH-ubiquinone/plastoquinone oxidoreductase chain 4L	GO:0055114//GO:0042773	oxidation-reduction process//ATP synthesis coupled electron transport	GO:0016651	oxidoreductase activity, acting on NAD(P)H	--	--	--	--
Cluster-181.12124	1822.94	5279.39	-1.5332	1.56e-35	1.25e-33	--	--	--	--	--	XM_004287958.2	XM_004287958	257	1.58E-129	PREDICTED: Fragaria vesca subsp. vesca probable WRKY transcription factor 15 (LOC101310739), mRNA	--	--	--	--	Q0JEE2	259	5.00E-21	WRKY transcription factor WRKY51 OS=Oryza sativa subsp. japonica OX=39947 GN=WRKY51 PE=1 SV=1	PF03106	WRKY DNA -binding domain	GO:0006355	regulation of transcription, DNA-templated	GO:0043565//GO:0003700	sequence-specific DNA binding//transcription factor activity, sequence-specific DNA binding	GO:0005667	transcription factor complex	--	--
Cluster-181.13582	2620.87	983.709	1.4133	1.66e-35	1.33e-33	10934374	XP_024180816.1	2158	1.20E-239	lysM domain receptor-like kinase 3 [Rosa chinensis]	XM_004302807.2	XM_004302807	1237	0	PREDICTED: Fragaria vesca subsp. vesca lysM domain receptor-like kinase 3 (LOC101303531), transcript variant X1, mRNA	--	--	--	--	F4IB81	1337	8.40E-146	LysM domain receptor-like kinase 3 OS=Arabidopsis thaliana OX=3702 GN=LYK3 PE=2 SV=1	PF00069//PF07714	Protein kinase domain//Protein tyrosine kinase	GO:0006468	protein phosphorylation	GO:0005524//GO:0004672	ATP binding//protein kinase activity	--	--	--	--
Cluster-181.1793	654.501	2380.19	-1.8606	2.67e-35	2.14e-33	10935016	XP_024181510.1	839	1.20E-86	uncharacterized protein LOC112187097 [Rosa chinensis]	XM_004288472.2	XM_004288472	732	0	PREDICTED: Fragaria vesca subsp. vesca uncharacterized LOC101301139 (LOC101301139), mRNA	--	--	--	--	--	--	--	--	PF13000	Acetyl-coenzyme A transporter 1	GO:0015876	acetyl-CoA transport	GO:0008521	acetyl-CoA transporter activity	GO:0016021	integral component of membrane	--	--
Cluster-181.14538	728.815	2053.91	-1.4936	2.78e-35	2.22e-33	--	--	--	--	--	XM_004293752.2	XM_004293752	1484	0	PREDICTED: Fragaria vesca subsp. vesca MACPF domain-containing protein NSL1 (LOC101301369), mRNA	--	--	--	--	Q9SGN6	1923	6.30E-214	MACPF domain-containing protein NSL1 OS=Arabidopsis thaliana OX=3702 GN=NSL1 PE=2 SV=1	--	--	--	--	--	--	--	--	--	--
Cluster-181.16474	27.8349	429.754	-3.949	3.38e-35	2.7e-33	10940515	XP_024187524.1	3019	0.00E+00	luminal-binding protein 5-like [Rosa chinensis]	XM_004302350.2	XM_004302350	1672	0	PREDICTED: Fragaria vesca subsp. vesca luminal-binding protein 4 (LOC101311773), mRNA	K09490	HSPA5, BIP	heat shock 70kDa protein 5	http://www.genome.jp/dbget-bin/www_bget?ko:K09490	Q03684	2525	10.00E-284	Luminal-binding protein 4 OS=Nicotiana tabacum OX=4097 GN=BIP4 PE=2 SV=1	PF06723//PF03376//PF02782//PF10394//PF01968//PF03462	MreB/Mbl protein//Adenovirus E3B protein//FGGY family of carbohydrate kinases, C-terminal domain//Histone acetyl transferase HAT1 N-terminus//Hydantoinase/oxoprolinase//PCRF domain	GO:0000902//GO:0005975//GO:0006415//GO:0016568//GO:0006449//GO:0042967	cell morphogenesis//carbohydrate metabolic process//translational termination//chromatin modification//regulation of translational termination//acyl-carrier-protein biosynthetic process	GO:0004402//GO:0016149//GO:0016787//GO:0016773	histone acetyltransferase activity//translation release factor activity, codon specific//hydrolase activity//phosphotransferase activity, alcohol group as acceptor	GO:0016020//GO:0000123//GO:0005840//GO:0005737//GO:0018444	membrane//histone acetyltransferase complex//ribosome//cytoplasm//translation release factor complex	KOG0100	Molecular chaperones GRP78/BiP/KAR2, HSP70 superfamily
Cluster-181.17581	78.4512	618.771	-2.9708	3.42e-35	2.72e-33	10935322	XP_024181838.1	573	6.00E-56	probable WRKY transcription factor 45 [Rosa chinensis]	XM_004304482.2	XM_004304482	253	3.80E-127	PREDICTED: Fragaria vesca subsp. vesca probable WRKY transcription factor 75 (LOC101293115), mRNA	--	--	--	--	Q9FYA2	234	5.60E-18	Probable WRKY transcription factor 75 OS=Arabidopsis thaliana OX=3702 GN=WRKY75 PE=2 SV=1	PF03106	WRKY DNA -binding domain	GO:0006355	regulation of transcription, DNA-templated	GO:0003700//GO:0043565	transcription factor activity, sequence-specific DNA binding//sequence-specific DNA binding	GO:0005667	transcription factor complex	--	--
Cluster-181.3311	252.257	3758.02	-3.8954	3.51e-35	2.79e-33	10933658	XP_024180034.1	1386	3.00E-150	transcription factor JUNGBRUNNEN 1-like [Rosa chinensis]	XM_004303844.2	XM_004303844	513	0	PREDICTED: Fragaria vesca subsp. vesca transcription factor JUNGBRUNNEN 1-like (LOC101314772), mRNA	--	--	--	--	Q9SK55	459	4.20E-44	Transcription factor JUNGBRUNNEN 1 OS=Arabidopsis thaliana OX=3702 GN=JUB1 PE=1 SV=1	PF02365	No apical meristem (NAM) protein	GO:0006355	regulation of transcription, DNA-templated	GO:0003677	DNA binding	--	--	--	--
Cluster-4550.0	92.4465	562.986	-2.6043	3.57e-35	2.83e-33	10933536	XP_024179893.1	3883	0.00E+00	pentatricopeptide repeat-containing protein At3g22150, chloroplastic [Rosa chinensis]	XM_011464415.1	XM_011464415	1665	0	PREDICTED: Fragaria vesca subsp. vesca pentatricopeptide repeat-containing protein At3g22150, chloroplastic (LOC101299815), mRNA	--	--	--	--	Q9LIE7	2551	2.30E-286	Pentatricopeptide repeat-containing protein At3g22150, chloroplastic OS=Arabidopsis thaliana OX=3702 GN=PCMP-E95 PE=2 SV=1	PF00201//PF04101	UDP-glucoronosyl and UDP-glucosyl transferase//Glycosyltransferase family 28 C-terminal domain	GO:0008152	metabolic process	GO:0016758	transferase activity, transferring hexosyl groups	--	--	--	--
Cluster-181.9937	3677.41	1574.16	1.2238	4.31e-35	3.41e-33	--	--	--	--	--	XM_004289187.2	XM_004289187	598	0	PREDICTED: Fragaria vesca subsp. vesca mitogen-activated protein kinase kinase kinase YODA-like (LOC101297008), transcript variant X2, mRNA	K04421	MAP3K3, MEKK3	mitogen-activated protein kinase kinase kinase 3	http://www.genome.jp/dbget-bin/www_bget?ko:K04421	Q9C5H5	889	7.50E-94	Mitogen-activated protein kinase kinase kinase 5 OS=Arabidopsis thaliana OX=3702 GN=MAPKKK5 PE=1 SV=1	PF00069//PF01643//PF07714	Protein kinase domain//Acyl-ACP thioesterase//Protein tyrosine kinase	GO:0006633//GO:0006468	fatty acid biosynthetic process//protein phosphorylation	GO:0005524//GO:0016790//GO:0004672	ATP binding//thiolester hydrolase activity//protein kinase activity	--	--	KOG0198	MEKK and related serine/threonine protein kinases
Cluster-3513.0	418.872	29.8449	3.8139	6.58e-35	5.2e-33	--	--	--	--	--	XM_004291535.2	XM_004291535	416	0	PREDICTED: Fragaria vesca subsp. vesca uncharacterized LOC101302722 (LOC101302722), mRNA	--	--	--	--	--	--	--	--	--	--	--	--	--	--	--	--	--	--
Cluster-181.15335	165.874	910.547	-2.4538	7.34e-35	5.78e-33	10854811	PRQ18476.1	1008	1.30E-106	putative gag-polypeptide of LTR copia-type [Rosa chinensis]	--	--	--	--	--	--	--	--	--	Q94HW2	224	4.70E-17	Retrovirus-related Pol polyprotein from transposon RE1 OS=Arabidopsis thaliana OX=3702 GN=RE1 PE=2 SV=1	--	--	--	--	--	--	--	--	--	--
Cluster-181.22947	124.065	660.238	-2.4089	7.69e-35	6.04e-33	10966090	XP_024170694.1	1486	5.60E-162	NAC domain-containing protein 100-like [Rosa chinensis]	JN857363.1	JN857363	908	0	Rosa hybrid cultivar NAC2 protein (NAC2) mRNA, complete cds	--	--	--	--	Q9FLJ2	777	4.20E-81	NAC domain-containing protein 100 OS=Arabidopsis thaliana OX=3702 GN=NAC100 PE=2 SV=1	PF02365	No apical meristem (NAM) protein	GO:0006355	regulation of transcription, DNA-templated	GO:0003677	DNA binding	--	--	--	--
Cluster-181.12315	928.631	2326.35	-1.3251	7.91e-35	6.2e-33	--	--	--	--	--	XM_004299565.2	XM_004299565	75	2.97E-28	PREDICTED: Fragaria vesca subsp. vesca uncharacterized WD repeat-containing protein C2A9.03 (LOC101308765), mRNA	--	--	--	--	--	--	--	--	--	--	--	--	--	--	--	--	--	--
Cluster-7696.0	40.6941	399.604	-3.2933	9.12e-35	7.14e-33	--	--	--	--	--	XM_004295466.2	XM_004295466	1057	0	PREDICTED: Fragaria vesca subsp. vesca anthocyanidin 3-O-glucosyltransferase 2-like (LOC101311262), mRNA	--	--	--	--	A0A172J2G3	1377	9.60E-151	UDP-glycosyltransferase 43 OS=Pueraria montana var. lobata OX=3893 GN=UGT43 PE=1 SV=2	PF04101//PF00201	Glycosyltransferase family 28 C-terminal domain//UDP-glucoronosyl and UDP-glucosyl transferase	GO:0008152	metabolic process	GO:0016758	transferase activity, transferring hexosyl groups	--	--	--	--
Cluster-181.23085	59.3907	503.962	-3.0801	1.16e-34	9.06e-33	--	--	--	--	--	XM_004304062.2	XM_004304062	733	0	PREDICTED: Fragaria vesca subsp. vesca protein TIC 20-IV, chloroplastic (LOC101308987), mRNA	--	--	--	--	Q9ZQZ9	608	9.50E-62	Protein TIC 20-IV, chloroplastic OS=Arabidopsis thaliana OX=3702 GN=TIC20-IV PE=2 SV=1	--	--	--	--	--	--	--	--	--	--
Cluster-181.18663	579.703	1752.3	-1.5944	1.38e-34	1.08e-32	--	--	--	--	--	XM_011468156.1	XM_011468156	2382	0	PREDICTED: Fragaria vesca subsp. vesca receptor-like protein 12 (LOC105352099), transcript variant X1, mRNA	--	--	--	--	Q9C637	1201	6.30E-130	Receptor-like protein 6 OS=Arabidopsis thaliana OX=3702 GN=RLP6 PE=3 SV=1	PF00560//PF02050//PF00558//PF13855	Leucine Rich Repeat//Flagellar FliJ protein//Vpu protein//Leucine rich repeat	GO:0006812//GO:0071973//GO:0006935//GO:0032801//GO:0019076	cation transport//bacterial-type flagellum-dependent cell motility//chemotaxis//receptor catabolic process//viral release from host cell	GO:0003774//GO:0005261//GO:0005515	motor activity//cation channel activity//protein binding	GO:0009288//GO:0016020//GO:0033644	bacterial-type flagellum//membrane//host cell membrane	--	--
Cluster-181.16801	621.589	108.136	2.5231	1.55e-34	1.21e-32	10969244	XP_024174234.1	2414	1.90E-269	ent-kaurenoic acid oxidase 2-like [Rosa chinensis]	XM_004301649.2	XM_004301649	1235	0	PREDICTED: Fragaria vesca subsp. vesca ent-kaurenoic acid oxidase 2-like (LOC101310426), mRNA	K04123	KAO	ent-kaurenoic acid hydroxylase	http://www.genome.jp/dbget-bin/www_bget?ko:K04123	Q9C5Y2	1442	4.40E-158	Ent-kaurenoic acid oxidase 2 OS=Arabidopsis thaliana OX=3702 GN=KAO2 PE=2 SV=2	PF00067	Cytochrome P450	GO:0055114	oxidation-reduction process	GO:0005506//GO:0020037//GO:0016705	iron ion binding//heme binding//oxidoreductase activity, acting on paired donors, with incorporation or reduction of molecular oxygen	--	--	--	--
Cluster-181.10835	19905.6	8902.24	1.1608	2.33e-34	1.8e-32	10966407	XP_024171042.1	1577	5.30E-172	protein NUCLEAR FUSION DEFECTIVE 4 [Rosa chinensis]	XM_004300349.2	XM_004300349	788	0	PREDICTED: Fragaria vesca subsp. vesca protein NUCLEAR FUSION DEFECTIVE 4-like (LOC101306433), mRNA	--	--	--	--	F4I9E1	803	1.40E-83	Protein NUCLEAR FUSION DEFECTIVE 4 OS=Arabidopsis thaliana OX=3702 GN=NFD4 PE=3 SV=1	PF07690//PF01769	Major Facilitator Superfamily//Divalent cation transporter	GO:0006812//GO:0055085	cation transport//transmembrane transport	GO:0008324	cation transmembrane transporter activity	GO:0016021	integral component of membrane	--	--
Cluster-181.10920	3167.42	6770.35	-1.0959	2.4e-34	1.86e-32	10965107	XP_024169601.1	3895	0.00E+00	elongation factor G-1, chloroplastic [Rosa chinensis]	XM_004298623.2	XM_004298623	2056	0	PREDICTED: Fragaria vesca subsp. vesca elongation factor G-2, chloroplastic (LOC101293391), mRNA	K02355	fusA, GFM, EFG	elongation factor G	http://www.genome.jp/dbget-bin/www_bget?ko:K02355	Q2RQV7	2493	1.10E-279	Elongation factor G OS=Rhodospirillum rubrum (strain ATCC 11170 / ATH 1.1.1 / DSM 467 / LMG 4362 / NCIB 8255 / S1) OX=269796 GN=fusA PE=3 SV=1	PF04548//PF05887//PF13414//PF01926//PF03144//PF00515//PF13181//PF13176//PF13374//PF03764//PF04517//PF13371	AIG1 family//Procyclic acidic repetitive protein (PARP)//TPR repeat//50S ribosome-binding GTPase//Elongation factor Tu domain 2//Tetratricopeptide repeat//Tetratricopeptide repeat//Tetratricopeptide repeat//Tetratricopeptide repeat//Elongation factor G, d	GO:0019054	modulation by virus of host process	GO:0005525//GO:0005515//GO:0004857	GTP binding//protein binding//enzyme inhibitor activity	GO:0016020	membrane	KOG0465	Mitochondrial elongation factor
Cluster-181.12500	1214.02	3082.18	-1.3438	2.95e-34	2.27e-32	10890058	PRQ53723.1	1568	1.30E-171	putative procollagen-proline dioxygenase [Rosa chinensis]	XM_004302323.2	XM_004302323	803	0	PREDICTED: Fragaria vesca subsp. vesca probable prolyl 4-hydroxylase 7 (LOC101303432), mRNA	K00472	E1.14.11.2	prolyl 4-hydroxylase	http://www.genome.jp/dbget-bin/www_bget?ko:K00472	Q8L970	1114	2.60E-120	Probable prolyl 4-hydroxylase 7 OS=Arabidopsis thaliana OX=3702 GN=P4H7 PE=2 SV=1	PF01799//PF13640//PF03171	[2Fe-2S] binding domain//2OG-Fe(II) oxygenase superfamily//2OG-Fe(II) oxygenase superfamily	GO:0055114	oxidation-reduction process	GO:0016491//GO:0046872	oxidoreductase activity//metal ion binding	--	--	--	--
Cluster-181.11957	746.91	125.1	2.5798	3.75e-34	2.88e-32	10925892	XP_024167835.1	2855	0.00E+00	protein NRT1.. PTR FAMILY 5.1 [Rosa chinensis]	XM_004307664.2	XM_004307664	1467	0	PREDICTED: Fragaria vesca subsp. vesca protein NRT1/ PTR FAMILY 5.1 (LOC101297962), mRNA	K14638	SLC15A3_4, PHT	solute carrier family 15 (peptide/histidine transporter), member 3/4	http://www.genome.jp/dbget-bin/www_bget?ko:K14638	Q8VZR7	2131	5.10E-238	Protein NRT1/ PTR FAMILY 5.1 OS=Arabidopsis thaliana OX=3702 GN=NPF5.1 PE=2 SV=2	PF00854	POT family	GO:0006810	transport	GO:0005215	transporter activity	GO:0016020	membrane	--	--
Cluster-181.13974	23.7281	360.692	-3.9122	4.54e-34	3.48e-32	10876654	PRQ40319.1	1176	6.30E-126	putative glycosyl transferase, family 14 [Rosa chinensis]	XM_004298997.2	XM_004298997	560	0	PREDICTED: Fragaria vesca subsp. vesca uncharacterized LOC101307203 (LOC101307203), mRNA	--	--	--	--	--	--	--	--	PF08163//PF02485	NUC194 domain//Core-2/I-Branching enzyme	GO:0016310//GO:0009069//GO:0006303	phosphorylation//serine family amino acid metabolic process//double-strand break repair via nonhomologous end joining	GO:0003677//GO:0008375//GO:0004677//GO:0005524	DNA binding//acetylglucosaminyltransferase activity//DNA-dependent protein kinase activity//ATP binding	GO:0016020//GO:0005634//GO:0005958	membrane//nucleus//DNA-dependent protein kinase-DNA ligase 4 complex	--	--
Cluster-181.5444	552.581	79.4422	2.7965	4.82e-34	3.69e-32	10964722	XP_024169171.1	467	1.20E-43	uncharacterized protein LOC112175683 [Rosa chinensis]	XM_004298770.2	XM_004298770	282	2.86E-143	PREDICTED: Fragaria vesca subsp. vesca uncharacterized LOC101311569 (LOC101311569), transcript variant X1, mRNA	--	--	--	--	--	--	--	--	PF13867//PF12592	Sin3 binding region of histone deacetylase complex subunit SAP30//Protein of unknown function (DUF3763)	--	--	GO:0016820//GO:0005515	hydrolase activity, acting on acid anhydrides, catalyzing transmembrane movement of substances//protein binding	--	--	--	--
Cluster-181.14927	659.78	113.964	2.5321	5.12e-34	3.91e-32	10867547	PRQ31212.1	188	5.30E-12	hypothetical protein RchiOBHm_Chr5g0033001 [Rosa chinensis]	--	--	--	--	--	--	--	--	--	--	--	--	--	--	--	--	--	--	--	--	--	--	--
Cluster-181.22348	6.08982	356.555	-5.8828	6.2e-34	4.73e-32	10869840	PRQ33505.1	1232	1.10E-132	putative carbonic anhydrase [Rosa chinensis]	XM_011461068.1	XM_011461068	585	0	PREDICTED: Fragaria vesca subsp. vesca alpha carbonic anhydrase 7 (LOC101314255), mRNA	K01674	cah	carbonic anhydrase	http://www.genome.jp/dbget-bin/www_bget?ko:K01674	Q8L817	726	2.30E-75	Alpha carbonic anhydrase 7 OS=Arabidopsis thaliana OX=3702 GN=ACA7 PE=2 SV=1	PF03967//PF01443	Photosynthetic reaction centre, H-chain N-terminal region//Viral (Superfamily 1) RNA helicase	GO:0006118//GO:0019684	obsolete electron transport//photosynthesis, light reaction	GO:0005524//GO:0045156	ATP binding//electron transporter, transferring electrons within the cyclic electron transport pathway of photosynthesis activity	GO:0030077	plasma membrane light-harvesting complex	--	--
Cluster-181.1031	15.3397	336.892	-4.4309	6.45e-34	4.91e-32	--	--	--	--	--	XM_004309651.2	XM_004309651	1063	0	PREDICTED: Fragaria vesca subsp. vesca potassium transporter 5-like (LOC101310854), mRNA	K03549	kup	KUP system potassium uptake protein	http://www.genome.jp/dbget-bin/www_bget?ko:K03549	Q5JK32	2070	7.40E-231	Potassium transporter 5 OS=Oryza sativa subsp. japonica OX=39947 GN=HAK5 PE=2 SV=2	PF02705	K+ potassium transporter	GO:0006813//GO:0071805	potassium ion transport//potassium ion transmembrane transport	GO:0015079	potassium ion transmembrane transporter activity	GO:0016020	membrane	--	--
Cluster-181.12988	4884.51	2294.02	1.0904	7.82e-34	5.94e-32	--	--	--	--	--	XM_004307871.2	XM_004307871	678	0	PREDICTED: Fragaria vesca subsp. vesca nascent polypeptide-associated complex subunit alpha-like protein 2 (LOC101314225), mRNA	K03626	EGD2, NACA	nascent polypeptide-associated complex subunit alpha	http://www.genome.jp/dbget-bin/www_bget?ko:K03626	Q94JX9	452	9.60E-44	Nascent polypeptide-associated complex subunit alpha-like protein 2 OS=Arabidopsis thaliana OX=3702 GN=At3g49470 PE=2 SV=2	PF04931//PF04889	DNA polymerase phi//Cwf15/Cwc15 cell cycle control protein	GO:0006260//GO:0000398//GO:0006351	DNA replication//mRNA splicing, via spliceosome//transcription, DNA-templated	GO:0003887//GO:0003677	DNA-directed DNA polymerase activity//DNA binding	GO:0042575//GO:0005681	DNA polymerase complex//spliceosomal complex	KOG2239	Transcription factor containing NAC and TS-N domains
Cluster-181.20028	296.07	1235.1	-2.0573	7.85e-34	5.94e-32	10865873	PRQ29538.1	1957	1.60E-216	putative remorin [Rosa chinensis]	XM_004293488.2	XM_004293488	1011	0	PREDICTED: Fragaria vesca subsp. vesca uncharacterized LOC101292775 (LOC101292775), transcript variant X1, mRNA	--	--	--	--	--	--	--	--	--	--	--	--	--	--	--	--	--	--
Cluster-181.2767	290.265	1218.19	-2.0727	7.84e-34	5.94e-32	10961490	XP_024165585.1	1535	1.40E-167	uncharacterized protein LOC112172464 [Rosa chinensis]	XM_004290637.2	XM_004290637	819	0	PREDICTED: Fragaria vesca subsp. vesca uncharacterized LOC101299256 (LOC101299256), mRNA	--	--	--	--	--	--	--	--	PF03171	2OG-Fe(II) oxygenase superfamily	GO:0055114	oxidation-reduction process	GO:0016491	oxidoreductase activity	--	--	--	--
Cluster-181.21957	14.597	337.647	-4.5162	8.71e-34	6.57e-32	10896170	PRQ59835.1	2463	2.80E-275	putative pectinesterase [Rosa chinensis]	XM_004307769.2	XM_004307769	1279	0	PREDICTED: Fragaria vesca subsp. vesca pectinesterase 2-like (LOC101306089), mRNA	K01051	E3.1.1.11	pectinesterase	http://www.genome.jp/dbget-bin/www_bget?ko:K01051	O04887	1622	4.20E-179	Pectinesterase 2 OS=Citrus sinensis OX=2711 GN=PECS-2.1 PE=2 SV=1	PF04043//PF01095	Plant invertase/pectin methylesterase inhibitor//Pectinesterase	GO:0042545//GO:0005982//GO:0005985	cell wall modification//starch metabolic process//sucrose metabolic process	GO:0030599//GO:0004857	pectinesterase activity//enzyme inhibitor activity	GO:0005618	cell wall	--	--
Cluster-181.18272	140.463	702.333	-2.3185	9.99e-34	7.52e-32	--	--	--	--	--	XM_004303949.2	XM_004303949	587	0	PREDICTED: Fragaria vesca subsp. vesca beta-glucosidase 13-like (LOC101297272), mRNA	K01188	E3.2.1.21	beta-glucosidase	http://www.genome.jp/dbget-bin/www_bget?ko:K01188	Q9SPP9	579	4.90E-58	Raucaffricine-O-beta-D-glucosidase OS=Rauvolfia serpentina OX=4060 GN=RG PE=1 SV=1	PF00232	Glycosyl hydrolase family 1	GO:0005975	carbohydrate metabolic process	GO:0004553	hydrolase activity, hydrolyzing O-glycosyl compounds	--	--	--	--
Cluster-181.7134	981.987	216.164	2.1832	1.2e-33	9.01e-32	10961933	XP_024166052.1	2398	1.00E-267	endoglucanase 10-like [Rosa chinensis]	XM_004291326.2	XM_004291326	1263	0	PREDICTED: Fragaria vesca subsp. vesca endoglucanase 10-like (LOC101311067), mRNA	--	--	--	--	Q9FXI9	1676	2.40E-185	Endoglucanase 2 OS=Arabidopsis thaliana OX=3702 GN=At1g19940 PE=2 SV=1	PF04277//PF00759	Oxaloacetate decarboxylase, gamma chain//Glycosyl hydrolase family 9	GO:0071436//GO:0006525//GO:0006090//GO:0006560//GO:0006814//GO:0005975	sodium ion export//arginine metabolic process//pyruvate metabolic process//proline metabolic process//sodium ion transport//carbohydrate metabolic process	GO:0008948//GO:0015081//GO:0004553	oxaloacetate decarboxylase activity//sodium ion transmembrane transporter activity//hydrolase activity, hydrolyzing O-glycosyl compounds	GO:0016020	membrane	--	--
Cluster-181.11815	13882.2	6901.64	1.0081	1.33e-33	9.97e-32	10969116	XP_024174097.1	2039	4.00E-226	pectin acetylesterase 8-like [Rosa chinensis]	XM_011466990.1	XM_011466990	1093	0	PREDICTED: Fragaria vesca subsp. vesca pectin acetylesterase 8-like (LOC101305179), transcript variant X1, mRNA	--	--	--	--	Q6DBP4	1349	1.90E-147	Pectin acetylesterase 8 OS=Arabidopsis thaliana OX=3702 GN=PAE8 PE=2 SV=1	PF03283	Pectinacetylesterase	--	--	GO:0016787	hydrolase activity	--	--	--	--
Cluster-181.1009	292.742	1102.17	-1.9109	1.38e-33	1.03e-31	10881468	PRQ45133.1	1947	1.70E-215	putative protein-serine..threonine phosphatase [Rosa chinensis]	XM_004289377.2	XM_004289377	1000	0	PREDICTED: Fragaria vesca subsp. vesca probable protein phosphatase 2C 49 (LOC101295865), mRNA	K14803	PTC2_3	protein phosphatase 2C homolog 2/3	http://www.genome.jp/dbget-bin/www_bget?ko:K14803	Q9FYN7	1143	1.30E-123	Probable protein phosphatase 2C 2 OS=Oryza sativa subsp. japonica OX=39947 GN=Os01g0295700 PE=2 SV=1	PF00481	Protein phosphatase 2C	--	--	GO:0003824	catalytic activity	--	--	--	--
Cluster-181.9481	1041.44	206.053	2.3369	1.45e-33	1.08e-31	10875165	PRQ38830.1	469	6.70E-44	putative heavy metal-associated domain, HMA [Rosa chinensis]	XM_004296895.2	XM_004296895	819	0	PREDICTED: Fragaria vesca subsp. vesca RNA-binding protein cabeza (LOC101291515), mRNA	--	--	--	--	Q9M8K5	357	3.00E-32	Heavy metal-associated isoprenylated plant protein 32 OS=Arabidopsis thaliana OX=3702 GN=HIPP32 PE=2 SV=1	PF06305//PF00403//PF00755	Protein of unknown function (DUF1049)//Heavy-metal-associated domain//Choline/Carnitine o-acyltransferase	GO:0030001	metal ion transport	GO:0046872//GO:0016746	metal ion binding//transferase activity, transferring acyl groups	GO:0005887	integral component of plasma membrane	--	--
Cluster-181.322	4.9053	350.582	-6.1102	1.99e-33	1.49e-31	10963762	XP_024168073.1	779	1.60E-80	DUF724 domain-containing protein 3-like [Rosa chinensis]	--	--	--	--	--	--	--	--	--	--	--	--	--	PF14604	Variant SH3 domain	--	--	GO:0005515	protein binding	--	--	--	--
Cluster-181.10795	1343.12	3455.51	-1.3629	2.48e-33	1.85e-31	10855094	PRQ18759.1	494	1.70E-47	putative glyceraldehyde-3-phosphate dehydrogenase ..phosphorylating.. [Rosa chinensis]	XM_004309993.2	XM_004309993	242	9.21E-122	PREDICTED: Fragaria vesca subsp. vesca glyceraldehyde-3-phosphate dehydrogenase GAPC2, cytosolic (LOC101296832), mRNA	K00134	GAPDH, gapA	glyceraldehyde 3-phosphate dehydrogenase	http://www.genome.jp/dbget-bin/www_bget?ko:K00134	P25861	469	6.20E-46	Glyceraldehyde-3-phosphate dehydrogenase, cytosolic OS=Antirrhinum majus OX=4151 GN=GAPC PE=2 SV=1	PF02800	Glyceraldehyde 3-phosphate dehydrogenase, C-terminal domain	GO:0055114	oxidation-reduction process	GO:0016620	oxidoreductase activity, acting on the aldehyde or oxo group of donors, NAD or NADP as acceptor	--	--	KOG0657	Glyceraldehyde 3-phosphate dehydrogenase
Cluster-181.15056	2446.3	5395.89	-1.1412	2.52e-33	1.87e-31	10935091	XP_024181588.1	995	6.50E-105	heat shock factor protein HSF24 [Rosa chinensis]	XM_004287989.2	XM_004287989	588	0	PREDICTED: Fragaria vesca subsp. vesca heat shock factor protein HSF24 (LOC101294882), mRNA	K09419	HSFF	heat shock transcription factor, other eukaryote	http://www.genome.jp/dbget-bin/www_bget?ko:K09419	P22335	512	3.10E-50	Heat shock factor protein HSF24 OS=Solanum peruvianum OX=4082 GN=HSF24 PE=2 SV=1	PF00447	HSF-type DNA-binding	GO:0006355	regulation of transcription, DNA-templated	GO:0043565//GO:0003700	sequence-specific DNA binding//transcription factor activity, sequence-specific DNA binding	GO:0005667//GO:0005634	transcription factor complex//nucleus	--	--
Cluster-181.2650	419.043	1438.65	-1.7779	2.52e-33	1.87e-31	10941356	XP_024188458.1	2435	6.20E-272	uncharacterized protein LOC112192812 [Rosa chinensis]	XM_004304287.2	XM_004304287	1572	0	PREDICTED: Fragaria vesca subsp. vesca uncharacterized LOC101306071 (LOC101306071), mRNA	--	--	--	--	--	--	--	--	PF06729//PF04577	Kinetochore component, CENP-R//Protein of unknown function (DUF563)	GO:0034080//GO:0006355	CENP-A containing nucleosome assembly//regulation of transcription, DNA-templated	GO:0016757	transferase activity, transferring glycosyl groups	--	--	--	--
Cluster-181.11214	3184.08	1230.2	1.3715	2.98e-33	2.2e-31	10880148	PRQ43813.1	4437	0.00E+00	putative 1,4-alpha-glucan branching enzyme [Rosa chinensis]	XM_011468485.1	XM_011468485	2355	0	PREDICTED: Fragaria vesca subsp. vesca 1,4-alpha-glucan-branching enzyme 1, chloroplastic/amyloplastic (LOC101292919), mRNA	K00700	glgB	1,4-alpha-glucan branching enzyme	http://www.genome.jp/dbget-bin/www_bget?ko:K00700	Q41058	3540	0.00E+00	1,4-alpha-glucan-branching enzyme 1, chloroplastic/amyloplastic OS=Pisum sativum OX=3888 GN=SBEI PE=1 SV=1	PF02922//PF02806//PF00128	Carbohydrate-binding module 48 (Isoamylase N-terminal domain)//Alpha amylase, C-terminal all-beta domain//Alpha amylase, catalytic domain	GO:0005975	carbohydrate metabolic process	GO:0043169//GO:0003824//GO:0004553	cation binding//catalytic activity//hydrolase activity, hydrolyzing O-glycosyl compounds	--	--	KOG0470	1,4-alpha-glucan branching enzyme/starch branching enzyme II
Cluster-181.21918	218.517	851.342	-1.962	3.98e-33	2.94e-31	10928628	XP_024162960.1	1281	1.70E-138	uncharacterized protein LOC112170042 [Rosa chinensis]	XM_011471376.1	XM_011471376	556	0	PREDICTED: Fragaria vesca subsp. vesca uncharacterized LOC101301053 (LOC101301053), mRNA	--	--	--	--	--	--	--	--	--	--	--	--	--	--	--	--	--	--
Cluster-181.567	56.097	450.173	-2.9987	4.31e-33	3.17e-31	--	--	--	--	--	--	--	--	--	--	--	--	--	--	--	--	--	--	--	--	--	--	--	--	--	--	--	--
Cluster-181.6597	403.74	4829.89	-3.5806	4.54e-33	3.33e-31	--	--	--	--	--	XM_004287097.2	XM_004287097	1556	0	PREDICTED: Fragaria vesca subsp. vesca heat shock 70 kDa protein (LOC101294000), mRNA	K03283	HSPA1_8	heat shock 70kDa protein 1/8	http://www.genome.jp/dbget-bin/www_bget?ko:K03283	P26413	2722	1.60E-306	Heat shock 70 kDa protein OS=Glycine max OX=3847 GN=HSP70 PE=3 SV=1	PF01968//PF02782//PF06455//PF06723	Hydantoinase/oxoprolinase//FGGY family of carbohydrate kinases, C-terminal domain//NADH dehydrogenase subunit 5 C-terminus//MreB/Mbl protein	GO:0015992//GO:0000902//GO:0006120//GO:0042773//GO:0005975//GO:0006814//GO:0006744//GO:0055114	proton transport//cell morphogenesis//mitochondrial electron transport, NADH to ubiquinone//ATP synthesis coupled electron transport//carbohydrate metabolic process//sodium ion transport//ubiquinone biosynthetic process//oxidation-reduction process	GO:0008137//GO:0016787//GO:0016773	NADH dehydrogenase (ubiquinone) activity//hydrolase activity//phosphotransferase activity, alcohol group as acceptor	--	--	KOG0101	Molecular chaperones HSP70/HSC70, HSP70 superfamily
Cluster-181.10733	182.832	814.265	-2.1518	4.9e-33	3.59e-31	10961351	XP_024165434.1	3003	0.00E+00	cysteine-rich receptor-like protein kinase 10 isoform X3 [Rosa chinensis]	XM_011460928.1	XM_011460928	713	0	PREDICTED: Fragaria vesca subsp. vesca putative receptor-like protein kinase At4g00960 (LOC105349337), transcript variant X2, mRNA	--	--	--	--	Q8GYA4	1319	7.80E-144	Cysteine-rich receptor-like protein kinase 10 OS=Arabidopsis thaliana OX=3702 GN=CRK10 PE=1 SV=3	PF07714//PF06809//PF00069	Protein tyrosine kinase//Neural proliferation differentiation control-1 protein (NPDC1)//Protein kinase domain	GO:0006468	protein phosphorylation	GO:0005524//GO:0004672	ATP binding//protein kinase activity	GO:0016021	integral component of membrane	--	--
Cluster-181.9647	3779.31	1677.84	1.1713	6.09e-33	4.46e-31	10940820	XP_024187857.1	1874	1.00E-206	putative disease resistance protein RGA3 isoform X2 [Rosa chinensis]	XM_011464427.1	XM_011464427	606	0	PREDICTED: Fragaria vesca subsp. vesca putative disease resistance protein At3g14460 (LOC101310889), transcript variant X3, mRNA	--	--	--	--	F4J339	247	2.20E-19	Probable disease resistance protein RPP1 OS=Arabidopsis thaliana OX=3702 GN=RPP1 PE=2 SV=1	PF00560//PF13855	Leucine Rich Repeat//Leucine rich repeat	--	--	GO:0005515	protein binding	--	--	--	--
Cluster-181.18650	345.568	1137.65	-1.7184	9.25e-33	6.75e-31	10968248	XP_024173122.1	1363	2.30E-147	probable cyclic nucleotide-gated ion channel 20, chloroplastic isoform X3 [Rosa chinensis]	XR_906036.1	XR_906036	654	0	PREDICTED: Fragaria vesca subsp. vesca probable cyclic nucleotide-gated ion channel 20, chloroplastic (LOC101293299), transcript variant X2, misc_RNA	K05391	CNGF	cyclic nucleotide gated channel, other eukaryote	http://www.genome.jp/dbget-bin/www_bget?ko:K05391	Q9LD37	852	1.90E-89	Probable cyclic nucleotide-gated ion channel 20, chloroplastic OS=Arabidopsis thaliana OX=3702 GN=CNGC20 PE=2 SV=1	PF00520//PF07022//PF05933	Ion transport protein//Bacteriophage CI repressor helix-turn-helix domain//Fungal ATP synthase protein 8 (A6L)	GO:0045892//GO:0006811//GO:0055085//GO:0015992//GO:0015986	negative regulation of transcription, DNA-templated//ion transport//transmembrane transport//proton transport//ATP synthesis coupled proton transport	GO:0015078//GO:0005216//GO:0003677	hydrogen ion transmembrane transporter activity//ion channel activity//DNA binding	GO:0016020//GO:0000276	membrane//mitochondrial proton-transporting ATP synthase complex, coupling factor F(o)	--	--
Cluster-181.11698	3646.51	1578.7	1.2078	9.94e-33	7.24e-31	10951751	XP_024199970.1	2288	5.80E-255	ribulose bisphosphate carboxylase..oxygenase activase, chloroplastic-like isoform X1 [Rosa chinensis]	XM_004294611.2	XM_004294611	1339	0	PREDICTED: Fragaria vesca subsp. vesca ribulose bisphosphate carboxylase/oxygenase activase, chloroplastic-like (LOC101296188), mRNA	--	--	--	--	Q7X9A0	1921	9.60E-214	Ribulose bisphosphate carboxylase/oxygenase activase 1, chloroplastic OS=Larrea tridentata OX=66636 GN=RCA1 PE=1 SV=1	PF00154//PF00004//PF06309	recA bacterial DNA recombination protein//ATPase family associated with various cellular activities (AAA)//Torsin	GO:0009432//GO:0006281	SOS response//DNA repair	GO:0003697//GO:0005524	single-stranded DNA binding//ATP binding	--	--	--	--
Cluster-181.13388	979.17	274.846	1.8332	9.95e-33	7.24e-31	--	--	--	--	--	XM_004309856.2	XM_004309856	2480	0	PREDICTED: Fragaria vesca subsp. vesca receptor-like protein kinase HSL1 (LOC101295295), mRNA	--	--	--	--	Q9C7T7	2643	3.40E-297	Receptor protein-tyrosine kinase CEPR2 OS=Arabidopsis thaliana OX=3702 GN=CEPR2 PE=1 SV=1	PF00560//PF07714//PF00069//PF13855	Leucine Rich Repeat//Protein tyrosine kinase//Protein kinase domain//Leucine rich repeat	GO:0006468	protein phosphorylation	GO:0005515//GO:0005524//GO:0004672	protein binding//ATP binding//protein kinase activity	--	--	--	--
Cluster-181.8694	2357.01	773.194	1.6073	1.09e-32	7.9e-31	10852826	PRQ16491.1	2299	3.00E-256	putative nepenthesin [Rosa chinensis]	XM_004299182.2	XM_004299182	944	0	PREDICTED: Fragaria vesca subsp. vesca protein ASPARTIC PROTEASE IN GUARD CELL 1 (LOC101290861), mRNA	--	--	--	--	Q9LS40	1438	9.50E-158	Protein ASPARTIC PROTEASE IN GUARD CELL 1 OS=Arabidopsis thaliana OX=3702 GN=ASPG1 PE=1 SV=1	PF07365//PF00760//PF00026	Alpha conotoxin precursor//Cucumovirus coat protein//Eukaryotic aspartyl protease	GO:0007165//GO:0007268//GO:0006508//GO:0009405	signal transduction//synaptic transmission//proteolysis//pathogenesis	GO:0004190//GO:0030550	aspartic-type endopeptidase activity//acetylcholine receptor inhibitor activity	GO:0005576//GO:0019028	extracellular region//viral capsid	--	--
Cluster-181.11727	1566.79	559.406	1.4859	1.12e-32	8.12e-31	10869434	PRQ33099.1	677	2.10E-68	putative transcription factor Hap3..NF-YB family [Rosa chinensis]	XM_004291519.2	XM_004291519	276	2.42E-140	PREDICTED: Fragaria vesca subsp. vesca nuclear transcription factor Y subunit B-3-like (LOC101295885), mRNA	--	--	--	--	Q9FGJ3	538	1.30E-53	Nuclear transcription factor Y subunit B-2 OS=Arabidopsis thaliana OX=3702 GN=NFYB2 PE=1 SV=1	PF00125	Core histone H2A/H2B/H3/H4	--	--	GO:0003677	DNA binding	--	--	--	--
Cluster-181.8808	2272.95	922.581	1.3006	1.16e-32	8.42e-31	10860425	PRQ24090.1	770	2.50E-79	putative small auxin-up RNA [Rosa chinensis]	XM_004290319.2	XM_004290319	349	0	PREDICTED: Fragaria vesca subsp. vesca auxin-induced protein 10A5 (LOC101292854), mRNA	K14488	SAUR	SAUR family protein	http://www.genome.jp/dbget-bin/www_bget?ko:K14488	O65695	172	2.50E-11	Auxin-responsive protein SAUR50 OS=Arabidopsis thaliana OX=3702 GN=SAUR50 PE=1 SV=1	PF02519	Auxin responsive protein	GO:0009733	response to auxin	--	--	--	--	--	--
Cluster-11366.0	52.9369	420.994	-2.992	1.32e-32	9.54e-31	10932413	XP_024178595.1	2301	2.40E-256	protein ANTI-SILENCING 1-like [Rosa chinensis]	XR_906784.1	XR_906784	435	0	PREDICTED: Fragaria vesca subsp. vesca uncharacterized LOC101302286 (LOC101302286), transcript variant X6, misc_RNA	--	--	--	--	Q9LYE3	397	6.70E-37	Protein ANTI-SILENCING 1 OS=Arabidopsis thaliana OX=3702 GN=ASI1 PE=4 SV=2	PF01426//PF00076	BAH domain//RNA recognition motif. (a.k.a. RRM, RBD, or RNP domain)	--	--	GO:0003682//GO:0003676	chromatin binding//nucleic acid binding	GO:0000785	chromatin	--	--
Cluster-181.5947	1352.25	3281.87	-1.2783	1.45e-32	1.04e-30	10953628	XP_024157075.1	2107	5.90E-234	putative E3 ubiquitin-protein ligase XBAT31 isoform X1 [Rosa chinensis]	XM_004294456.2	XM_004294456	1463	0	PREDICTED: Fragaria vesca subsp. vesca putative E3 ubiquitin-protein ligase XBAT31 (LOC101296357), mRNA	--	--	--	--	Q94B55	1591	1.90E-175	Putative E3 ubiquitin-protein ligase XBAT31 OS=Arabidopsis thaliana OX=3702 GN=XBAT31 PE=2 SV=1	PF13606//PF00023//PF02522//PF13639	Ankyrin repeat//Ankyrin repeat//Aminoglycoside 3-N-acetyltransferase//Ring finger domain	GO:0046677//GO:0042967	response to antibiotic//acyl-carrier-protein biosynthetic process	GO:0005515//GO:0008270//GO:0046353	protein binding//zinc ion binding//aminoglycoside 3-N-acetyltransferase activity	--	--	--	--
Cluster-181.12514	649.662	1813.64	-1.4799	1.8e-32	1.29e-30	--	--	--	--	--	XM_004307423.2	XM_004307423	681	0	PREDICTED: Fragaria vesca subsp. vesca tropinone reductase homolog (LOC101299236), mRNA	K08081	TR1	tropinone reductase I	http://www.genome.jp/dbget-bin/www_bget?ko:K08081	Q9LHT0	944	1.10E-100	Tropinone reductase homolog At5g06060 OS=Arabidopsis thaliana OX=3702 GN=At5g06060 PE=2 SV=1	PF00241//PF01370//PF00106	Cofilin/tropomyosin-type actin-binding protein//NAD dependent epimerase/dehydratase family//short chain dehydrogenase	GO:0008152	metabolic process	GO:0003779//GO:0003824//GO:0016491//GO:0050662	actin binding//catalytic activity//oxidoreductase activity//coenzyme binding	GO:0005622	intracellular	--	--
Cluster-181.9047	1144.02	345.923	1.7252	1.94e-32	1.39e-30	--	--	--	--	--	XM_011471019.1	XM_011471019	480	0	PREDICTED: Fragaria vesca subsp. vesca protein trichome birefringence-like 36 (LOC101311052), transcript variant X4, mRNA	--	--	--	--	Q940H3	796	2.60E-83	Protein trichome birefringence-like 36 OS=Arabidopsis thaliana OX=3702 GN=TBL36 PE=2 SV=1	PF01119	DNA mismatch repair protein, C-terminal domain	GO:0006298	mismatch repair	GO:0030983//GO:0005524	mismatched DNA binding//ATP binding	--	--	--	--
Cluster-181.14907	1488.87	502.792	1.5657	1.96e-32	1.4e-30	10959416	XP_024163310.1	2174	2.00E-241	uncharacterized protein LOC112170299 isoform X1 [Rosa chinensis]	XM_011459434.1	XM_011459434	868	0	PREDICTED: Fragaria vesca subsp. vesca uncharacterized LOC101295868 (LOC101295868), transcript variant X4, mRNA	--	--	--	--	Q84V03	297	4.20E-25	F-box protein At2g16365 OS=Arabidopsis thaliana OX=3702 GN=At2g16365 PE=2 SV=2	--	--	--	--	--	--	--	--	--	--
Cluster-181.10189	6585.83	3214.93	1.0344	2.01e-32	1.43e-30	10867379	PRQ31044.1	3664	0.00E+00	putative phosphoenolpyruvate carboxylase [Rosa chinensis]	XM_011462481.1	XM_011462481	1977	0	PREDICTED: Fragaria vesca subsp. vesca phosphoenolpyruvate carboxylase 2 (LOC101309134), transcript variant X2, mRNA	K01595	ppc	phosphoenolpyruvate carboxylase	http://www.genome.jp/dbget-bin/www_bget?ko:K01595	P27154	3326	0.00E+00	Phosphoenolpyruvate carboxylase OS=Nicotiana tabacum OX=4097 GN=PPC PE=2 SV=1	PF00311//PF14010//PF07840//PF06422//PF08054//PF10391	Phosphoenolpyruvate carboxylase//Phosphoenolpyruvate carboxylase//FadR C-terminal domain//CDR ABC transporter//Leucine operon leader peptide//Fingers domain of DNA polymerase lambda	GO:0006099//GO:0006094//GO:0009098//GO:0019643//GO:0015977//GO:0006810//GO:0019217	tricarboxylic acid cycle//gluconeogenesis//leucine biosynthetic process//reductive tricarboxylic acid cycle//carbon fixation//transport//regulation of fatty acid metabolic process	GO:0008964//GO:0005524//GO:0042626//GO:0034061//GO:0000062//GO:0003677	phosphoenolpyruvate carboxylase activity//ATP binding//ATPase activity, coupled to transmembrane movement of substances//DNA polymerase activity//fatty-acyl-CoA binding//DNA binding	GO:0016021//GO:0005634	integral component of membrane//nucleus	--	--
Cluster-181.18381	105.298	600.332	-2.5067	2.04e-32	1.45e-30	--	--	--	--	--	--	--	--	--	--	--	--	--	--	--	--	--	--	--	--	--	--	--	--	--	--	--	--
Cluster-181.3602	669.813	135.426	2.3063	2.25e-32	1.59e-30	10939938	XP_024186884.1	1206	1.60E-129	pectin acetylesterase 3-like [Rosa chinensis]	XM_004288617.2	XM_004288617	566	0	PREDICTED: Fragaria vesca subsp. vesca pectin acetylesterase 3 (LOC101297778), transcript variant X2, mRNA	--	--	--	--	O80731	813	2.70E-85	Pectin acetylesterase 3 OS=Arabidopsis thaliana OX=3702 GN=PAE3 PE=2 SV=1	PF03283	Pectinacetylesterase	--	--	GO:0016787	hydrolase activity	--	--	--	--
Cluster-181.9379	9993.35	22237.6	-1.1539	2.46e-32	1.74e-30	--	--	--	--	--	XM_004295057.2	XM_004295057	1302	0	PREDICTED: Fragaria vesca subsp. vesca acetate/butyrate--CoA ligase AAE7, peroxisomal (LOC101314929), mRNA	--	--	--	--	Q8VZF1	2111	1.60E-235	Acetate/butyrate--CoA ligase AAE7, peroxisomal OS=Arabidopsis thaliana OX=3702 GN=AAE7 PE=1 SV=1	PF00501	AMP-binding enzyme	GO:0008152	metabolic process	GO:0003824	catalytic activity	--	--	--	--
Cluster-181.16116	2775.98	148.127	4.2288	2.59e-32	1.83e-30	10874382	PRQ38047.1	470	1.20E-44	putative bifunctional inhibitor..plant lipid transfer protein..seed storage helical [Rosa chinensis]	XM_004296651.2	XM_004296651	272	2.23E-138	PREDICTED: Fragaria vesca subsp. vesca putative lipid-transfer protein DIR1 (LOC101311750), mRNA	--	--	--	--	Q8W453	226	1.10E-17	Putative lipid-transfer protein DIR1 OS=Arabidopsis thaliana OX=3702 GN=DIR1 PE=1 SV=1	PF00524	E1 Protein, N terminal domain	--	--	GO:0016817	hydrolase activity, acting on acid anhydrides	--	--	--	--
Cluster-181.8994	1534.88	3508.36	-1.1921	2.64e-32	1.86e-30	4851757	XP_011466953.1	2064	5.10E-229	PREDICTED: glycogen synthase kinase-3 homolog MsK-3 isoform X2 [Fragaria vesca subsp. vesca]	XM_011468651.1	XM_011468651	1276	0	PREDICTED: Fragaria vesca subsp. vesca glycogen synthase kinase-3 homolog MsK-3 (LOC101313842), transcript variant X2, mRNA	K03083	GSK3B	glycogen synthase kinase 3 beta	http://www.genome.jp/dbget-bin/www_bget?ko:K03083	P51139	1989	1.20E-221	Glycogen synthase kinase-3 homolog MsK-3 OS=Medicago sativa OX=3879 GN=MSK-3 PE=2 SV=2	PF00069//PF07714//PF06293//PF04815//PF05445	Protein kinase domain//Protein tyrosine kinase//Lipopolysaccharide kinase (Kdo/WaaP) family//Sec23/Sec24 helical domain//Poxvirus serine/threonine protein kinase	GO:0006468//GO:0006888//GO:0006886	protein phosphorylation//ER to Golgi vesicle-mediated transport//intracellular protein transport	GO:0016773//GO:0004672//GO:0005524	phosphotransferase activity, alcohol group as acceptor//protein kinase activity//ATP binding	GO:0016020//GO:0030127	membrane//COPII vesicle coat	--	--
Cluster-181.12394	6018.11	2863.12	1.0715	2.69e-32	1.89e-30	10884367	PRQ48032.1	1255	6.60E-135	putative transcription factor AP2-EREBP family [Rosa chinensis]	XM_011465622.1	XM_011465622	637	0	PREDICTED: Fragaria vesca subsp. vesca floral homeotic protein APETALA 2-like (LOC101313055), transcript variant X3, mRNA	K09284	AP2	AP2-like factor, euAP2 lineage	http://www.genome.jp/dbget-bin/www_bget?ko:K09284	P47927	734	7.90E-76	Floral homeotic protein APETALA 2 OS=Arabidopsis thaliana OX=3702 GN=AP2 PE=1 SV=1	PF00847//PF09445	AP2 domain//RNA cap guanine-N2 methyltransferase	GO:0001510//GO:0009452//GO:0006355	RNA methylation//7-methylguanosine RNA capping//regulation of transcription, DNA-templated	GO:0008168//GO:0003700	methyltransferase activity//transcription factor activity, sequence-specific DNA binding	GO:0005667	transcription factor complex	--	--
Cluster-181.13860	2409.4	957.481	1.3311	3.46e-32	2.43e-30	10852696	PRQ16361.1	2486	6.00E-278	hypothetical protein RchiOBHm_Chr7g0183381 [Rosa chinensis]	XM_004299237.2	XM_004299237	1431	0	PREDICTED: Fragaria vesca subsp. vesca protein COBRA-like (LOC101307205), mRNA	--	--	--	--	Q94KT8	1967	4.20E-219	Protein COBRA OS=Arabidopsis thaliana OX=3702 GN=COB PE=2 SV=1	PF04833//PF07962	COBRA-like protein//Replication Fork Protection Component Swi3	GO:0007049//GO:0016049//GO:0010215//GO:0006974//GO:0048478	cell cycle//cell growth//cellulose microfibril organization//cellular response to DNA damage stimulus//replication fork protection	--	--	GO:0031225//GO:0005634	anchored component of membrane//nucleus	--	--
Cluster-181.8910	782.575	107.542	2.8639	3.89e-32	2.73e-30	--	--	--	--	--	XR_905865.1	XR_905865	270	4.53E-137	PREDICTED: Fragaria vesca subsp. vesca thioredoxin H2-like (LOC101290855), transcript variant X2, misc_RNA	K03671	trxA	thioredoxin 1	http://www.genome.jp/dbget-bin/www_bget?ko:K03671	Q38879	327	3.20E-29	Thioredoxin H2 OS=Arabidopsis thaliana OX=3702 GN=TRX2 PE=2 SV=2	PF00462//PF08534//PF00578//PF00085	Glutaredoxin//Redoxin//AhpC/TSA family//Thioredoxin	GO:0045454//GO:0006118//GO:0055114	cell redox homeostasis//obsolete electron transport//oxidation-reduction process	GO:0009055//GO:0016491//GO:0015035//GO:0016209	electron carrier activity//oxidoreductase activity//protein disulfide oxidoreductase activity//antioxidant activity	--	--	KOG0907	Thioredoxin
Cluster-181.9557	2213.52	847.024	1.3854	4.31e-32	3.01e-30	10929731	XP_024175411.1	1236	7.90E-133	NAD-dependent malic enzyme 2, mitochondrial isoform X3 [Rosa chinensis]	XM_004306766.2	XM_004306766	788	0	PREDICTED: Fragaria vesca subsp. vesca NAD-dependent malic enzyme 59 kDa isoform, mitochondrial (LOC101311315), mRNA	K00028	E1.1.1.39	malate dehydrogenase (decarboxylating)	http://www.genome.jp/dbget-bin/www_bget?ko:K00028	Q8L7K9	975	6.70E-104	NAD-dependent malic enzyme 2, mitochondrial OS=Arabidopsis thaliana OX=3702 GN=NAD-ME2 PE=1 SV=1	PF00292//PF03949//PF01160	'Paired box' domain//Malic enzyme, NAD binding domain//Vertebrate endogenous opioids neuropeptide	GO:0006090//GO:0015976//GO:0007218//GO:0055114//GO:0006099//GO:0006108//GO:0006355	pyruvate metabolic process//carbon utilization//neuropeptide signaling pathway//oxidation-reduction process//tricarboxylic acid cycle//malate metabolic process//regulation of transcription, DNA-templated	GO:0051287//GO:0003677//GO:0004471	NAD binding//DNA binding//malate dehydrogenase (decarboxylating) (NAD+) activity	--	--	KOG1257	NADP+-dependent malic enzyme
Cluster-181.22708	69.9661	471.868	-2.7569	4.78e-32	3.34e-30	10863312	PRQ26977.1	1201	4.80E-129	putative ELO family protein [Rosa chinensis]	XM_011461275.1	XM_011461275	592	0	PREDICTED: Fragaria vesca subsp. vesca elongation of fatty acids protein 3-like (LOC101312902), mRNA	--	--	--	--	Q9SYY4	755	1.10E-78	Elongation of fatty acids protein 3-like OS=Arabidopsis thaliana OX=3702 GN=HOS3 PE=2 SV=1	PF01151	GNS1/SUR4 family	--	--	--	--	GO:0016021	integral component of membrane	--	--
Cluster-181.18191	834.183	186.462	2.1602	4.83e-32	3.37e-30	--	--	--	--	--	XM_004299340.2	XM_004299340	1658	0	PREDICTED: Fragaria vesca subsp. vesca protein IQ-DOMAIN 31 (LOC101313512), mRNA	--	--	--	--	Q8L4D8	1052	7.20E-113	Protein IQ-DOMAIN 31 OS=Arabidopsis thaliana OX=3702 GN=IQD31 PE=1 SV=1	PF01114//PF00612	Colipase, N-terminal domain//IQ calmodulin-binding motif	GO:0016042//GO:0007586	lipid catabolic process//digestion	GO:0008047//GO:0005515	enzyme activator activity//protein binding	GO:0005576	extracellular region	--	--
Cluster-181.10592	1171.1	3172.47	-1.4366	5.56e-32	3.87e-30	8461716	ARN61030.1	407	8.00E-37	heat shock transcription factor protein 8 [Fragaria x ananassa]	XM_004304292.2	XM_004304292	344	7.39E-178	PREDICTED: Fragaria vesca subsp. vesca heat stress transcription factor B-3 (LOC101307517), mRNA	K09419	HSFF	heat shock transcription factor, other eukaryote	http://www.genome.jp/dbget-bin/www_bget?ko:K09419	--	--	--	--	--	--	--	--	--	--	--	--	--	--
Cluster-181.11816	243.66	941.937	-1.9489	5.63e-32	3.91e-30	10954609	XP_024158117.1	5562	0.00E+00	serine..threonine-protein kinase BRI1-like 1 [Rosa chinensis]	XM_004296060.2	XM_004296060	3533	0	PREDICTED: Fragaria vesca subsp. vesca receptor-like protein kinase BRI1-like 3 (LOC101311558), mRNA	--	--	--	--	Q9ZWC8	3761	0.00E+00	Serine/threonine-protein kinase BRI1-like 1 OS=Arabidopsis thaliana OX=3702 GN=BRL1 PE=1 SV=1	PF13855//PF06007//PF00560//PF07714//PF00069	Leucine rich repeat//Phosphonate metabolism protein PhnJ//Leucine Rich Repeat//Protein tyrosine kinase//Protein kinase domain	GO:0019700//GO:0006468//GO:0042916	organic phosphonate catabolic process//protein phosphorylation//alkylphosphonate transport	GO:0005515//GO:0005524//GO:0016829//GO:0004672	protein binding//ATP binding//lyase activity//protein kinase activity	--	--	--	--
Cluster-181.9046	626.417	1856.69	-1.5663	7.08e-32	4.91e-30	--	--	--	--	--	XM_004307091.2	XM_004307091	216	1.22E-106	PREDICTED: Fragaria vesca subsp. vesca ATP phosphoribosyltransferase 1, chloroplastic-like (LOC101290805), mRNA	K00765	hisG	ATP phosphoribosyltransferase	http://www.genome.jp/dbget-bin/www_bget?ko:K00765	Q8GSJ1	389	5.20E-36	ATP phosphoribosyltransferase 2, chloroplastic OS=Arabidopsis thaliana OX=3702 GN=HISN1B PE=1 SV=1	PF01634//PF02891	ATP phosphoribosyltransferase//MIZ/SP-RING zinc finger	GO:0000105//GO:0006547	histidine biosynthetic process//histidine metabolic process	GO:0003879//GO:0008270	ATP phosphoribosyltransferase activity//zinc ion binding	GO:0005737	cytoplasm	--	--
Cluster-5259.0	11.7378	1020.15	-6.4245	7.16e-32	4.95e-30	10888275	PRQ51940.1	1940	9.40E-215	putative 12-oxophytodienoate reductase [Rosa chinensis]	XM_004287576.2	XM_004287576	651	0	PREDICTED: Fragaria vesca subsp. vesca 12-oxophytodienoate reductase 3-like (LOC101292447), mRNA	K05894	OPR	12-oxophytodienoic acid reductase	http://www.genome.jp/dbget-bin/www_bget?ko:K05894	Q9FEW9	1369	7.00E-150	12-oxophytodienoate reductase 3 OS=Solanum lycopersicum OX=4081 GN=OPR3 PE=1 SV=1	PF00724	NADH:flavin oxidoreductase / NADH oxidase family	GO:0055114	oxidation-reduction process	GO:0016491//GO:0010181	oxidoreductase activity//FMN binding	--	--	KOG0134	NADH:flavin oxidoreductase/12-oxophytodienoate reductase
Cluster-5756.0	16.0267	311.868	-4.2707	7.81e-32	5.39e-30	--	--	--	--	--	XM_004303080.2	XM_004303080	753	0	PREDICTED: Fragaria vesca subsp. vesca dnaJ homolog subfamily B member 4-like (LOC101312363), mRNA	K09510	DNAJB4	DnaJ homolog subfamily B member 4	http://www.genome.jp/dbget-bin/www_bget?ko:K09510	Q5R8J8	666	2.30E-68	DnaJ homolog subfamily B member 4 OS=Pongo abelii OX=9601 GN=DNAJB4 PE=2 SV=1	--	--	--	--	--	--	--	--	--	--
Cluster-181.5219	95.3058	538.682	-2.4974	8.48e-32	5.84e-30	10880933	PRQ44598.1	2594	1.90E-290	putative processing peptidase [Rosa chinensis]	XM_004303010.2	XM_004303010	1363	0	PREDICTED: Fragaria vesca subsp. vesca carboxyl-terminal-processing peptidase 3, chloroplastic (LOC101290779), mRNA	--	--	--	--	F4J3G5	1704	1.40E-188	Carboxyl-terminal-processing peptidase 3, chloroplastic OS=Arabidopsis thaliana OX=3702 GN=CTPA3 PE=3 SV=1	PF13180//PF00595//PF03572	PDZ domain//PDZ domain (Also known as DHR or GLGF)//Peptidase family S41	GO:0006508	proteolysis	GO:0008236//GO:0005515	serine-type peptidase activity//protein binding	--	--	--	--
Cluster-181.13048	2211.4	877.354	1.3337	8.96e-32	6.16e-30	10946684	XP_024194439.1	764	1.90E-78	E3 ubiquitin-protein ligase RHA2A-like [Rosa chinensis]	XM_004300900.2	XM_004300900	313	7.33E-161	PREDICTED: Fragaria vesca subsp. vesca E3 ubiquitin-protein ligase RHA2A (LOC101310322), mRNA	K16282	RHA2	E3 ubiquitin-protein ligase RHA2	http://www.genome.jp/dbget-bin/www_bget?ko:K16282	Q9ZT50	400	1.40E-37	E3 ubiquitin-protein ligase RHA2A OS=Arabidopsis thaliana OX=3702 GN=RHA2A PE=1 SV=1	PF00097//PF12861//PF12906//PF12678//PF00628//PF03119//PF17123//PF16685//PF13639//PF14634	Zinc finger, C3HC4 type (RING finger)//Anaphase-promoting complex subunit 11 RING-H2 finger//RING-variant domain//RING-H2 zinc finger//PHD-finger//NAD-dependent DNA ligase C4 zinc finger domain//RING-like zinc finger//zinc RING finger of MSL2//Ring finger	GO:0006260//GO:0006281//GO:0016567	DNA replication//DNA repair//protein ubiquitination	GO:0008270//GO:0003911//GO:0046872//GO:0061630//GO:0005515//GO:0004842	zinc ion binding//DNA ligase (NAD+) activity//metal ion binding//ubiquitin protein ligase activity//protein binding//ubiquitin-protein transferase activity	GO:0005680	anaphase-promoting complex	KOG0800	FOG: Predicted E3 ubiquitin ligase
Cluster-181.11365	5503.75	2695.19	1.0299	9.66e-32	6.63e-30	9086741	XP_021821062.1	3551	0.00E+00	alpha,alpha-trehalose-phosphate synthase [UDP-forming] 6 [Prunus avium]	XM_011464858.1	XM_011464858	1913	0	PREDICTED: Fragaria vesca subsp. vesca alpha,alpha-trehalose-phosphate synthase [UDP-forming] 6 (LOC101291233), mRNA	K16055	TPS	trehalose 6-phosphate synthase/phosphatase	http://www.genome.jp/dbget-bin/www_bget?ko:K16055	Q94AH8	3251	0.00E+00	Alpha,alpha-trehalose-phosphate synthase [UDP-forming] 6 OS=Arabidopsis thaliana OX=3702 GN=TPS6 PE=1 SV=2	PF02358//PF00982	Trehalose-phosphatase//Glycosyltransferase family 20	GO:0005992	trehalose biosynthetic process	GO:0003824	catalytic activity	--	--	--	--
Cluster-181.453	13.2305	291.918	-4.4472	1.01e-31	6.93e-30	10888245	PRQ51910.1	1047	2.90E-111	putative transcription factor interactor and regulator Znf-B family [Rosa chinensis]	XM_004303777.2	XM_004303777	426	0	PREDICTED: Fragaria vesca subsp. vesca B-box zinc finger protein 32 (LOC101291940), mRNA	--	--	--	--	Q9LJB7	204	7.40E-15	B-box zinc finger protein 32 OS=Arabidopsis thaliana OX=3702 GN=BBX32 PE=1 SV=1	PF09328//PF00643	Domain of unknown function (DUF1984)//B-box zinc finger	GO:0046938//GO:0010038	phytochelatin biosynthetic process//response to metal ion	GO:0016756//GO:0008270//GO:0046872	glutathione gamma-glutamylcysteinyltransferase activity//zinc ion binding//metal ion binding	GO:0005622	intracellular	--	--
Cluster-181.5749	1784.32	5079.61	-1.5087	1.07e-31	7.29e-30	10945708	XP_024193361.1	1350	3.70E-146	sugar transport protein 13-like [Rosa chinensis]	XM_004296855.2	XM_004296855	703	0	PREDICTED: Fragaria vesca subsp. vesca sugar transport protein 13 (LOC101303895), mRNA	--	--	--	--	Q10PW9	1139	4.90E-123	Sugar transport protein MST4 OS=Oryza sativa subsp. japonica OX=39947 GN=MST4 PE=1 SV=1	PF07690//PF09771//PF00083	Major Facilitator Superfamily//Transmembrane protein 188//Sugar (and other) transporter	GO:0035307//GO:0055085	positive regulation of protein dephosphorylation//transmembrane transport	GO:0022857	transmembrane transporter activity	GO:0071595//GO:0016021	Nem1-Spo7 phosphatase complex//integral component of membrane	--	--
Cluster-181.10333	2863.65	1183.81	1.2747	1.11e-31	7.53e-30	3988882	XP_009374520.1	2502	1.50E-279	PREDICTED: oligopeptide transporter 3 [Pyrus x bretschneideri]	XM_004295282.2	XM_004295282	1400	0	PREDICTED: Fragaria vesca subsp. vesca oligopeptide transporter 3 (LOC101292000), mRNA	--	--	--	--	O23482	2407	7.10E-270	Oligopeptide transporter 3 OS=Arabidopsis thaliana OX=3702 GN=OPT3 PE=2 SV=3	PF03169	OPT oligopeptide transporter protein	GO:0055085	transmembrane transport	--	--	--	--	--	--
Cluster-181.1265	28.2063	390.844	-3.7898	1.39e-31	9.42e-30	1979720	AFW98802.1	1937	4.10E-214	MLO protein 2 [Rosa multiflora]	JX847132.1	JX847132	1179	0	Rosa multiflora MLO protein 2 (MLO2) mRNA, complete cds	K08472	MLO	mlo protein	http://www.genome.jp/dbget-bin/www_bget?ko:K08472	Q94KB7	1372	6.20E-150	MLO-like protein 6 OS=Arabidopsis thaliana OX=3702 GN=MLO6 PE=2 SV=2	PF12603//PF03094//PF15050	Protein of unknown function (DUF3770)//Mlo family//SCIMP protein	GO:0006952//GO:0006144	defense response//purine nucleobase metabolic process	GO:0003968	RNA-directed RNA polymerase activity	GO:0031379//GO:0001772//GO:0097197//GO:0016021	RNA-directed RNA polymerase complex//immunological synapse//tetraspanin-enriched microdomain//integral component of membrane	--	--
Cluster-181.12952	4239.01	1916.08	1.1453	1.97e-31	1.34e-29	10954211	XP_024157697.1	4748	0.00E+00	LOW QUALITY PROTEIN: phototropin-1 [Rosa chinensis]	KU699408.1	KU699408	3114	0	Rosa palustris isolate IANR_2006406 putative LOV domain-containing protein mRNA, complete cds	K08282	E2.7.11.1	non-specific serine/threonine protein kinase	http://www.genome.jp/dbget-bin/www_bget?ko:K08282	O48963	3519	0.00E+00	Phototropin-1 OS=Arabidopsis thaliana OX=3702 GN=PHOT1 PE=1 SV=1	PF00989//PF00069//PF08447//PF07714//PF12356	PAS fold//Protein kinase domain//PAS fold//Protein tyrosine kinase//Protein of unknown function (DUF3643)	GO:0006355//GO:0016567//GO:0032465//GO:0006468//GO:0006915	regulation of transcription, DNA-templated//protein ubiquitination//regulation of cytokinesis//protein phosphorylation//apoptotic process	GO:0004842//GO:0004672//GO:0005524//GO:0005515	ubiquitin-protein transferase activity//protein kinase activity//ATP binding//protein binding	--	--	--	--
Cluster-181.11523	550.521	1841.8	-1.74	2.24e-31	1.52e-29	10934849	XP_024181332.1	1730	5.40E-190	heat stress transcription factor A-4c-like [Rosa chinensis]	XM_004303161.2	XM_004303161	974	0	PREDICTED: Fragaria vesca subsp. vesca heat stress transcription factor A-4c-like (LOC101290970), mRNA	K09419	HSFF	heat shock transcription factor, other eukaryote	http://www.genome.jp/dbget-bin/www_bget?ko:K09419	Q94J16	591	3.00E-59	Heat stress transcription factor A-4b OS=Oryza sativa subsp. japonica OX=39947 GN=HSFA4B PE=2 SV=1	PF00447//PF10473//PF00178//PF04111	HSF-type DNA-binding//Leucine-rich repeats of kinetochore protein Cenp-F/LEK1//Ets-domain//Autophagy protein Apg6	GO:0006355//GO:0006914	regulation of transcription, DNA-templated//autophagy	GO:0003700//GO:0045502//GO:0008134//GO:0043565//GO:0042803	transcription factor activity, sequence-specific DNA binding//dynein binding//transcription factor binding//sequence-specific DNA binding//protein homodimerization activity	GO:0005634//GO:0005667//GO:0030286	nucleus//transcription factor complex//dynein complex	--	--
Cluster-181.10449	1942.77	4337.93	-1.1585	2.27e-31	1.53e-29	4853312	XP_011458680.1	1301	3.50E-140	PREDICTED: uncharacterized protein LOC101314427 isoform X2 [Fragaria vesca subsp. vesca]	XM_011460378.1	XM_011460378	788	0	PREDICTED: Fragaria vesca subsp. vesca uncharacterized LOC101314427 (LOC101314427), transcript variant X2, mRNA	--	--	--	--	--	--	--	--	PF04513//PF03233//PF04048//PF00038//PF04111	Baculovirus polyhedron envelope protein, PEP, C terminus//Aphid transmission protein//Sec8 exocyst complex component specific domain//Intermediate filament protein//Autophagy protein Apg6	GO:0019089//GO:0015031//GO:0006904//GO:0006914	transmission of virus//protein transport//vesicle docking involved in exocytosis//autophagy	GO:0005198	structural molecule activity	GO:0000145//GO:0019031//GO:0005882//GO:0019028	exocyst//viral envelope//intermediate filament//viral capsid	--	--
Cluster-181.8640	1209.78	305.051	1.9875	2.42e-31	1.63e-29	7114257	OEL34931.1	842	1.60E-87	Tubulin beta-7 chain [Dichanthelium oligosanthes]	KC514921.1	KC514921	504	0	Rosa hybrid cultivar beta-tubulin-2 (TUB2) mRNA, complete cds	K07375	TUBB	tubulin beta	http://www.genome.jp/dbget-bin/www_bget?ko:K07375	P12411	814	1.30E-85	Tubulin beta-1 chain OS=Arabidopsis thaliana OX=3702 GN=TUBB1 PE=2 SV=1	PF00091	Tubulin/FtsZ family, GTPase domain	--	--	GO:0003924	GTPase activity	--	--	KOG1375	Beta tubulin
Cluster-181.17350	653.371	1751.11	-1.4221	3.11e-31	2.09e-29	10961131	XP_024165203.1	389	6.00E-35	NADH dehydrogenase [ubiquinone] iron-sulfur protein 4, mitochondrial-like isoform X1 [Rosa chinensis]	XM_004290930.2	XM_004290930	198	6.47E-97	PREDICTED: Fragaria vesca subsp. vesca NADH dehydrogenase [ubiquinone] iron-sulfur protein 4, mitochondrial-like (LOC101315398), mRNA	K03937	NDUFS4	NADH dehydrogenase (ubiquinone) Fe-S protein 4	http://www.genome.jp/dbget-bin/www_bget?ko:K03937	Q9FJW4	195	8.60E-14	NADH dehydrogenase [ubiquinone] iron-sulfur protein 4, mitochondrial OS=Arabidopsis thaliana OX=3702 GN=FRO1 PE=1 SV=1	PF04800	ETC complex I subunit conserved region	GO:0022900	electron transport chain	GO:0016651	oxidoreductase activity, acting on NAD(P)H	--	--	KOG3389	NADH:ubiquinone oxidoreductase, NDUFS4/18 kDa subunit
Cluster-181.12728	614.486	2215.57	-1.848	3.26e-31	2.19e-29	10875607	PRQ39272.1	1166	6.90E-125	putative transcription factor C2H2 family [Rosa chinensis]	XM_004296816.2	XM_004296816	621	0	PREDICTED: Fragaria vesca subsp. vesca RING-H2 finger protein ATL2 (LOC101291619), mRNA	--	--	--	--	Q8L9T5	412	8.50E-39	RING-H2 finger protein ATL2 OS=Arabidopsis thaliana OX=3702 GN=ATL2 PE=2 SV=2	PF17122//PF00097//PF17123//PF06450//PF13639//PF14634//PF12678//PF12861	Zinc-finger//Zinc finger, C3HC4 type (RING finger)//RING-like zinc finger//Bacterial Na+/H+ antiporter B (NhaB)//Ring finger domain//zinc-RING finger domain//RING-H2 zinc finger//Anaphase-promoting complex subunit 11 RING-H2 finger	GO:0006885//GO:0015992//GO:0016567//GO:0006814	regulation of pH//proton transport//protein ubiquitination//sodium ion transport	GO:0046872//GO:0015385//GO:0008270//GO:0004842//GO:0005515	metal ion binding//sodium:proton antiporter activity//zinc ion binding//ubiquitin-protein transferase activity//protein binding	GO:0016021//GO:0005680	integral component of membrane//anaphase-promoting complex	--	--
Cluster-181.9251	3970.43	1782.72	1.1549	3.48e-31	2.33e-29	--	--	--	--	--	JQ791545.1	JQ791545	92	1.41E-37	Rosa rugosa Rdr1 homologous region genomic sequence	--	--	--	--	--	--	--	--	--	--	--	--	--	--	--	--	--	--
Cluster-181.11547	14538.1	6898.33	1.0756	3.55e-31	2.37e-29	10890967	PRQ54632.1	1920	3.20E-212	putative mitochondrial carrier protein [Rosa chinensis]	XM_011470513.1	XM_011470513	1190	0	PREDICTED: Fragaria vesca subsp. vesca ADP,ATP carrier protein 1, mitochondrial (LOC101294394), mRNA	K05863	SLC25A4S, ANT	solute carrier family 25 (mitochondrial adenine nucleotide translocator), member 4/5/6/31	http://www.genome.jp/dbget-bin/www_bget?ko:K05863	O22342	1645	1.10E-181	ADP,ATP carrier protein 1, mitochondrial OS=Gossypium hirsutum OX=3635 GN=ANT1 PE=2 SV=1	PF01844	HNH endonuclease	--	--	GO:0003676//GO:0004519	nucleic acid binding//endonuclease activity	--	--	KOG0749	Mitochondrial ADP/ATP carrier proteins
Cluster-181.7285	1341.56	440.44	1.6065	3.56e-31	2.37e-29	10875687	PRQ39352.1	261	4.90E-20	hypothetical protein RchiOBHm_Chr4g0424231 [Rosa chinensis]	XM_011463459.1	XM_011463459	563	0	PREDICTED: Fragaria vesca subsp. vesca extensin-like (LOC105350680), mRNA	--	--	--	--	--	--	--	--	--	--	--	--	--	--	--	--	--	--
Cluster-181.5074	1212.81	2858.01	-1.2361	4.46e-31	2.97e-29	--	--	--	--	--	XM_011467216.1	XM_011467216	1238	0	PREDICTED: Fragaria vesca subsp. vesca probable pectin methyltransferase QUA2 (LOC101313218), transcript variant X4, mRNA	--	--	--	--	Q9C9Q8	1718	7.60E-190	Probable pectin methyltransferase QUA2 OS=Arabidopsis thaliana OX=3702 GN=QUA2 PE=1 SV=2	PF00322//PF06657//PF08241//PF00666//PF05175//PF03141//PF00895	Endothelin family//Centrosome microtubule-binding domain of Cep57//Methyltransferase domain//Cathelicidin//Methyltransferase small domain//Putative S-adenosyl-L-methionine-dependent methyltransferase//ATP synthase protein 8	GO:0019229//GO:0006952//GO:0008152//GO:0015986//GO:0015992	regulation of vasoconstriction//defense response//metabolic process//ATP synthesis coupled proton transport//proton transport	GO:0008017//GO:0015078//GO:0008168	microtubule binding//hydrogen ion transmembrane transporter activity//methyltransferase activity	GO:0000276//GO:0045298//GO:0005576	mitochondrial proton-transporting ATP synthase complex, coupling factor F(o)//tubulin complex//extracellular region	--	--
Cluster-181.11008	456.67	64.079	2.832	4.55e-31	3.03e-29	10877537	PRQ41202.1	798	1.40E-82	putative START-like domain, Bet v I type allergen [Rosa chinensis]	XM_004297607.2	XM_004297607	430	0	PREDICTED: Fragaria vesca subsp. vesca MLP-like protein 423 (LOC101315140), mRNA	--	--	--	--	Q93VR4	484	1.60E-47	MLP-like protein 423 OS=Arabidopsis thaliana OX=3702 GN=MLP423 PE=2 SV=1	PF00407	Pathogenesis-related protein Bet v I family	GO:0006952//GO:0009607	defense response//response to biotic stimulus	--	--	--	--	--	--
Cluster-181.12708	707.381	2230.53	-1.6572	4.92e-31	3.27e-29	--	--	--	--	--	XM_004296838.2	XM_004296838	242	9.48E-122	PREDICTED: Fragaria vesca subsp. vesca major allergen Pru av 1-like (LOC101298594), mRNA	--	--	--	--	O24248	465	1.90E-45	Major allergen Pru av 1 OS=Prunus avium OX=42229 GN=PRUA1 PE=1 SV=1	PF00407	Pathogenesis-related protein Bet v I family	GO:0006952//GO:0009607	defense response//response to biotic stimulus	--	--	--	--	--	--
Cluster-9421.0	11.4296	379.942	-5.0414	5.38e-31	3.56e-29	10877239	PRQ40904.1	331	2.80E-28	hypothetical protein RchiOBHm_Chr4g0441131 [Rosa chinensis]	--	--	--	--	--	--	--	--	--	--	--	--	--	PF00672	HAMP domain	GO:0007165	signal transduction	GO:0004871	signal transducer activity	GO:0016021	integral component of membrane	--	--
Cluster-181.1254	8.07276	293.519	-5.1477	5.61e-31	3.71e-29	--	--	--	--	--	XM_011467160.1	XM_011467160	767	0	PREDICTED: Fragaria vesca subsp. vesca probable vacuolar amino acid transporter YPQ2 (LOC101293205), transcript variant X2, mRNA	--	--	--	--	Q95XZ6	151	1.40E-08	Lysosomal amino acid transporter 1 OS=Caenorhabditis elegans OX=6239 GN=laat-1 PE=1 SV=2	PF11057//PF14089	Cortexin of kidney//KinB-signalling pathway activation in sporulation	GO:0045881	positive regulation of sporulation resulting in formation of a cellular spore	--	--	GO:0031224	intrinsic component of membrane	KOG2913	Predicted membrane protein
Cluster-181.586	5.90046	292.565	-5.6061	6.18e-31	4.08e-29	10871775	PRQ35440.1	2211	6.90E-246	putative RNA-directed DNA polymerase [Rosa chinensis]	XM_011459313.1	XM_011459313	617	0	PREDICTED: Fragaria vesca subsp. vesca glutamate receptor 2.2-like (LOC101309297), partial mRNA	--	--	--	--	--	--	--	--	PF09107//PF00098	Elongation factor SelB, winged helix//Zinc knuckle	GO:0006448//GO:0001514	regulation of translational elongation//selenocysteine incorporation	GO:0008270//GO:0005525//GO:0003676//GO:0003723//GO:0003746	zinc ion binding//GTP binding//nucleic acid binding//RNA binding//translation elongation factor activity	GO:0005840//GO:0005737	ribosome//cytoplasm	--	--
Cluster-181.5731	584.586	105.527	2.4688	6.32e-31	4.17e-29	10944855	XP_024192417.1	2178	2.40E-242	protein ECERIFERUM 26-like [Rosa chinensis]	XM_004296967.2	XM_004296967	920	0	PREDICTED: Fragaria vesca subsp. vesca protein ECERIFERUM 26-like (LOC101313401), mRNA	--	--	--	--	Q9LIS1	793	4.40E-83	Protein ECERIFERUM 26-like OS=Arabidopsis thaliana OX=3702 GN=CER26L PE=2 SV=1	PF02458	Transferase family	--	--	GO:0016747	transferase activity, transferring acyl groups other than amino-acyl groups	--	--	--	--
Cluster-181.11356	3155.84	1410.39	1.1622	6.83e-31	4.49e-29	10933922	XP_024180326.1	1360	1.50E-147	protein THYLAKOID FORMATION1, chloroplastic [Rosa chinensis]	XM_004293419.2	XM_004293419	893	0	PREDICTED: Fragaria vesca subsp. vesca protein THYLAKOID FORMATION1, chloroplastic (LOC101295688), mRNA	--	--	--	--	Q7XAB8	1002	2.30E-107	Protein THYLAKOID FORMATION1, chloroplastic OS=Solanum tuberosum OX=4113 GN=THF1 PE=2 SV=1	PF11264	Thylakoid formation protein	GO:0015979//GO:0010207	photosynthesis//photosystem II assembly	--	--	--	--	--	--
Cluster-181.217	50.3859	396.959	-2.9755	7.66e-31	5.02e-29	10954724	XP_024158235.1	507	1.90E-48	uncharacterized protein LOC112165801 isoform X1 [Rosa chinensis]	XM_011461650.1	XM_011461650	509	0	PREDICTED: Fragaria vesca subsp. vesca uncharacterized LOC101307567 (LOC101307567), transcript variant X3, mRNA	--	--	--	--	--	--	--	--	--	--	--	--	--	--	--	--	--	--
Cluster-181.17407	417.405	53.5191	2.9623	7.88e-31	5.14e-29	10947662	XP_024195512.1	1516	1.40E-165	homeobox-leucine zipper protein ATHB-13-like [Rosa chinensis]	XM_004297274.2	XM_004297274	1163	0	PREDICTED: Fragaria vesca subsp. vesca homeobox-leucine zipper protein ATHB-13 (LOC101310599), mRNA	K09338	HD-ZIP	homeobox-leucine zipper protein	http://www.genome.jp/dbget-bin/www_bget?ko:K09338	Q8LC03	879	4.70E-93	Homeobox-leucine zipper protein ATHB-13 OS=Arabidopsis thaliana OX=3702 GN=ATHB-13 PE=2 SV=2	PF10186//PF02183//PF06156//PF04977//PF10473//PF06005//PF08172//PF05920//PF07851//PF16331//PF06810//PF00046	Vacuolar sorting 38 and autophagy-related subunit 14//Homeobox associated leucine zipper//Protein of unknown function (DUF972)//Septum formation initiator//Leucine-rich repeats of kinetochore protein Cenp-F/LEK1//Protein of unknown function (DUF904)//CASP	GO:0006891//GO:0000917//GO:0070206//GO:0006260//GO:0006355//GO:0010508//GO:0043093//GO:0007049	intra-Golgi vesicle-mediated transport//barrier septum assembly//protein trimerization//DNA replication//regulation of transcription, DNA-templated//positive regulation of autophagy//FtsZ-dependent cytokinesis//cell cycle	GO:0003700//GO:0043565//GO:0042803//GO:0008134//GO:0045502//GO:0003677//GO:0005198	transcription factor activity, sequence-specific DNA binding//sequence-specific DNA binding//protein homodimerization activity//transcription factor binding//dynein binding//DNA binding//structural molecule activity	GO:0030286//GO:0030173//GO:0016021//GO:0005667//GO:0005737	dynein complex//integral component of Golgi membrane//integral component of membrane//transcription factor complex//cytoplasm	--	--
Cluster-181.8831	423.893	1386.12	-1.7078	8.26e-31	5.38e-29	10863230	PRQ26895.1	1946	2.80E-215	putative protein kinase CAMK-CAMKL-CHK1 family [Rosa chinensis]	XM_011461308.1	XM_011461308	942	0	PREDICTED: Fragaria vesca subsp. vesca CBL-interacting serine/threonine-protein kinase 5 (LOC105350006), mRNA	K07198	PRKAA, AMPK	5'-AMP-activated protein kinase, catalytic alpha subunit	http://www.genome.jp/dbget-bin/www_bget?ko:K07198	Q9LEU7	1430	8.60E-157	CBL-interacting serine/threonine-protein kinase 5 OS=Arabidopsis thaliana OX=3702 GN=CIPK5 PE=2 SV=1	PF03822//PF06293//PF00069//PF07714	NAF domain//Lipopolysaccharide kinase (Kdo/WaaP) family//Protein kinase domain//Protein tyrosine kinase	GO:0006468//GO:0007165	protein phosphorylation//signal transduction	GO:0004672//GO:0016773//GO:0005524	protein kinase activity//phosphotransferase activity, alcohol group as acceptor//ATP binding	GO:0016020	membrane	--	--
Cluster-181.15856	159.973	708.99	-2.1451	8.49e-31	5.52e-29	10857888	PRQ21553.1	418	1.10E-38	putative glycine hydroxymethyltransferase [Rosa chinensis]	XM_004307187.2	XM_004307187	155	2.15E-73	PREDICTED: Fragaria vesca subsp. vesca serine hydroxymethyltransferase 7 (LOC101297877), mRNA	K00600	glyA, SHMT	glycine hydroxymethyltransferase	http://www.genome.jp/dbget-bin/www_bget?ko:K00600	--	--	--	--	--	--	--	--	--	--	--	--	--	--
Cluster-181.11946	7537.1	483.112	3.9638	1.54e-30	1e-28	10861005	PRQ24670.1	386	1.60E-34	putative ABA..WDS induced protein [Rosa chinensis]	XM_004290456.2	XM_004290456	268	9.34E-136	PREDICTED: Fragaria vesca subsp. vesca oleosin-B4-like (LOC101315298), mRNA	--	--	--	--	--	--	--	--	PF02496	ABA/WDS induced protein	GO:0006950	response to stress	--	--	--	--	--	--
Cluster-181.9540	4579.63	2003.43	1.1931	1.81e-30	1.17e-28	10925652	XP_024190079.1	1223	1.30E-131	chlorophyll a-b binding protein 6A, chloroplastic [Rosa chinensis]	XM_004307347.2	XM_004307347	797	0	PREDICTED: Fragaria vesca subsp. vesca chlorophyll a-b binding protein 6, chloroplastic (LOC101299419), mRNA	K08907	LHCA1	light-harvesting complex I chlorophyll a/b binding protein 1	http://www.genome.jp/dbget-bin/www_bget?ko:K08907	P12360	1048	1.10E-112	Chlorophyll a-b binding protein 6A, chloroplastic OS=Solanum lycopersicum OX=4081 GN=CAB6A PE=2 SV=1	--	--	--	--	--	--	--	--	--	--
Cluster-181.10100	5920.92	2544.31	1.2182	2.38e-30	1.53e-28	--	--	--	--	--	XM_004294670.2	XM_004294670	682	0	PREDICTED: Fragaria vesca subsp. vesca pathogenesis-related genes transcriptional activator PTI6-like (LOC101291611), mRNA	K13434	PTI6	pathogenesis-related genes transcriptional activator PTI6	http://www.genome.jp/dbget-bin/www_bget?ko:K13434	O04682	459	2.70E-44	Pathogenesis-related genes transcriptional activator PTI6 OS=Solanum lycopersicum OX=4081 GN=PTI6 PE=2 SV=1	PF00847	AP2 domain	GO:0006355	regulation of transcription, DNA-templated	GO:0003700	transcription factor activity, sequence-specific DNA binding	GO:0005667	transcription factor complex	--	--
Cluster-181.13775	1304.6	2922	-1.163	2.65e-30	1.71e-28	10959038	XP_024162898.1	4751	0.00E+00	pentatricopeptide repeat-containing protein MRL1, chloroplastic [Rosa chinensis]	XM_004292100.2	XM_004292100	2338	0	PREDICTED: Fragaria vesca subsp. vesca pentatricopeptide repeat-containing protein MRL1, chloroplastic (LOC101297215), mRNA	--	--	--	--	Q0WLC6	2324	3.40E-260	Pentatricopeptide repeat-containing protein MRL1, chloroplastic OS=Arabidopsis thaliana OX=3702 GN=MRL1 PE=1 SV=2	PF13176//PF11808//PF00637	Tetratricopeptide repeat//Domain of unknown function (DUF3329)//Region in Clathrin and VPS	GO:0016192//GO:0006886//GO:0016310	vesicle-mediated transport//intracellular protein transport//phosphorylation	GO:0004673//GO:0005515	protein histidine kinase activity//protein binding	GO:0009365	protein histidine kinase complex	--	--
Cluster-181.18329	299.675	17.0002	4.1407	3.07e-30	1.97e-28	10864549	PRQ28214.1	668	2.80E-67	putative heavy metal-associated domain, HMA [Rosa chinensis]	XM_004293349.2	XM_004293349	713	0	PREDICTED: Fragaria vesca subsp. vesca neurofilament medium polypeptide-like (LOC101299839), mRNA	--	--	--	--	Q9C5D3	314	1.40E-27	Heavy metal-associated isoprenylated plant protein 7 OS=Arabidopsis thaliana OX=3702 GN=HIPP07 PE=1 SV=1	PF03547//PF00403//PF04006//PF00527	Membrane transport protein//Heavy-metal-associated domain//Mpp10 protein//E7 protein, Early protein	GO:0006364//GO:0055085//GO:0030001//GO:0006355	rRNA processing//transmembrane transport//metal ion transport//regulation of transcription, DNA-templated	GO:0046872//GO:0003677//GO:0003700	metal ion binding//DNA binding//transcription factor activity, sequence-specific DNA binding	GO:0005667//GO:0005634//GO:0005732//GO:0034457//GO:0016021	transcription factor complex//nucleus//small nucleolar ribonucleoprotein complex//Mpp10 complex//integral component of membrane	--	--
Cluster-181.8338	3165.11	1383.82	1.1937	3.49e-30	2.24e-28	10879947	PRQ43612.1	5875	0.00E+00	putative xenobiotic-transporting ATPase [Rosa chinensis]	XM_004304413.2	XM_004304413	3635	0	PREDICTED: Fragaria vesca subsp. vesca ABC transporter B family member 1 (LOC101297170), mRNA	K05658	ABCB1	ATP-binding cassette, subfamily B (MDR/TAP), member 1	http://www.genome.jp/dbget-bin/www_bget?ko:K05658	Q9ZR72	5129	0.00E+00	ABC transporter B family member 1 OS=Arabidopsis thaliana OX=3702 GN=ABCB1 PE=1 SV=1	PF00004//PF00664//PF06414//PF07728//PF00485//PF00005//PF01466//PF13304//PF01583//PF03193//PF00503	ATPase family associated with various cellular activities (AAA)//ABC transporter transmembrane region//Zeta toxin//AAA domain (dynein-related subfamily)//Phosphoribulokinase / Uridine kinase family//ABC transporter//Skp1 family, dimerisation domain//AAA d	GO:0008152//GO:0007186//GO:0006511//GO:0007165//GO:0055085//GO:0006144//GO:0006810//GO:0000103	metabolic process//G-protein coupled receptor signaling pathway//ubiquitin-dependent protein catabolic process//signal transduction//transmembrane transport//purine nucleobase metabolic process//transport//sulfate assimilation	GO:0019001//GO:0005525//GO:0003924//GO:0016301//GO:0016887//GO:0042626//GO:0004871//GO:0031683//GO:0005524//GO:0004020	guanyl nucleotide binding//GTP binding//GTPase activity//kinase activity//ATPase activity//ATPase activity, coupled to transmembrane movement of substances//signal transducer activity//G-protein beta/gamma-subunit complex binding//ATP binding//adenylylsul	GO:0016021	integral component of membrane	--	--
Cluster-181.8373	1383.66	491.549	1.4929	3.86e-30	2.47e-28	10876615	PRQ40280.1	978	4.10E-103	putative phosphoric monoester hydrolase [Rosa chinensis]	XM_004298988.2	XM_004298988	503	0	PREDICTED: Fragaria vesca subsp. vesca lipid phosphate phosphatase 2-like (LOC101304478), mRNA	--	--	--	--	Q9ZU49	641	2.20E-65	Lipid phosphate phosphatase 1 OS=Arabidopsis thaliana OX=3702 GN=LPP1 PE=2 SV=2	PF10890	Protein of unknown function (DUF2741)	GO:0022900	electron transport chain	--	--	GO:0005743//GO:0070469	mitochondrial inner membrane//respiratory chain	KOG3030	Lipid phosphate phosphatase and related enzymes of the PAP2 family
Cluster-181.8804	655.555	1821.38	-1.473	4.41e-30	2.81e-28	10865821	PRQ29486.1	1478	5.40E-161	putative ..S..-2-hydroxy-acid oxidase [Rosa chinensis]	XM_011461908.1	XM_011461908	790	0	PREDICTED: Fragaria vesca subsp. vesca peroxisomal (S)-2-hydroxy-acid oxidase GLO1 (LOC101295602), transcript variant X2, mRNA	K11517	HAO	(S)-2-hydroxy-acid oxidase	http://www.genome.jp/dbget-bin/www_bget?ko:K11517	O49506	1350	1.70E-147	Peroxisomal (S)-2-hydroxy-acid oxidase GLO5 OS=Arabidopsis thaliana OX=3702 GN=GLO5 PE=1 SV=1	PF03060//PF01645//PF02581//PF00478//PF00977//PF01070//PF01180	Nitronate monooxygenase//Conserved region in glutamate synthase//Thiamine monophosphate synthase/TENI//IMP dehydrogenase / GMP reductase domain//Histidine biosynthesis protein//FMN-dependent dehydrogenase//Dihydroorotate dehydrogenase	GO:0000105//GO:0006537//GO:0006807//GO:0055114//GO:0009228	histidine biosynthetic process//glutamate biosynthetic process//nitrogen compound metabolic process//oxidation-reduction process//thiamine biosynthetic process	GO:0016491//GO:0015930//GO:0004789//GO:0018580//GO:0016627//GO:0016638//GO:0003824	oxidoreductase activity//glutamate synthase activity//thiamine-phosphate diphosphorylase activity//nitronate monooxygenase activity//oxidoreductase activity, acting on the CH-CH group of donors//oxidoreductase activity, acting on the CH-NH2 group of donor	GO:0005737	cytoplasm	KOG0538	Glycolate oxidase
Cluster-181.14593	419.177	1263.29	-1.5903	4.47e-30	2.85e-28	10888595	PRQ52260.1	868	2.00E-90	hypothetical protein RchiOBHm_Chr2g0153531 [Rosa chinensis]	XM_011469379.1	XM_011469379	496	0	PREDICTED: Fragaria vesca subsp. vesca uncharacterized LOC105352373 (LOC105352373), mRNA	--	--	--	--	Q9LIE6	201	2.00E-14	VQ motif-containing protein 22 OS=Arabidopsis thaliana OX=3702 GN=VQ22 PE=2 SV=1	--	--	--	--	--	--	--	--	--	--
Cluster-181.10225	3158.98	1454.66	1.1189	4.65e-30	2.96e-28	10852964	PRQ16629.1	2001	1.40E-221	putative Heat shock protein 70 family [Rosa chinensis]	XM_004300443.2	XM_004300443	1138	0	PREDICTED: Fragaria vesca subsp. vesca luminal-binding protein (LOC101311193), mRNA	K09490	HSPA5, BIP	heat shock 70kDa protein 5	http://www.genome.jp/dbget-bin/www_bget?ko:K09490	Q03685	1886	1.40E-209	Luminal-binding protein 5 OS=Nicotiana tabacum OX=4097 GN=BIP5 PE=2 SV=1	PF01968//PF01528//PF02782//PF06723	Hydantoinase/oxoprolinase//Herpesvirus glycoprotein M//FGGY family of carbohydrate kinases, C-terminal domain//MreB/Mbl protein	GO:0000902//GO:0005975	cell morphogenesis//carbohydrate metabolic process	GO:0016787//GO:0016773	hydrolase activity//phosphotransferase activity, alcohol group as acceptor	GO:0016020	membrane	KOG0100	Molecular chaperones GRP78/BiP/KAR2, HSP70 superfamily
Cluster-181.9956	653.48	1918.76	-1.5522	4.96e-30	3.16e-28	10959317	XP_024163203.1	1533	3.40E-167	uncharacterized protein LOC112170227 [Rosa chinensis]	XM_004292897.2	XM_004292897	794	0	PREDICTED: Fragaria vesca subsp. vesca uncharacterized LOC101308350 (LOC101308350), transcript variant X3, mRNA	--	--	--	--	--	--	--	--	PF11365//PF00865//PF04111	Protein of unknown function (DUF3166)//Osteopontin//Autophagy protein Apg6	GO:0010506//GO:0007155//GO:0001503//GO:0006914	regulation of autophagy//cell adhesion//ossification//autophagy	--	--	GO:0005615	extracellular space	--	--
Cluster-181.15556	492.601	1822.8	-1.885	5.27e-30	3.34e-28	10852102	PRQ15767.1	470	3.00E-44	putative GRAM domain-containing protein [Rosa chinensis]	XM_004299410.2	XM_004299410	263	5.99E-133	PREDICTED: Fragaria vesca subsp. vesca GEM-like protein 4 (LOC101310513), mRNA	--	--	--	--	Q9FTA0	288	1.80E-24	GEM-like protein 4 OS=Arabidopsis thaliana OX=3702 GN=At5g08350 PE=2 SV=1	--	--	--	--	--	--	--	--	--	--
Cluster-181.688	286.59	1037.01	-1.8535	1.08e-29	6.84e-28	3505911	XP_008240040.1	2311	1.40E-257	PREDICTED: UDP-glucose 6-dehydrogenase 5 [Prunus mume]	XM_004299270.2	XM_004299270	1252	0	PREDICTED: Fragaria vesca subsp. vesca UDP-glucose 6-dehydrogenase 5 (LOC101292899), transcript variant X1, mRNA	K00012	UGDH, ugd	UDPglucose 6-dehydrogenase	http://www.genome.jp/dbget-bin/www_bget?ko:K00012	Q2QS14	2256	1.60E-252	UDP-glucose 6-dehydrogenase 4 OS=Oryza sativa subsp. japonica OX=39947 GN=UGD4 PE=2 SV=1	PF00984//PF03721//PF03446//PF03720	UDP-glucose/GDP-mannose dehydrogenase family, central domain//UDP-glucose/GDP-mannose dehydrogenase family, NAD binding domain//NAD binding domain of 6-phosphogluconate dehydrogenase//UDP-glucose/GDP-mannose dehydrogenase family, UDP binding domain	GO:0019521//GO:0006098//GO:0055114	D-gluconate metabolic process//pentose-phosphate shunt//oxidation-reduction process	GO:0051287//GO:0016616//GO:0004616	NAD binding//oxidoreductase activity, acting on the CH-OH group of donors, NAD or NADP as acceptor//phosphogluconate dehydrogenase (decarboxylating) activity	--	--	KOG2666	UDP-glucose/GDP-mannose dehydrogenase
Cluster-181.12545	1566.09	4200.67	-1.4226	1.18e-29	7.45e-28	10941838	XP_024188990.1	1177	2.50E-126	NDR1..HIN1-like protein 10 [Rosa chinensis]	XM_004303451.2	XM_004303451	740	0	PREDICTED: Fragaria vesca subsp. vesca protein YLS9-like (LOC101310533), mRNA	--	--	--	--	Q9SJ52	586	3.90E-59	NDR1/HIN1-like protein 10 OS=Arabidopsis thaliana OX=3702 GN=NHL10 PE=2 SV=1	--	--	--	--	--	--	--	--	--	--
Cluster-181.1000	99.9996	720.126	-2.8401	1.27e-29	8.04e-28	10882436	PRQ46101.1	332	3.60E-28	hypothetical protein RchiOBHm_Chr2g0085461 [Rosa chinensis]	XM_011465036.1	XM_011465036	286	1.17E-145	PREDICTED: Fragaria vesca subsp. vesca uncharacterized LOC101292161 (LOC101292161), transcript variant X3, mRNA	--	--	--	--	--	--	--	--	--	--	--	--	--	--	--	--	--	--
Cluster-181.2778	291.383	973.474	-1.7391	1.3e-29	8.18e-28	10925927	XP_024171053.1	585	1.20E-57	remorin-like isoform X3 [Rosa chinensis]	XM_004308044.2	XM_004308044	476	0	PREDICTED: Fragaria vesca subsp. vesca remorin-like (LOC101295376), transcript variant X1, mRNA	--	--	--	--	P93788	450	2.60E-43	Remorin OS=Solanum tuberosum OX=4113 PE=1 SV=1	--	--	--	--	--	--	--	--	--	--
Cluster-181.5688	79.3275	540.048	-2.7616	1.64e-29	1.03e-27	10948643	XP_024196604.1	1930	2.50E-213	phosphoenolpyruvate carboxylase 4 isoform X3 [Rosa chinensis]	XM_011464646.1	XM_011464646	1036	0	PREDICTED: Fragaria vesca subsp. vesca phosphoenolpyruvate carboxylase 4 (LOC101292407), transcript variant X3, mRNA	K01595	ppc	phosphoenolpyruvate carboxylase	http://www.genome.jp/dbget-bin/www_bget?ko:K01595	Q8GVE8	1656	6.80E-183	Phosphoenolpyruvate carboxylase 4 OS=Arabidopsis thaliana OX=3702 GN=PPC4 PE=2 SV=1	PF00311	Phosphoenolpyruvate carboxylase	GO:0006094//GO:0019643//GO:0015977//GO:0006099	gluconeogenesis//reductive tricarboxylic acid cycle//carbon fixation//tricarboxylic acid cycle	GO:0008964	phosphoenolpyruvate carboxylase activity	--	--	--	--
Cluster-181.2521	17.2038	306.58	-4.1343	1.76e-29	1.1e-27	10929635	XP_024174494.1	716	3.50E-73	uncharacterized protein LOC112180204 [Rosa chinensis]	XM_008379978.2	XM_008379978	172	8.58E-83	PREDICTED: Malus x domestica early nodulin-55-2-like (LOC103441289), mRNA	--	--	--	--	--	--	--	--	PF02298	Plastocyanin-like domain	GO:0006118	obsolete electron transport	GO:0009055	electron carrier activity	--	--	--	--
Cluster-181.17131	403.224	1351.42	-1.747	1.81e-29	1.14e-27	10878596	PRQ42261.1	1048	2.00E-111	putative rubber elongation factor [Rosa chinensis]	XM_004302346.2	XM_004302346	595	0	PREDICTED: Fragaria vesca subsp. vesca stress-related protein (LOC101310715), mRNA	--	--	--	--	Q9MA63	523	6.90E-52	REF/SRPP-like protein At3g05500 OS=Arabidopsis thaliana OX=3702 GN=At3g05500 PE=1 SV=1	PF00745	Glutamyl-tRNAGlu reductase, dimerisation domain	GO:0033014//GO:0055114	tetrapyrrole biosynthetic process//oxidation-reduction process	GO:0008883//GO:0050661	glutamyl-tRNA reductase activity//NADP binding	--	--	--	--
Cluster-181.10018	113.442	627.425	-2.4645	1.83e-29	1.14e-27	10937603	XP_024184328.1	1351	2.70E-146	LOW QUALITY PROTEIN: RING-H2 finger protein ATL3-like [Rosa chinensis]	XM_004303719.2	XM_004303719	761	0	PREDICTED: Fragaria vesca subsp. vesca RING-H2 finger protein ATL3-like (LOC101297166), mRNA	--	--	--	--	P0C035	428	1.30E-40	RING-H2 finger protein ATL60 OS=Arabidopsis thaliana OX=3702 GN=ATL60 PE=2 SV=1	PF14634//PF12906//PF12678//PF00097//PF13639//PF00628//PF17123//PF12861	zinc-RING finger domain//RING-variant domain//RING-H2 zinc finger//Zinc finger, C3HC4 type (RING finger)//Ring finger domain//PHD-finger//RING-like zinc finger//Anaphase-promoting complex subunit 11 RING-H2 finger	GO:0016567	protein ubiquitination	GO:0005515//GO:0008270//GO:0046872//GO:0004842	protein binding//zinc ion binding//metal ion binding//ubiquitin-protein transferase activity	GO:0005680	anaphase-promoting complex	--	--
Cluster-181.19298	454.037	65.8241	2.7857	1.84e-29	1.15e-27	10929410	XP_024171938.1	2682	1.30E-300	cationic amino acid transporter 7, chloroplastic [Rosa chinensis]	XM_004308128.2	XM_004308128	1352	0	PREDICTED: Fragaria vesca subsp. vesca cationic amino acid transporter 7, chloroplastic-like (LOC101297009), mRNA	--	--	--	--	Q9SQZ0	2056	2.30E-229	Cationic amino acid transporter 7, chloroplastic OS=Arabidopsis thaliana OX=3702 GN=CAT7 PE=3 SV=1	PF00220//PF13520//PF00324//PF03362	Neurohypophysial hormones, N-terminal Domain//Amino acid permease//Amino acid permease//Herpesvirus UL47 protein	GO:0007218//GO:0006355//GO:0006865//GO:0003333//GO:0006810//GO:0055085	neuropeptide signaling pathway//regulation of transcription, DNA-templated//amino acid transport//amino acid transmembrane transport//transport//transmembrane transport	GO:0005185//GO:0015171	neurohypophyseal hormone activity//amino acid transmembrane transporter activity	GO:0016020//GO:0005576	membrane//extracellular region	KOG1286	Amino acid transporters
Cluster-181.12046	2512.56	1082.53	1.215	2.09e-29	1.3e-27	10879581	PRQ43246.1	1396	1.20E-151	putative NAD..P..-binding domain-containing protein [Rosa chinensis]	XM_004302692.2	XM_004302692	841	0	PREDICTED: Fragaria vesca subsp. vesca uncharacterized protein At5g02240 (LOC101293896), mRNA	--	--	--	--	O80934	1025	5.80E-110	Uncharacterized protein At2g37660, chloroplastic OS=Arabidopsis thaliana OX=3702 GN=At2g37660 PE=1 SV=2	PF01370//PF01073//PF01113	NAD dependent epimerase/dehydratase family//3-beta hydroxysteroid dehydrogenase/isomerase family//Dihydrodipicolinate reductase, N-terminus	GO:0006694//GO:0008210//GO:0009089//GO:0008209//GO:0055114//GO:0009085//GO:0008207	steroid biosynthetic process//estrogen metabolic process//lysine biosynthetic process via diaminopimelate//androgen metabolic process//oxidation-reduction process//lysine biosynthetic process//C21-steroid hormone metabolic process	GO:0003824//GO:0050662//GO:0008839//GO:0003854//GO:0016616	catalytic activity//coenzyme binding//4-hydroxy-tetrahydrodipicolinate reductase//3-beta-hydroxy-delta5-steroid dehydrogenase activity//oxidoreductase activity, acting on the CH-OH group of donors, NAD or NADP as acceptor	--	--	--	--
Cluster-181.19046	702.784	169.391	2.053	2.11e-29	1.31e-27	10891876	PRQ55541.1	1264	2.70E-136	putative transcription factor Trihelix family [Rosa chinensis]	XM_004307044.2	XM_004307044	1016	0	PREDICTED: Fragaria vesca subsp. vesca trihelix transcription factor ASIL2 (LOC101300665), mRNA	--	--	--	--	Q9LJG8	176	1.80E-11	Trihelix transcription factor ASIL2 OS=Arabidopsis thaliana OX=3702 GN=ASIL2 PE=1 SV=1	--	--	--	--	--	--	--	--	--	--
Cluster-181.6153	1563.61	3402.63	-1.1219	2.32e-29	1.44e-27	10854453	PRQ18118.1	2300	6.30E-256	putative exostosin [Rosa chinensis]	XM_011465438.1	XM_011465438	537	0	PREDICTED: Fragaria vesca subsp. vesca xyloglucan galactosyltransferase KATAMARI1 (LOC105351395), mRNA	--	--	--	--	Q9SUW1	1545	1.00E-169	Probable xyloglucan galactosyltransferase GT19 OS=Arabidopsis thaliana OX=3702 GN=GT19 PE=2 SV=1	PF01213//PF08545//PF08541	Adenylate cyclase associated (CAP) N terminal//3-Oxoacyl-[acyl-carrier-protein (ACP)] synthase III//3-Oxoacyl-[acyl-carrier-protein (ACP)] synthase III C terminal	GO:0006633//GO:0007010//GO:0042967//GO:0008610	fatty acid biosynthetic process//cytoskeleton organization//acyl-carrier-protein biosynthetic process//lipid biosynthetic process	GO:0016747//GO:0004315//GO:0003779	transferase activity, transferring acyl groups other than amino-acyl groups//3-oxoacyl-[acyl-carrier-protein] synthase activity//actin binding	GO:0005835	fatty acid synthase complex	--	--
Cluster-181.13140	3409.86	1621.89	1.0721	2.45e-29	1.52e-27	10864908	PRQ28573.1	832	2.00E-86	putative oxygen-evolving enhancer protein [Rosa chinensis]	XM_004309610.2	XM_004309610	644	0	PREDICTED: Fragaria vesca subsp. vesca oxygen-evolving enhancer protein 3-2, chloroplastic (LOC101296736), mRNA	K08901	psbQ	photosystem II oxygen-evolving enhancer protein 3	http://www.genome.jp/dbget-bin/www_bget?ko:K08901	P12301	565	8.50E-57	Oxygen-evolving enhancer protein 3, chloroplastic OS=Spinacia oleracea OX=3562 GN=PSBQ PE=1 SV=1	PF05757	Oxygen evolving enhancer protein 3 (PsbQ)	GO:0015979	photosynthesis	GO:0005509	calcium ion binding	GO:0019898//GO:0009654//GO:0009523	extrinsic component of membrane//photosystem II oxygen evolving complex//photosystem II	--	--
Cluster-2676.0	44.1141	365.873	-3.0526	2.69e-29	1.66e-27	10938957	XP_024185817.1	1961	3.50E-217	SNF1-related protein kinase regulatory subunit gamma-like PV42a isoform X1 [Rosa chinensis]	XM_004305459.2	XM_004305459	849	0	PREDICTED: Fragaria vesca subsp. vesca SNF1-related protein kinase regulatory subunit gamma-like PV42a (LOC101295645), mRNA	--	--	--	--	Q9XI37	1081	1.80E-116	SNF1-related protein kinase regulatory subunit gamma-like PV42a OS=Arabidopsis thaliana OX=3702 GN=PV42A PE=2 SV=1	PF04079	Putative transcriptional regulators (Ypuh-like)	GO:0051304	chromosome separation	--	--	--	--	KOG1764	5'-AMP-activated protein kinase, gamma subunit
Cluster-181.20142	141.024	651.495	-2.2047	2.93e-29	1.81e-27	10876556	PRQ40221.1	880	4.80E-92	hypothetical protein RchiOBHm_Chr4g0433741 [Rosa chinensis]	XM_011467351.1	XM_011467351	406	0	PREDICTED: Fragaria vesca subsp. vesca uncharacterized LOC105351825 (LOC105351825), mRNA	--	--	--	--	--	--	--	--	PF10541	Nuclear envelope localisation domain	--	--	--	--	GO:0016021	integral component of membrane	--	--
Cluster-181.19496	314.576	8.97681	5.1246	2.96e-29	1.82e-27	10862669	PRQ26334.1	3279	0.00E+00	putative GH3 family protein [Rosa chinensis]	XM_004290725.2	XM_004290725	1440	0	PREDICTED: Fragaria vesca subsp. vesca putative indole-3-acetic acid-amido synthetase GH3.9 (LOC101301927), mRNA	K14487	GH3	auxin responsive GH3 gene family	http://www.genome.jp/dbget-bin/www_bget?ko:K14487	O82243	2198	7.50E-246	Putative indole-3-acetic acid-amido synthetase GH3.9 OS=Arabidopsis thaliana OX=3702 GN=GH3.9 PE=2 SV=1	--	--	--	--	--	--	--	--	--	--
Cluster-181.12640	682.379	153.434	2.1527	3.14e-29	1.93e-27	10925596	XP_024184441.1	2352	2.10E-262	protein NETWORKED 4A-like isoform X1 [Rosa chinensis]	XM_004307696.2	XM_004307696	1424	0	PREDICTED: Fragaria vesca subsp. vesca protein NETWORKED 4A-like (LOC101308617), transcript variant X1, mRNA	--	--	--	--	F4KEW8	313	2.70E-27	Protein NETWORKED 4A OS=Arabidopsis thaliana OX=3702 GN=NET4A PE=2 SV=1	PF10473//PF10541//PF10186//PF02183//PF13851//PF01576//PF00038//PF09036	Leucine-rich repeats of kinetochore protein Cenp-F/LEK1//Nuclear envelope localisation domain//Vacuolar sorting 38 and autophagy-related subunit 14//Homeobox associated leucine zipper//Growth-arrest specific micro-tubule binding//Myosin tail//Intermediate	GO:0016310//GO:0007165//GO:0048870//GO:0010508//GO:0006355//GO:0006468//GO:0009069	phosphorylation//signal transduction//cell motility//positive regulation of autophagy//regulation of transcription, DNA-templated//protein phosphorylation//serine family amino acid metabolic process	GO:0005198//GO:0045502//GO:0004674//GO:0003774//GO:0008134//GO:0043565//GO:0042803//GO:0005096//GO:0003700	structural molecule activity//dynein binding//protein serine/threonine kinase activity//motor activity//transcription factor binding//sequence-specific DNA binding//protein homodimerization activity//GTPase activator activity//transcription factor activit	GO:0016459//GO:0005667//GO:0016021//GO:0030286//GO:0031514//GO:0005882	myosin complex//transcription factor complex//integral component of membrane//dynein complex//motile cilium//intermediate filament	--	--
Cluster-181.4356	1983.97	778.537	1.3491	3.24e-29	1.99e-27	--	--	--	--	--	XR_907704.1	XR_907704	890	0	PREDICTED: Fragaria vesca subsp. vesca putative UDP-rhamnose:rhamnosyltransferase 1 (LOC101302867), transcript variant X2, misc_RNA	--	--	--	--	Q66PF2	933	3.20E-99	Putative UDP-rhamnose:rhamnosyltransferase 1 OS=Fragaria ananassa OX=3747 GN=GT4 PE=2 SV=1	PF02789//PF04101//PF00201	Cytosol aminopeptidase family, N-terminal domain//Glycosyltransferase family 28 C-terminal domain//UDP-glucoronosyl and UDP-glucosyl transferase	GO:0006508//GO:0008152	proteolysis//metabolic process	GO:0004177//GO:0016758	aminopeptidase activity//transferase activity, transferring hexosyl groups	GO:0005622	intracellular	--	--
Cluster-181.8506	495.816	88.635	2.484	3.37e-29	2.07e-27	10927442	XP_024191119.1	16753	0.00E+00	uncharacterized protein LOC112195031 isoform X2 [Rosa chinensis]	JX976571.1	JX976571	359	0	Rubus coreanus clone RC-167 microsatellite sequence	--	--	--	--	Q40392	1181	3.50E-127	TMV resistance protein N OS=Nicotiana glutinosa OX=35889 GN=N PE=1 SV=1	PF00931//PF01582//PF00004//PF13676//PF13855//PF03604	NB-ARC domain//TIR domain//ATPase family associated with various cellular activities (AAA)//TIR domain//Leucine rich repeat//DNA directed RNA polymerase, 7 kDa subunit	GO:0006351//GO:0007165//GO:0006144//GO:0006206	transcription, DNA-templated//signal transduction//purine nucleobase metabolic process//pyrimidine nucleobase metabolic process	GO:0043531//GO:0003677//GO:0005515//GO:0005524//GO:0003899	ADP binding//DNA binding//protein binding//ATP binding//DNA-directed RNA polymerase activity	GO:0005730	nucleolus	--	--
Cluster-181.13760	687.5	1834.15	-1.4159	3.91e-29	2.4e-27	10939846	XP_024186789.1	3749	0.00E+00	kinectin-like isoform X1 [Rosa chinensis]	XM_011467539.1	XM_011467539	931	0	PREDICTED: Fragaria vesca subsp. vesca uncharacterized LOC101311710 (LOC101311710), transcript variant X2, mRNA	--	--	--	--	Q5XV31	281	2.70E-23	FRIGIDA-like protein 5 OS=Arabidopsis thaliana OX=3702 GN=FRL5 PE=2 SV=1	PF07881//PF08711	L-fucose isomerase, first N-terminal domain//TFIIS helical bundle-like domain	GO:0006004//GO:0006351//GO:0006000//GO:0006013	fucose metabolic process//transcription, DNA-templated//fructose metabolic process//mannose metabolic process	GO:0003677//GO:0008736	DNA binding//L-fucose isomerase activity	GO:0005634//GO:0005737	nucleus//cytoplasm	--	--
Cluster-181.21001	8.57771	302.261	-5.1668	5.86e-29	3.58e-27	10939694	XP_024186625.1	4302	0.00E+00	linoleate 13S-lipoxygenase 3-1, chloroplastic-like isoform X1 [Rosa chinensis]	XM_008226879.2	XM_008226879	999	0	PREDICTED: Prunus mume linoleate 13S-lipoxygenase 3-1, chloroplastic-like (LOC103324771), mRNA	K00454	LOX2S	lipoxygenase	http://www.genome.jp/dbget-bin/www_bget?ko:K00454	O24371	2570	7.90E-289	Linoleate 13S-lipoxygenase 3-1, chloroplastic OS=Solanum tuberosum OX=4113 GN=LOX3.1 PE=1 SV=1	PF00305//PF01477	Lipoxygenase//PLAT/LH2 domain	GO:0055114	oxidation-reduction process	GO:0016702//GO:0046872//GO:0005515	oxidoreductase activity, acting on single donors with incorporation of molecular oxygen, incorporation of two atoms of oxygen//metal ion binding//protein binding	--	--	--	--
Cluster-181.21448	387.781	1247.31	-1.6833	6.53e-29	3.99e-27	--	--	--	--	--	XM_004291593.2	XM_004291593	383	0	PREDICTED: Fragaria vesca subsp. vesca uncharacterized LOC101297986 (LOC101297986), mRNA	--	--	--	--	Q9FJH5	432	3.00E-41	Heavy metal-associated isoprenylated plant protein 3 OS=Arabidopsis thaliana OX=3702 GN=HIPP03 PE=1 SV=1	PF00403	Heavy-metal-associated domain	GO:0030001	metal ion transport	GO:0046872	metal ion binding	--	--	--	--
Cluster-181.4988	629.42	136.002	2.2107	7.45e-29	4.55e-27	10880363	PRQ44028.1	683	4.40E-69	putative senescence regulator S40 [Rosa chinensis]	XM_011470250.1	XM_011470250	418	0	PREDICTED: Fragaria vesca subsp. vesca uncharacterized LOC105352680 (LOC105352680), mRNA	--	--	--	--	--	--	--	--	PF01974	tRNA intron endonuclease, catalytic C-terminal domain	GO:0006388//GO:0051252	tRNA splicing, via endonucleolytic cleavage and ligation//regulation of RNA metabolic process	GO:0000213	tRNA-intron endonuclease activity	GO:0000214	tRNA-intron endonuclease complex	--	--
Cluster-181.13529	2189.23	908.747	1.2683	7.76e-29	4.72e-27	10957798	XP_024161547.1	867	1.30E-90	lachrymatory-factor synthase-like [Rosa chinensis]	XM_004291121.2	XM_004291121	354	0	PREDICTED: Fragaria vesca subsp. vesca lachrymatory-factor synthase-like (LOC101298854), mRNA	--	--	--	--	--	--	--	--	PF00407	Pathogenesis-related protein Bet v I family	GO:0006952//GO:0009607	defense response//response to biotic stimulus	--	--	--	--	--	--
Cluster-181.16296	666.981	156.87	2.0876	9.24e-29	5.62e-27	10870384	PRQ34049.1	325	1.40E-27	Mitochondrial inner membrane translocase subunit Tim17..Tim22..Tim23..peroxisomal protein PMP24 [Rosa chinensis]	XM_004294518.2	XM_004294518	332	1.90E-171	PREDICTED: Fragaria vesca subsp. vesca outer envelope pore protein 16, chloroplastic (LOC101290741), mRNA	--	--	--	--	Q41050	239	6.20E-19	Outer envelope pore protein 16, chloroplastic OS=Pisum sativum OX=3888 GN=OEP16 PE=1 SV=1	PF05818//PF05433	Enterobacterial TraT complement resistance protein//Glycine zipper 2TM domain	GO:0046999	regulation of conjugation	--	--	GO:0019867	outer membrane	--	--
Cluster-181.9220	649.342	153.811	2.0776	1.13e-28	6.82e-27	10932567	XP_024178777.1	2911	0.00E+00	laccase-14-like [Rosa chinensis]	XM_011469171.1	XM_011469171	1119	0	PREDICTED: Fragaria vesca subsp. vesca laccase-14-like (LOC101313327), transcript variant X8, mRNA	K05909	E1.10.3.2	laccase	http://www.genome.jp/dbget-bin/www_bget?ko:K05909	Q2QZ80	1321	3.70E-144	Laccase-21 OS=Oryza sativa subsp. japonica OX=39947 GN=LAC21 PE=2 SV=1	PF07731//PF00394//PF07732	Multicopper oxidase//Multicopper oxidase//Multicopper oxidase	GO:0055114	oxidation-reduction process	GO:0005507//GO:0016491	copper ion binding//oxidoreductase activity	--	--	--	--
Cluster-181.19024	57.6381	499.249	-3.1031	1.13e-28	6.84e-27	10946855	XP_024194635.1	448	4.50E-42	protein HOTHEAD-like isoform X1 [Rosa chinensis]	XM_011464762.1	XM_011464762	229	1.93E-114	PREDICTED: Fragaria vesca subsp. vesca (R)-mandelonitrile lyase-like (LOC101303901), mRNA	K00108	betA, CHDH	choline dehydrogenase	http://www.genome.jp/dbget-bin/www_bget?ko:K00108	Q9SSM2	165	1.40E-10	(R)-mandelonitrile lyase-like OS=Arabidopsis thaliana OX=3702 GN=At1g73050 PE=2 SV=1	PF01494//PF00732//PF01266//PF07992//PF01134//PF05834//PF00070	FAD binding domain//GMC oxidoreductase//FAD dependent oxidoreductase//Pyridine nucleotide-disulphide oxidoreductase//Glucose inhibited division protein A//Lycopene cyclase protein//Pyridine nucleotide-disulphide oxidoreductase	GO:0055114//GO:0016117//GO:0008033	oxidation-reduction process//carotenoid biosynthetic process//tRNA processing	GO:0016614//GO:0016491//GO:0071949//GO:0050660//GO:0016705	oxidoreductase activity, acting on CH-OH group of donors//oxidoreductase activity//FAD binding//flavin adenine dinucleotide binding//oxidoreductase activity, acting on paired donors, with incorporation or reduction of molecular oxygen	--	--	--	--
Cluster-181.6130	1170.98	2609.85	-1.1561	1.15e-28	6.92e-27	10954503	XP_024158006.1	426	4.60E-39	serine..arginine-rich splicing factor SR45a isoform X6 [Rosa chinensis]	XR_904971.1	XR_904971	363	0	PREDICTED: Fragaria vesca subsp. vesca serine/arginine-rich splicing factor SR45a (LOC101294250), transcript variant X2, misc_RNA	--	--	--	--	Q84TH4	323	1.90E-28	Serine/arginine-rich splicing factor SR45a OS=Arabidopsis thaliana OX=3702 GN=SR45A PE=1 SV=1	PF00076	RNA recognition motif. (a.k.a. RRM, RBD, or RNP domain)	--	--	GO:0003676	nucleic acid binding	--	--	KOG4661	Hsp27-ERE-TATA-binding protein/Scaffold attachment factor (SAF-B)
Cluster-181.23485	23.2936	302.37	-3.6858	1.2e-28	7.21e-27	10873050	PRQ36715.1	137	6.50E-06	hypothetical protein RchiOBHm_Chr4g0394681 [Rosa chinensis]	--	--	--	--	--	--	--	--	--	--	--	--	--	--	--	--	--	--	--	--	--	--	--
Cluster-181.21403	885.879	2208.62	-1.319	1.4e-28	8.44e-27	10954709	XP_024158220.1	576	1.60E-56	18.2 kDa class I heat shock protein-like [Rosa chinensis]	XM_004294239.2	XM_004294239	428	0	PREDICTED: Fragaria vesca subsp. vesca 17.8 kDa class I heat shock protein-like (LOC101303786), mRNA	K13993	HSP20	HSP20 family protein	http://www.genome.jp/dbget-bin/www_bget?ko:K13993	P04795	297	1.60E-25	17.6 kDa class I heat shock protein OS=Glycine max OX=3847 GN=HSP17.6-L PE=3 SV=1	--	--	--	--	--	--	--	--	--	--
Cluster-181.11414	1246.78	386.057	1.6905	1.49e-28	8.93e-27	10854426	PRQ18091.1	933	3.60E-98	putative pectinesterase [Rosa chinensis]	XM_004298624.2	XM_004298624	536	0	PREDICTED: Fragaria vesca subsp. vesca 21 kDa protein (LOC101293682), mRNA	--	--	--	--	Q9SI74	406	2.10E-38	Pectinesterase inhibitor 10 OS=Arabidopsis thaliana OX=3702 GN=PMEI10 PE=2 SV=1	PF04043//PF00283	Plant invertase/pectin methylesterase inhibitor//Cytochrome b559, alpha (gene psbE) and beta (gene psbF)subunits	GO:0015979	photosynthesis	GO:0004857	enzyme inhibitor activity	--	--	--	--
Cluster-181.2190	344.606	1122.99	-1.7021	1.98e-28	1.19e-26	--	--	--	--	--	XM_004307215.2	XM_004307215	625	0	PREDICTED: Fragaria vesca subsp. vesca probable receptor-like protein kinase At5g47070 (LOC101306859), transcript variant X1, mRNA	--	--	--	--	Q9LTC0	572	3.10E-57	Probable serine/threonine-protein kinase PBL19 OS=Arabidopsis thaliana OX=3702 GN=PBL19 PE=1 SV=1	PF07714//PF00069//PF03470	Protein tyrosine kinase//Protein kinase domain//XS zinc finger domain	GO:0031047//GO:0006468	gene silencing by RNA//protein phosphorylation	GO:0005524//GO:0004672	ATP binding//protein kinase activity	--	--	--	--
Cluster-4304.0	331.502	30.7623	3.4304	2.31e-28	1.38e-26	10926074	XP_024176527.1	2964	0.00E+00	S-type anion channel SLAH2-like isoform X4 [Rosa chinensis]	XM_011471999.1	XM_011471999	1340	0	PREDICTED: Fragaria vesca subsp. vesca S-type anion channel SLAH2-like (LOC101302316), transcript variant X4, mRNA	--	--	--	--	Q9FLV9	1577	1.00E-173	S-type anion channel SLAH3 OS=Arabidopsis thaliana OX=3702 GN=SLAH3 PE=1 SV=1	PF03595	Voltage-dependent anion channel	GO:0055085	transmembrane transport	--	--	GO:0016021	integral component of membrane	--	--
Cluster-181.22727	13.483	255.219	-4.2447	2.54e-28	1.51e-26	10894915	PRQ58580.1	611	7.10E-61	putative ATP-synthase-associated protein [Rosa chinensis]	--	--	--	--	--	--	--	--	--	--	--	--	--	--	--	--	--	--	--	--	--	--	--
Cluster-181.11112	3135.02	973.724	1.6862	2.62e-28	1.56e-26	10926687	XP_024182722.1	1217	1.50E-130	uncharacterized protein LOC112187967 [Rosa chinensis]	--	--	--	--	--	--	--	--	--	--	--	--	--	PF13463	Winged helix DNA-binding domain	GO:0006355	regulation of transcription, DNA-templated	GO:0003700	transcription factor activity, sequence-specific DNA binding	GO:0005667	transcription factor complex	--	--
Cluster-181.17233	1439.01	15902.5	-3.4658	2.99e-28	1.78e-26	10860392	PRQ24057.1	3385	0.00E+00	putative arginine decarboxylase [Rosa chinensis]	XM_004290251.2	XM_004290251	2050	0	PREDICTED: Fragaria vesca subsp. vesca arginine decarboxylase-like (LOC101298475), mRNA	K01583	E4.1.1.19	arginine decarboxylase	http://www.genome.jp/dbget-bin/www_bget?ko:K01583	Q43075	2513	3.70E-282	Arginine decarboxylase OS=Pisum sativum OX=3888 PE=2 SV=1	PF00278//PF02784	Pyridoxal-dependent decarboxylase, C-terminal sheet domain//Pyridoxal-dependent decarboxylase, pyridoxal binding domain	--	--	GO:0003824	catalytic activity	--	--	--	--
Cluster-181.16105	943.125	2384	-1.3367	4.54e-28	2.69e-26	10856434	PRQ20099.1	648	1.50E-64	putative transcription factor bZIP family [Rosa chinensis]	XM_011466585.1	XM_011466585	433	0	PREDICTED: Fragaria vesca subsp. vesca G-box-binding factor 4-like (LOC101301305), transcript variant X2, mRNA	K14432	ABF	ABA responsive element binding factor	http://www.genome.jp/dbget-bin/www_bget?ko:K14432	Q0JHF1	204	2.10E-14	bZIP transcription factor 12 OS=Oryza sativa subsp. japonica OX=39947 GN=BZIP12 PE=2 SV=1	PF00170//PF03131//PF07716	bZIP transcription factor//bZIP Maf transcription factor//Basic region leucine zipper	GO:0006355	regulation of transcription, DNA-templated	GO:0003700//GO:0043565//GO:0003677	transcription factor activity, sequence-specific DNA binding//sequence-specific DNA binding//DNA binding	GO:0005667//GO:0005634	transcription factor complex//nucleus	--	--
Cluster-181.16536	1688.28	676.122	1.3201	4.88e-28	2.89e-26	10864736	PRQ28401.1	1203	4.30E-129	putative aminomethyltransferase [Rosa chinensis]	XM_004293257.2	XM_004293257	675	0	PREDICTED: Fragaria vesca subsp. vesca aminomethyltransferase, mitochondrial (LOC101297911), mRNA	K00605	gcvT, AMT	aminomethyltransferase	http://www.genome.jp/dbget-bin/www_bget?ko:K00605	O65396	1107	2.70E-119	Aminomethyltransferase, mitochondrial OS=Arabidopsis thaliana OX=3702 GN=GDCST PE=2 SV=1	--	--	--	--	--	--	--	--	KOG2770	Aminomethyl transferase
Cluster-181.11453	368.743	1088.95	-1.5618	5.6e-28	3.31e-26	--	--	--	--	--	XM_011466724.1	XM_011466724	1882	0	PREDICTED: Fragaria vesca subsp. vesca monosaccharide-sensing protein 2 (LOC101293097), transcript variant X2, mRNA	--	--	--	--	Q8LPQ8	2266	1.50E-253	Monosaccharide-sensing protein 2 OS=Arabidopsis thaliana OX=3702 GN=MSSP2 PE=1 SV=2	PF00083//PF07690	Sugar (and other) transporter//Major Facilitator Superfamily	GO:0055085	transmembrane transport	GO:0022857	transmembrane transporter activity	GO:0016021	integral component of membrane	--	--
Cluster-181.12404	196.672	842.94	-2.0955	5.6e-28	3.31e-26	--	--	--	--	--	XM_004301510.2	XM_004301510	1284	0	PREDICTED: Fragaria vesca subsp. vesca xyloglucan galactosyltransferase KATAMARI1-like (LOC101305671), mRNA	--	--	--	--	Q84R16	1396	9.00E-153	Probable xyloglucan galactosyltransferase GT14 OS=Arabidopsis thaliana OX=3702 GN=GT14 PE=2 SV=1	--	--	--	--	--	--	--	--	--	--
Cluster-181.5422	363.789	1208.22	-1.7319	5.98e-28	3.52e-26	--	--	--	--	--	XM_004287528.2	XM_004287528	248	1.01E-124	PREDICTED: Fragaria vesca subsp. vesca uncharacterized LOC101303263 (LOC101303263), mRNA	--	--	--	--	--	--	--	--	--	--	--	--	--	--	--	--	--	--
Cluster-181.1457	1007.17	325.217	1.6306	6.13e-28	3.61e-26	10929730	XP_024175409.1	1023	1.70E-108	NAD-dependent malic enzyme 2, mitochondrial isoform X2 [Rosa chinensis]	XM_004306766.2	XM_004306766	565	0	PREDICTED: Fragaria vesca subsp. vesca NAD-dependent malic enzyme 59 kDa isoform, mitochondrial (LOC101311315), mRNA	K00028	E1.1.1.39	malate dehydrogenase (decarboxylating)	http://www.genome.jp/dbget-bin/www_bget?ko:K00028	P37225	935	1.20E-99	NAD-dependent malic enzyme 59 kDa isoform, mitochondrial OS=Solanum tuberosum OX=4113 PE=1 SV=1	PF06432//PF00390	Phosphatidylinositol N-acetylglucosaminyltransferase//Malic enzyme, N-terminal domain	GO:0006090//GO:0006506//GO:0015976//GO:0006099//GO:0055114//GO:0006108	pyruvate metabolic process//GPI anchor biosynthetic process//carbon utilization//tricarboxylic acid cycle//oxidation-reduction process//malate metabolic process	GO:0004471//GO:0017176	malate dehydrogenase (decarboxylating) (NAD+) activity//phosphatidylinositol N-acetylglucosaminyltransferase activity	GO:0016021	integral component of membrane	KOG1257	NADP+-dependent malic enzyme
Cluster-181.1850	140.322	730.649	-2.3747	6.25e-28	3.67e-26	10877758	PRQ41423.1	1082	3.20E-115	hypothetical protein RchiOBHm_Chr4g0446731 [Rosa chinensis]	XM_004297691.2	XM_004297691	612	0	PREDICTED: Fragaria vesca subsp. vesca uncharacterized LOC101290756 (LOC101290756), mRNA	--	--	--	--	Q9FMY4	140	2.50E-07	Uncharacterized protein At5g23160 OS=Arabidopsis thaliana OX=3702 GN=At5g23160 PE=2 SV=1	PF05365	Ubiquinol-cytochrome C reductase, UQCRX/QCR9 like	GO:0006122	mitochondrial electron transport, ubiquinol to cytochrome c	--	--	GO:0005743//GO:0005750	mitochondrial inner membrane//mitochondrial respiratory chain complex III	--	--
Cluster-181.5967	1143.21	396.312	1.5285	6.75e-28	3.96e-26	10935232	XP_024181741.1	2245	1.10E-249	probable disease resistance protein At5g66900 isoform X2 [Rosa chinensis]	XM_011465256.1	XM_011465256	615	0	PREDICTED: Fragaria vesca subsp. vesca uncharacterized LOC101298218 (LOC101298218), mRNA	--	--	--	--	Q9FKZ1	985	6.60E-105	Probable disease resistance protein At5g66900 OS=Arabidopsis thaliana OX=3702 GN=At5g66900 PE=3 SV=1	PF13855//PF00931	Leucine rich repeat//NB-ARC domain	--	--	GO:0005515//GO:0043531	protein binding//ADP binding	--	--	--	--
Cluster-9545.0	74.6747	448.554	-2.5829	6.94e-28	4.06e-26	10861882	PRQ25547.1	764	1.30E-78	putative cytochrome b5-like heme..steroid binding domain-containing protein [Rosa chinensis]	XM_004290162.2	XM_004290162	415	0	PREDICTED: Fragaria vesca subsp. vesca cytochrome b5 (LOC101294811), mRNA	--	--	--	--	P49098	540	5.50E-54	Cytochrome b5 OS=Nicotiana tabacum OX=4097 PE=2 SV=1	--	--	--	--	--	--	--	--	KOG0537	Cytochrome b5
Cluster-181.10664	4023.6	2004.44	1.0053	7.82e-28	4.57e-26	10934522	XP_024180975.1	2287	1.10E-254	DEAD-box ATP-dependent RNA helicase 14 [Rosa chinensis]	XM_004304589.2	XM_004304589	1478	0	PREDICTED: Fragaria vesca subsp. vesca DEAD-box ATP-dependent RNA helicase 14 (LOC101299689), transcript variant X1, mRNA	K12823	DDX5, DBP2	ATP-dependent RNA helicase DDX5/DBP2	http://www.genome.jp/dbget-bin/www_bget?ko:K12823	Q8H136	1667	4.00E-184	DEAD-box ATP-dependent RNA helicase 14 OS=Arabidopsis thaliana OX=3702 GN=RH14 PE=1 SV=2	PF00270//PF04851//PF06862//PF00397	DEAD/DEAH box helicase//Type III restriction enzyme, res subunit//Utp25, U3 small nucleolar RNA-associated SSU processome protein 25//WW domain	--	--	GO:0005524//GO:0016787//GO:0005515//GO:0003677//GO:0003676	ATP binding//hydrolase activity//protein binding//DNA binding//nucleic acid binding	GO:0005634	nucleus	KOG0331	ATP-dependent RNA helicase
Cluster-181.545	112.888	560	-2.309	8.5e-28	4.95e-26	10869099	PRQ32764.1	928	2.50E-97	putative protein kinase RLK-Pelle-RLCK-VIIa-2 family [Rosa chinensis]	XM_011461612.1	XM_011461612	382	0	PREDICTED: Fragaria vesca subsp. vesca probable serine/threonine-protein kinase NAK (LOC101309222), mRNA	K04733	IRAK4	interleukin-1 receptor-associated kinase 4	http://www.genome.jp/dbget-bin/www_bget?ko:K04733	O49840	471	1.10E-45	Probable serine/threonine-protein kinase PBL3 OS=Arabidopsis thaliana OX=3702 GN=PBL3 PE=1 SV=1	PF12122//PF00069//PF07714//PF14777	Cytoplasmic N-terminal domain of rhomboid serine protease//Protein kinase domain//Protein tyrosine kinase//Cilia BBSome complex subunit 10	GO:0042384//GO:0006468	cilium assembly//protein phosphorylation	GO:0005524//GO:0004252//GO:0004672	ATP binding//serine-type endopeptidase activity//protein kinase activity	GO:0016021//GO:0034464	integral component of membrane//BBSome	--	--
Cluster-181.2075	226.735	974.516	-2.0999	9.93e-28	5.77e-26	10944313	XP_024191816.1	2985	0.00E+00	uncharacterized protein LOC112195833 [Rosa chinensis]	XM_004296360.2	XM_004296360	1733	0	PREDICTED: Fragaria vesca subsp. vesca uncharacterized LOC101313884 (LOC101313884), mRNA	--	--	--	--	--	--	--	--	--	--	--	--	--	--	--	--	--	--
Cluster-181.19910	328.55	1248.37	-1.9228	1.01e-27	5.86e-26	--	--	--	--	--	XM_004308012.2	XM_004308012	863	0	PREDICTED: Fragaria vesca subsp. vesca protein TRANSPARENT TESTA 12-like (LOC101310356), mRNA	K03327	TC.MATE, SLC47A, norM, mdtK, dinF	multidrug resistance protein, MATE family	http://www.genome.jp/dbget-bin/www_bget?ko:K03327	F4JTB3	1282	1.50E-139	Protein DETOXIFICATION 35 OS=Arabidopsis thaliana OX=3702 GN=DTX35 PE=1 SV=1	PF01554//PF17050	MatE//Altered inheritance of mitochondria 5	GO:0055085//GO:0042407//GO:0006855//GO:0006810//GO:0015893	transmembrane transport//cristae formation//drug transmembrane transport//transport//drug transport	GO:0015297//GO:0015238	antiporter activity//drug transmembrane transporter activity	GO:0044284//GO:0016020//GO:0061617	mitochondrial crista junction//membrane//MICOS complex	--	--
Cluster-181.3604	801.996	2013.87	-1.3294	1.12e-27	6.51e-26	10938949	XP_024185809.1	853	1.60E-88	sulfite oxidase isoform X2 [Rosa chinensis]	XM_004303927.2	XM_004303927	399	0	PREDICTED: Fragaria vesca subsp. vesca sulfite oxidase (LOC101290785), mRNA	K00387	SUOX	sulfite oxidase	http://www.genome.jp/dbget-bin/www_bget?ko:K00387	Q9S850	732	8.00E-76	Sulfite oxidase OS=Arabidopsis thaliana OX=3702 GN=SOX PE=1 SV=1	PF00174	Oxidoreductase molybdopterin binding domain	GO:0042128	nitrate assimilation	--	--	--	--	KOG0535	Sulfite oxidase, molybdopterin-binding component
Cluster-181.12635	1318.85	2936.29	-1.154	1.17e-27	6.76e-26	--	--	--	--	--	XM_011463008.1	XM_011463008	1229	0	PREDICTED: Fragaria vesca subsp. vesca scarecrow-like protein 30 (LOC101308560), mRNA	--	--	--	--	Q9XE58	1567	1.80E-172	Scarecrow-like protein 14 OS=Arabidopsis thaliana OX=3702 GN=SCL14 PE=2 SV=2	--	--	--	--	--	--	--	--	--	--
Cluster-181.12110	12189.5	28047	-1.202	1.28e-27	7.36e-26	--	--	--	--	--	XM_004296535.2	XM_004296535	761	0	PREDICTED: Fragaria vesca subsp. vesca beta-amyrin 28-oxidase-like (LOC101299572), mRNA	--	--	--	--	I7C6E8	1130	7.20E-122	Beta-amyrin 28-oxidase OS=Panax ginseng OX=4054 PE=2 SV=1	PF00067	Cytochrome P450	GO:0055114	oxidation-reduction process	GO:0016705//GO:0005506//GO:0020037	oxidoreductase activity, acting on paired donors, with incorporation or reduction of molecular oxygen//iron ion binding//heme binding	--	--	--	--
Cluster-181.21648	486.495	1377.88	-1.502	1.33e-27	7.68e-26	--	--	--	--	--	XM_011461280.1	XM_011461280	2726	0	PREDICTED: Fragaria vesca subsp. vesca uncharacterized LOC101307331 (LOC101307331), mRNA	--	--	--	--	Q9FJT9	3693	0.00E+00	Zinc protease PQQL-like OS=Arabidopsis thaliana OX=3702 GN=At5g56730 PE=1 SV=1	--	--	--	--	--	--	--	--	KOG0960	Mitochondrial processing peptidase, beta subunit, and related enzymes (insulinase superfamily)
Cluster-181.18660	695.903	163.184	2.0929	1.4e-27	8.07e-26	--	--	--	--	--	XM_004307626.2	XM_004307626	783	0	PREDICTED: Fragaria vesca subsp. vesca transcription factor bHLH51 (LOC101310936), mRNA	--	--	--	--	Q9XEF0	415	2.70E-39	Transcription factor bHLH51 OS=Arabidopsis thaliana OX=3702 GN=BHLH51 PE=2 SV=1	PF00010	Helix-loop-helix DNA-binding domain	--	--	GO:0046983	protein dimerization activity	--	--	--	--
Cluster-181.13533	1340.58	458.268	1.5484	1.95e-27	1.12e-25	10606998	XP_023753382.1	802	4.50E-83	tubulin beta-1 chain [Lactuca sativa]	XM_004308035.2	XM_004308035	606	0	PREDICTED: Fragaria vesca subsp. vesca tubulin beta-1 chain (LOC101292553), mRNA	K07375	TUBB	tubulin beta	http://www.genome.jp/dbget-bin/www_bget?ko:K07375	P29516	802	2.10E-84	Tubulin beta-8 chain OS=Arabidopsis thaliana OX=3702 GN=TUBB8 PE=2 SV=2	--	--	--	--	--	--	--	--	--	--
Cluster-181.1452	210.002	806.71	-1.9412	2.02e-27	1.15e-25	10947027	XP_024194823.1	720	1.80E-73	ran guanine nucleotide release factor [Rosa chinensis]	XM_004297262.2	XM_004297262	424	0	PREDICTED: Fragaria vesca subsp. vesca probable ran guanine nucleotide release factor (LOC101307390), mRNA	--	--	--	--	A3KPP3	125	8.20E-06	Ran guanine nucleotide release factor OS=Danio rerio OX=7955 GN=rangrf PE=2 SV=1	--	--	--	--	--	--	--	--	--	--
Cluster-181.6657	62.7401	450.119	-2.8356	2.08e-27	1.19e-25	--	--	--	--	--	XM_011469577.1	XM_011469577	948	0	PREDICTED: Fragaria vesca subsp. vesca phenolic glucoside malonyltransferase 1-like (LOC105349236), mRNA	--	--	--	--	Q9LRQ8	737	1.80E-76	Phenolic glucoside malonyltransferase 2 OS=Arabidopsis thaliana OX=3702 GN=PMAT2 PE=1 SV=1	PF02458//PF05824	Transferase family//Pro-melanin-concentrating hormone (Pro-MCH)	GO:0007165//GO:0007268	signal transduction//synaptic transmission	GO:0030354//GO:0016747	melanin-concentrating hormone activity//transferase activity, transferring acyl groups other than amino-acyl groups	--	--	--	--
Cluster-181.10781	4057.79	1787.72	1.1822	2.08e-27	1.19e-25	10966070	XP_024170671.1	813	2.50E-84	protein DOWNSTREAM OF FLC-like [Rosa chinensis]	XM_004299590.2	XM_004299590	327	7.66E-169	PREDICTED: Fragaria vesca subsp. vesca pollen allergen Phl p 11-like (LOC101291527), mRNA	--	--	--	--	Q9LX15	346	1.60E-31	Protein DOWNSTREAM OF FLC OS=Arabidopsis thaliana OX=3702 GN=DFC PE=2 SV=1	--	--	--	--	--	--	--	--	--	--
Cluster-181.11545	3342.57	1631.19	1.035	2.19e-27	1.25e-25	7840512	ONH91095.1	1352	3.10E-146	hypothetical protein PRUPE_8G092500 [Prunus persica]	XM_011459398.1	XM_011459398	839	0	PREDICTED: Fragaria vesca subsp. vesca bifunctional dihydrofolate reductase-thymidylate synthase-like (LOC101310472), transcript variant X1, mRNA	K13998	DHFR-TS	dihydrofolate reductase / thymidylate synthase	http://www.genome.jp/dbget-bin/www_bget?ko:K13998	P51820	1128	1.30E-121	Bifunctional dihydrofolate reductase-thymidylate synthase OS=Glycine max OX=3847 PE=1 SV=1	PF00186//PF01284//PF00303	Dihydrofolate reductase//Membrane-associating domain//Thymidylate synthase	GO:0006206//GO:0009165//GO:0046656//GO:0006231//GO:0055114//GO:0006545//GO:0006761	pyrimidine nucleobase metabolic process//nucleotide biosynthetic process//folic acid biosynthetic process//dTMP biosynthetic process//oxidation-reduction process//glycine biosynthetic process//dihydrofolate biosynthetic process	GO:0004146//GO:0004799	dihydrofolate reductase activity//thymidylate synthase activity	GO:0016020	membrane	KOG0673	Thymidylate synthase
Cluster-181.11962	1305.85	11442.8	-3.131	2.28e-27	1.3e-25	10960673	XP_024164706.1	760	5.50E-78	uncharacterized protein LOC112171818 [Rosa chinensis]	XM_011460573.1	XM_011460573	463	0	PREDICTED: Fragaria vesca subsp. vesca uncharacterized LOC101293252 (LOC101293252), mRNA	--	--	--	--	--	--	--	--	--	--	--	--	--	--	--	--	--	--
Cluster-181.10491	995.341	2533.64	-1.3471	3.14e-27	1.78e-25	10864575	PRQ28240.1	2653	3.30E-297	putative transcription factor GRAS family [Rosa chinensis]	XM_011461750.1	XM_011461750	1344	0	PREDICTED: Fragaria vesca subsp. vesca scarecrow-like protein 13 (LOC101295310), transcript variant X2, mRNA	--	--	--	--	Q9M0M5	1469	3.00E-161	Scarecrow-like protein 13 OS=Arabidopsis thaliana OX=3702 GN=SCL13 PE=2 SV=2	--	--	--	--	--	--	--	--	--	--
Cluster-181.5784	974.268	2423.08	-1.3134	3.35e-27	1.9e-25	--	--	--	--	--	XM_011464127.1	XM_011464127	1062	0	PREDICTED: Fragaria vesca subsp. vesca ammonium transporter 1 member 1 (LOC101312623), mRNA	K03320	amt, AMT, MEP	ammonium transporter, Amt family	http://www.genome.jp/dbget-bin/www_bget?ko:K03320	P54144	1864	4.50E-207	Ammonium transporter 1 member 1 OS=Arabidopsis thaliana OX=3702 GN=AMT1-1 PE=1 SV=1	PF00909	Ammonium Transporter Family	GO:0015696	ammonium transport	GO:0008519	ammonium transmembrane transporter activity	GO:0016020	membrane	KOG0682	Ammonia permease
Cluster-181.15544	263.192	12.6827	4.3711	3.38e-27	1.91e-25	--	--	--	--	--	XM_011472597.1	XM_011472597	1796	0	PREDICTED: Fragaria vesca subsp. vesca metal-nicotianamine transporter YSL1 (LOC101306194), transcript variant X1, mRNA	--	--	--	--	Q6R3L0	2341	2.40E-262	Metal-nicotianamine transporter YSL1 OS=Arabidopsis thaliana OX=3702 GN=YSL1 PE=2 SV=2	PF03169	OPT oligopeptide transporter protein	GO:0055085	transmembrane transport	--	--	--	--	--	--
Cluster-181.10417	1271.64	2836.88	-1.157	4.12e-27	2.33e-25	10854255	PRQ17920.1	897	9.70E-94	putative superoxide dismutase, copper..zinc binding domain, heavy metal-associated domain, HMA [Rosa chinensis]	XM_004298669.2	XM_004298669	552	0	PREDICTED: Fragaria vesca subsp. vesca copper chaperone for superoxide dismutase, chloroplastic/cytosolic (LOC101307396), mRNA	K04569	CCS	copper chaperone for superoxide dismutase	http://www.genome.jp/dbget-bin/www_bget?ko:K04569	Q9LD47	599	1.60E-60	Copper chaperone for superoxide dismutase, chloroplastic/cytosolic OS=Arabidopsis thaliana OX=3702 GN=CCS PE=1 SV=1	PF00080//PF00403	Copper/zinc superoxide dismutase (SODC)//Heavy-metal-associated domain	GO:0030001//GO:0055114//GO:0006801	metal ion transport//oxidation-reduction process//superoxide metabolic process	GO:0046872	metal ion binding	--	--	KOG4656	Copper chaperone for superoxide dismutase
Cluster-181.8915	6859.67	3144.69	1.125	4.18e-27	2.36e-25	--	--	--	--	--	XM_004291936.2	XM_004291936	853	0	PREDICTED: Fragaria vesca subsp. vesca protein ASPARTIC PROTEASE IN GUARD CELL 2-like (LOC101305822), mRNA	--	--	--	--	Q8S9J6	1296	3.10E-141	Aspartyl protease family protein At5g10770 OS=Arabidopsis thaliana OX=3702 GN=At5g10770 PE=2 SV=1	PF00026	Eukaryotic aspartyl protease	GO:0006508	proteolysis	GO:0004190	aspartic-type endopeptidase activity	--	--	--	--
Cluster-4440.0	258.398	11.6393	4.4698	4.22e-27	2.38e-25	10959082	XP_024162947.1	1238	2.70E-133	uncharacterized protein LOC112170034 isoform X1 [Rosa chinensis]	XR_904390.1	XR_904390	521	0	PREDICTED: Fragaria vesca subsp. vesca uncharacterized LOC101295482 (LOC101295482), transcript variant X2, misc_RNA	--	--	--	--	--	--	--	--	PF01441	Lipoprotein	GO:0006952	defense response	--	--	GO:0009279	cell outer membrane	--	--
Cluster-181.8578	1539.5	3875.93	-1.3317	4.67e-27	2.62e-25	10949135	XP_024197136.1	680	1.70E-68	D-aminoacyl-tRNA deacylase isoform X2 [Rosa chinensis]	XM_004297152.2	XM_004297152	396	0	PREDICTED: Fragaria vesca subsp. vesca D-aminoacyl-tRNA deacylase (LOC101299573), mRNA	K09716	dtdA, GEK1	D-aminoacyl-tRNA deacylase	http://www.genome.jp/dbget-bin/www_bget?ko:K09716	Q9ZPQ3	519	3.70E-51	D-aminoacyl-tRNA deacylase OS=Arabidopsis thaliana OX=3702 GN=GEK1 PE=1 SV=2	PF17051//PF15185//PF04414	Cytochrome C oxidase assembly factor 2//Bcl-2-modifying factor, apoptosis//D-aminoacyl-tRNA deacylase	GO:0006915//GO:0033617	apoptotic process//mitochondrial respiratory chain complex IV assembly	GO:0051499//GO:0016788	D-aminoacyl-tRNA deacylase activity//hydrolase activity, acting on ester bonds	--	--	--	--
Cluster-181.13018	1797.03	612.457	1.5521	5.01e-27	2.81e-25	10882528	PRQ46193.1	3725	0.00E+00	putative DNA helicase [Rosa chinensis]	XM_004287171.2	XM_004287171	1916	0	PREDICTED: Fragaria vesca subsp. vesca DNA replication licensing factor MCM5 (LOC101291657), mRNA	K02209	MCM5, CDC46	DNA replication licensing factor MCM5	http://www.genome.jp/dbget-bin/www_bget?ko:K02209	O80786	2930	0.00E+00	DNA replication licensing factor MCM5 OS=Arabidopsis thaliana OX=3702 GN=MCM5 PE=1 SV=1	PF00158//PF07728//PF07726//PF00493	Sigma-54 interaction domain//AAA domain (dynein-related subfamily)//ATPase family associated with various cellular activities (AAA)//MCM2/3/5 family	GO:0006355//GO:0006260	regulation of transcription, DNA-templated//DNA replication	GO:0008134//GO:0003677//GO:0005524//GO:0016887	transcription factor binding//DNA binding//ATP binding//ATPase activity	GO:0005667	transcription factor complex	KOG0481	DNA replication licensing factor, MCM5 component
[truncated: 3,351 more rows]
