# Supplementary material for: Integrated Analysis of Transcriptomics and Proteomics Provides Insights into the Accumulation Mechanism of Ascorbic Acid in Rosa roxburghii Tratt
Source: Foods. 2025 Feb 22;14(5):748. doi: 10.3390/foods14050748 (PMC11899413; doi:10.3390/foods14050748)
Supplement: Supplementary file 1 [file foods-14-00748-s001.zip › Table S3.xlsx]

## Sheet: Table S3
GO_accession	Description	Term_type	Over_represented_pValue	Corrected_pValue	DEG_item	DEG_list	Bg_item	Bg_list	up	Up_Gene_names	Down	Down_Gene_names
GO:0055114	oxidation-reduction process	biological_process	2.3161e-12	6.0706e-09	361	2631	1667	17135	167	Cluster-5942.0,Cluster-181.19143,Cluster-8260.0,Cluster-181.12046,Cluster-181.12680,Cluster-181.4285,Cluster-10912.1,Cluster-181.8116,Cluster-8398.0,Cluster-181.12889,Cluster-4948.1,Cluster-9138.0,Cluster-181.14864,Cluster-181.16885,Cluster-181.6348,Cluster-181.20915,Cluster-181.2240,Cluster-8358.0,Cluster-181.15459,Cluster-181.12722,Cluster-181.16801,Cluster-1826.0,Cluster-181.10434,Cluster-4782…	194	Cluster-8957.0,Cluster-181.15252,Cluster-4319.0,Cluster-181.10552,Cluster-181.16384,Cluster-67.1,Cluster-181.1117,Cluster-181.20191,Cluster-181.19025,Cluster-181.20531,Cluster-181.20141,Cluster-181.23614,Cluster-181.12221,Cluster-181.2767,Cluster-181.5944,Cluster-181.585,Cluster-181.21593,Cluster-181.22074,Cluster-181.19617,Cluster-181.12904,Cluster-733.1,Cluster-181.5037,Cluster-3348.0,Cluster-1…
GO:0016491	oxidoreductase activity	molecular_function	2.5221e-12	6.0706e-09	357	2631	1647	17135	160	Cluster-181.10387,Cluster-7194.0,Cluster-181.2826,Cluster-181.10137,Cluster-9112.0,Cluster-7316.0,Cluster-181.22313,Cluster-181.19241,Cluster-2338.0,Cluster-181.2646,Cluster-1805.0,Cluster-181.12678,Cluster-4062.0,Cluster-181.2876,Cluster-181.7673,Cluster-181.12363,Cluster-181.11186,Cluster-181.18166,Cluster-181.13717,Cluster-181.15284,Cluster-181.7261,Cluster-3392.0,Cluster-181.19739,Cluster-181…	197	Cluster-181.2944,Cluster-181.2435,Cluster-181.9055,Cluster-181.6303,Cluster-181.12110,Cluster-181.21502,Cluster-1851.0,Cluster-181.13167,Cluster-181.805,Cluster-181.4777,Cluster-181.21715,Cluster-181.19026,Cluster-181.1087,Cluster-5326.0,Cluster-181.22410,Cluster-9747.0,Cluster-181.21733,Cluster-181.13249,Cluster-181.11743,Cluster-181.2742,Cluster-181.11530,Cluster-181.10499,Cluster-11436.0,Clust…
GO:0003824	catalytic activity	molecular_function	6.8915e-11	1.1059e-07	1442	2631	8161	17135	691	Cluster-181.13699,Cluster-181.5126,Cluster-181.6536,Cluster-181.15492,Cluster-181.8566,Cluster-181.16779,Cluster-1976.0,Cluster-2405.0,Cluster-181.6967,Cluster-181.11855,Cluster-5962.0,Cluster-181.4180,Cluster-181.18617,Cluster-11382.0,Cluster-181.885,Cluster-3316.0,Cluster-5665.0,Cluster-181.8837,Cluster-3301.0,Cluster-181.13262,Cluster-6830.0,Cluster-181.10577,Cluster-181.12946,Cluster-181.1777…	751	Cluster-181.3232,Cluster-181.3373,Cluster-10753.0,Cluster-181.17131,Cluster-181.13356,Cluster-181.1437,Cluster-181.21109,Cluster-181.12569,Cluster-181.21337,Cluster-181.6977,Cluster-181.17938,Cluster-181.3223,Cluster-181.2143,Cluster-6005.0,Cluster-181.6800,Cluster-181.978,Cluster-181.22540,Cluster-3049.0,Cluster-7649.0,Cluster-181.13710,Cluster-181.9044,Cluster-181.91,Cluster-181.8586,Cluster-18…
GO:0046906	tetrapyrrole binding	molecular_function	6.7754e-10	7.6248e-07	86	2631	298	17135	44	Cluster-181.5789,Cluster-181.20912,Cluster-7347.0,Cluster-4948.1,Cluster-9138.0,Cluster-181.13534,Cluster-181.14864,Cluster-181.3533,Cluster-181.19719,Cluster-181.8374,Cluster-181.9935,Cluster-181.17011,Cluster-181.12961,Cluster-181.13081,Cluster-181.19739,Cluster-4523.0,Cluster-181.15489,Cluster-10950.0,Cluster-181.10937,Cluster-181.13933,Cluster-181.8291,Cluster-181.22313,Cluster-8050.0,Cluster…	42	Cluster-733.1,Cluster-181.5037,Cluster-181.19051,Cluster-10781.0,Cluster-181.4454,Cluster-181.1704,Cluster-3286.0,Cluster-181.6787,Cluster-181.23541,Cluster-362.0,Cluster-181.21956,Cluster-8284.0,Cluster-181.10457,Cluster-3360.0,Cluster-181.1257,Cluster-181.21084,Cluster-181.15252,Cluster-203.0,Cluster-181.18863,Cluster-67.1,Cluster-181.3359,Cluster-181.14986,Cluster-181.20191,Cluster-181.12221,C…
GO:0020037	heme binding	molecular_function	7.9194e-10	7.6248e-07	83	2631	285	17135	43	Cluster-181.1061,Cluster-9373.0,Cluster-181.14949,Cluster-8050.0,Cluster-181.22313,Cluster-181.5188,Cluster-181.3781,Cluster-181.1519,Cluster-181.2826,Cluster-181.13056,Cluster-181.16801,Cluster-181.10098,Cluster-181.18166,Cluster-181.2876,Cluster-181.7673,Cluster-8358.0,Cluster-181.2240,Cluster-181.10727,Cluster-6105.0,Cluster-9816.0,Cluster-181.15099,Cluster-7409.0,Cluster-181.3533,Cluster-181.…	40	Cluster-181.13710,Cluster-181.20756,Cluster-733.0,Cluster-10611.0,Cluster-181.19847,Cluster-181.12110,Cluster-181.18543,Cluster-11092.0,Cluster-7923.0,Cluster-181.20557,Cluster-181.22366,Cluster-5326.0,Cluster-181.9821,Cluster-181.23010,Cluster-3286.0,Cluster-181.23541,Cluster-10781.0,Cluster-181.5037,Cluster-733.1,Cluster-181.19051,Cluster-181.4454,Cluster-181.1704,Cluster-181.10457,Cluster-8284…
GO:0016705	oxidoreductase activity, acting on paired donors, with incorporation or reduction of molecular oxygen	molecular_function	1.7898e-09	1.436e-06	84	2631	291	17135	34	Cluster-181.14949,Cluster-181.22313,Cluster-181.3781,Cluster-181.13157,Cluster-181.1519,Cluster-181.10098,Cluster-181.16801,Cluster-181.2876,Cluster-6105.0,Cluster-181.2240,Cluster-8358.0,Cluster-181.15459,Cluster-181.15099,Cluster-4782.0,Cluster-181.14864,Cluster-181.3533,Cluster-181.19719,Cluster-181.8374,Cluster-181.5789,Cluster-7347.0,Cluster-11443.0,Cluster-4948.1,Cluster-181.13534,Cluster-8…	50	Cluster-181.20756,Cluster-181.13710,Cluster-181.11745,Cluster-733.0,Cluster-10611.0,Cluster-181.19847,Cluster-181.2436,Cluster-181.12110,Cluster-181.2435,Cluster-11092.0,Cluster-181.18543,Cluster-181.11741,Cluster-7923.0,Cluster-181.20557,Cluster-181.11743,Cluster-181.19024,Cluster-181.21211,Cluster-181.12976,Cluster-103.0,Cluster-181.23010,Cluster-181.19026,Cluster-181.9821,Cluster-181.23054,Clu…
GO:0004672	protein kinase activity	molecular_function	4.1054e-09	2.7547e-06	248	2631	1110	17135	97	Cluster-11357.0,Cluster-3919.0,Cluster-181.18874,Cluster-181.17094,Cluster-8207.0,Cluster-181.21031,Cluster-181.6044,Cluster-181.11390,Cluster-181.9937,Cluster-181.7405,Cluster-181.3226,Cluster-181.2008,Cluster-4034.0,Cluster-7236.0,Cluster-181.12952,Cluster-181.14048,Cluster-3761.0,Cluster-9281.0,Cluster-181.10829,Cluster-181.3023,Cluster-181.19609,Cluster-181.2854,Cluster-2089.0,Cluster-11650.0…	151	Cluster-181.2729,Cluster-181.8831,Cluster-181.10283,Cluster-181.7447,Cluster-181.13974,Cluster-181.20453,Cluster-181.3756,Cluster-4776.0,Cluster-181.18096,Cluster-181.851,Cluster-181.12369,Cluster-181.2514,Cluster-3686.0,Cluster-2850.0,Cluster-181.8678,Cluster-7244.0,Cluster-181.17085,Cluster-1646.0,Cluster-181.20213,Cluster-10481.0,Cluster-1851.0,Cluster-181.22429,Cluster-181.9011,Cluster-181.18…
GO:0006468	protein phosphorylation	biological_process	4.6352e-09	2.7547e-06	231	2631	1016	17135	87	Cluster-181.23113,Cluster-181.15136,Cluster-181.18353,Cluster-181.15292,Cluster-181.702,Cluster-181.5931,Cluster-181.15784,Cluster-181.18825,Cluster-181.3099,Cluster-181.1295,Cluster-7210.0,Cluster-181.14615,Cluster-181.17173,Cluster-181.5841,Cluster-181.10577,Cluster-181.11389,Cluster-9567.0,Cluster-181.15967,Cluster-3301.0,Cluster-181.12744,Cluster-8238.0,Cluster-181.13647,Cluster-181.13376,Clu…	144	Cluster-181.5755,Cluster-181.20125,Cluster-181.16243,Cluster-181.8677,Cluster-181.1235,Cluster-181.14581,Cluster-181.7,Cluster-9643.0,Cluster-181.20417,Cluster-181.19839,Cluster-181.8544,Cluster-181.23774,Cluster-3523.0,Cluster-181.21944,Cluster-181.15062,Cluster-181.14820,Cluster-181.3292,Cluster-181.1245,Cluster-181.4948,Cluster-181.11816,Cluster-181.9039,Cluster-5218.0,Cluster-181.8064,Cluster…
GO:0016740	transferase activity	molecular_function	5.15e-09	2.7547e-06	646	2631	3359	17135	288	Cluster-181.15379,Cluster-181.14959,Cluster-181.10691,Cluster-3919.0,Cluster-181.9717,Cluster-181.14950,Cluster-181.4932,Cluster-181.20795,Cluster-181.11390,Cluster-3308.0,Cluster-181.12678,Cluster-181.1952,Cluster-181.10983,Cluster-181.5754,Cluster-181.19437,Cluster-181.17839,Cluster-181.2173,Cluster-181.2034,Cluster-3761.0,Cluster-181.3023,Cluster-9281.0,Cluster-181.10829,Cluster-181.1535,Clust…	358	Cluster-181.6303,Cluster-2850.0,Cluster-4776.0,Cluster-4126.0,Cluster-8591.0,Cluster-181.16474,Cluster-181.22429,Cluster-181.14266,Cluster-181.9013,Cluster-181.21715,Cluster-4019.0,Cluster-10864.0,Cluster-181.19776,Cluster-181.23590,Cluster-5728.0,Cluster-181.5887,Cluster-253.0,Cluster-7875.0,Cluster-181.31,Cluster-181.5947,Cluster-181.8597,Cluster-181.12626,Cluster-181.15915,Cluster-1989.0,Clust…
GO:0016773	phosphotransferase activity, alcohol group as acceptor	molecular_function	8.6728e-09	4.1751e-06	280	2631	1288	17135	110	Cluster-181.13376,Cluster-181.4782,Cluster-9123.0,Cluster-10334.0,Cluster-10994.0,Cluster-181.8050,Cluster-181.19823,Cluster-181.12902,Cluster-2391.0,Cluster-181.20596,Cluster-181.19835,Cluster-10813.0,Cluster-10853.1,Cluster-181.18955,Cluster-181.18433,Cluster-181.18353,Cluster-181.23113,Cluster-181.15136,Cluster-181.5931,Cluster-181.9282,Cluster-181.3765,Cluster-6247.0,Cluster-181.1295,Cluster-…	170	Cluster-3840.0,Cluster-181.21854,Cluster-181.23366,Cluster-8458.0,Cluster-181.20866,Cluster-181.2363,Cluster-181.21176,Cluster-181.15453,Cluster-181.9707,Cluster-181.1945,Cluster-7131.0,Cluster-181.8616,Cluster-4932.0,Cluster-181.12319,Cluster-181.23288,Cluster-181.1749,Cluster-181.504,Cluster-881.0,Cluster-181.15328,Cluster-8418.0,Cluster-181.3549,Cluster-181.5755,Cluster-181.16243,Cluster-181.1…
GO:0008152	metabolic process	biological_process	4.7454e-08	2.0768e-05	1629	2631	9600	17135	776	Cluster-181.15471,Cluster-181.14783,Cluster-181.10224,Cluster-181.13409,Cluster-10556.0,Cluster-181.20844,Cluster-181.13841,Cluster-181.15355,Cluster-181.12961,Cluster-181.3584,Cluster-9531.0,Cluster-11556.0,Cluster-181.1532,Cluster-8079.0,Cluster-181.12987,Cluster-181.6426,Cluster-10950.0,Cluster-181.16688,Cluster-2299.0,Cluster-181.7741,Cluster-181.12888,Cluster-181.9220,Cluster-181.1874,Cluste…	853	Cluster-181.3914,Cluster-2193.0,Cluster-181.23239,Cluster-3286.0,Cluster-1282.0,Cluster-181.23541,Cluster-181.1163,Cluster-181.12265,Cluster-181.4454,Cluster-3064.0,Cluster-181.6125,Cluster-2800.0,Cluster-181.350,Cluster-11377.0,Cluster-181.2090,Cluster-181.2757,Cluster-11137.0,Cluster-181.12514,Cluster-181.2131,Cluster-181.21995,Cluster-14.0,Cluster-181.962,Cluster-3464.0,Cluster-181.10996,Clust…
GO:0016301	kinase activity	molecular_function	8.3713e-08	3.3583e-05	284	2631	1342	17135	113	Cluster-181.4782,Cluster-181.22339,Cluster-181.13376,Cluster-181.10854,Cluster-10334.0,Cluster-10994.0,Cluster-9123.0,Cluster-2391.0,Cluster-181.12902,Cluster-181.8050,Cluster-181.18433,Cluster-181.18955,Cluster-10853.1,Cluster-10813.0,Cluster-181.20596,Cluster-181.9282,Cluster-181.5931,Cluster-181.23113,Cluster-181.15136,Cluster-181.18353,Cluster-10327.0,Cluster-181.20282,Cluster-181.3765,Cluste…	171	Cluster-181.21176,Cluster-181.2363,Cluster-181.20866,Cluster-8458.0,Cluster-181.23366,Cluster-181.21854,Cluster-3840.0,Cluster-7131.0,Cluster-181.8616,Cluster-4932.0,Cluster-181.1945,Cluster-181.9707,Cluster-181.15453,Cluster-181.23288,Cluster-181.15279,Cluster-181.12319,Cluster-181.3549,Cluster-8418.0,Cluster-181.10492,Cluster-181.15328,Cluster-181.504,Cluster-881.0,Cluster-181.16243,Cluster-181…
GO:0016310	phosphorylation	biological_process	1.1563e-07	4.015e-05	292	2631	1407	17135	118	Cluster-181.348,Cluster-2089.0,Cluster-181.2854,Cluster-9281.0,Cluster-181.10829,Cluster-181.3023,Cluster-3761.0,Cluster-7743.0,Cluster-7236.0,Cluster-181.2008,Cluster-181.3226,Cluster-181.7405,Cluster-181.11390,Cluster-181.6044,Cluster-8207.0,Cluster-3919.0,Cluster-181.12640,Cluster-181.10544,Cluster-11559.0,Cluster-181.18868,Cluster-181.10006,Cluster-181.13388,Cluster-181.16183,Cluster-1398.0,C…	174	Cluster-181.642,Cluster-253.0,Cluster-181.16729,Cluster-181.9013,Cluster-4019.0,Cluster-181.16947,Cluster-181.5909,Cluster-181.22410,Cluster-181.23590,Cluster-181.15919,Cluster-181.21733,Cluster-10864.0,Cluster-181.18214,Cluster-181.13167,Cluster-181.9011,Cluster-181.22429,Cluster-1851.0,Cluster-181.8108,Cluster-10481.0,Cluster-181.20213,Cluster-1646.0,Cluster-2850.0,Cluster-3686.0,Cluster-181.37…
GO:0016772	transferase activity, transferring phosphorus-containing groups	molecular_function	1.1462e-05	0.0034508	370	2631	1893	17135	153	Cluster-181.9937,Cluster-10525.0,Cluster-181.15399,Cluster-11357.0,Cluster-181.11072,Cluster-181.21031,Cluster-181.12926,Cluster-181.17094,Cluster-181.18874,Cluster-181.19609,Cluster-11389.0,Cluster-181.10002,Cluster-11650.0,Cluster-181.9469,Cluster-181.19393,Cluster-4034.0,Cluster-181.18856,Cluster-181.12952,Cluster-181.14048,Cluster-181.8790,Cluster-181.10104,Cluster-181.16955,Cluster-181.17324…	217	Cluster-181.4257,Cluster-181.1265,Cluster-7244.0,Cluster-181.6597,Cluster-181.17085,Cluster-181.8678,Cluster-181.13974,Cluster-181.8831,Cluster-181.2514,Cluster-93.0,Cluster-181.12369,Cluster-181.851,Cluster-181.18096,Cluster-7760.0,Cluster-9009.0,Cluster-181.9705,Cluster-181.3688,Cluster-181.15424,Cluster-181.17346,Cluster-181.10662,Cluster-181.3039,Cluster-181.11288,Cluster-181.10733,Cluster-18…
GO:0043167	ion binding	molecular_function	1.1469e-05	0.0034508	901	2631	5081	17135	403	Cluster-9116.0,Cluster-181.55,Cluster-181.19393,Cluster-7738.0,Cluster-181.9122,Cluster-11389.0,Cluster-181.13048,Cluster-181.482,Cluster-181.18856,Cluster-7409.0,Cluster-181.12182,Cluster-6314.0,Cluster-181.11214,Cluster-181.20088,Cluster-10420.0,Cluster-8070.0,Cluster-181.15399,Cluster-10525.0,Cluster-181.9937,Cluster-181.16795,Cluster-181.6606,Cluster-181.22497,Cluster-181.14152,Cluster-181.17…	498	Cluster-181.3688,Cluster-716.0,Cluster-181.1997,Cluster-181.11741,Cluster-181.2389,Cluster-181.656,Cluster-181.2467,Cluster-9009.0,Cluster-7760.0,Cluster-1212.0,Cluster-181.10662,Cluster-181.17346,Cluster-181.14147,Cluster-181.5734,Cluster-181.20689,Cluster-181.2033,Cluster-484.0,Cluster-181.23010,Cluster-181.8678,Cluster-181.19975,Cluster-181.10022,Cluster-7244.0,Cluster-181.17381,Cluster-181.42…
GO:0016798	hydrolase activity, acting on glycosyl bonds	molecular_function	2.3014e-05	0.0063729	87	2631	361	17135	54	Cluster-181.15395,Cluster-181.11214,Cluster-181.4932,Cluster-181.5681,Cluster-10947.0,Cluster-181.7709,Cluster-181.9450,Cluster-8672.0,Cluster-10420.0,Cluster-6830.0,Cluster-181.17373,Cluster-181.15379,Cluster-181.13364,Cluster-181.11992,Cluster-181.17841,Cluster-181.9549,Cluster-10952.0,Cluster-181.11096,Cluster-181.5029,Cluster-181.3097,Cluster-181.9715,Cluster-181.18378,Cluster-181.11527,Clust…	33	Cluster-181.10022,Cluster-181.5536,Cluster-3247.0,Cluster-181.18272,Cluster-181.19443,Cluster-5218.0,Cluster-181.20405,Cluster-181.19575,Cluster-181.7722,Cluster-181.4176,Cluster-181.2088,Cluster-5359.0,Cluster-181.557,Cluster-6481.0,Cluster-181.21690,Cluster-243.0,Cluster-181.1606,Cluster-181.3718,Cluster-181.14953,Cluster-181.21850,Cluster-181.5557,Cluster-10753.0,Cluster-181.22804,Cluster-1045…
GO:0005618	cell wall	cellular_component	2.3829e-05	0.0063729	21	2631	55	17135	14	Cluster-181.935,Cluster-181.10104,Cluster-181.11436,Cluster-181.63,Cluster-181.10070,Cluster-181.11460,Cluster-181.15720,Cluster-11333.0,Cluster-181.7813,Cluster-181.12451,Cluster-181.15301,Cluster-181.18937,Cluster-6164.0,Cluster-181.11041	7	Cluster-181.1606,Cluster-181.21957,Cluster-181.1926,Cluster-3686.0,Cluster-181.1768,Cluster-181.557,Cluster-3676.0
GO:0006464	cellular protein modification process	biological_process	3.0844e-05	0.0066301	335	2631	1702	17135	130	Cluster-9542.0,Cluster-181.21097,Cluster-2829.0,Cluster-181.16955,Cluster-181.17324,Cluster-6940.0,Cluster-181.16054,Cluster-181.11108,Cluster-181.10605,Cluster-1690.0,Cluster-9987.0,Cluster-9340.0,Cluster-7831.0,Cluster-10164.0,Cluster-8685.0,Cluster-181.8461,Cluster-181.9645,Cluster-181.16289,Cluster-181.19609,Cluster-11389.0,Cluster-11650.0,Cluster-181.10002,Cluster-181.13048,Cluster-4034.0,Cl…	205	Cluster-9757.0,Cluster-181.10018,Cluster-181.20611,Cluster-181.23262,Cluster-181.1776,Cluster-181.7911,Cluster-181.5131,Cluster-181.459,Cluster-181.2164,Cluster-181.13144,Cluster-181.18202,Cluster-181.23112,Cluster-181.20656,Cluster-181.21275,Cluster-181.19154,Cluster-181.18595,Cluster-181.23247,Cluster-181.11288,Cluster-181.18295,Cluster-181.10733,Cluster-181.13320,Cluster-9589.0,Cluster-181.130…
GO:0036211	protein modification process	biological_process	3.0844e-05	0.0066301	335	2631	1702	17135	130	Cluster-181.16183,Cluster-1398.0,Cluster-181.12179,Cluster-181.12131,Cluster-181.12640,Cluster-181.1457,Cluster-181.5357,Cluster-181.21248,Cluster-11559.0,Cluster-181.18868,Cluster-181.10006,Cluster-181.13388,Cluster-4874.0,Cluster-5750.0,Cluster-2824.0,Cluster-181.20121,Cluster-2659.0,Cluster-181.22928,Cluster-6232.0,Cluster-181.11549,Cluster-7236.0,Cluster-181.2008,Cluster-181.3226,Cluster-181.…	205	Cluster-10355.0,Cluster-181.8675,Cluster-7993.0,Cluster-181.8676,Cluster-426.0,Cluster-181.8789,Cluster-181.19901,Cluster-181.183,Cluster-181.5472,Cluster-181.4794,Cluster-7875.0,Cluster-181.31,Cluster-181.5749,Cluster-181.12626,Cluster-181.2196,Cluster-3602.0,Cluster-181.8597,Cluster-181.22017,Cluster-181.15915,Cluster-181.21599,Cluster-4587.0,Cluster-1989.0,Cluster-181.11736,Cluster-181.16277,C…
GO:0005975	carbohydrate metabolic process	biological_process	3.3946e-05	0.0066301	175	2631	835	17135	100	Cluster-181.11069,Cluster-181.5165,Cluster-181.23703,Cluster-11556.0,Cluster-2405.0,Cluster-2320.0,Cluster-181.18672,Cluster-181.13031,Cluster-181.2353,Cluster-181.4285,Cluster-3316.0,Cluster-8079.0,Cluster-181.15720,Cluster-181.12845,Cluster-2204.0,Cluster-181.12889,Cluster-181.8488,Cluster-7618.0,Cluster-181.8559,Cluster-181.19835,Cluster-181.10070,Cluster-181.11365,Cluster-181.11460,Cluster-18…	75	Cluster-181.12569,Cluster-7649.0,Cluster-181.21647,Cluster-181.3223,Cluster-6005.0,Cluster-3651.0,Cluster-181.5938,Cluster-181.11352,Cluster-181.11716,Cluster-10753.0,Cluster-6481.0,Cluster-181.688,Cluster-181.14953,Cluster-1045.0,Cluster-181.2757,Cluster-181.22759,Cluster-181.18032,Cluster-181.497,Cluster-181.19575,Cluster-5359.0,Cluster-181.7986,Cluster-181.2740,Cluster-8556.0,Cluster-181.18272…
GO:0009856	pollination	biological_process	3.4301e-05	0.0066301	31	2631	94	17135	3	Cluster-181.11141,Cluster-181.1295,Cluster-181.4847	28	Cluster-181.459,Cluster-181.23774,Cluster-181.8544,Cluster-181.19901,Cluster-181.14581,Cluster-181.7771,Cluster-7760.0,Cluster-181.7574,Cluster-2097.0,Cluster-7244.0,Cluster-181.8678,Cluster-181.23470,Cluster-3686.0,Cluster-1661.0,Cluster-181.3039,Cluster-181.7920,Cluster-181.16947,Cluster-6676.0,Cluster-181.18096,Cluster-181.21176,Cluster-181.22736,Cluster-181.7918,Cluster-181.51,Cluster-181.934…
GO:0009875	pollen-pistil interaction	biological_process	3.4301e-05	0.0066301	31	2631	94	17135	3	Cluster-181.11141,Cluster-181.4847,Cluster-181.1295	28	Cluster-181.7574,Cluster-7760.0,Cluster-181.8678,Cluster-2097.0,Cluster-7244.0,Cluster-181.23774,Cluster-181.19901,Cluster-181.459,Cluster-181.8544,Cluster-181.7771,Cluster-181.14581,Cluster-181.7918,Cluster-181.21176,Cluster-181.22736,Cluster-181.9343,Cluster-181.18520,Cluster-181.269,Cluster-181.19153,Cluster-181.18214,Cluster-181.51,Cluster-181.3039,Cluster-181.23470,Cluster-3686.0,Cluster-166…
GO:0048544	recognition of pollen	biological_process	3.4301e-05	0.0066301	31	2631	94	17135	3	Cluster-181.11141,Cluster-181.4847,Cluster-181.1295	28	Cluster-7760.0,Cluster-181.7574,Cluster-7244.0,Cluster-2097.0,Cluster-181.8678,Cluster-181.23774,Cluster-181.459,Cluster-181.19901,Cluster-181.8544,Cluster-181.14581,Cluster-181.7771,Cluster-181.21176,Cluster-181.22736,Cluster-181.7918,Cluster-181.51,Cluster-181.9343,Cluster-181.269,Cluster-181.18520,Cluster-181.19153,Cluster-181.18214,Cluster-181.23470,Cluster-3686.0,Cluster-1661.0,Cluster-181.3…
GO:0008037	cell recognition	biological_process	3.4431e-05	0.0066301	32	2631	98	17135	4	Cluster-181.11141,Cluster-181.18866,Cluster-181.4847,Cluster-181.1295	28	Cluster-181.7574,Cluster-7760.0,Cluster-181.14581,Cluster-181.23774,Cluster-181.8544,Cluster-181.19901,Cluster-181.459,Cluster-181.269,Cluster-181.18214,Cluster-181.18520,Cluster-181.9343,Cluster-181.51,Cluster-181.7918,Cluster-181.21176,Cluster-181.16947,Cluster-181.3039,Cluster-1661.0,Cluster-181.23470,Cluster-181.8678,Cluster-2097.0,Cluster-7244.0,Cluster-181.7771,Cluster-181.19153,Cluster-181…
GO:0004601	peroxidase activity	molecular_function	4.7331e-05	0.0084389	23	2631	68	17135	15	Cluster-181.1061,Cluster-9373.0,Cluster-181.18166,Cluster-181.20393,Cluster-181.9935,Cluster-181.7673,Cluster-4523.0,Cluster-181.11274,Cluster-8050.0,Cluster-9138.0,Cluster-181.5188,Cluster-10950.0,Cluster-181.2826,Cluster-7409.0,Cluster-181.13081	8	Cluster-181.5037,Cluster-67.1,Cluster-203.0,Cluster-181.10457,Cluster-126.0,Cluster-181.22366,Cluster-5326.0,Cluster-2353.0
GO:0006804	obsolete peroxidase reaction	biological_process	4.7331e-05	0.0084389	23	2631	68	17135	15	Cluster-4523.0,Cluster-181.11274,Cluster-8050.0,Cluster-9138.0,Cluster-181.1061,Cluster-9373.0,Cluster-181.18166,Cluster-181.20393,Cluster-181.9935,Cluster-181.7673,Cluster-181.2826,Cluster-10950.0,Cluster-7409.0,Cluster-181.13081,Cluster-181.5188	8	Cluster-181.5037,Cluster-67.1,Cluster-203.0,Cluster-5326.0,Cluster-2353.0,Cluster-126.0,Cluster-181.10457,Cluster-181.22366
GO:0030312	external encapsulating structure	cellular_component	8.7956e-05	0.015122	31	2631	103	17135	20	Cluster-6164.0,Cluster-181.11041,Cluster-181.18937,Cluster-181.7813,Cluster-181.12451,Cluster-181.15301,Cluster-11333.0,Cluster-181.3779,Cluster-181.15720,Cluster-4440.0,Cluster-7197.0,Cluster-181.11460,Cluster-181.10070,Cluster-10879.0,Cluster-181.20282,Cluster-181.63,Cluster-181.6960,Cluster-181.11436,Cluster-181.935,Cluster-181.10104	11	Cluster-3676.0,Cluster-181.557,Cluster-181.1768,Cluster-3686.0,Cluster-181.2196,Cluster-7386.0,Cluster-181.1926,Cluster-181.8586,Cluster-181.21957,Cluster-4335.0,Cluster-181.1606
GO:0044706	multi-multicellular organism process	biological_process	9.1313e-05	0.015158	32	2631	103	17135	4	Cluster-181.1295,Cluster-181.9696,Cluster-181.4847,Cluster-181.11141	28	Cluster-181.7920,Cluster-6676.0,Cluster-181.18096,Cluster-3686.0,Cluster-181.19153,Cluster-181.22736,Cluster-181.7771,Cluster-2097.0,Cluster-7244.0,Cluster-181.8678,Cluster-181.16947,Cluster-1661.0,Cluster-181.23470,Cluster-181.3039,Cluster-181.51,Cluster-181.18214,Cluster-181.269,Cluster-181.18520,Cluster-181.9343,Cluster-181.21176,Cluster-181.7918,Cluster-181.14581,Cluster-181.19901,Cluster-181…
GO:0005506	iron ion binding	molecular_function	0.00010004	0.016053	64	2631	260	17135	28	Cluster-181.2240,Cluster-6105.0,Cluster-8358.0,Cluster-181.17446,Cluster-181.16801,Cluster-181.10098,Cluster-181.2876,Cluster-181.15099,Cluster-9816.0,Cluster-181.22313,Cluster-181.14949,Cluster-181.1519,Cluster-181.3781,Cluster-181.15489,Cluster-181.10937,Cluster-181.13933,Cluster-181.8291,Cluster-181.5789,Cluster-7347.0,Cluster-4948.1,Cluster-181.13534,Cluster-181.14864,Cluster-181.3533,Cluster…	36	Cluster-7923.0,Cluster-181.20557,Cluster-181.23010,Cluster-181.9821,Cluster-10611.0,Cluster-181.19847,Cluster-181.20756,Cluster-181.13710,Cluster-181.4777,Cluster-733.0,Cluster-11092.0,Cluster-181.18543,Cluster-181.21502,Cluster-181.12110,Cluster-181.15252,Cluster-181.18863,Cluster-181.23365,Cluster-181.3359,Cluster-181.20191,Cluster-181.12221,Cluster-181.21647,Cluster-181.20190,Cluster-181.22074…
GO:0004553	hydrolase activity, hydrolyzing O-glycosyl compounds	molecular_function	0.00010673	0.016574	78	2631	329	17135	48	Cluster-181.5165,Cluster-2405.0,Cluster-181.13031,Cluster-181.11955,Cluster-181.6347,Cluster-181.18672,Cluster-181.23703,Cluster-181.4285,Cluster-181.15720,Cluster-181.18621,Cluster-181.8559,Cluster-181.11460,Cluster-181.8488,Cluster-7159.0,Cluster-9435.1,Cluster-181.13736,Cluster-181.7074,Cluster-181.18640,Cluster-181.7134,Cluster-1976.0,Cluster-5244.0,Cluster-181.11527,Cluster-181.18378,Cluster…	30	Cluster-181.11705,Cluster-181.4155,Cluster-181.15363,Cluster-181.1767,Cluster-181.21016,Cluster-181.11352,Cluster-181.11716,Cluster-10753.0,Cluster-181.5557,Cluster-181.21850,Cluster-181.14953,Cluster-181.3718,Cluster-181.1606,Cluster-181.21690,Cluster-6481.0,Cluster-181.9782,Cluster-181.22759,Cluster-1045.0,Cluster-181.22804,Cluster-181.7722,Cluster-181.19575,Cluster-181.557,Cluster-5359.0,Clust…
GO:0030246	carbohydrate binding	molecular_function	0.00011089	0.016682	36	2631	125	17135	11	Cluster-181.13717,Cluster-181.16289,Cluster-181.18640,Cluster-181.18825,Cluster-181.11041,Cluster-2120.0,Cluster-181.13364,Cluster-181.20596,Cluster-181.8488,Cluster-181.15136,Cluster-8079.0	25	Cluster-181.8977,Cluster-181.1639,Cluster-1898.0,Cluster-181.12285,Cluster-181.8064,Cluster-181.15915,Cluster-181.22429,Cluster-181.21892,Cluster-3247.0,Cluster-881.0,Cluster-181.324,Cluster-181.504,Cluster-181.3871,Cluster-181.3549,Cluster-2193.0,Cluster-8418.0,Cluster-8057.0,Cluster-181.21854,Cluster-181.16729,Cluster-181.21904,Cluster-4019.0,Cluster-3840.0,Cluster-181.20689,Cluster-10864.0,Clu…
GO:0006979	response to oxidative stress	biological_process	0.00019354	0.028075	24	2631	78	17135	15	Cluster-181.5188,Cluster-181.13081,Cluster-7409.0,Cluster-10950.0,Cluster-181.2826,Cluster-181.7673,Cluster-181.9935,Cluster-181.20393,Cluster-181.18166,Cluster-9373.0,Cluster-181.1061,Cluster-9138.0,Cluster-8050.0,Cluster-181.11274,Cluster-4523.0	9	Cluster-181.22366,Cluster-126.0,Cluster-181.10457,Cluster-2353.0,Cluster-5326.0,Cluster-203.0,Cluster-181.4001,Cluster-67.1,Cluster-181.5037
GO:0016684	oxidoreductase activity, acting on peroxide as acceptor	molecular_function	0.00019828	0.028075	23	2631	73	17135	15	Cluster-7409.0,Cluster-181.13081,Cluster-181.2826,Cluster-10950.0,Cluster-181.5188,Cluster-8050.0,Cluster-9138.0,Cluster-4523.0,Cluster-181.11274,Cluster-181.20393,Cluster-181.9935,Cluster-181.7673,Cluster-181.1061,Cluster-9373.0,Cluster-181.18166	8	Cluster-2353.0,Cluster-5326.0,Cluster-181.22366,Cluster-181.10457,Cluster-126.0,Cluster-67.1,Cluster-203.0,Cluster-181.5037
GO:0004497	monooxygenase activity	molecular_function	0.0003259	0.043786	21	2631	61	17135	8	Cluster-181.15459,Cluster-11443.0,Cluster-181.2027,Cluster-10912.1,Cluster-181.13157,Cluster-181.1875,Cluster-4782.0,Cluster-181.15284	13	Cluster-181.11745,Cluster-181.8804,Cluster-181.18075,Cluster-181.23054,Cluster-181.11741,Cluster-181.3762,Cluster-181.19502,Cluster-181.5588,Cluster-181.2436,Cluster-181.21211,Cluster-181.2435,Cluster-181.9566,Cluster-103.0
GO:0043412	macromolecule modification	biological_process	0.00032744	0.043786	373	2631	1971	17135	148	Cluster-181.21097,Cluster-2829.0,Cluster-181.14555,Cluster-9542.0,Cluster-181.19925,Cluster-10164.0,Cluster-7831.0,Cluster-181.9645,Cluster-181.8461,Cluster-8685.0,Cluster-181.16289,Cluster-181.17324,Cluster-6940.0,Cluster-181.16955,Cluster-181.10605,Cluster-181.16054,Cluster-181.11108,Cluster-9340.0,Cluster-1690.0,Cluster-9987.0,Cluster-181.6614,Cluster-181.13048,Cluster-4034.0,Cluster-181.12952…	225	Cluster-181.18202,Cluster-181.23112,Cluster-181.13144,Cluster-181.21275,Cluster-181.20656,Cluster-181.19154,Cluster-181.23247,Cluster-181.18595,Cluster-181.20611,Cluster-9757.0,Cluster-181.10018,Cluster-181.7911,Cluster-181.1776,Cluster-181.23262,Cluster-181.459,Cluster-181.2164,Cluster-181.5131,Cluster-181.13036,Cluster-9589.0,Cluster-181.847,Cluster-6676.0,Cluster-181.18455,Cluster-27.0,Cluster…
GO:0009733	response to auxin	biological_process	0.00040022	0.052072	11	2631	30	17135	6	Cluster-181.19897,Cluster-181.8808,Cluster-181.3818,Cluster-181.3819,Cluster-181.13056,Cluster-5447.0	5	Cluster-1153.0,Cluster-181.21714,Cluster-181.17625,Cluster-9168.0,Cluster-181.20315
GO:0044699	single-organism process	biological_process	0.0004659	0.057779	1235	2631	7373	17135	592	Cluster-181.13389,Cluster-181.5788,Cluster-181.4336,Cluster-181.5929,Cluster-181.4489,Cluster-181.19835,Cluster-181.4803,Cluster-181.5617,Cluster-181.6348,Cluster-181.20915,Cluster-181.8873,Cluster-2391.0,Cluster-181.16885,Cluster-181.10475,Cluster-2508.0,Cluster-181.16206,Cluster-1592.0,Cluster-181.13031,Cluster-181.4633,Cluster-5942.0,Cluster-181.8116,Cluster-181.2346,Cluster-2246.0,Cluster-181…	643	Cluster-181.895,Cluster-181.10492,Cluster-181.21158,Cluster-10781.0,Cluster-181.22238,Cluster-733.1,Cluster-181.5037,Cluster-181.11555,Cluster-181.15279,Cluster-362.0,Cluster-181.2588,Cluster-181.20141,Cluster-4335.0,Cluster-181.1117,Cluster-181.22402,Cluster-181.14492,Cluster-8957.0,Cluster-4319.0,Cluster-181.2363,Cluster-181.11352,Cluster-181.5938,Cluster-181.19122,Cluster-181.19617,Cluster-181…
GO:0006796	phosphate-containing compound metabolic process	biological_process	0.0004703	0.057779	368	2631	1980	17135	154	Cluster-181.12640,Cluster-181.1457,Cluster-181.10544,Cluster-11559.0,Cluster-181.18868,Cluster-181.10006,Cluster-181.13388,Cluster-181.16183,Cluster-1398.0,Cluster-4635.0,Cluster-181.12131,Cluster-2659.0,Cluster-181.19111,Cluster-181.22928,Cluster-6232.0,Cluster-181.6422,Cluster-181.7261,Cluster-4874.0,Cluster-5750.0,Cluster-2824.0,Cluster-181.348,Cluster-181.1535,Cluster-2089.0,Cluster-181.2854,…	214	Cluster-181.412,Cluster-181.8789,Cluster-181.19901,Cluster-181.4155,Cluster-181.183,Cluster-181.11275,Cluster-181.5472,Cluster-181.4794,Cluster-10355.0,Cluster-181.8675,Cluster-181.8676,Cluster-181.15915,Cluster-181.12410,Cluster-181.21599,Cluster-181.23517,Cluster-4587.0,Cluster-1989.0,Cluster-181.11736,Cluster-181.16277,Cluster-181.2513,Cluster-181.18931,Cluster-181.5749,Cluster-181.31,Cluster-…
GO:0006793	phosphorus metabolic process	biological_process	0.00048009	0.057779	370	2631	1993	17135	156	Cluster-181.9717,Cluster-181.22922,Cluster-181.11390,Cluster-181.3818,Cluster-181.6044,Cluster-8207.0,Cluster-3919.0,Cluster-181.348,Cluster-181.1535,Cluster-2089.0,Cluster-181.2854,Cluster-9281.0,Cluster-181.3023,Cluster-181.10829,Cluster-3761.0,Cluster-4472.0,Cluster-1805.0,Cluster-181.11549,Cluster-7743.0,Cluster-7236.0,Cluster-181.3226,Cluster-181.2008,Cluster-181.7405,Cluster-2659.0,Cluster-…	214	Cluster-181.13167,Cluster-181.9011,Cluster-181.22429,Cluster-1851.0,Cluster-181.8108,Cluster-181.20213,Cluster-10481.0,Cluster-1646.0,Cluster-181.14266,Cluster-2850.0,Cluster-3686.0,Cluster-181.9055,Cluster-181.2435,Cluster-4776.0,Cluster-181.3756,Cluster-181.20453,Cluster-181.7447,Cluster-181.10283,Cluster-181.2729,Cluster-181.11743,Cluster-181.642,Cluster-181.10499,Cluster-253.0,Cluster-181.167…
GO:0003879	ATP phosphoribosyltransferase activity	molecular_function	0.00056798	0.06528	5	2631	6	17135	1	Cluster-2068.1	4	Cluster-181.14711,Cluster-181.9046,Cluster-181.5539,Cluster-181.9044
GO:0006952	defense response	biological_process	0.00056954	0.06528	60	2631	267	17135	14	Cluster-181.15379,Cluster-181.10856,Cluster-181.1520,Cluster-7831.0,Cluster-181.7551,Cluster-181.13529,Cluster-3312.0,Cluster-181.12688,Cluster-181.18672,Cluster-181.11556,Cluster-4440.0,Cluster-181.14400,Cluster-181.11008,Cluster-181.14555	46	Cluster-181.6295,Cluster-181.9329,Cluster-181.10297,Cluster-181.17085,Cluster-181.17836,Cluster-181.12597,Cluster-181.1265,Cluster-181.1208,Cluster-181.21980,Cluster-181.11830,Cluster-10753.0,Cluster-181.18573,Cluster-181.15454,Cluster-10084.0,Cluster-181.12708,Cluster-181.22021,Cluster-181.17834,Cluster-181.13220,Cluster-181.12272,Cluster-181.20542,Cluster-181.6971,Cluster-6902.0,Cluster-181.978…
GO:0044710	single-organism metabolic process	biological_process	0.00060148	0.066203	734	2631	4198	17135	364	Cluster-181.2027,Cluster-181.13795,Cluster-181.17439,Cluster-181.16183,Cluster-4574.0,Cluster-181.1457,Cluster-1413.0,Cluster-181.9557,Cluster-181.19739,Cluster-4874.0,Cluster-181.6397,Cluster-181.15191,Cluster-181.7261,Cluster-181.13717,Cluster-10220.0,Cluster-6232.0,Cluster-181.3533,Cluster-181.11950,Cluster-7347.0,Cluster-11443.0,Cluster-181.13534,Cluster-181.19437,Cluster-181.11698,Cluster-10…	370	Cluster-126.0,Cluster-181.8676,Cluster-54.0,Cluster-181.1024,Cluster-3676.0,Cluster-2353.0,Cluster-181.7338,Cluster-181.6126,Cluster-181.5472,Cluster-181.13811,Cluster-181.11275,Cluster-181.23418,Cluster-181.4155,Cluster-8445.0,Cluster-181.5539,Cluster-181.412,Cluster-255.0,Cluster-181.23365,Cluster-181.12626,Cluster-181.12008,Cluster-11272.0,Cluster-7875.0,Cluster-11436.0,Cluster-181.6787,Cluste…
GO:0016757	transferase activity, transferring glycosyl groups	molecular_function	0.0006051	0.066203	97	2631	442	17135	46	Cluster-2320.0,Cluster-6843.0,Cluster-181.11855,Cluster-181.5958,Cluster-181.11069,Cluster-181.19925,Cluster-181.16932,Cluster-181.1457,Cluster-181.15720,Cluster-181.12845,Cluster-181.22921,Cluster-2068.1,Cluster-181.16756,Cluster-181.7860,Cluster-181.14783,Cluster-181.13687,Cluster-181.4803,Cluster-181.4356,Cluster-181.14925,Cluster-181.11460,Cluster-4739.0,Cluster-181.13717,Cluster-11022.0,Clus…	51	Cluster-1023.0,Cluster-181.21995,Cluster-181.21636,Cluster-181.5539,Cluster-181.18803,Cluster-181.23418,Cluster-7583.0,Cluster-6005.0,Cluster-181.524,Cluster-181.5938,Cluster-7885.0,Cluster-7649.0,Cluster-7993.0,Cluster-7696.0,Cluster-181.3914,Cluster-181.576,Cluster-181.14711,Cluster-181.1606,Cluster-8359.0,Cluster-181.18032,Cluster-181.12626,Cluster-4550.0,Cluster-181.19738,Cluster-7875.0,Clust…
GO:0044703	multi-organism reproductive process	biological_process	0.00062314	0.066662	43	2631	169	17135	11	Cluster-181.3779,Cluster-181.13841,Cluster-181.1295,Cluster-181.11748,Cluster-10879.0,Cluster-7197.0,Cluster-181.4847,Cluster-181.9696,Cluster-181.11141,Cluster-181.6960,Cluster-181.18866	32	Cluster-181.19153,Cluster-181.22736,Cluster-181.7920,Cluster-181.18096,Cluster-6676.0,Cluster-3686.0,Cluster-181.21644,Cluster-7244.0,Cluster-2097.0,Cluster-181.8678,Cluster-181.5197,Cluster-181.7771,Cluster-181.51,Cluster-181.18520,Cluster-181.269,Cluster-181.18214,Cluster-181.9343,Cluster-181.21176,Cluster-181.7918,Cluster-181.16947,Cluster-1661.0,Cluster-181.23470,Cluster-181.19026,Cluster-181…
GO:0009607	response to biotic stimulus	biological_process	0.00064641	0.067648	45	2631	192	17135	11	Cluster-2829.0,Cluster-181.11008,Cluster-181.14400,Cluster-181.12688,Cluster-3312.0,Cluster-181.13529,Cluster-181.1520,Cluster-181.4920,Cluster-7831.0,Cluster-181.15379,Cluster-181.13643	34	Cluster-181.21715,Cluster-181.20656,Cluster-181.17835,Cluster-181.22397,Cluster-181.9339,Cluster-181.2772,Cluster-181.22470,Cluster-181.14714,Cluster-181.21843,Cluster-181.22794,Cluster-181.5539,Cluster-9088.0,Cluster-181.21240,Cluster-181.19798,Cluster-181.15982,Cluster-181.9782,Cluster-6902.0,Cluster-181.6971,Cluster-181.12272,Cluster-181.20542,Cluster-181.17834,Cluster-181.13220,Cluster-181.12…
GO:0006694	steroid biosynthetic process	biological_process	0.00066885	0.068508	36	2631	132	17135	22	Cluster-181.12568,Cluster-6003.0,Cluster-181.10833,Cluster-181.17686,Cluster-181.1875,Cluster-181.15355,Cluster-10556.0,Cluster-5629.0,Cluster-181.3585,Cluster-181.17697,Cluster-181.11166,Cluster-181.12046,Cluster-181.9654,Cluster-181.12678,Cluster-181.16688,Cluster-181.7803,Cluster-10912.1,Cluster-181.14653,Cluster-181.8116,Cluster-181.13341,Cluster-10745.0,Cluster-181.15649	14	Cluster-181.9055,Cluster-181.11247,Cluster-181.5588,Cluster-181.19502,Cluster-181.23054,Cluster-181.2219,Cluster-181.11745,Cluster-181.21095,Cluster-181.20217,Cluster-9747.0,Cluster-9982.0,Cluster-181.11741,Cluster-181.16082,Cluster-181.6126
GO:0050662	coenzyme binding	molecular_function	0.00080573	0.079232	99	2631	456	17135	44	Cluster-181.12678,Cluster-181.7803,Cluster-4782.0,Cluster-181.21116,Cluster-181.13341,Cluster-181.15459,Cluster-181.9469,Cluster-181.12926,Cluster-9727.0,Cluster-181.17686,Cluster-181.10833,Cluster-181.13157,Cluster-181.11992,Cluster-2338.0,Cluster-11540.0,Cluster-181.17697,Cluster-181.3585,Cluster-181.11166,Cluster-181.12046,Cluster-181.16688,Cluster-3316.0,Cluster-181.4285,Cluster-181.8116,Clus…	55	Cluster-181.20217,Cluster-181.12976,Cluster-181.19026,Cluster-181.1087,Cluster-181.18849,Cluster-181.11609,Cluster-9747.0,Cluster-10092.0,Cluster-181.19024,Cluster-181.11743,Cluster-181.11741,Cluster-181.3762,Cluster-181.22096,Cluster-181.19978,Cluster-181.10499,Cluster-181.1223,Cluster-181.13649,Cluster-181.2435,Cluster-181.9055,Cluster-181.2436,Cluster-181.13567,Cluster-181.11745,Cluster-2723.0…
GO:0048037	cofactor binding	molecular_function	0.00080648	0.079232	116	2631	546	17135	50	Cluster-4574.0,Cluster-181.10189,Cluster-10745.0,Cluster-4970.0,Cluster-8996.0,Cluster-10912.1,Cluster-181.8116,Cluster-181.16688,Cluster-3316.0,Cluster-181.4285,Cluster-181.12046,Cluster-181.5126,Cluster-181.13736,Cluster-181.15042,Cluster-5629.0,Cluster-181.6422,Cluster-10556.0,Cluster-181.8839,Cluster-181.1875,Cluster-181.6348,Cluster-181.15355,Cluster-6003.0,Cluster-8931.0,Cluster-181.9557,Cl…	66	Cluster-150.1,Cluster-181.12569,Cluster-181.12514,Cluster-5259.0,Cluster-181.6126,Cluster-181.1117,Cluster-181.11738,Cluster-181.19999,Cluster-9982.0,Cluster-181.585,Cluster-181.11739,Cluster-181.3521,Cluster-181.21095,Cluster-181.23054,Cluster-181.688,Cluster-181.18075,Cluster-181.18931,Cluster-181.6125,Cluster-181.10090,Cluster-181.1704,Cluster-2354.0,Cluster-181.19023,Cluster-181.5588,Cluster-…
GO:0005507	copper ion binding	molecular_function	0.00085769	0.081771	26	2631	94	17135	17	Cluster-181.17584,Cluster-181.11253,Cluster-4062.0,Cluster-181.12889,Cluster-5942.0,Cluster-181.19143,Cluster-181.9220,Cluster-181.6106,Cluster-181.14787,Cluster-1826.0,Cluster-181.10434,Cluster-9155.0,Cluster-1805.0,Cluster-9112.0,Cluster-181.6487,Cluster-181.6107,Cluster-10008.0	9	Cluster-181.22168,Cluster-181.4546,Cluster-5631.0,Cluster-181.5197,Cluster-181.8435,Cluster-181.20531,Cluster-181.1196,Cluster-181.1836,Cluster-181.13249
GO:0008202	steroid metabolic process	biological_process	0.0008801	0.081771	36	2631	134	17135	22	Cluster-181.15649,Cluster-181.13341,Cluster-10745.0,Cluster-181.8116,Cluster-10912.1,Cluster-181.14653,Cluster-181.12678,Cluster-181.12046,Cluster-181.9654,Cluster-181.16688,Cluster-181.7803,Cluster-5629.0,Cluster-181.3585,Cluster-181.17697,Cluster-181.11166,Cluster-10556.0,Cluster-181.17686,Cluster-6003.0,Cluster-181.10833,Cluster-181.15355,Cluster-181.1875,Cluster-181.12568	14	Cluster-181.6126,Cluster-181.11741,Cluster-181.16082,Cluster-9747.0,Cluster-9982.0,Cluster-181.20217,Cluster-181.11745,Cluster-181.23054,Cluster-181.2219,Cluster-181.21095,Cluster-181.19502,Cluster-181.5588,Cluster-181.11247,Cluster-181.9055
GO:0009772	photosynthetic electron transport in photosystem II	biological_process	0.00088328	0.081771	4	2631	4	17135	1	Cluster-181.17439	3	Cluster-181.16384,Cluster-181.6787,Cluster-181.22329
GO:0003333	amino acid transmembrane transport	biological_process	0.0010258	0.09317	17	2631	46	17135	7	Cluster-181.10475,Cluster-181.9696,Cluster-8133.0,Cluster-181.12357,Cluster-181.19298,Cluster-181.10142,Cluster-181.5458	10	Cluster-181.14757,Cluster-181.15841,Cluster-2576.0,Cluster-181.1257,Cluster-6216.0,Cluster-181.14198,Cluster-181.5183,Cluster-181.22016,Cluster-181.19223,Cluster-181.4176
GO:0016758	transferase activity, transferring hexosyl groups	molecular_function	0.0012211	0.10886	74	2631	331	17135	35	Cluster-181.11757,Cluster-181.12749,Cluster-181.1952,Cluster-181.12451,Cluster-181.11397,Cluster-181.22478,Cluster-181.20009,Cluster-181.11773,Cluster-6459.0,Cluster-2299.0,Cluster-181.4932,Cluster-181.18519,Cluster-181.19916,Cluster-181.22922,Cluster-6109.0,Cluster-181.8475,Cluster-181.14069,Cluster-181.10345,Cluster-181.12845,Cluster-181.15720,Cluster-181.22921,Cluster-2320.0,Cluster-6843.0,Clu…	39	Cluster-181.1029,Cluster-8556.0,Cluster-181.21721,Cluster-181.15542,Cluster-181.10479,Cluster-181.6762,Cluster-181.557,Cluster-181.7986,Cluster-181.4443,Cluster-181.2722,Cluster-181.13772,Cluster-181.5887,Cluster-181.2997,Cluster-181.22585,Cluster-8675.0,Cluster-181.2998,Cluster-181.13974,Cluster-4855.0,Cluster-181.1768,Cluster-7583.0,Cluster-7885.0,Cluster-181.524,Cluster-181.5938,Cluster-7649.0…
GO:0016709	oxidoreductase activity, acting on paired donors, with incorporation or reduction of molecular oxygen, NAD(P)H as one donor, and incorporation of one atom of oxygen	molecular_function	0.0012916	0.11203	14	2631	38	17135	5	Cluster-10912.1,Cluster-181.13157,Cluster-181.1875,Cluster-181.15459,Cluster-4782.0	9	Cluster-181.2436,Cluster-181.11745,Cluster-181.23054,Cluster-181.11741,Cluster-181.21211,Cluster-181.9566,Cluster-181.2435,Cluster-181.19502,Cluster-181.5588
GO:1903825	organic acid transmembrane transport	biological_process	0.0013032	0.11203	17	2631	47	17135	7	Cluster-181.12357,Cluster-8133.0,Cluster-181.9696,Cluster-181.10475,Cluster-181.10142,Cluster-181.19298,Cluster-181.5458	10	Cluster-6216.0,Cluster-181.1257,Cluster-2576.0,Cluster-181.15841,Cluster-181.14757,Cluster-181.5183,Cluster-181.14198,Cluster-181.19223,Cluster-181.22016,Cluster-181.4176
GO:0098656	anion transmembrane transport	biological_process	0.0020738	0.17514	17	2631	49	17135	7	Cluster-181.5458,Cluster-181.19298,Cluster-181.10142,Cluster-8133.0,Cluster-181.12357,Cluster-181.10475,Cluster-181.9696	10	Cluster-181.4176,Cluster-181.19223,Cluster-181.22016,Cluster-181.14198,Cluster-181.5183,Cluster-181.15841,Cluster-2576.0,Cluster-181.1257,Cluster-6216.0,Cluster-181.14757
GO:0005524	ATP binding	molecular_function	0.002346	0.19169	413	2631	2266	17135	183	Cluster-181.22928,Cluster-2659.0,Cluster-181.894,Cluster-4874.0,Cluster-5750.0,Cluster-2824.0,Cluster-181.10329,Cluster-181.2003,Cluster-181.19403,Cluster-181.8506,Cluster-11559.0,Cluster-181.18868,Cluster-181.11789,Cluster-181.7545,Cluster-181.10006,Cluster-181.13388,Cluster-181.16932,Cluster-181.7720,Cluster-181.14653,Cluster-181.16183,Cluster-1398.0,Cluster-181.11390,Cluster-181.3818,Cluster-1…	230	Cluster-181.16277,Cluster-141.0,Cluster-4587.0,Cluster-1989.0,Cluster-181.2513,Cluster-181.15915,Cluster-181.4256,Cluster-3602.0,Cluster-4800.0,Cluster-181.8597,Cluster-181.4185,Cluster-181.31,Cluster-181.183,Cluster-181.13811,Cluster-181.752,Cluster-181.19687,Cluster-1725.0,Cluster-181.14986,Cluster-181.5472,Cluster-181.4794,Cluster-181.16082,Cluster-181.8789,Cluster-181.19901,Cluster-181.8904,C…
GO:0022414	reproductive process	biological_process	0.0023494	0.19169	43	2631	180	17135	11	Cluster-10879.0,Cluster-181.11748,Cluster-7197.0,Cluster-181.13841,Cluster-181.3779,Cluster-181.1295,Cluster-181.11141,Cluster-181.6960,Cluster-181.18866,Cluster-181.4847,Cluster-181.9696	32	Cluster-7244.0,Cluster-2097.0,Cluster-181.8678,Cluster-181.5197,Cluster-181.7771,Cluster-181.22736,Cluster-181.19153,Cluster-3686.0,Cluster-181.21644,Cluster-181.7920,Cluster-6676.0,Cluster-181.18096,Cluster-7760.0,Cluster-181.7574,Cluster-4335.0,Cluster-181.23774,Cluster-181.8544,Cluster-181.19901,Cluster-181.459,Cluster-181.14581,Cluster-181.21176,Cluster-181.7918,Cluster-181.51,Cluster-181.934…
GO:0055085	transmembrane transport	biological_process	0.0026749	0.21462	170	2631	872	17135	81	Cluster-181.19393,Cluster-181.11527,Cluster-11389.0,Cluster-181.19463,Cluster-181.22538,Cluster-4551.0,Cluster-181.10142,Cluster-9155.0,Cluster-181.17375,Cluster-1374.0,Cluster-181.10511,Cluster-181.17910,Cluster-181.3102,Cluster-181.16428,Cluster-8133.0,Cluster-181.11486,Cluster-181.13610,Cluster-181.18862,Cluster-181.15544,Cluster-181.21624,Cluster-2680.0,Cluster-181.21248,Cluster-181.3176,Clus…	89	Cluster-181.2742,Cluster-181.23548,Cluster-1772.0,Cluster-181.4176,Cluster-181.17355,Cluster-181.3241,Cluster-181.5684,Cluster-181.18650,Cluster-181.17410,Cluster-3103.0,Cluster-181.16798,Cluster-181.13167,Cluster-128.0,Cluster-181.4777,Cluster-1761.0,Cluster-181.14198,Cluster-93.0,Cluster-181.11453,Cluster-181.14757,Cluster-181.19443,Cluster-2576.0,Cluster-181.21308,Cluster-181.19910,Cluster-181…
GO:0006865	amino acid transport	biological_process	0.002911	0.22269	17	2631	50	17135	7	Cluster-181.19298,Cluster-181.10142,Cluster-181.5458,Cluster-181.12357,Cluster-8133.0,Cluster-181.10475,Cluster-181.9696	10	Cluster-181.19223,Cluster-181.22016,Cluster-181.4176,Cluster-2576.0,Cluster-181.15841,Cluster-6216.0,Cluster-181.1257,Cluster-181.14757,Cluster-181.5183,Cluster-181.14198
GO:0072348	sulfur compound transport	biological_process	0.0029237	0.22269	7	2631	14	17135	3	Cluster-2590.0,Cluster-181.12793,Cluster-181.13794	4	Cluster-181.1793,Cluster-181.17071,Cluster-181.20738,Cluster-181.692
GO:0019295	coenzyme M biosynthetic process	biological_process	0.002966	0.22269	3	2631	3	17135	0		3	Cluster-181.23036,Cluster-181.17157,Cluster-181.3762
GO:0019296	coenzyme M metabolic process	biological_process	0.002966	0.22269	3	2631	3	17135	0		3	Cluster-181.17157,Cluster-181.23036,Cluster-181.3762
GO:0001071	nucleic acid binding transcription factor activity	molecular_function	0.003053	0.22269	111	2631	549	17135	34	Cluster-181.11006,Cluster-181.12266,Cluster-181.203,Cluster-181.21097,Cluster-181.12640,Cluster-181.9638,Cluster-1559.0,Cluster-181.18329,Cluster-181.18012,Cluster-181.15191,Cluster-181.894,Cluster-181.15471,Cluster-181.23324,Cluster-4154.0,Cluster-9249.0,Cluster-181.11172,Cluster-2495.0,Cluster-181.9399,Cluster-181.17407,Cluster-181.10100,Cluster-9001.0,Cluster-181.19609,Cluster-3053.0,Cluster-3…	77	Cluster-181.5424,Cluster-181.22514,Cluster-7753.0,Cluster-181.5944,Cluster-181.18595,Cluster-181.5049,Cluster-181.3509,Cluster-950.0,Cluster-181.12760,Cluster-261.0,Cluster-181.16985,Cluster-181.20611,Cluster-181.22816,Cluster-181.3536,Cluster-181.2588,Cluster-181.18723,Cluster-181.23456,Cluster-11272.0,Cluster-181.397,Cluster-181.2216,Cluster-8213.0,Cluster-181.22098,Cluster-181.19051,Cluster-18…
GO:0003700	transcription factor activity, sequence-specific DNA binding	molecular_function	0.003053	0.22269	111	2631	549	17135	34	Cluster-181.9638,Cluster-181.12640,Cluster-1559.0,Cluster-181.18329,Cluster-181.11006,Cluster-181.12266,Cluster-181.203,Cluster-181.21097,Cluster-181.894,Cluster-181.23324,Cluster-181.15471,Cluster-181.15191,Cluster-181.18012,Cluster-181.9399,Cluster-2495.0,Cluster-181.19609,Cluster-181.10100,Cluster-181.17407,Cluster-9001.0,Cluster-181.11172,Cluster-4154.0,Cluster-9249.0,Cluster-181.12394,Cluste…	77	Cluster-950.0,Cluster-181.12760,Cluster-181.20611,Cluster-181.16985,Cluster-261.0,Cluster-181.3536,Cluster-181.22816,Cluster-181.5944,Cluster-181.18595,Cluster-181.5424,Cluster-7753.0,Cluster-181.22514,Cluster-181.3509,Cluster-181.5049,Cluster-181.17145,Cluster-181.21599,Cluster-181.19051,Cluster-181.6703,Cluster-181.21850,Cluster-181.1926,Cluster-181.22599,Cluster-3962.0,Cluster-181.17581,Cluste…
GO:0016620	oxidoreductase activity, acting on the aldehyde or oxo group of donors, NAD or NADP as acceptor	molecular_function	0.0031996	0.2299	15	2631	46	17135	7	Cluster-11540.0,Cluster-9587.0,Cluster-181.8116,Cluster-181.7803,Cluster-181.9833,Cluster-181.13805,Cluster-181.11980	8	Cluster-181.11609,Cluster-181.7727,Cluster-181.10499,Cluster-181.1704,Cluster-181.17131,Cluster-181.10795,Cluster-181.9646,Cluster-181.11013
GO:0004842	ubiquitin-protein transferase activity	molecular_function	0.0033536	0.23101	63	2631	275	17135	20	Cluster-2391.0,Cluster-181.17790,Cluster-181.9645,Cluster-6940.0,Cluster-181.10605,Cluster-181.21332,Cluster-6911.0,Cluster-181.20121,Cluster-4788.0,Cluster-8065.0,Cluster-181.13048,Cluster-181.12179,Cluster-181.18962,Cluster-181.12952,Cluster-181.12629,Cluster-181.21248,Cluster-181.334,Cluster-181.15149,Cluster-9542.0,Cluster-181.5357	43	Cluster-590.0,Cluster-181.2196,Cluster-181.22059,Cluster-181.20670,Cluster-181.22017,Cluster-2800.0,Cluster-181.17703,Cluster-181.7872,Cluster-1469.0,Cluster-10854.0,Cluster-181.12728,Cluster-181.15197,Cluster-181.6479,Cluster-181.18295,Cluster-9887.0,Cluster-8057.0,Cluster-181.23239,Cluster-181.7427,Cluster-181.8148,Cluster-3082.0,Cluster-8591.0,Cluster-181.3649,Cluster-181.12036,Cluster-181.230…
GO:0019787	ubiquitin-like protein transferase activity	molecular_function	0.0033536	0.23101	63	2631	275	17135	20	Cluster-181.20121,Cluster-6911.0,Cluster-181.10605,Cluster-181.21332,Cluster-6940.0,Cluster-181.9645,Cluster-181.17790,Cluster-2391.0,Cluster-181.5357,Cluster-9542.0,Cluster-181.15149,Cluster-181.334,Cluster-181.21248,Cluster-181.12629,Cluster-181.12952,Cluster-181.18962,Cluster-181.12179,Cluster-181.13048,Cluster-8065.0,Cluster-4788.0	43	Cluster-8591.0,Cluster-3082.0,Cluster-181.8148,Cluster-181.7427,Cluster-181.23239,Cluster-9887.0,Cluster-8057.0,Cluster-181.18295,Cluster-181.6479,Cluster-181.15197,Cluster-181.12728,Cluster-10854.0,Cluster-1469.0,Cluster-181.7872,Cluster-181.17703,Cluster-2800.0,Cluster-181.22017,Cluster-181.20670,Cluster-181.2196,Cluster-590.0,Cluster-181.22059,Cluster-11367.0,Cluster-181.23759,Cluster-426.0,Cl…
GO:0015297	antiporter activity	molecular_function	0.0033591	0.23101	23	2631	78	17135	2	Cluster-5238.0,Cluster-181.17375	21	Cluster-2700.0,Cluster-181.2860,Cluster-181.12728,Cluster-181.21621,Cluster-181.20686,Cluster-1661.0,Cluster-181.10756,Cluster-181.1809,Cluster-181.19691,Cluster-181.8986,Cluster-11061.0,Cluster-181.19910,Cluster-181.18204,Cluster-181.4256,Cluster-1772.0,Cluster-181.8165,Cluster-181.19530,Cluster-181.5571,Cluster-4130.0,Cluster-1761.0,Cluster-181.10056
GO:0009725	response to hormone	biological_process	0.0034499	0.23391	18	2631	65	17135	11	Cluster-181.11110,Cluster-5447.0,Cluster-5940.0,Cluster-181.19897,Cluster-181.20735,Cluster-181.3819,Cluster-181.3818,Cluster-181.13056,Cluster-181.20492,Cluster-181.8808,Cluster-181.10431	7	Cluster-181.20063,Cluster-9168.0,Cluster-181.6908,Cluster-181.20315,Cluster-181.17625,Cluster-181.21714,Cluster-1153.0
GO:0043169	cation binding	molecular_function	0.003878	0.25929	430	2631	2417	17135	201	Cluster-181.7085,Cluster-181.12363,Cluster-181.10769,Cluster-181.8963,Cluster-181.11186,Cluster-181.2876,Cluster-181.932,Cluster-4062.0,Cluster-181.2173,Cluster-181.2576,Cluster-181.17584,Cluster-181.18165,Cluster-2238.0,Cluster-181.11647,Cluster-181.12678,Cluster-1805.0,Cluster-181.3818,Cluster-181.2238,Cluster-181.2646,Cluster-181.10345,Cluster-181.22313,Cluster-181.15379,Cluster-181.18862,Clus…	229	Cluster-5728.0,Cluster-9.0,Cluster-181.17967,Cluster-181.2742,Cluster-6401.0,Cluster-10092.0,Cluster-181.4176,Cluster-181.15919,Cluster-181.13249,Cluster-181.19776,Cluster-181.12036,Cluster-181.23019,Cluster-181.4657,Cluster-1866.0,Cluster-181.19040,Cluster-7980.0,Cluster-181.11504,Cluster-181.21715,Cluster-181.8991,Cluster-181.4777,Cluster-181.14589,Cluster-181.8108,Cluster-181.7488,Cluster-8591…
GO:1901136	carbohydrate derivative catabolic process	biological_process	0.0040141	0.26471	21	2631	73	17135	12	Cluster-181.13364,Cluster-181.1875,Cluster-181.7551,Cluster-181.23703,Cluster-181.4932,Cluster-181.9715,Cluster-181.5681,Cluster-181.6347,Cluster-8672.0,Cluster-181.8488,Cluster-5244.0,Cluster-181.11527	9	Cluster-181.13567,Cluster-181.2435,Cluster-181.12976,Cluster-5359.0,Cluster-181.1767,Cluster-181.11739,Cluster-181.11743,Cluster-181.7722,Cluster-181.11705
GO:0071555	cell wall organization	biological_process	0.0041341	0.26472	13	2631	38	17135	10	Cluster-181.11436,Cluster-181.13860,Cluster-181.935,Cluster-181.10104,Cluster-181.18937,Cluster-181.10070,Cluster-181.7461,Cluster-6164.0,Cluster-181.11041,Cluster-9617.0	3	Cluster-181.13811,Cluster-181.21957,Cluster-3676.0
GO:0030599	pectinesterase activity	molecular_function	0.0041792	0.26472	7	2631	14	17135	5	Cluster-181.18937,Cluster-181.10104,Cluster-181.10070,Cluster-181.935,Cluster-6164.0	2	Cluster-181.21957,Cluster-3676.0
GO:0042545	cell wall modification	biological_process	0.0041792	0.26472	7	2631	14	17135	5	Cluster-6164.0,Cluster-181.10070,Cluster-181.935,Cluster-181.10104,Cluster-181.18937	2	Cluster-3676.0,Cluster-181.21957
GO:0050660	flavin adenine dinucleotide binding	molecular_function	0.0046362	0.28986	35	2631	142	17135	8	Cluster-181.15459,Cluster-181.4285,Cluster-4782.0,Cluster-10912.1,Cluster-181.21116,Cluster-8931.0,Cluster-181.1875,Cluster-181.13157	27	Cluster-181.11743,Cluster-181.19024,Cluster-181.11738,Cluster-181.11741,Cluster-181.19978,Cluster-181.3762,Cluster-181.12976,Cluster-181.11739,Cluster-181.19026,Cluster-181.585,Cluster-181.5588,Cluster-181.19502,Cluster-181.23517,Cluster-2354.0,Cluster-181.19023,Cluster-181.10090,Cluster-181.23054,Cluster-181.18931,Cluster-181.11745,Cluster-181.18075,Cluster-181.3521,Cluster-181.2435,Cluster-181.…
GO:0006730	one-carbon metabolic process	biological_process	0.0048037	0.29258	6	2631	12	17135	5	Cluster-2238.0,Cluster-181.11436,Cluster-181.9469,Cluster-181.18640,Cluster-181.11041	1	Cluster-181.2467
GO:0009719	response to endogenous stimulus	biological_process	0.005218	0.29258	18	2631	67	17135	11	Cluster-181.13056,Cluster-181.10431,Cluster-181.8808,Cluster-181.20492,Cluster-5940.0,Cluster-5447.0,Cluster-181.11110,Cluster-181.3818,Cluster-181.3819,Cluster-181.20735,Cluster-181.19897	7	Cluster-181.20315,Cluster-181.6908,Cluster-9168.0,Cluster-1153.0,Cluster-181.21714,Cluster-181.17625,Cluster-181.20063
GO:0009240	isopentenyl diphosphate biosynthetic process	biological_process	0.0052938	0.29258	3	2631	3	17135	0		3	Cluster-181.11998,Cluster-181.21715,Cluster-181.13167
GO:0016726	oxidoreductase activity, acting on CH or CH2 groups, NAD or NADP as acceptor	molecular_function	0.0052938	0.29258	3	2631	3	17135	0		3	Cluster-181.13167,Cluster-181.21715,Cluster-181.11998
GO:0019288	isopentenyl diphosphate biosynthetic process, methylerythritol 4-phosphate pathway	biological_process	0.0052938	0.29258	3	2631	3	17135	0		3	Cluster-181.11998,Cluster-181.13167,Cluster-181.21715
GO:0046490	isopentenyl diphosphate metabolic process	biological_process	0.0052938	0.29258	3	2631	3	17135	0		3	Cluster-181.11998,Cluster-181.13167,Cluster-181.21715
GO:0050992	dimethylallyl diphosphate biosynthetic process	biological_process	0.0052938	0.29258	3	2631	3	17135	0		3	Cluster-181.13167,Cluster-181.21715,Cluster-181.11998
GO:0050993	dimethylallyl diphosphate metabolic process	biological_process	0.0052938	0.29258	3	2631	3	17135	0		3	Cluster-181.11998,Cluster-181.13167,Cluster-181.21715
GO:0051745	4-hydroxy-3-methylbut-2-en-1-yl diphosphate reductase activity	molecular_function	0.0052938	0.29258	3	2631	3	17135	0		3	Cluster-181.21715,Cluster-181.13167,Cluster-181.11998
GO:0019722	calcium-mediated signaling	biological_process	0.0053484	0.29258	3	2631	3	17135	1	Cluster-181.5617	2	Cluster-181.10788,Cluster-181.15290
GO:0019932	second-messenger-mediated signaling	biological_process	0.0053484	0.29258	3	2631	3	17135	1	Cluster-181.5617	2	Cluster-181.15290,Cluster-181.10788
GO:0016614	oxidoreductase activity, acting on CH-OH group of donors	molecular_function	0.0056173	0.30384	58	2631	259	17135	33	Cluster-181.7261,Cluster-181.11276,Cluster-181.12568,Cluster-181.12926,Cluster-181.13157,Cluster-181.15355,Cluster-181.1875,Cluster-181.9557,Cluster-181.17686,Cluster-6003.0,Cluster-181.10833,Cluster-10556.0,Cluster-181.19241,Cluster-181.3262,Cluster-181.11166,Cluster-181.6422,Cluster-5629.0,Cluster-181.17697,Cluster-181.3585,Cluster-3316.0,Cluster-181.16688,Cluster-181.7803,Cluster-181.4285,Clus…	25	Cluster-181.2435,Cluster-181.9055,Cluster-181.13567,Cluster-181.12008,Cluster-181.2436,Cluster-181.11247,Cluster-2354.0,Cluster-181.19023,Cluster-181.10871,Cluster-181.2219,Cluster-181.688,Cluster-181.19026,Cluster-181.11739,Cluster-181.20217,Cluster-181.12976,Cluster-181.18849,Cluster-9982.0,Cluster-9747.0,Cluster-181.585,Cluster-181.19024,Cluster-181.11743,Cluster-181.10499,Cluster-181.19025,Cl…
GO:0016209	antioxidant activity	molecular_function	0.0059568	0.30819	27	2631	111	17135	16	Cluster-181.1061,Cluster-9373.0,Cluster-181.18166,Cluster-181.20393,Cluster-181.9935,Cluster-181.7673,Cluster-181.8910,Cluster-4523.0,Cluster-181.11274,Cluster-8050.0,Cluster-9138.0,Cluster-181.5188,Cluster-181.2826,Cluster-10950.0,Cluster-7409.0,Cluster-181.13081	11	Cluster-181.15794,Cluster-181.8864,Cluster-181.5037,Cluster-67.1,Cluster-203.0,Cluster-126.0,Cluster-181.10457,Cluster-181.22366,Cluster-181.17152,Cluster-5326.0,Cluster-2353.0
GO:0000152	nuclear ubiquitin ligase complex	cellular_component	0.0059979	0.30819	45	2631	191	17135	16	Cluster-8065.0,Cluster-4788.0,Cluster-181.12179,Cluster-181.13048,Cluster-181.334,Cluster-181.12629,Cluster-181.15149,Cluster-181.5357,Cluster-9542.0,Cluster-181.17790,Cluster-181.9645,Cluster-6940.0,Cluster-181.15247,Cluster-181.17412,Cluster-6911.0,Cluster-181.21332	29	Cluster-181.12036,Cluster-181.3649,Cluster-181.15410,Cluster-4205.0,Cluster-181.19776,Cluster-181.22353,Cluster-181.8991,Cluster-181.20689,Cluster-181.20656,Cluster-181.10018,Cluster-4077.0,Cluster-426.0,Cluster-181.20670,Cluster-181.2196,Cluster-590.0,Cluster-2800.0,Cluster-181.22017,Cluster-1469.0,Cluster-181.15197,Cluster-181.12728,Cluster-10854.0,Cluster-181.6479,Cluster-181.18295,Cluster-988…
GO:0005680	anaphase-promoting complex	cellular_component	0.0059979	0.30819	45	2631	191	17135	16	Cluster-6940.0,Cluster-181.15247,Cluster-181.17412,Cluster-6911.0,Cluster-181.21332,Cluster-181.17790,Cluster-181.9645,Cluster-181.334,Cluster-181.12629,Cluster-181.15149,Cluster-181.5357,Cluster-9542.0,Cluster-8065.0,Cluster-4788.0,Cluster-181.12179,Cluster-181.13048	29	Cluster-181.6479,Cluster-181.18295,Cluster-9887.0,Cluster-8057.0,Cluster-181.15915,Cluster-8591.0,Cluster-3082.0,Cluster-181.8148,Cluster-181.20670,Cluster-590.0,Cluster-181.2196,Cluster-2800.0,Cluster-181.22017,Cluster-1469.0,Cluster-181.15197,Cluster-181.12728,Cluster-10854.0,Cluster-181.10018,Cluster-4077.0,Cluster-426.0,Cluster-181.3649,Cluster-181.12036,Cluster-4205.0,Cluster-181.15410,Clust…
GO:0031461	cullin-RING ubiquitin ligase complex	cellular_component	0.0059979	0.30819	45	2631	191	17135	16	Cluster-181.15247,Cluster-181.17412,Cluster-6911.0,Cluster-181.21332,Cluster-6940.0,Cluster-181.17790,Cluster-181.9645,Cluster-181.15149,Cluster-181.5357,Cluster-9542.0,Cluster-181.334,Cluster-181.12629,Cluster-8065.0,Cluster-4788.0,Cluster-181.12179,Cluster-181.13048	29	Cluster-181.15915,Cluster-3082.0,Cluster-8591.0,Cluster-181.8148,Cluster-181.6479,Cluster-181.18295,Cluster-9887.0,Cluster-8057.0,Cluster-1469.0,Cluster-181.15197,Cluster-181.12728,Cluster-10854.0,Cluster-181.20670,Cluster-181.2196,Cluster-590.0,Cluster-2800.0,Cluster-181.22017,Cluster-426.0,Cluster-181.10018,Cluster-4077.0,Cluster-181.8991,Cluster-181.20689,Cluster-181.20656,Cluster-181.3649,Clu…
GO:0006026	aminoglycan catabolic process	biological_process	0.0060178	0.30819	13	2631	38	17135	10	Cluster-181.6347,Cluster-181.5681,Cluster-181.9715,Cluster-181.13364,Cluster-181.4932,Cluster-181.23703,Cluster-181.11527,Cluster-5244.0,Cluster-181.8488,Cluster-8672.0	3	Cluster-181.11705,Cluster-181.1767,Cluster-5359.0
GO:0036094	small molecule binding	molecular_function	0.0061448	0.31138	535	2631	3052	17135	239	Cluster-181.702,Cluster-181.21116,Cluster-7513.0,Cluster-181.7730,Cluster-181.15784,Cluster-181.15929,Cluster-3564.0,Cluster-181.21258,Cluster-181.3789,Cluster-181.18825,Cluster-181.17173,Cluster-181.9993,Cluster-181.13647,Cluster-181.12744,Cluster-181.12769,Cluster-8238.0,Cluster-181.18634,Cluster-181.10667,Cluster-3738.0,Cluster-181.5210,Cluster-181.13582,Cluster-181.7634,Cluster-181.20815,Clus…	296	Cluster-181.8677,Cluster-181.18849,Cluster-181.22348,Cluster-8336.0,Cluster-6458.0,Cluster-722.0,Cluster-181.3292,Cluster-181.20417,Cluster-181.19839,Cluster-181.19024,Cluster-181.8544,Cluster-181.7,Cluster-115.0,Cluster-181.1245,Cluster-181.17015,Cluster-181.22491,Cluster-10444.1,Cluster-181.21892,Cluster-181.586,Cluster-181.3426,Cluster-181.19777,Cluster-8550.0,Cluster-181.20224,Cluster-181.899…
GO:0046872	metal ion binding	molecular_function	0.0066724	0.33126	423	2631	2394	17135	196	Cluster-181.23258,Cluster-181.10577,Cluster-6551.0,Cluster-181.11274,Cluster-10752.0,Cluster-181.9833,Cluster-181.13140,Cluster-181.13787,Cluster-181.9220,Cluster-3053.0,Cluster-181.18825,Cluster-181.17779,Cluster-181.3781,Cluster-181.3844,Cluster-181.14467,Cluster-11036.0,Cluster-181.15149,Cluster-10005.0,Cluster-181.10098,Cluster-7339.0,Cluster-181.8822,Cluster-181.15099,Cluster-181.2775,Cluste…	227	Cluster-3082.0,Cluster-181.586,Cluster-181.8148,Cluster-181.2297,Cluster-181.13710,Cluster-3187.0,Cluster-181.15197,Cluster-181.20381,Cluster-5898.0,Cluster-181.18854,Cluster-181.4546,Cluster-181.8864,Cluster-181.18249,Cluster-181.12500,Cluster-181.17535,Cluster-181.6000,Cluster-7923.0,Cluster-181.21568,Cluster-2313.0,Cluster-181.8435,Cluster-181.13133,Cluster-181.5372,Cluster-181.22185,Cluster-1…
GO:0044262	cellular carbohydrate metabolic process	biological_process	0.0066768	0.33126	59	2631	278	17135	34	Cluster-181.10829,Cluster-181.935,Cluster-181.10294,Cluster-181.13031,Cluster-2320.0,Cluster-7185.0,Cluster-181.11069,Cluster-181.5165,Cluster-181.16932,Cluster-181.12845,Cluster-181.15720,Cluster-181.22921,Cluster-181.12451,Cluster-3316.0,Cluster-181.4932,Cluster-181.6422,Cluster-181.7074,Cluster-10345.0,Cluster-181.10104,Cluster-181.14948,Cluster-181.9450,Cluster-181.22922,Cluster-181.8475,Clus…	25	Cluster-181.21957,Cluster-181.12569,Cluster-181.10499,Cluster-181.11743,Cluster-181.10621,Cluster-181.11352,Cluster-3651.0,Cluster-181.21647,Cluster-181.12976,Cluster-3676.0,Cluster-181.557,Cluster-181.7986,Cluster-181.11739,Cluster-181.688,Cluster-181.18931,Cluster-181.1606,Cluster-181.19777,Cluster-181.19443,Cluster-181.21502,Cluster-181.2436,Cluster-181.13567,Cluster-181.13165,Cluster-181.7537…
GO:0004568	chitinase activity	molecular_function	0.0067435	0.33126	5	2631	9	17135	3	Cluster-181.9715,Cluster-181.11527,Cluster-5244.0	2	Cluster-181.11705,Cluster-181.1767
GO:0032101	regulation of response to external stimulus	biological_process	0.007471	0.36329	9	2631	27	17135	3	Cluster-2625.0,Cluster-7831.0,Cluster-8979.0	6	Cluster-181.22794,Cluster-9088.0,Cluster-181.21715,Cluster-181.6295,Cluster-181.22021,Cluster-181.1208
GO:0071973	bacterial-type flagellum-dependent cell motility	biological_process	0.0076654	0.36901	8	2631	21	17135	5	Cluster-4858.0,Cluster-9816.0,Cluster-6803.0,Cluster-181.20282,Cluster-181.21220	3	Cluster-181.18663,Cluster-10056.0,Cluster-181.10028
GO:0016701	oxidoreductase activity, acting on single donors with incorporation of molecular oxygen	molecular_function	0.0079834	0.38051	20	2631	75	17135	7	Cluster-181.2027,Cluster-181.20041,Cluster-181.10387,Cluster-181.15284,Cluster-181.11186,Cluster-181.12363,Cluster-181.2646	13	Cluster-181.21502,Cluster-181.21001,Cluster-181.12895,Cluster-181.5009,Cluster-181.21647,Cluster-181.18075,Cluster-181.8804,Cluster-181.3762,Cluster-181.11530,Cluster-181.783,Cluster-181.4454,Cluster-181.684,Cluster-1851.0
GO:0000151	ubiquitin ligase complex	cellular_component	0.0082038	0.3815	45	2631	194	17135	16	Cluster-6940.0,Cluster-181.15247,Cluster-181.17412,Cluster-6911.0,Cluster-181.21332,Cluster-181.17790,Cluster-181.9645,Cluster-181.334,Cluster-181.12629,Cluster-181.15149,Cluster-181.5357,Cluster-9542.0,Cluster-4788.0,Cluster-8065.0,Cluster-181.13048,Cluster-181.12179	29	Cluster-181.6479,Cluster-181.18295,Cluster-9887.0,Cluster-8057.0,Cluster-181.15915,Cluster-8591.0,Cluster-3082.0,Cluster-181.8148,Cluster-590.0,Cluster-181.2196,Cluster-181.20670,Cluster-2800.0,Cluster-181.22017,Cluster-1469.0,Cluster-181.12728,Cluster-181.15197,Cluster-10854.0,Cluster-181.10018,Cluster-4077.0,Cluster-426.0,Cluster-181.12036,Cluster-181.3649,Cluster-181.19776,Cluster-181.22353,Cl…
GO:0003854	3-beta-hydroxy-delta5-steroid dehydrogenase activity	molecular_function	0.0085587	0.3815	21	2631	76	17135	16	Cluster-5629.0,Cluster-181.17697,Cluster-181.3585,Cluster-181.11166,Cluster-181.13341,Cluster-10745.0,Cluster-10556.0,Cluster-6003.0,Cluster-181.10833,Cluster-181.8116,Cluster-181.17686,Cluster-181.15355,Cluster-181.12046,Cluster-181.12568,Cluster-181.16688,Cluster-181.7803	5	Cluster-181.2219,Cluster-181.6126,Cluster-181.11247,Cluster-9747.0,Cluster-181.20217
GO:0008207	C21-steroid hormone metabolic process	biological_process	0.0085587	0.3815	21	2631	76	17135	16	Cluster-181.13341,Cluster-10745.0,Cluster-10556.0,Cluster-5629.0,Cluster-181.17697,Cluster-181.3585,Cluster-181.11166,Cluster-181.12568,Cluster-181.12046,Cluster-181.16688,Cluster-181.7803,Cluster-6003.0,Cluster-181.10833,Cluster-181.17686,Cluster-181.8116,Cluster-181.15355	5	Cluster-181.2219,Cluster-181.6126,Cluster-181.20217,Cluster-181.11247,Cluster-9747.0
GO:0008209	androgen metabolic process	biological_process	0.0085587	0.3815	21	2631	76	17135	16	Cluster-181.13341,Cluster-10556.0,Cluster-10745.0,Cluster-181.3585,Cluster-181.17697,Cluster-5629.0,Cluster-181.11166,Cluster-181.12046,Cluster-181.12568,Cluster-181.7803,Cluster-181.16688,Cluster-181.17686,Cluster-181.8116,Cluster-181.10833,Cluster-6003.0,Cluster-181.15355	5	Cluster-181.6126,Cluster-181.2219,Cluster-181.20217,Cluster-181.11247,Cluster-9747.0
GO:0008210	estrogen metabolic process	biological_process	0.0085587	0.3815	21	2631	76	17135	16	Cluster-181.11166,Cluster-5629.0,Cluster-181.3585,Cluster-181.17697,Cluster-10556.0,Cluster-10745.0,Cluster-181.13341,Cluster-181.15355,Cluster-181.8116,Cluster-181.17686,Cluster-6003.0,Cluster-181.10833,Cluster-181.16688,Cluster-181.7803,Cluster-181.12046,Cluster-181.12568	5	Cluster-181.6126,Cluster-181.2219,Cluster-9747.0,Cluster-181.11247,Cluster-181.20217
GO:0016229	steroid dehydrogenase activity	molecular_function	0.0085587	0.3815	21	2631	76	17135	16	Cluster-181.11166,Cluster-181.17697,Cluster-181.3585,Cluster-5629.0,Cluster-10556.0,Cluster-10745.0,Cluster-181.13341,Cluster-181.15355,Cluster-181.8116,Cluster-181.17686,Cluster-181.10833,Cluster-6003.0,Cluster-181.7803,Cluster-181.16688,Cluster-181.12046,Cluster-181.12568	5	Cluster-181.6126,Cluster-181.2219,Cluster-9747.0,Cluster-181.11247,Cluster-181.20217
GO:0033764	steroid dehydrogenase activity, acting on the CH-OH group of donors, NAD or NADP as acceptor	molecular_function	0.0085587	0.3815	21	2631	76	17135	16	Cluster-10745.0,Cluster-10556.0,Cluster-181.13341,Cluster-181.11166,Cluster-181.17697,Cluster-181.3585,Cluster-5629.0,Cluster-181.7803,Cluster-181.16688,Cluster-181.12568,Cluster-181.12046,Cluster-181.15355,Cluster-181.10833,Cluster-6003.0,Cluster-181.17686,Cluster-181.8116	5	Cluster-181.2219,Cluster-181.6126,Cluster-181.20217,Cluster-9747.0,Cluster-181.11247
GO:0043565	sequence-specific DNA binding	molecular_function	0.0087716	0.3874	60	2631	274	17135	14	Cluster-181.18012,Cluster-181.15191,Cluster-181.2128,Cluster-8070.0,Cluster-2902.0,Cluster-181.23324,Cluster-181.203,Cluster-181.13341,Cluster-2495.0,Cluster-181.9638,Cluster-181.12640,Cluster-1559.0,Cluster-181.15489,Cluster-181.17407	46	Cluster-181.2588,Cluster-181.18723,Cluster-181.5914,Cluster-181.23456,Cluster-11272.0,Cluster-181.4948,Cluster-181.1023,Cluster-181.397,Cluster-181.13327,Cluster-390.0,Cluster-181.12080,Cluster-6812.0,Cluster-9465.0,Cluster-181.20571,Cluster-181.22432,Cluster-181.20453,Cluster-181.8368,Cluster-181.6703,Cluster-181.21850,Cluster-181.17145,Cluster-181.11523,Cluster-181.21599,Cluster-181.14806,Clust…
GO:0030554	adenyl nucleotide binding	molecular_function	0.0092579	0.40516	433	2631	2457	17135	196	Cluster-181.7634,Cluster-181.20815,Cluster-181.2695,Cluster-181.14561,Cluster-181.4218,Cluster-181.4797,Cluster-181.3584,Cluster-181.12961,Cluster-9531.0,Cluster-3738.0,Cluster-181.13582,Cluster-181.5210,Cluster-181.7461,Cluster-181.8566,Cluster-5845.0,Cluster-181.5888,Cluster-181.18230,Cluster-181.7547,Cluster-181.6536,Cluster-181.9993,Cluster-181.8837,Cluster-181.13647,Cluster-8238.0,Cluster-18…	237	Cluster-181.8977,Cluster-181.1639,Cluster-181.4211,Cluster-11377.0,Cluster-111.0,Cluster-181.22021,Cluster-181.3373,Cluster-181.545,Cluster-181.4212,Cluster-181.7771,Cluster-181.1163,Cluster-181.12367,Cluster-1282.0,Cluster-181.12942,Cluster-2193.0,Cluster-429.0,Cluster-3049.0,Cluster-7813.0,Cluster-181.21904,Cluster-181.6800,Cluster-181.20224,Cluster-181.8994,Cluster-181.19331,Cluster-11153.0,Cl…
GO:0015925	galactosidase activity	molecular_function	0.0094697	0.4107	11	2631	31	17135	8	Cluster-6830.0,Cluster-8672.0,Cluster-181.8488,Cluster-181.5681,Cluster-181.6347,Cluster-181.23703,Cluster-181.13364,Cluster-181.4932	3	Cluster-5359.0,Cluster-181.15363,Cluster-181.22804
GO:0006720	isoprenoid metabolic process	biological_process	0.0098091	0.41696	29	2631	118	17135	9	Cluster-181.12889,Cluster-181.15649,Cluster-181.4285,Cluster-181.12678,Cluster-181.9654,Cluster-181.1875,Cluster-8931.0,Cluster-10912.1,Cluster-181.14653	20	Cluster-181.11738,Cluster-181.10090,Cluster-181.19024,Cluster-2354.0,Cluster-181.11743,Cluster-181.13167,Cluster-181.19502,Cluster-181.5588,Cluster-181.21095,Cluster-181.11745,Cluster-181.23054,Cluster-181.11741,Cluster-181.16082,Cluster-181.19235,Cluster-181.21715,Cluster-181.19026,Cluster-181.11739,Cluster-181.2435,Cluster-181.12976,Cluster-181.11998
GO:0008299	isoprenoid biosynthetic process	biological_process	0.0098091	0.41696	29	2631	118	17135	9	Cluster-181.4285,Cluster-181.12678,Cluster-181.9654,Cluster-181.1875,Cluster-8931.0,Cluster-10912.1,Cluster-181.14653,Cluster-181.12889,Cluster-181.15649	20	Cluster-181.19235,Cluster-181.21715,Cluster-181.19026,Cluster-181.11739,Cluster-181.2435,Cluster-181.12976,Cluster-181.11998,Cluster-181.10090,Cluster-181.11738,Cluster-181.19024,Cluster-2354.0,Cluster-181.13167,Cluster-181.11743,Cluster-181.19502,Cluster-181.5588,Cluster-181.21095,Cluster-181.11745,Cluster-181.23054,Cluster-181.11741,Cluster-181.16082
GO:0000166	nucleotide binding	molecular_function	0.010027	0.41696	520	2631	2984	17135	231	Cluster-181.11390,Cluster-2338.0,Cluster-181.21102,Cluster-5117.0,Cluster-181.14959,Cluster-3919.0,Cluster-181.6477,Cluster-181.3606,Cluster-3761.0,Cluster-9281.0,Cluster-181.3023,Cluster-181.10829,Cluster-181.9047,Cluster-181.1535,Cluster-181.14062,Cluster-2997.0,Cluster-181.11698,Cluster-181.22928,Cluster-181.9557,Cluster-2824.0,Cluster-4874.0,Cluster-181.18012,Cluster-181.7261,Cluster-4574.0,C…	289	Cluster-181.14589,Cluster-181.14266,Cluster-181.17208,Cluster-181.22802,Cluster-181.22429,Cluster-181.14605,Cluster-181.5960,Cluster-4776.0,Cluster-181.18984,Cluster-181.2824,Cluster-2850.0,Cluster-253.0,Cluster-10092.0,Cluster-10864.0,Cluster-181.23590,Cluster-181.5619,Cluster-4749.1,Cluster-181.9013,Cluster-181.19026,Cluster-4019.0,Cluster-181.6787,Cluster-1989.0,Cluster-181.16277,Cluster-181.1…
GO:1901265	nucleoside phosphate binding	molecular_function	0.010027	0.41696	520	2631	2984	17135	231	Cluster-181.6428,Cluster-6247.0,Cluster-181.11389,Cluster-181.5841,Cluster-181.5931,Cluster-181.20870,Cluster-181.18353,Cluster-10327.0,Cluster-181.1734,Cluster-181.6348,Cluster-2391.0,Cluster-181.4581,Cluster-2987.0,Cluster-181.15042,Cluster-181.5788,Cluster-181.18955,Cluster-181.5967,Cluster-10853.1,Cluster-181.8116,Cluster-181.2346,Cluster-181.13376,Cluster-10994.0,Cluster-10334.0,Cluster-9123…	289	Cluster-5218.0,Cluster-181.19153,Cluster-181.8064,Cluster-181.9039,Cluster-181.11816,Cluster-181.22317,Cluster-181.16243,Cluster-181.5755,Cluster-181.23774,Cluster-181.21944,Cluster-181.14581,Cluster-9643.0,Cluster-181.12319,Cluster-181.15279,Cluster-181.9566,Cluster-181.2588,Cluster-181.10492,Cluster-181.18075,Cluster-8418.0,Cluster-181.688,Cluster-181.10090,Cluster-881.0,Cluster-181.4133,Cluste…
GO:0009767	photosynthetic electron transport chain	biological_process	0.010047	0.41696	4	2631	6	17135	1	Cluster-181.17439	3	Cluster-181.16384,Cluster-181.6787,Cluster-181.22329
GO:0015979	photosynthesis	biological_process	0.010472	0.42851	41	2631	184	17135	23	Cluster-181.18502,Cluster-4378.0,Cluster-181.19241,Cluster-181.13140,Cluster-181.15553,Cluster-181.9645,Cluster-3053.0,Cluster-181.596,Cluster-181.18456,Cluster-181.11414,Cluster-181.55,Cluster-181.12332,Cluster-181.5357,Cluster-181.20567,Cluster-181.15946,Cluster-181.14532,Cluster-181.5213,Cluster-2054.0,Cluster-181.11464,Cluster-181.17439,Cluster-2513.0,Cluster-181.11377,Cluster-181.11356	18	Cluster-181.5842,Cluster-181.22330,Cluster-181.6787,Cluster-181.17658,Cluster-181.23601,Cluster-181.20483,Cluster-181.23753,Cluster-181.17361,Cluster-181.16384,Cluster-181.804,Cluster-181.1688,Cluster-181.14031,Cluster-181.7931,Cluster-181.21721,Cluster-181.18520,Cluster-181.22329,Cluster-181.10621,Cluster-181.22348
GO:0042651	thylakoid membrane	cellular_component	0.010504	0.42851	13	2631	43	17135	10	Cluster-2513.0,Cluster-181.13140,Cluster-181.15553,Cluster-181.596,Cluster-7194.0,Cluster-181.55,Cluster-4378.0,Cluster-2054.0,Cluster-181.19241,Cluster-181.20567	3	Cluster-2493.0,Cluster-3676.0,Cluster-181.22809
GO:0001539	cilium or flagellum-dependent cell motility	biological_process	0.01105	0.44328	8	2631	22	17135	5	Cluster-6803.0,Cluster-9816.0,Cluster-181.20282,Cluster-181.21220,Cluster-4858.0	3	Cluster-181.10028,Cluster-181.18663,Cluster-10056.0
GO:0097588	archaeal or bacterial-type flagellum-dependent cell motility	biological_process	0.01105	0.44328	8	2631	22	17135	5	Cluster-4858.0,Cluster-6803.0,Cluster-9816.0,Cluster-181.20282,Cluster-181.21220	3	Cluster-181.18663,Cluster-10056.0,Cluster-181.10028
GO:0008770	[acyl-carrier-protein] phosphodiesterase activity	molecular_function	0.01146	0.45593	3	2631	4	17135	1	Cluster-181.5929	2	Cluster-181.22264,Cluster-181.21238
GO:0032559	adenyl ribonucleotide binding	molecular_function	0.01179	0.46523	428	2631	2436	17135	193	Cluster-181.19609,Cluster-9116.0,Cluster-181.19393,Cluster-4930.0,Cluster-181.9122,Cluster-11389.0,Cluster-7738.0,Cluster-181.10002,Cluster-11650.0,Cluster-4034.0,Cluster-181.482,Cluster-181.12952,Cluster-181.18856,Cluster-10923.0,Cluster-181.12182,Cluster-6314.0,Cluster-181.20088,Cluster-181.14468,Cluster-181.9937,Cluster-181.16795,Cluster-11357.0,Cluster-181.17094,Cluster-181.17782,Cluster-181.…	235	Cluster-181.3688,Cluster-181.9705,Cluster-716.0,Cluster-9009.0,Cluster-7760.0,Cluster-181.2389,Cluster-181.656,Cluster-181.15424,Cluster-181.17346,Cluster-181.14147,Cluster-181.21203,Cluster-181.23643,Cluster-484.0,Cluster-181.3039,Cluster-7244.0,Cluster-181.17085,Cluster-181.8678,Cluster-181.17381,Cluster-181.4257,Cluster-181.19326,Cluster-181.2796,Cluster-181.22616,Cluster-606.0,Cluster-181.139…
GO:0034357	photosynthetic membrane	cellular_component	0.012289	0.47125	36	2631	159	17135	19	Cluster-181.11464,Cluster-181.15946,Cluster-181.20567,Cluster-2054.0,Cluster-181.5213,Cluster-181.14532,Cluster-181.12332,Cluster-181.55,Cluster-181.5357,Cluster-2513.0,Cluster-181.15553,Cluster-181.13140,Cluster-181.19241,Cluster-4378.0,Cluster-181.18502,Cluster-7194.0,Cluster-181.9645,Cluster-3053.0,Cluster-181.596	17	Cluster-181.1688,Cluster-181.804,Cluster-181.16384,Cluster-181.10621,Cluster-181.18520,Cluster-181.21721,Cluster-181.14031,Cluster-181.7931,Cluster-3676.0,Cluster-181.6787,Cluster-181.22330,Cluster-181.5842,Cluster-2493.0,Cluster-181.23753,Cluster-181.22809,Cluster-181.23601,Cluster-181.17658
GO:0044723	single-organism carbohydrate metabolic process	biological_process	0.012292	0.47125	102	2631	516	17135	60	Cluster-10447.0,Cluster-7743.0,Cluster-7185.0,Cluster-181.18850,Cluster-181.10829,Cluster-6247.0,Cluster-181.13364,Cluster-181.17373,Cluster-181.9397,Cluster-181.10345,Cluster-181.8475,Cluster-6830.0,Cluster-181.22922,Cluster-10420.0,Cluster-8672.0,Cluster-181.9717,Cluster-181.14468,Cluster-181.10577,Cluster-181.9450,Cluster-181.11065,Cluster-181.18519,Cluster-10345.0,Cluster-181.5681,Cluster-229…	42	Cluster-181.7986,Cluster-5359.0,Cluster-181.12976,Cluster-181.10621,Cluster-181.2740,Cluster-181.15919,Cluster-181.11743,Cluster-181.10499,Cluster-181.5688,Cluster-181.21957,Cluster-181.2435,Cluster-181.13567,Cluster-181.7537,Cluster-181.13165,Cluster-181.2436,Cluster-181.19443,Cluster-181.21502,Cluster-181.8108,Cluster-181.19777,Cluster-181.11739,Cluster-7649.0,Cluster-7993.0,Cluster-3676.0,Clus…
GO:0006721	terpenoid metabolic process	biological_process	0.012334	0.47125	25	2631	101	17135	8	Cluster-181.15649,Cluster-181.12889,Cluster-181.14653,Cluster-10912.1,Cluster-8931.0,Cluster-181.1875,Cluster-181.12678,Cluster-181.4285	17	Cluster-181.16082,Cluster-181.11741,Cluster-181.23054,Cluster-181.11745,Cluster-181.21095,Cluster-181.5588,Cluster-181.19502,Cluster-181.11743,Cluster-2354.0,Cluster-181.11738,Cluster-181.19024,Cluster-181.10090,Cluster-181.12976,Cluster-181.2435,Cluster-181.11739,Cluster-181.19235,Cluster-181.19026
GO:0016114	terpenoid biosynthetic process	biological_process	0.012334	0.47125	25	2631	101	17135	8	Cluster-181.12678,Cluster-181.4285,Cluster-181.14653,Cluster-10912.1,Cluster-8931.0,Cluster-181.1875,Cluster-181.12889,Cluster-181.15649	17	Cluster-181.12976,Cluster-181.2435,Cluster-181.11739,Cluster-181.19026,Cluster-181.19235,Cluster-181.5588,Cluster-181.19502,Cluster-181.11743,Cluster-2354.0,Cluster-181.11738,Cluster-181.10090,Cluster-181.19024,Cluster-181.16082,Cluster-181.23054,Cluster-181.11741,Cluster-181.11745,Cluster-181.21095
GO:0045229	external encapsulating structure organization	biological_process	0.012637	0.479	13	2631	43	17135	10	Cluster-181.11436,Cluster-181.10104,Cluster-181.935,Cluster-181.13860,Cluster-181.18937,Cluster-181.7461,Cluster-181.10070,Cluster-181.11041,Cluster-6164.0,Cluster-9617.0	3	Cluster-181.13811,Cluster-181.21957,Cluster-3676.0
GO:0016567	protein ubiquitination	biological_process	0.013742	0.51684	62	2631	288	17135	20	Cluster-181.17790,Cluster-181.9645,Cluster-2391.0,Cluster-181.20121,Cluster-6911.0,Cluster-181.10605,Cluster-181.21332,Cluster-6940.0,Cluster-181.18962,Cluster-181.12952,Cluster-8065.0,Cluster-4788.0,Cluster-181.12179,Cluster-181.13048,Cluster-181.15149,Cluster-181.5357,Cluster-9542.0,Cluster-181.334,Cluster-181.21248,Cluster-181.12629	42	Cluster-1469.0,Cluster-181.7872,Cluster-181.15197,Cluster-181.12728,Cluster-10854.0,Cluster-181.20670,Cluster-590.0,Cluster-181.2196,Cluster-181.22059,Cluster-181.17703,Cluster-2800.0,Cluster-181.22017,Cluster-181.7427,Cluster-3082.0,Cluster-8591.0,Cluster-181.8148,Cluster-181.6479,Cluster-181.18295,Cluster-181.23239,Cluster-9887.0,Cluster-8057.0,Cluster-181.8991,Cluster-181.19235,Cluster-181.206…
GO:0016903	oxidoreductase activity, acting on the aldehyde or oxo group of donors	molecular_function	0.014184	0.52717	17	2631	62	17135	8	Cluster-181.12678,Cluster-181.7803,Cluster-181.13805,Cluster-181.8116,Cluster-181.11980,Cluster-181.9833,Cluster-9587.0,Cluster-11540.0	9	Cluster-181.11013,Cluster-181.11609,Cluster-181.17131,Cluster-181.10795,Cluster-181.9646,Cluster-181.1704,Cluster-181.21095,Cluster-181.7727,Cluster-181.10499
GO:0006118	obsolete electron transport	biological_process	0.014434	0.52717	55	2631	275	17135	26	Cluster-181.17439,Cluster-181.11377,Cluster-181.6487,Cluster-9816.0,Cluster-10932.0,Cluster-181.6609,Cluster-181.12722,Cluster-181.17584,Cluster-4004.0,Cluster-181.17497,Cluster-181.8910,Cluster-6800.0,Cluster-7194.0,Cluster-1697.0,Cluster-181.12961,Cluster-181.12949,Cluster-181.6676,Cluster-181.16821,Cluster-181.19618,Cluster-4765.0,Cluster-1413.0,Cluster-2204.0,Cluster-181.18502,Cluster-10284.1…	29	Cluster-181.17152,Cluster-264.0,Cluster-181.22185,Cluster-181.5944,Cluster-181.15901,Cluster-181.22329,Cluster-181.21733,Cluster-181.22348,Cluster-181.3716,Cluster-181.21211,Cluster-10329.0,Cluster-181.2754,Cluster-181.16384,Cluster-181.17104,Cluster-181.22809,Cluster-181.2521,Cluster-181.2944,Cluster-181.698,Cluster-181.7028,Cluster-181.13265,Cluster-181.22459,Cluster-181.3643,Cluster-181.22823,…
GO:0071804	cellular potassium ion transport	biological_process	0.014455	0.52717	8	2631	20	17135	4	Cluster-181.6577,Cluster-181.5929,Cluster-181.5458,Cluster-181.10511	4	Cluster-181.19147,Cluster-181.3241,Cluster-181.1031,Cluster-181.13390
GO:0071805	potassium ion transmembrane transport	biological_process	0.014455	0.52717	8	2631	20	17135	4	Cluster-181.10511,Cluster-181.5458,Cluster-181.6577,Cluster-181.5929	4	Cluster-181.1031,Cluster-181.13390,Cluster-181.19147,Cluster-181.3241
GO:0032446	protein modification by small protein conjugation	biological_process	0.014828	0.53671	62	2631	289	17135	20	Cluster-6911.0,Cluster-181.20121,Cluster-181.10605,Cluster-181.21332,Cluster-6940.0,Cluster-181.17790,Cluster-181.9645,Cluster-2391.0,Cluster-181.15149,Cluster-181.5357,Cluster-9542.0,Cluster-181.334,Cluster-181.12629,Cluster-181.21248,Cluster-181.18962,Cluster-181.12952,Cluster-4788.0,Cluster-8065.0,Cluster-181.13048,Cluster-181.12179	42	Cluster-181.7427,Cluster-8591.0,Cluster-3082.0,Cluster-181.8148,Cluster-181.18295,Cluster-181.6479,Cluster-181.23239,Cluster-9887.0,Cluster-8057.0,Cluster-1469.0,Cluster-181.7872,Cluster-181.12728,Cluster-181.15197,Cluster-10854.0,Cluster-181.2196,Cluster-590.0,Cluster-181.22059,Cluster-181.20670,Cluster-2800.0,Cluster-181.17703,Cluster-181.22017,Cluster-1212.0,Cluster-181.23759,Cluster-426.0,Clu…
GO:0009664	plant-type cell wall organization	biological_process	0.015088	0.53802	6	2631	15	17135	5	Cluster-181.11041,Cluster-9617.0,Cluster-181.11436,Cluster-181.13860,Cluster-181.7461	1	Cluster-181.13811
GO:0071669	plant-type cell wall organization or biogenesis	biological_process	0.015088	0.53802	6	2631	15	17135	5	Cluster-181.11041,Cluster-9617.0,Cluster-181.11436,Cluster-181.13860,Cluster-181.7461	1	Cluster-181.13811
GO:0030259	lipid glycosylation	biological_process	0.015424	0.54597	8	2631	21	17135	4	Cluster-181.4803,Cluster-181.10345,Cluster-6843.0,Cluster-181.18519	4	Cluster-181.23418,Cluster-7649.0,Cluster-181.18032,Cluster-181.5938
GO:0031491	nucleosome binding	molecular_function	0.015971	0.55722	3	2631	4	17135	1	Cluster-181.749	2	Cluster-181.17538,Cluster-181.499
GO:0008610	lipid biosynthetic process	biological_process	0.015973	0.55722	86	2631	435	17135	42	Cluster-181.11549,Cluster-181.12678,Cluster-181.7803,Cluster-181.19437,Cluster-181.9469,Cluster-181.13341,Cluster-181.22189,Cluster-181.10833,Cluster-181.17686,Cluster-181.13157,Cluster-181.9450,Cluster-181.9717,Cluster-181.9937,Cluster-181.17697,Cluster-181.3585,Cluster-6314.0,Cluster-181.3750,Cluster-181.11166,Cluster-181.12046,Cluster-181.9654,Cluster-181.16688,Cluster-181.4285,Cluster-10912.1…	44	Cluster-181.12976,Cluster-181.20217,Cluster-181.19026,Cluster-181.21715,Cluster-8556.0,Cluster-9747.0,Cluster-181.11743,Cluster-181.19024,Cluster-181.11741,Cluster-181.10499,Cluster-181.9055,Cluster-181.11998,Cluster-181.5914,Cluster-181.2435,Cluster-181.13567,Cluster-181.19777,Cluster-181.8586,Cluster-181.13167,Cluster-181.2219,Cluster-181.4777,Cluster-181.11745,Cluster-181.11739,Cluster-181.192…
GO:0035639	purine ribonucleoside triphosphate binding	molecular_function	0.016158	0.55962	428	2631	2428	17135	189	Cluster-181.20088,Cluster-6314.0,Cluster-181.14468,Cluster-181.16795,Cluster-181.9937,Cluster-11357.0,Cluster-181.17782,Cluster-181.17094,Cluster-181.21031,Cluster-181.19609,Cluster-4930.0,Cluster-181.19393,Cluster-9116.0,Cluster-11650.0,Cluster-7738.0,Cluster-11389.0,Cluster-181.9122,Cluster-4034.0,Cluster-181.482,Cluster-10923.0,Cluster-181.18856,Cluster-181.12952,Cluster-181.12182,Cluster-181.…	239	Cluster-181.8678,Cluster-181.17085,Cluster-7244.0,Cluster-181.4257,Cluster-181.17381,Cluster-181.22616,Cluster-181.19326,Cluster-606.0,Cluster-181.8831,Cluster-181.13974,Cluster-181.20686,Cluster-181.18096,Cluster-181.1032,Cluster-181.13649,Cluster-181.12369,Cluster-181.851,Cluster-93.0,Cluster-181.2514,Cluster-716.0,Cluster-181.9705,Cluster-181.3688,Cluster-181.656,Cluster-181.2389,Cluster-7760.…
GO:0060429	epithelium development	biological_process	0.016827	0.57604	9	2631	29	17135	6	Cluster-181.6960,Cluster-10879.0,Cluster-181.3779,Cluster-181.15150,Cluster-181.19514,Cluster-7197.0	3	Cluster-4335.0,Cluster-6934.0,Cluster-181.22238
GO:0009579	thylakoid	cellular_component	0.016992	0.57604	40	2631	184	17135	20	Cluster-2513.0,Cluster-181.11464,Cluster-181.15946,Cluster-181.20567,Cluster-181.14532,Cluster-181.5213,Cluster-2054.0,Cluster-181.55,Cluster-181.12332,Cluster-181.5357,Cluster-181.14506,Cluster-7194.0,Cluster-181.9645,Cluster-3053.0,Cluster-181.596,Cluster-181.15553,Cluster-181.13140,Cluster-181.19241,Cluster-181.18502,Cluster-4378.0	20	Cluster-9954.0,Cluster-181.21721,Cluster-181.18520,Cluster-181.10621,Cluster-181.14031,Cluster-181.7931,Cluster-3676.0,Cluster-181.804,Cluster-181.1688,Cluster-181.16384,Cluster-181.11348,Cluster-2493.0,Cluster-181.23753,Cluster-181.13265,Cluster-181.22809,Cluster-181.17658,Cluster-181.23601,Cluster-181.6787,Cluster-181.5842,Cluster-181.22330
GO:0044436	thylakoid part	cellular_component	0.016992	0.57604	40	2631	184	17135	20	Cluster-181.15553,Cluster-181.13140,Cluster-181.19241,Cluster-181.18502,Cluster-4378.0,Cluster-181.14506,Cluster-7194.0,Cluster-181.9645,Cluster-3053.0,Cluster-181.596,Cluster-181.11464,Cluster-181.15946,Cluster-181.20567,Cluster-181.14532,Cluster-181.5213,Cluster-2054.0,Cluster-181.55,Cluster-181.12332,Cluster-181.5357,Cluster-2513.0	20	Cluster-181.6787,Cluster-181.5842,Cluster-181.22330,Cluster-2493.0,Cluster-181.23753,Cluster-181.13265,Cluster-181.22809,Cluster-181.17658,Cluster-181.23601,Cluster-181.804,Cluster-181.1688,Cluster-181.16384,Cluster-181.11348,Cluster-9954.0,Cluster-181.21721,Cluster-181.18520,Cluster-181.10621,Cluster-181.14031,Cluster-181.7931,Cluster-3676.0
GO:0006687	glycosphingolipid metabolic process	biological_process	0.017852	0.59786	14	2631	48	17135	8	Cluster-6830.0,Cluster-181.8488,Cluster-8672.0,Cluster-181.5681,Cluster-181.6347,Cluster-181.23703,Cluster-181.4932,Cluster-181.13364	6	Cluster-181.7722,Cluster-181.16016,Cluster-5359.0,Cluster-181.15363,Cluster-8556.0,Cluster-181.22804
GO:0016616	oxidoreductase activity, acting on the CH-OH group of donors, NAD or NADP as acceptor	molecular_function	0.017907	0.59786	51	2631	236	17135	32	Cluster-181.12046,Cluster-181.7803,Cluster-3316.0,Cluster-181.16688,Cluster-181.8116,Cluster-181.10312,Cluster-181.7974,Cluster-181.13341,Cluster-181.9469,Cluster-4970.0,Cluster-10745.0,Cluster-181.1457,Cluster-4574.0,Cluster-181.11276,Cluster-181.12568,Cluster-181.12926,Cluster-181.7261,Cluster-181.17686,Cluster-181.9557,Cluster-181.10833,Cluster-6003.0,Cluster-181.15355,Cluster-181.13157,Cluste…	19	Cluster-181.20217,Cluster-181.12976,Cluster-181.11739,Cluster-181.18849,Cluster-9747.0,Cluster-9982.0,Cluster-181.11743,Cluster-181.6126,Cluster-181.12569,Cluster-181.10499,Cluster-181.2435,Cluster-181.9055,Cluster-181.2436,Cluster-181.11247,Cluster-181.13567,Cluster-181.12008,Cluster-181.10871,Cluster-181.688,Cluster-181.2219
GO:0008883	glutamyl-tRNA reductase activity	molecular_function	0.018422	0.59786	4	2631	7	17135	1	Cluster-181.13805	3	Cluster-181.1704,Cluster-181.10499,Cluster-181.17131
GO:0006633	fatty acid biosynthetic process	biological_process	0.018573	0.59786	29	2631	124	17135	12	Cluster-181.17472,Cluster-181.5929,Cluster-181.22189,Cluster-10556.0,Cluster-181.9937,Cluster-181.9469,Cluster-181.9450,Cluster-181.20844,Cluster-181.13157,Cluster-181.19437,Cluster-181.17686,Cluster-181.6397	17	Cluster-181.22301,Cluster-181.10499,Cluster-181.4777,Cluster-181.12569,Cluster-181.21238,Cluster-181.6153,Cluster-181.23365,Cluster-181.11743,Cluster-8445.0,Cluster-181.22264,Cluster-181.12008,Cluster-181.13567,Cluster-181.11739,Cluster-61.0,Cluster-181.2435,Cluster-181.5914,Cluster-181.12976
GO:0048870	cell motility	biological_process	0.018862	0.59786	17	2631	64	17135	10	Cluster-181.3789,Cluster-9816.0,Cluster-181.203,Cluster-181.7607,Cluster-181.17511,Cluster-4858.0,Cluster-181.21220,Cluster-181.20282,Cluster-6803.0,Cluster-181.12640	7	Cluster-181.17410,Cluster-181.20453,Cluster-93.0,Cluster-10056.0,Cluster-181.18663,Cluster-181.7544,Cluster-181.10028
GO:0051674	localization of cell	biological_process	0.018862	0.59786	17	2631	64	17135	10	Cluster-181.20282,Cluster-181.21220,Cluster-6803.0,Cluster-181.12640,Cluster-181.3789,Cluster-181.203,Cluster-9816.0,Cluster-181.17511,Cluster-181.7607,Cluster-4858.0	7	Cluster-181.10028,Cluster-181.17410,Cluster-181.20453,Cluster-93.0,Cluster-181.7544,Cluster-10056.0,Cluster-181.18663
GO:0010033	response to organic substance	biological_process	0.018882	0.59786	21	2631	88	17135	12	Cluster-5447.0,Cluster-5940.0,Cluster-181.11110,Cluster-5244.0,Cluster-181.20735,Cluster-181.19897,Cluster-181.3818,Cluster-181.3819,Cluster-181.13056,Cluster-181.8808,Cluster-181.10431,Cluster-181.20492	9	Cluster-181.4585,Cluster-181.16117,Cluster-181.20063,Cluster-181.6908,Cluster-181.20315,Cluster-9168.0,Cluster-1153.0,Cluster-181.17625,Cluster-181.21714
GO:0016762	xyloglucan:xyloglucosyl transferase activity	molecular_function	0.018991	0.59786	6	2631	16	17135	3	Cluster-181.12451,Cluster-181.11460,Cluster-181.15720	3	Cluster-181.1606,Cluster-181.1768,Cluster-181.557
GO:0048046	apoplast	cellular_component	0.018991	0.59786	6	2631	16	17135	3	Cluster-181.11460,Cluster-181.12451,Cluster-181.15720	3	Cluster-181.1768,Cluster-181.557,Cluster-181.1606
GO:0005215	transporter activity	molecular_function	0.019012	0.59786	235	2631	1318	17135	109	Cluster-181.10104,Cluster-181.13794,Cluster-181.6627,Cluster-181.1111,Cluster-10284.1,Cluster-181.18502,Cluster-7831.0,Cluster-2636.0,Cluster-2272.0,Cluster-181.10329,Cluster-181.5215,Cluster-181.15657,Cluster-5238.0,Cluster-1402.0,Cluster-181.8957,Cluster-181.15899,Cluster-181.935,Cluster-181.21248,Cluster-181.18868,Cluster-5723.0,Cluster-181.10189,Cluster-181.20575,Cluster-2680.0,Cluster-181.18…	126	Cluster-181.19223,Cluster-181.8165,Cluster-181.20738,Cluster-27.0,Cluster-181.22330,Cluster-181.4256,Cluster-181.12410,Cluster-181.21599,Cluster-181.22264,Cluster-181.1186,Cluster-181.1257,Cluster-4800.0,Cluster-181.20841,Cluster-181.5749,Cluster-181.1781,Cluster-181.7138,Cluster-181.692,Cluster-181.10056,Cluster-8696.0,Cluster-181.18586,Cluster-181.19530,Cluster-181.5571,Cluster-181.412,Cluster-…
GO:0043168	anion binding	molecular_function	0.019021	0.59786	510	2631	2952	17135	223	Cluster-181.2346,Cluster-10912.1,Cluster-181.4782,Cluster-181.22339,Cluster-181.15860,Cluster-7899.0,Cluster-181.13376,Cluster-181.10854,Cluster-181.4285,Cluster-10334.0,Cluster-10994.0,Cluster-10046.0,Cluster-9123.0,Cluster-2391.0,Cluster-181.12902,Cluster-181.8839,Cluster-181.8050,Cluster-181.4581,Cluster-2987.0,Cluster-181.18433,Cluster-181.18955,Cluster-181.13736,Cluster-181.20710,Cluster-181…	287	Cluster-181.585,Cluster-181.21176,Cluster-181.20866,Cluster-181.23366,Cluster-181.21854,Cluster-3840.0,Cluster-181.4133,Cluster-181.8616,Cluster-7131.0,Cluster-4932.0,Cluster-181.1945,Cluster-181.9707,Cluster-181.15453,Cluster-181.2588,Cluster-181.9566,Cluster-181.15279,Cluster-181.12319,Cluster-181.3549,Cluster-8418.0,Cluster-181.18075,Cluster-181.10492,Cluster-181.15328,Cluster-181.504,Cluster-…
GO:0004506	squalene monooxygenase activity	molecular_function	0.019335	0.59786	7	2631	19	17135	2	Cluster-181.1875,Cluster-10912.1	5	Cluster-181.11741,Cluster-181.23054,Cluster-181.5588,Cluster-181.11745,Cluster-181.19502
GO:0008272	sulfate transport	biological_process	0.019498	0.59786	5	2631	11	17135	3	Cluster-2590.0,Cluster-181.12793,Cluster-181.13794	2	Cluster-181.17071,Cluster-181.20738
GO:0015116	sulfate transmembrane transporter activity	molecular_function	0.019498	0.59786	5	2631	11	17135	3	Cluster-181.12793,Cluster-181.13794,Cluster-2590.0	2	Cluster-181.20738,Cluster-181.17071
GO:1901682	sulfur compound transmembrane transporter activity	molecular_function	0.019498	0.59786	5	2631	11	17135	3	Cluster-181.12793,Cluster-181.13794,Cluster-2590.0	2	Cluster-181.20738,Cluster-181.17071
GO:0015291	secondary active transmembrane transporter activity	molecular_function	0.019789	0.59913	26	2631	107	17135	3	Cluster-181.17375,Cluster-5238.0,Cluster-7798.0	23	Cluster-181.19691,Cluster-181.8986,Cluster-181.1809,Cluster-181.10756,Cluster-181.9343,Cluster-181.14590,Cluster-1661.0,Cluster-2700.0,Cluster-181.12728,Cluster-181.2860,Cluster-181.21621,Cluster-181.20686,Cluster-181.10056,Cluster-4130.0,Cluster-1761.0,Cluster-181.8165,Cluster-181.19530,Cluster-181.5571,Cluster-181.4256,Cluster-1772.0,Cluster-11061.0,Cluster-181.19910,Cluster-181.18204
GO:0022804	active transmembrane transporter activity	molecular_function	0.020378	0.60883	49	2631	231	17135	15	Cluster-181.11486,Cluster-5238.0,Cluster-181.10329,Cluster-7798.0,Cluster-181.10854,Cluster-181.17375,Cluster-181.22339,Cluster-181.10544,Cluster-9631.0,Cluster-181.1734,Cluster-181.19393,Cluster-181.8338,Cluster-181.9030,Cluster-181.10189,Cluster-181.13280	34	Cluster-181.1217,Cluster-181.2588,Cluster-181.2860,Cluster-181.12728,Cluster-181.21621,Cluster-181.20686,Cluster-181.1749,Cluster-181.1809,Cluster-181.13167,Cluster-181.4256,Cluster-181.21599,Cluster-11061.0,Cluster-181.19326,Cluster-181.18204,Cluster-1761.0,Cluster-181.8165,Cluster-1661.0,Cluster-2700.0,Cluster-3103.0,Cluster-181.19691,Cluster-181.8986,Cluster-181.14147,Cluster-181.2143,Cluster-…
GO:0006032	chitin catabolic process	biological_process	0.020615	0.60883	5	2631	11	17135	3	Cluster-181.9715,Cluster-181.11527,Cluster-5244.0	2	Cluster-181.11705,Cluster-181.1767
GO:0046348	amino sugar catabolic process	biological_process	0.020615	0.60883	5	2631	11	17135	3	Cluster-5244.0,Cluster-181.11527,Cluster-181.9715	2	Cluster-181.1767,Cluster-181.11705
GO:1901072	glucosamine-containing compound catabolic process	biological_process	0.020615	0.60883	5	2631	11	17135	3	Cluster-181.11527,Cluster-5244.0,Cluster-181.9715	2	Cluster-181.11705,Cluster-181.1767
GO:0000105	histidine biosynthetic process	biological_process	0.021124	0.6126	10	2631	30	17135	2	Cluster-181.15284,Cluster-2068.1	8	Cluster-181.9046,Cluster-181.8804,Cluster-181.9044,Cluster-181.18075,Cluster-5050.0,Cluster-181.14711,Cluster-181.5539,Cluster-181.23517
GO:0006547	histidine metabolic process	biological_process	0.021124	0.6126	10	2631	30	17135	2	Cluster-2068.1,Cluster-181.15284	8	Cluster-181.5539,Cluster-181.23517,Cluster-181.14711,Cluster-5050.0,Cluster-181.9046,Cluster-181.8804,Cluster-181.9044,Cluster-181.18075
GO:0052803	imidazole-containing compound metabolic process	biological_process	0.021124	0.6126	10	2631	30	17135	2	Cluster-2068.1,Cluster-181.15284	8	Cluster-181.5539,Cluster-181.23517,Cluster-181.9046,Cluster-181.9044,Cluster-181.18075,Cluster-181.8804,Cluster-181.14711,Cluster-5050.0
GO:0008762	UDP-N-acetylmuramate dehydrogenase activity	molecular_function	0.021441	0.61806	2	2631	2	17135	2	Cluster-181.19241,Cluster-181.3262	0
GO:0008544	epidermis development	biological_process	0.021686	0.62141	4	2631	8	17135	2	Cluster-181.15150,Cluster-181.19514	2	Cluster-181.22238,Cluster-6934.0
GO:0048869	cellular developmental process	biological_process	0.022284	0.63477	35	2631	162	17135	16	Cluster-181.6960,Cluster-181.10529,Cluster-181.2353,Cluster-181.7230,Cluster-181.203,Cluster-181.13674,Cluster-181.10225,Cluster-181.9717,Cluster-181.11723,Cluster-7197.0,Cluster-181.19835,Cluster-10879.0,Cluster-181.596,Cluster-181.17779,Cluster-181.13841,Cluster-181.3779	19	Cluster-181.497,Cluster-181.11316,Cluster-4335.0,Cluster-181.1254,Cluster-181.22514,Cluster-181.498,Cluster-181.481,Cluster-181.5197,Cluster-181.16474,Cluster-251.1,Cluster-181.545,Cluster-181.10297,Cluster-181.6597,Cluster-2130.0,Cluster-86.0,Cluster-855.0,Cluster-181.496,Cluster-181.23196,Cluster-1397.0
GO:0002831	regulation of response to biotic stimulus	biological_process	0.022483	0.63509	7	2631	22	17135	1	Cluster-7831.0	6	Cluster-181.6295,Cluster-181.22021,Cluster-181.22794,Cluster-9088.0,Cluster-181.21715,Cluster-181.1208
GO:0010817	regulation of hormone levels	biological_process	0.022823	0.63509	21	2631	83	17135	16	Cluster-181.17686,Cluster-181.8116,Cluster-181.10833,Cluster-6003.0,Cluster-181.15355,Cluster-181.12046,Cluster-181.12568,Cluster-181.7803,Cluster-181.16688,Cluster-181.17697,Cluster-181.3585,Cluster-5629.0,Cluster-181.11166,Cluster-181.13341,Cluster-10556.0,Cluster-10745.0	5	Cluster-181.11247,Cluster-9747.0,Cluster-181.20217,Cluster-181.6126,Cluster-181.2219
GO:0034754	cellular hormone metabolic process	biological_process	0.022823	0.63509	21	2631	83	17135	16	Cluster-181.17686,Cluster-181.8116,Cluster-6003.0,Cluster-181.10833,Cluster-181.15355,Cluster-181.12046,Cluster-181.12568,Cluster-181.16688,Cluster-181.7803,Cluster-5629.0,Cluster-181.17697,Cluster-181.3585,Cluster-181.11166,Cluster-181.13341,Cluster-10556.0,Cluster-10745.0	5	Cluster-181.11247,Cluster-9747.0,Cluster-181.20217,Cluster-181.6126,Cluster-181.2219
GO:0042445	hormone metabolic process	biological_process	0.022823	0.63509	21	2631	83	17135	16	Cluster-181.13341,Cluster-10556.0,Cluster-10745.0,Cluster-181.17697,Cluster-181.3585,Cluster-5629.0,Cluster-181.11166,Cluster-181.12568,Cluster-181.12046,Cluster-181.7803,Cluster-181.16688,Cluster-181.8116,Cluster-181.17686,Cluster-181.10833,Cluster-6003.0,Cluster-181.15355	5	Cluster-181.6126,Cluster-181.2219,Cluster-181.20217,Cluster-181.11247,Cluster-9747.0
GO:0009521	photosystem	cellular_component	0.023219	0.64239	32	2631	145	17135	18	Cluster-2513.0,Cluster-181.11464,Cluster-181.55,Cluster-181.12332,Cluster-181.5357,Cluster-181.20567,Cluster-181.15946,Cluster-181.14532,Cluster-181.5213,Cluster-2054.0,Cluster-3053.0,Cluster-181.9645,Cluster-181.596,Cluster-181.13140,Cluster-181.15553,Cluster-4378.0,Cluster-181.18502,Cluster-181.19241	14	Cluster-181.21721,Cluster-181.18520,Cluster-181.10621,Cluster-181.14031,Cluster-181.7931,Cluster-181.804,Cluster-181.1688,Cluster-181.16384,Cluster-181.23753,Cluster-181.17658,Cluster-181.23601,Cluster-181.6787,Cluster-181.5842,Cluster-181.22330
GO:0006665	sphingolipid metabolic process	biological_process	0.023877	0.65683	15	2631	54	17135	8	Cluster-6830.0,Cluster-8672.0,Cluster-181.8488,Cluster-181.5681,Cluster-181.6347,Cluster-181.23703,Cluster-181.13364,Cluster-181.4932	7	Cluster-181.7722,Cluster-181.16016,Cluster-181.8108,Cluster-5359.0,Cluster-181.15363,Cluster-181.22804,Cluster-8556.0
GO:0042132	fructose 1,6-bisphosphate 1-phosphatase activity	molecular_function	0.024054	0.65792	5	2631	11	17135	5	Cluster-181.4828,Cluster-2204.0,Cluster-4635.0,Cluster-7743.0,Cluster-181.4268	0
GO:0031490	chromatin DNA binding	molecular_function	0.024417	0.66036	2	2631	2	17135	1	Cluster-181.749	1	Cluster-181.499
GO:0031492	nucleosomal DNA binding	molecular_function	0.024417	0.66036	2	2631	2	17135	1	Cluster-181.749	1	Cluster-181.499
GO:0015298	solute:cation antiporter activity	molecular_function	0.024695	0.66046	9	2631	26	17135	2	Cluster-5238.0,Cluster-181.17375	7	Cluster-181.12728,Cluster-1661.0,Cluster-181.4256,Cluster-181.19530,Cluster-181.8165,Cluster-181.10056,Cluster-181.8986
GO:0015299	solute:proton antiporter activity	molecular_function	0.024695	0.66046	9	2631	26	17135	2	Cluster-5238.0,Cluster-181.17375	7	Cluster-181.4256,Cluster-1661.0,Cluster-181.12728,Cluster-181.8986,Cluster-181.10056,Cluster-181.19530,Cluster-181.8165
GO:0006631	fatty acid metabolic process	biological_process	0.02526	0.67184	32	2631	142	17135	13	Cluster-181.9469,Cluster-181.17472,Cluster-181.10189,Cluster-181.22189,Cluster-181.19437,Cluster-10556.0,Cluster-181.9937,Cluster-181.9450,Cluster-181.5929,Cluster-181.6397,Cluster-181.13157,Cluster-181.20844,Cluster-181.17686	19	Cluster-181.2164,Cluster-181.23365,Cluster-181.11743,Cluster-181.10552,Cluster-8445.0,Cluster-181.10499,Cluster-181.12569,Cluster-181.11739,Cluster-181.12976,Cluster-181.22264,Cluster-181.22301,Cluster-181.4777,Cluster-181.6153,Cluster-181.21238,Cluster-61.0,Cluster-181.5914,Cluster-181.2435,Cluster-181.13567,Cluster-181.12008
GO:0009888	tissue development	biological_process	0.026242	0.69411	11	2631	41	17135	7	Cluster-7197.0,Cluster-181.19514,Cluster-181.3779,Cluster-181.15150,Cluster-181.8839,Cluster-10879.0,Cluster-181.6960	4	Cluster-6934.0,Cluster-181.22238,Cluster-4335.0,Cluster-181.8165
GO:0006081	cellular aldehyde metabolic process	biological_process	0.027679	0.71267	33	2631	147	17135	15	Cluster-2204.0,Cluster-181.7461,Cluster-11540.0,Cluster-181.6422,Cluster-181.16370,Cluster-181.14948,Cluster-181.7261,Cluster-8120.0,Cluster-181.9469,Cluster-181.4828,Cluster-181.4268,Cluster-4635.0,Cluster-3316.0,Cluster-3729.0,Cluster-7743.0	18	Cluster-181.23517,Cluster-181.13167,Cluster-181.18075,Cluster-181.688,Cluster-181.2435,Cluster-181.11998,Cluster-181.2436,Cluster-181.13567,Cluster-181.11743,Cluster-181.12569,Cluster-181.13811,Cluster-181.10499,Cluster-181.12976,Cluster-181.21715,Cluster-181.11739,Cluster-181.10621,Cluster-181.3223,Cluster-181.2740
GO:0031012	extracellular matrix	cellular_component	0.028593	0.71267	21	2631	88	17135	5	Cluster-181.15379,Cluster-4322.0,Cluster-181.7709,Cluster-181.9526,Cluster-7083.0	16	Cluster-10594.0,Cluster-181.6827,Cluster-1866.0,Cluster-181.1229,Cluster-181.19211,Cluster-5898.0,Cluster-181.22515,Cluster-1927.0,Cluster-181.23794,Cluster-181.22124,Cluster-9.0,Cluster-181.17967,Cluster-7636.0,Cluster-181.17106,Cluster-10092.0,Cluster-181.17535
GO:0009832	plant-type cell wall biogenesis	biological_process	0.028866	0.71267	4	2631	8	17135	3	Cluster-9617.0,Cluster-181.13860,Cluster-181.7461	1	Cluster-181.13811
GO:0010215	cellulose microfibril organization	biological_process	0.028866	0.71267	4	2631	8	17135	3	Cluster-9617.0,Cluster-181.13860,Cluster-181.7461	1	Cluster-181.13811
GO:0030198	extracellular matrix organization	biological_process	0.028866	0.71267	4	2631	8	17135	3	Cluster-9617.0,Cluster-181.13860,Cluster-181.7461	1	Cluster-181.13811
GO:0043062	extracellular structure organization	biological_process	0.028866	0.71267	4	2631	8	17135	3	Cluster-181.7461,Cluster-181.13860,Cluster-9617.0	1	Cluster-181.13811
GO:0070726	cell wall assembly	biological_process	0.028866	0.71267	4	2631	8	17135	3	Cluster-9617.0,Cluster-181.7461,Cluster-181.13860	1	Cluster-181.13811
GO:0071668	plant-type cell wall assembly	biological_process	0.028866	0.71267	4	2631	8	17135	3	Cluster-181.7461,Cluster-181.13860,Cluster-9617.0	1	Cluster-181.13811
GO:0004499	N,N-dimethylaniline monooxygenase activity	molecular_function	0.029555	0.71267	6	2631	16	17135	3	Cluster-181.15459,Cluster-181.13157,Cluster-4782.0	3	Cluster-181.2436,Cluster-181.9566,Cluster-181.2435
GO:0019682	glyceraldehyde-3-phosphate metabolic process	biological_process	0.02957	0.71267	25	2631	106	17135	10	Cluster-7743.0,Cluster-3316.0,Cluster-181.7261,Cluster-4635.0,Cluster-181.14948,Cluster-181.6422,Cluster-181.4268,Cluster-8120.0,Cluster-2204.0,Cluster-181.4828	15	Cluster-181.13567,Cluster-181.10621,Cluster-181.2436,Cluster-181.2740,Cluster-181.3223,Cluster-181.21715,Cluster-181.11739,Cluster-181.2435,Cluster-181.11998,Cluster-181.12976,Cluster-181.10499,Cluster-181.12569,Cluster-181.688,Cluster-181.11743,Cluster-181.13167
GO:0018149	peptide cross-linking	biological_process	0.030334	0.71267	3	2631	5	17135	2	Cluster-181.17395,Cluster-181.17812	1	Cluster-181.20611
GO:0031347	regulation of defense response	biological_process	0.030498	0.71267	7	2631	23	17135	1	Cluster-7831.0	6	Cluster-181.6295,Cluster-181.22021,Cluster-181.22794,Cluster-9088.0,Cluster-181.21715,Cluster-181.1208
GO:0034505	tooth mineralization	biological_process	0.030738	0.71267	2	2631	2	17135	1	Cluster-181.8839	1	Cluster-181.8165
GO:0042481	regulation of odontogenesis	biological_process	0.030738	0.71267	2	2631	2	17135	1	Cluster-181.8839	1	Cluster-181.8165
GO:0042482	positive regulation of odontogenesis	biological_process	0.030738	0.71267	2	2631	2	17135	1	Cluster-181.8839	1	Cluster-181.8165
GO:0042487	regulation of odontogenesis of dentin-containing tooth	biological_process	0.030738	0.71267	2	2631	2	17135	1	Cluster-181.8839	1	Cluster-181.8165
GO:0042488	positive regulation of odontogenesis of dentin-containing tooth	biological_process	0.030738	0.71267	2	2631	2	17135	1	Cluster-181.8839	1	Cluster-181.8165
GO:0070166	enamel mineralization	biological_process	0.030738	0.71267	2	2631	2	17135	1	Cluster-181.8839	1	Cluster-181.8165
GO:0070169	positive regulation of biomineral tissue development	biological_process	0.030738	0.71267	2	2631	2	17135	1	Cluster-181.8839	1	Cluster-181.8165
GO:0070170	regulation of tooth mineralization	biological_process	0.030738	0.71267	2	2631	2	17135	1	Cluster-181.8839	1	Cluster-181.8165
GO:0070172	positive regulation of tooth mineralization	biological_process	0.030738	0.71267	2	2631	2	17135	1	Cluster-181.8839	1	Cluster-181.8165
GO:0070173	regulation of enamel mineralization	biological_process	0.030738	0.71267	2	2631	2	17135	1	Cluster-181.8839	1	Cluster-181.8165
GO:0070175	positive regulation of enamel mineralization	biological_process	0.030738	0.71267	2	2631	2	17135	1	Cluster-181.8839	1	Cluster-181.8165
GO:0097186	amelogenesis	biological_process	0.030738	0.71267	2	2631	2	17135	1	Cluster-181.8839	1	Cluster-181.8165
GO:2000027	regulation of organ morphogenesis	biological_process	0.030738	0.71267	2	2631	2	17135	1	Cluster-181.8839	1	Cluster-181.8165
GO:0050661	NADP binding	molecular_function	0.031252	0.71267	12	2631	41	17135	5	Cluster-181.13157,Cluster-181.15459,Cluster-181.13163,Cluster-4782.0,Cluster-181.13805	7	Cluster-181.2436,Cluster-181.10499,Cluster-181.9566,Cluster-181.2435,Cluster-181.17131,Cluster-181.1117,Cluster-181.1704
GO:0016108	tetraterpenoid metabolic process	biological_process	0.031385	0.71267	13	2631	50	17135	3	Cluster-181.4285,Cluster-181.1875,Cluster-8931.0	10	Cluster-181.11739,Cluster-181.11743,Cluster-181.11738,Cluster-181.10090,Cluster-181.19026,Cluster-181.19024,Cluster-2354.0,Cluster-181.12976,Cluster-181.2435,Cluster-181.19502
GO:0016109	tetraterpenoid biosynthetic process	biological_process	0.031385	0.71267	13	2631	50	17135	3	Cluster-181.4285,Cluster-8931.0,Cluster-181.1875	10	Cluster-181.2435,Cluster-181.19502,Cluster-181.12976,Cluster-2354.0,Cluster-181.10090,Cluster-181.11738,Cluster-181.19026,Cluster-181.19024,Cluster-181.11739,Cluster-181.11743
GO:0016116	carotenoid metabolic process	biological_process	0.031385	0.71267	13	2631	50	17135	3	Cluster-181.1875,Cluster-8931.0,Cluster-181.4285	10	Cluster-181.11743,Cluster-181.11739,Cluster-181.11738,Cluster-181.19026,Cluster-181.10090,Cluster-181.19024,Cluster-2354.0,Cluster-181.12976,Cluster-181.2435,Cluster-181.19502
GO:0016117	carotenoid biosynthetic process	biological_process	0.031385	0.71267	13	2631	50	17135	3	Cluster-181.4285,Cluster-181.1875,Cluster-8931.0	10	Cluster-181.10090,Cluster-181.11738,Cluster-181.19024,Cluster-181.19026,Cluster-2354.0,Cluster-181.11743,Cluster-181.11739,Cluster-181.19502,Cluster-181.2435,Cluster-181.12976
GO:1901565	organonitrogen compound catabolic process	biological_process	0.032163	0.72691	41	2631	191	17135	22	Cluster-181.9469,Cluster-181.2173,Cluster-5244.0,Cluster-181.11527,Cluster-181.23703,Cluster-181.6347,Cluster-181.9715,Cluster-181.18314,Cluster-181.8488,Cluster-8672.0,Cluster-181.14069,Cluster-10556.0,Cluster-181.16370,Cluster-181.4932,Cluster-2526.0,Cluster-181.5681,Cluster-181.4797,Cluster-8685.0,Cluster-181.17686,Cluster-181.13364,Cluster-2120.0,Cluster-181.13157	19	Cluster-181.11743,Cluster-181.7722,Cluster-181.11705,Cluster-181.12569,Cluster-181.10499,Cluster-181.21203,Cluster-5359.0,Cluster-181.12976,Cluster-181.11739,Cluster-181.1767,Cluster-181.18520,Cluster-181.19617,Cluster-181.5734,Cluster-181.4454,Cluster-181.22117,Cluster-181.18104,Cluster-181.2435,Cluster-181.12008,Cluster-181.13567
GO:0015696	ammonium transport	biological_process	0.032576	0.72795	5	2631	16	17135	1	Cluster-2636.0	4	Cluster-181.20841,Cluster-181.2979,Cluster-181.5784,Cluster-181.2588
GO:0045156	electron transporter, transferring electrons within the cyclic electron transport pathway of photosynthesis activity	molecular_function	0.032705	0.72795	6	2631	17	17135	2	Cluster-181.17439,Cluster-181.11377	4	Cluster-181.16384,Cluster-181.22348,Cluster-181.6787,Cluster-181.22329
GO:0045005	DNA-dependent DNA replication maintenance of fidelity	biological_process	0.032726	0.72795	4	2631	8	17135	3	Cluster-181.7745,Cluster-181.13860,Cluster-181.7730	1	Cluster-181.18295
GO:0006020	inositol metabolic process	biological_process	0.032814	0.72795	6	2631	16	17135	1	Cluster-181.14948	5	Cluster-181.7537,Cluster-181.21647,Cluster-181.21502,Cluster-181.18931,Cluster-181.10621
GO:0071949	FAD binding	molecular_function	0.033437	0.73837	19	2631	77	17135	3	Cluster-181.13157,Cluster-181.1875,Cluster-4782.0	16	Cluster-181.11745,Cluster-181.18931,Cluster-181.23054,Cluster-181.19978,Cluster-181.19502,Cluster-181.11738,Cluster-181.10090,Cluster-181.19024,Cluster-181.11743,Cluster-181.2436,Cluster-181.585,Cluster-181.2435,Cluster-181.3162,Cluster-181.12976,Cluster-181.19026,Cluster-181.11739
GO:0006013	mannose metabolic process	biological_process	0.033959	0.74648	18	2631	71	17135	12	Cluster-181.9397,Cluster-181.8050,Cluster-7743.0,Cluster-4635.0,Cluster-6247.0,Cluster-181.14948,Cluster-10420.0,Cluster-2204.0,Cluster-181.10577,Cluster-181.4828,Cluster-181.4268,Cluster-181.8559	6	Cluster-181.10621,Cluster-181.3223,Cluster-181.2740,Cluster-181.7537,Cluster-181.21647,Cluster-181.13760
GO:0008131	primary amine oxidase activity	molecular_function	0.0344	0.75273	5	2631	12	17135	1	Cluster-1805.0	4	Cluster-5631.0,Cluster-181.13249,Cluster-181.1836,Cluster-181.1196
GO:0071705	nitrogen compound transport	biological_process	0.034736	0.75666	34	2631	158	17135	11	Cluster-181.10475,Cluster-8133.0,Cluster-7831.0,Cluster-2636.0,Cluster-10487.0,Cluster-181.9696,Cluster-181.12357,Cluster-10358.0,Cluster-181.5458,Cluster-181.10142,Cluster-181.19298	23	Cluster-181.14198,Cluster-181.12369,Cluster-181.2588,Cluster-181.299,Cluster-181.5183,Cluster-181.20841,Cluster-181.14757,Cluster-181.20453,Cluster-181.1257,Cluster-6216.0,Cluster-2576.0,Cluster-181.23686,Cluster-181.22016,Cluster-181.19223,Cluster-181.5784,Cluster-181.2905,Cluster-10056.0,Cluster-181.15841,Cluster-181.4176,Cluster-181.22722,Cluster-181.21568,Cluster-181.2979,Cluster-181.2467
GO:0006030	chitin metabolic process	biological_process	0.036364	0.785	6	2631	17	17135	4	Cluster-181.14069,Cluster-181.11527,Cluster-5244.0,Cluster-181.9715	2	Cluster-181.11705,Cluster-181.1767
GO:1901071	glucosamine-containing compound metabolic process	biological_process	0.036364	0.785	6	2631	17	17135	4	Cluster-181.14069,Cluster-5244.0,Cluster-181.11527,Cluster-181.9715	2	Cluster-181.11705,Cluster-181.1767
GO:0005509	calcium ion binding	molecular_function	0.036815	0.78961	47	2631	234	17135	27	Cluster-2054.0,Cluster-11036.0,Cluster-181.20567,Cluster-181.10727,Cluster-181.55,Cluster-7339.0,Cluster-181.9505,Cluster-181.12680,Cluster-181.12769,Cluster-181.2775,Cluster-181.10908,Cluster-2513.0,Cluster-6551.0,Cluster-181.11274,Cluster-181.9526,Cluster-4378.0,Cluster-181.15553,Cluster-181.7709,Cluster-4322.0,Cluster-181.16955,Cluster-181.13140,Cluster-181.11268,Cluster-3205.0,Cluster-181.596…	20	Cluster-181.17106,Cluster-181.17535,Cluster-181.19901,Cluster-4319.0,Cluster-7636.0,Cluster-181.17967,Cluster-9.0,Cluster-181.23794,Cluster-181.22124,Cluster-181.22515,Cluster-181.4657,Cluster-1866.0,Cluster-181.22397,Cluster-181.8798,Cluster-181.6827,Cluster-181.21609,Cluster-1927.0,Cluster-5898.0,Cluster-181.1663,Cluster-10594.0
GO:0001871	pattern binding	molecular_function	0.03723	0.78961	15	2631	61	17135	3	Cluster-2120.0,Cluster-181.18825,Cluster-181.13717	12	Cluster-181.8064,Cluster-10864.0,Cluster-181.3871,Cluster-8057.0,Cluster-181.324,Cluster-181.504,Cluster-181.20689,Cluster-181.1639,Cluster-181.16729,Cluster-181.21944,Cluster-181.21854,Cluster-181.8977
GO:0030247	polysaccharide binding	molecular_function	0.03723	0.78961	15	2631	61	17135	3	Cluster-181.18825,Cluster-181.13717,Cluster-2120.0	12	Cluster-181.1639,Cluster-181.324,Cluster-181.504,Cluster-181.20689,Cluster-181.8977,Cluster-181.16729,Cluster-181.21944,Cluster-181.21854,Cluster-8057.0,Cluster-181.8064,Cluster-10864.0,Cluster-181.3871
GO:0002682	regulation of immune system process	biological_process	0.037233	0.78961	12	2631	48	17135	3	Cluster-181.3226,Cluster-7831.0,Cluster-3312.0	9	Cluster-181.6295,Cluster-181.22021,Cluster-181.1208,Cluster-181.1043,Cluster-181.5539,Cluster-181.22794,Cluster-9088.0,Cluster-181.18573,Cluster-181.21715
GO:0019104	DNA N-glycosylase activity	molecular_function	0.037844	0.79903	5	2631	12	17135	4	Cluster-181.3097,Cluster-10947.0,Cluster-3634.0,Cluster-181.15395	1	Cluster-243.0
GO:0008519	ammonium transmembrane transporter activity	molecular_function	0.038402	0.80454	5	2631	17	17135	1	Cluster-2636.0	4	Cluster-181.20841,Cluster-181.2588,Cluster-181.2979,Cluster-181.5784
GO:0006040	amino sugar metabolic process	biological_process	0.038439	0.80454	9	2631	30	17135	6	Cluster-181.9715,Cluster-181.3262,Cluster-181.11527,Cluster-5244.0,Cluster-181.14069,Cluster-181.19241	3	Cluster-181.23517,Cluster-181.1767,Cluster-181.11705
GO:0009654	photosystem II oxygen evolving complex	cellular_component	0.038834	0.80928	8	2631	27	17135	8	Cluster-181.13140,Cluster-2513.0,Cluster-181.15553,Cluster-4378.0,Cluster-181.55,Cluster-181.596,Cluster-181.20567,Cluster-2054.0	0
GO:0016671	oxidoreductase activity, acting on a sulfur group of donors, disulfide as acceptor	molecular_function	0.039458	0.81876	5	2631	13	17135	0		5	Cluster-181.1828,Cluster-181.6303,Cluster-181.12265,Cluster-181.13320,Cluster-181.2297
GO:0006629	lipid metabolic process	biological_process	0.041778	0.85131	141	2631	761	17135	73	Cluster-181.7803,Cluster-181.9172,Cluster-181.20149,Cluster-181.9366,Cluster-181.22189,Cluster-181.19891,Cluster-3367.0,Cluster-181.13157,Cluster-181.10833,Cluster-181.13364,Cluster-6830.0,Cluster-8672.0,Cluster-181.5681,Cluster-181.18519,Cluster-181.11166,Cluster-181.3750,Cluster-181.17697,Cluster-181.3585,Cluster-181.15126,Cluster-181.4285,Cluster-181.12357,Cluster-181.16688,Cluster-181.12046,C…	68	Cluster-5359.0,Cluster-181.20217,Cluster-200.0,Cluster-8556.0,Cluster-181.12284,Cluster-181.19024,Cluster-181.16016,Cluster-181.18859,Cluster-181.11998,Cluster-181.13567,Cluster-181.7537,Cluster-181.8586,Cluster-181.19777,Cluster-181.19235,Cluster-7649.0,Cluster-9982.0,Cluster-181.5938,Cluster-181.4418,Cluster-181.10552,Cluster-181.1252,Cluster-181.12569,Cluster-61.0,Cluster-181.18032,Cluster-235…
GO:0015097	mercury ion transmembrane transporter activity	molecular_function	0.042442	0.85131	3	2631	6	17135	0		3	Cluster-181.7138,Cluster-181.21817,Cluster-181.1257
GO:0015694	mercury ion transport	biological_process	0.042442	0.85131	3	2631	6	17135	0		3	Cluster-181.1257,Cluster-181.21817,Cluster-181.7138
GO:0046689	response to mercury ion	biological_process	0.042442	0.85131	3	2631	6	17135	0		3	Cluster-181.7138,Cluster-181.1257,Cluster-181.21817
GO:0050787	detoxification of mercury ion	biological_process	0.042442	0.85131	3	2631	6	17135	0		3	Cluster-181.7138,Cluster-181.1257,Cluster-181.21817
GO:0061687	detoxification of inorganic compound	biological_process	0.042442	0.85131	3	2631	6	17135	0		3	Cluster-181.7138,Cluster-181.21817,Cluster-181.1257
GO:0098754	detoxification	biological_process	0.042442	0.85131	3	2631	6	17135	0		3	Cluster-181.7138,Cluster-181.1257,Cluster-181.21817
GO:1990267	response to transition metal nanoparticle	biological_process	0.042442	0.85131	3	2631	6	17135	0		3	Cluster-181.7138,Cluster-181.21817,Cluster-181.1257
GO:0009523	photosystem II	cellular_component	0.043108	0.86036	25	2631	114	17135	15	Cluster-181.9645,Cluster-3053.0,Cluster-181.596,Cluster-2513.0,Cluster-181.55,Cluster-4378.0,Cluster-181.18502,Cluster-181.12332,Cluster-181.20567,Cluster-181.15946,Cluster-181.5213,Cluster-2054.0,Cluster-181.13140,Cluster-181.15553,Cluster-181.11464	10	Cluster-181.17658,Cluster-181.23601,Cluster-181.7931,Cluster-181.21721,Cluster-181.10621,Cluster-181.16384,Cluster-181.22330,Cluster-181.6787,Cluster-181.804,Cluster-181.1688
GO:0004565	beta-galactosidase activity	molecular_function	0.043515	0.86036	8	2631	24	17135	7	Cluster-181.8488,Cluster-8672.0,Cluster-181.6347,Cluster-181.5681,Cluster-181.13364,Cluster-181.4932,Cluster-181.23703	1	Cluster-5359.0
GO:0009341	beta-galactosidase complex	cellular_component	0.043515	0.86036	8	2631	24	17135	7	Cluster-8672.0,Cluster-181.8488,Cluster-181.23703,Cluster-181.4932,Cluster-181.13364,Cluster-181.5681,Cluster-181.6347	1	Cluster-5359.0
GO:0005578	proteinaceous extracellular matrix	cellular_component	0.043608	0.86036	19	2631	80	17135	5	Cluster-181.15379,Cluster-181.9526,Cluster-7083.0,Cluster-4322.0,Cluster-181.7709	14	Cluster-5898.0,Cluster-181.22515,Cluster-1927.0,Cluster-181.23794,Cluster-181.22124,Cluster-10594.0,Cluster-181.6827,Cluster-1866.0,Cluster-181.17106,Cluster-10092.0,Cluster-181.17535,Cluster-9.0,Cluster-181.17967,Cluster-7636.0
GO:0017076	purine nucleotide binding	molecular_function	0.044649	0.8773	448	2631	2619	17135	202	Cluster-10923.0,Cluster-181.12952,Cluster-181.18856,Cluster-181.12182,Cluster-4034.0,Cluster-181.482,Cluster-9116.0,Cluster-181.19393,Cluster-4930.0,Cluster-7738.0,Cluster-11650.0,Cluster-181.10002,Cluster-181.9122,Cluster-11389.0,Cluster-181.19609,Cluster-181.17782,Cluster-181.17094,Cluster-181.21031,Cluster-11357.0,Cluster-181.14468,Cluster-181.9937,Cluster-181.16795,Cluster-6314.0,Cluster-181.…	246	Cluster-181.21203,Cluster-181.3039,Cluster-484.0,Cluster-181.23643,Cluster-181.17346,Cluster-181.14147,Cluster-181.15424,Cluster-181.3688,Cluster-181.9705,Cluster-716.0,Cluster-181.2389,Cluster-181.656,Cluster-9009.0,Cluster-7760.0,Cluster-181.13649,Cluster-181.18096,Cluster-181.1032,Cluster-181.20686,Cluster-93.0,Cluster-181.12369,Cluster-181.851,Cluster-181.2514,Cluster-181.8831,Cluster-181.139…
GO:0006625	protein targeting to peroxisome	biological_process	0.046174	0.8927	3	2631	6	17135	2	Cluster-181.18468,Cluster-181.4030	1	Cluster-3464.0
GO:0043574	peroxisomal transport	biological_process	0.046174	0.8927	3	2631	6	17135	2	Cluster-181.18468,Cluster-181.4030	1	Cluster-3464.0
GO:0072662	protein localization to peroxisome	biological_process	0.046174	0.8927	3	2631	6	17135	2	Cluster-181.18468,Cluster-181.4030	1	Cluster-3464.0
GO:0072663	establishment of protein localization to peroxisome	biological_process	0.046174	0.8927	3	2631	6	17135	2	Cluster-181.18468,Cluster-181.4030	1	Cluster-3464.0
GO:0006012	galactose metabolic process	biological_process	0.046361	0.89274	14	2631	55	17135	9	Cluster-181.13364,Cluster-181.4932,Cluster-181.23703,Cluster-181.6347,Cluster-181.10294,Cluster-181.5681,Cluster-8672.0,Cluster-181.8488,Cluster-6830.0	5	Cluster-181.22804,Cluster-181.3223,Cluster-181.2740,Cluster-181.15363,Cluster-5359.0
GO:0071554	cell wall organization or biogenesis	biological_process	0.04675	0.89664	21	2631	95	17135	14	Cluster-181.9715,Cluster-181.11436,Cluster-181.10104,Cluster-181.13860,Cluster-181.935,Cluster-181.11527,Cluster-5244.0,Cluster-181.7461,Cluster-181.10070,Cluster-9617.0,Cluster-11333.0,Cluster-181.18937,Cluster-181.11041,Cluster-6164.0	7	Cluster-181.13811,Cluster-181.21957,Cluster-181.11705,Cluster-8556.0,Cluster-181.1767,Cluster-181.9782,Cluster-3676.0
GO:0016998	cell wall macromolecule catabolic process	biological_process	0.047513	0.90264	5	2631	14	17135	3	Cluster-181.11527,Cluster-5244.0,Cluster-181.9715	2	Cluster-181.11705,Cluster-181.1767
GO:0031072	heat shock protein binding	molecular_function	0.047722	0.90264	9	2631	32	17135	5	Cluster-181.4374,Cluster-181.4624,Cluster-6648.0,Cluster-181.12615,Cluster-181.19645	4	Cluster-181.22677,Cluster-102.0,Cluster-181.1528,Cluster-8329.0
GO:0001882	nucleoside binding	molecular_function	0.047814	0.90264	444	2631	2598	17135	200	Cluster-181.23113,Cluster-181.18353,Cluster-181.20870,Cluster-181.5931,Cluster-8511.0,Cluster-181.1734,Cluster-10327.0,Cluster-181.6025,Cluster-181.1295,Cluster-6247.0,Cluster-181.18810,Cluster-181.6428,Cluster-7210.0,Cluster-181.5841,Cluster-181.11389,Cluster-9567.0,Cluster-11540.0,Cluster-181.15967,Cluster-4144.0,Cluster-181.13376,Cluster-181.10854,Cluster-181.15860,Cluster-181.22339,Cluster-18…	244	Cluster-181.5755,Cluster-181.4337,Cluster-181.16243,Cluster-181.14581,Cluster-9643.0,Cluster-181.23774,Cluster-181.4001,Cluster-181.21944,Cluster-181.19575,Cluster-181.14820,Cluster-181.4948,Cluster-181.11816,Cluster-181.1217,Cluster-181.9039,Cluster-5218.0,Cluster-181.19153,Cluster-181.8064,Cluster-181.12220,Cluster-181.22317,Cluster-181.22977,Cluster-181.20509,Cluster-181.23366,Cluster-181.2086…
GO:0030682	evasion or tolerance of host defense response	biological_process	0.048301	0.90264	5	2631	13	17135	2	Cluster-7831.0,Cluster-181.4920	3	Cluster-181.22021,Cluster-181.6295,Cluster-181.1208
GO:0051807	evasion or tolerance of defense response of other organism involved in symbiotic interaction	biological_process	0.048301	0.90264	5	2631	13	17135	2	Cluster-181.4920,Cluster-7831.0	3	Cluster-181.6295,Cluster-181.22021,Cluster-181.1208
GO:0001883	purine nucleoside binding	molecular_function	0.048563	0.90264	443	2631	2593	17135	199	Cluster-181.10664,Cluster-8207.0,Cluster-181.3606,Cluster-181.6044,Cluster-181.18678,Cluster-181.9397,Cluster-3919.0,Cluster-181.14959,Cluster-181.6477,Cluster-5117.0,Cluster-181.4640,Cluster-181.11390,Cluster-181.3818,Cluster-181.7405,Cluster-181.3226,Cluster-181.2008,Cluster-7236.0,Cluster-181.11698,Cluster-181.14062,Cluster-181.2576,Cluster-181.348,Cluster-9281.0,Cluster-181.10829,Cluster-181.…	244	Cluster-181.2435,Cluster-181.10396,Cluster-181.2824,Cluster-2850.0,Cluster-3686.0,Cluster-181.14605,Cluster-181.10283,Cluster-181.5960,Cluster-181.2729,Cluster-181.7447,Cluster-181.18984,Cluster-181.16220,Cluster-181.3756,Cluster-4776.0,Cluster-181.20453,Cluster-181.17208,Cluster-1635.0,Cluster-181.22429,Cluster-1851.0,Cluster-181.22802,Cluster-181.9011,Cluster-181.14266,Cluster-1646.0,Cluster-18…
GO:0032549	ribonucleoside binding	molecular_function	0.048563	0.90264	443	2631	2593	17135	199	Cluster-2987.0,Cluster-181.4581,Cluster-181.12902,Cluster-2391.0,Cluster-181.8050,Cluster-10853.1,Cluster-181.5967,Cluster-181.20596,Cluster-181.18955,Cluster-181.18433,Cluster-181.5788,Cluster-181.20710,Cluster-181.13376,Cluster-181.10854,Cluster-181.15860,Cluster-181.22339,Cluster-181.4782,Cluster-181.2346,Cluster-9123.0,Cluster-10046.0,Cluster-10994.0,Cluster-10334.0,Cluster-181.1295,Cluster-6…	244	Cluster-181.2588,Cluster-181.12319,Cluster-181.15279,Cluster-881.0,Cluster-181.504,Cluster-181.9574,Cluster-181.684,Cluster-8418.0,Cluster-181.3549,Cluster-181.10492,Cluster-181.15328,Cluster-181.23366,Cluster-181.20866,Cluster-181.4133,Cluster-3840.0,Cluster-181.21854,Cluster-181.21176,Cluster-181.9707,Cluster-181.15453,Cluster-4932.0,Cluster-7131.0,Cluster-181.8616,Cluster-181.1945,Cluster-181.…
GO:0032550	purine ribonucleoside binding	molecular_function	0.048563	0.90264	443	2631	2593	17135	199	Cluster-3564.0,Cluster-181.14615,Cluster-181.21258,Cluster-181.3789,Cluster-181.18825,Cluster-181.3099,Cluster-3301.0,Cluster-181.17173,Cluster-181.702,Cluster-181.10702,Cluster-181.13863,Cluster-181.15292,Cluster-181.7730,Cluster-7513.0,Cluster-3338.0,Cluster-7339.0,Cluster-181.8338,Cluster-181.15784,Cluster-181.12906,Cluster-3738.0,Cluster-181.13582,Cluster-181.5210,Cluster-181.20815,Cluster-18…	244	Cluster-181.18854,Cluster-115.0,Cluster-181.1245,Cluster-181.17015,Cluster-181.22491,Cluster-181.21892,Cluster-181.2190,Cluster-10444.1,Cluster-181.19777,Cluster-181.3426,Cluster-181.586,Cluster-181.11452,Cluster-181.8677,Cluster-181.1235,Cluster-8336.0,Cluster-181.22348,Cluster-181.22185,Cluster-6458.0,Cluster-181.20125,Cluster-181.6375,Cluster-722.0,Cluster-181.3292,Cluster-2313.0,Cluster-181.2…
GO:0015079	potassium ion transmembrane transporter activity	molecular_function	0.049453	0.91563	17	2631	71	17135	8	Cluster-181.6676,Cluster-181.11746,Cluster-181.11895,Cluster-181.6577,Cluster-181.2576,Cluster-181.5458,Cluster-181.10511,Cluster-181.5929	9	Cluster-181.19147,Cluster-181.16120,Cluster-181.13390,Cluster-181.1018,Cluster-181.1031,Cluster-181.22330,Cluster-181.3241,Cluster-181.19951,Cluster-181.17015
GO:0006885	regulation of pH	biological_process	0.051247	0.94162	8	2631	25	17135	2	Cluster-181.17375,Cluster-5238.0	6	Cluster-181.8986,Cluster-181.10056,Cluster-181.19530,Cluster-181.8165,Cluster-181.4256,Cluster-181.12728
GO:0055067	monovalent inorganic cation homeostasis	biological_process	0.051247	0.94162	8	2631	25	17135	2	Cluster-181.17375,Cluster-5238.0	6	Cluster-181.10056,Cluster-181.8986,Cluster-181.19530,Cluster-181.8165,Cluster-181.4256,Cluster-181.12728
GO:0032555	purine ribonucleotide binding	molecular_function	0.051773	0.94272	443	2631	2596	17135	199	Cluster-181.15440,Cluster-181.6480,Cluster-181.10189,Cluster-181.6609,Cluster-7104.0,Cluster-7437.0,Cluster-181.18621,Cluster-181.21097,Cluster-181.10312,Cluster-2829.0,Cluster-181.13864,Cluster-181.17160,Cluster-181.13018,Cluster-181.16955,Cluster-181.8318,Cluster-181.17324,Cluster-181.16054,Cluster-181.11108,Cluster-181.17357,Cluster-181.17895,Cluster-181.6614,Cluster-6960.0,Cluster-9987.0,Clus…	244	Cluster-9757.0,Cluster-181.23262,Cluster-181.1776,Cluster-181.7911,Cluster-6395.0,Cluster-181.5131,Cluster-181.459,Cluster-3742.0,Cluster-181.2164,Cluster-181.13144,Cluster-181.18202,Cluster-5518.0,Cluster-181.21275,Cluster-181.19154,Cluster-181.23247,Cluster-181.18595,Cluster-27.0,Cluster-181.18910,Cluster-181.11288,Cluster-243.0,Cluster-181.10733,Cluster-592.0,Cluster-181.13036,Cluster-6676.0,C…
GO:0019203	carbohydrate phosphatase activity	molecular_function	0.051895	0.94272	5	2631	13	17135	5	Cluster-181.4268,Cluster-7743.0,Cluster-2204.0,Cluster-4635.0,Cluster-181.4828	0
GO:0050308	sugar-phosphatase activity	molecular_function	0.051895	0.94272	5	2631	13	17135	5	Cluster-7743.0,Cluster-181.4268,Cluster-181.4828,Cluster-2204.0,Cluster-4635.0	0
GO:0016679	oxidoreductase activity, acting on diphenols and related substances as donors	molecular_function	0.052773	0.95508	14	2631	56	17135	6	Cluster-4765.0,Cluster-181.12949,Cluster-10932.0,Cluster-181.18502,Cluster-10284.1,Cluster-7194.0	8	Cluster-181.21733,Cluster-181.15901,Cluster-181.2754,Cluster-181.5944,Cluster-181.2944,Cluster-181.22185,Cluster-264.0,Cluster-181.22809
GO:0018580	nitronate monooxygenase activity	molecular_function	0.053175	0.95875	4	2631	9	17135	1	Cluster-181.15284	3	Cluster-181.18075,Cluster-181.8804,Cluster-181.3762
GO:0010333	terpene synthase activity	molecular_function	0.054245	0.97439	7	2631	24	17135	5	Cluster-181.6606,Cluster-10752.1,Cluster-181.11065,Cluster-7409.0,Cluster-10752.0	2	Cluster-181.941,Cluster-5222.1
GO:0048646	anatomical structure formation involved in morphogenesis	biological_process	0.054502	0.97536	12	2631	48	17135	7	Cluster-7197.0,Cluster-181.10529,Cluster-181.8839,Cluster-181.3779,Cluster-181.203,Cluster-10879.0,Cluster-181.6960	5	Cluster-181.545,Cluster-181.1254,Cluster-181.8165,Cluster-4335.0,Cluster-181.481
GO:0032553	ribonucleotide binding	molecular_function	0.055514	0.98263	447	2631	2626	17135	201	Cluster-181.7547,Cluster-181.18230,Cluster-181.6536,Cluster-181.7461,Cluster-181.11379,Cluster-181.5888,Cluster-5845.0,Cluster-181.8566,Cluster-3738.0,Cluster-181.13582,Cluster-181.5210,Cluster-181.14561,Cluster-181.4218,Cluster-181.20815,Cluster-181.2695,Cluster-181.7634,Cluster-9531.0,Cluster-181.3584,Cluster-181.12961,Cluster-181.4797,Cluster-181.6967,Cluster-181.9030,Cluster-181.18634,Cluster…	246	Cluster-181.12367,Cluster-181.1163,Cluster-2193.0,Cluster-181.12942,Cluster-1282.0,Cluster-181.3373,Cluster-181.545,Cluster-181.4212,Cluster-251.1,Cluster-181.7771,Cluster-11377.0,Cluster-181.4211,Cluster-181.22021,Cluster-181.8977,Cluster-181.1639,Cluster-14.0,Cluster-11137.0,Cluster-181.20119,Cluster-181.17938,Cluster-181.962,Cluster-2396.0,Cluster-8550.0,Cluster-181.22102,Cluster-181.9343,Clus…
GO:0006073	cellular glucan metabolic process	biological_process	0.055521	0.98263	32	2631	155	17135	24	Cluster-2320.0,Cluster-181.935,Cluster-181.13031,Cluster-181.11069,Cluster-181.5165,Cluster-181.16932,Cluster-181.15720,Cluster-181.12845,Cluster-181.22921,Cluster-181.12451,Cluster-181.7074,Cluster-181.10104,Cluster-181.22922,Cluster-181.9450,Cluster-181.8475,Cluster-181.14925,Cluster-181.11460,Cluster-181.10070,Cluster-1976.0,Cluster-181.17373,Cluster-6164.0,Cluster-10952.0,Cluster-181.18937,Cl…	8	Cluster-181.21957,Cluster-181.11352,Cluster-3676.0,Cluster-181.557,Cluster-181.7986,Cluster-181.1606,Cluster-181.19443,Cluster-181.1768
GO:0044042	glucan metabolic process	biological_process	0.055521	0.98263	32	2631	155	17135	24	Cluster-181.10104,Cluster-181.7074,Cluster-181.22922,Cluster-181.9450,Cluster-181.14925,Cluster-181.8475,Cluster-181.11460,Cluster-181.10070,Cluster-181.17373,Cluster-1976.0,Cluster-10952.0,Cluster-6164.0,Cluster-181.18937,Cluster-181.13717,Cluster-2320.0,Cluster-181.13031,Cluster-181.935,Cluster-181.11069,Cluster-181.5165,Cluster-181.16932,Cluster-181.15720,Cluster-181.12845,Cluster-181.22921,Cl…	8	Cluster-181.1606,Cluster-181.19443,Cluster-181.1768,Cluster-181.21957,Cluster-181.11352,Cluster-3676.0,Cluster-181.557,Cluster-181.7986
GO:0016702	oxidoreductase activity, acting on single donors with incorporation of molecular oxygen, incorporation of two atoms of oxygen	molecular_function	0.055854	0.9849	13	2631	55	17135	5	Cluster-181.20041,Cluster-181.12363,Cluster-181.11186,Cluster-181.2646,Cluster-181.10387	8	Cluster-181.5009,Cluster-181.12895,Cluster-181.21001,Cluster-181.783,Cluster-181.11530,Cluster-181.4454,Cluster-1851.0,Cluster-181.684
GO:0001514	selenocysteine incorporation	biological_process	0.056485	0.98879	4	2631	9	17135	1	Cluster-7513.0	3	Cluster-181.586,Cluster-181.752,Cluster-181.9574
GO:0006451	translational readthrough	biological_process	0.056485	0.98879	4	2631	9	17135	1	Cluster-7513.0	3	Cluster-181.586,Cluster-181.752,Cluster-181.9574
GO:0004478	methionine adenosyltransferase activity	molecular_function	0.056898	0.98883	3	2631	6	17135	2	Cluster-181.20033,Cluster-181.12275	1	Cluster-181.1314
GO:0006556	S-adenosylmethionine biosynthetic process	biological_process	0.056898	0.98883	3	2631	6	17135	2	Cluster-181.20033,Cluster-181.12275	1	Cluster-181.1314
GO:0032403	protein complex binding	molecular_function	0.058	0.99798	35	2631	174	17135	25	Cluster-6247.0,Cluster-2987.0,Cluster-6869.0,Cluster-181.17231,Cluster-181.3789,Cluster-181.13610,Cluster-9303.0,Cluster-181.17812,Cluster-4874.0,Cluster-181.6477,Cluster-181.17395,Cluster-181.18433,Cluster-181.10104,Cluster-181.5788,Cluster-181.7730,Cluster-181.2346,Cluster-181.22339,Cluster-181.15860,Cluster-9816.0,Cluster-181.482,Cluster-181.749,Cluster-181.19393,Cluster-9116.0,Cluster-181.184…	10	Cluster-181.5074,Cluster-181.684,Cluster-181.499,Cluster-181.12942,Cluster-6005.0,Cluster-181.17538,Cluster-181.22402,Cluster-181.22722,Cluster-181.19687,Cluster-181.3123
GO:0006275	regulation of DNA replication	biological_process	0.058016	0.99798	6	2631	18	17135	3	Cluster-181.7730,Cluster-181.13860,Cluster-181.7745	3	Cluster-315.0,Cluster-6114.0,Cluster-1725.0
GO:0006537	glutamate biosynthetic process	biological_process	0.059679	0.99798	3	2631	6	17135	1	Cluster-181.15284	2	Cluster-181.3762,Cluster-181.8804
GO:0015930	glutamate synthase activity	molecular_function	0.059679	0.99798	3	2631	6	17135	1	Cluster-181.15284	2	Cluster-181.3762,Cluster-181.8804
GO:0015171	amino acid transmembrane transporter activity	molecular_function	0.060169	0.99798	9	2631	30	17135	4	Cluster-181.19298,Cluster-181.11072,Cluster-181.5458,Cluster-181.12357	5	Cluster-181.19223,Cluster-181.1257,Cluster-181.15841,Cluster-181.4176,Cluster-181.5183
GO:0006000	fructose metabolic process	biological_process	0.060275	0.99798	16	2631	66	17135	10	Cluster-181.9397,Cluster-7743.0,Cluster-181.8050,Cluster-6247.0,Cluster-4635.0,Cluster-181.14948,Cluster-181.10577,Cluster-181.4828,Cluster-2204.0,Cluster-181.4268	6	Cluster-181.2740,Cluster-181.3223,Cluster-181.10621,Cluster-181.7537,Cluster-181.21647,Cluster-181.13760
GO:0048585	negative regulation of response to stimulus	biological_process	0.060976	0.99798	5	2631	14	17135	1	Cluster-7831.0	4	Cluster-181.4585,Cluster-181.6295,Cluster-181.22021,Cluster-181.1208
GO:0050795	regulation of behavior	biological_process	0.062014	0.99798	2	2631	3	17135	2	Cluster-2625.0,Cluster-8979.0	0
GO:0050920	regulation of chemotaxis	biological_process	0.062014	0.99798	2	2631	3	17135	2	Cluster-2625.0,Cluster-8979.0	0
GO:0010207	photosystem II assembly	biological_process	0.062336	0.99798	2	2631	3	17135	2	Cluster-181.11356,Cluster-181.18456	0
GO:0017108	5'-flap endonuclease activity	molecular_function	0.062371	0.99798	2	2631	3	17135	1	Cluster-181.16710	1	Cluster-10025.0
GO:0033557	Slx1-Slx4 complex	cellular_component	0.062371	0.99798	2	2631	3	17135	1	Cluster-181.16710	1	Cluster-10025.0
GO:0048256	flap endonuclease activity	molecular_function	0.062371	0.99798	2	2631	3	17135	1	Cluster-181.16710	1	Cluster-10025.0
GO:0002683	negative regulation of immune system process	biological_process	0.062399	0.99798	4	2631	10	17135	1	Cluster-7831.0	3	Cluster-181.6295,Cluster-181.22021,Cluster-181.1208
GO:0002698	negative regulation of immune effector process	biological_process	0.062399	0.99798	4	2631	10	17135	1	Cluster-7831.0	3	Cluster-181.22021,Cluster-181.6295,Cluster-181.1208
GO:0002832	negative regulation of response to biotic stimulus	biological_process	0.062399	0.99798	4	2631	10	17135	1	Cluster-7831.0	3	Cluster-181.1208,Cluster-181.6295,Cluster-181.22021
GO:0020012	evasion or tolerance of host immune response	biological_process	0.062399	0.99798	4	2631	10	17135	1	Cluster-7831.0	3	Cluster-181.1208,Cluster-181.6295,Cluster-181.22021
GO:0030683	evasion or tolerance by virus of host immune response	biological_process	0.062399	0.99798	4	2631	10	17135	1	Cluster-7831.0	3	Cluster-181.1208,Cluster-181.6295,Cluster-181.22021
GO:0031348	negative regulation of defense response	biological_process	0.062399	0.99798	4	2631	10	17135	1	Cluster-7831.0	3	Cluster-181.1208,Cluster-181.22021,Cluster-181.6295
GO:0043901	negative regulation of multi-organism process	biological_process	0.062399	0.99798	4	2631	10	17135	1	Cluster-7831.0	3	Cluster-181.1208,Cluster-181.6295,Cluster-181.22021
GO:0050687	negative regulation of defense response to virus	biological_process	0.062399	0.99798	4	2631	10	17135	1	Cluster-7831.0	3	Cluster-181.1208,Cluster-181.6295,Cluster-181.22021
GO:0051805	evasion or tolerance of immune response of other organism involved in symbiotic interaction	biological_process	0.062399	0.99798	4	2631	10	17135	1	Cluster-7831.0	3	Cluster-181.1208,Cluster-181.22021,Cluster-181.6295
GO:0052564	response to immune response of other organism involved in symbiotic interaction	biological_process	0.062399	0.99798	4	2631	10	17135	1	Cluster-7831.0	3	Cluster-181.22021,Cluster-181.6295,Cluster-181.1208
GO:0052572	response to host immune response	biological_process	0.062399	0.99798	4	2631	10	17135	1	Cluster-7831.0	3	Cluster-181.6295,Cluster-181.22021,Cluster-181.1208
GO:0016747	transferase activity, transferring acyl groups other than amino-acyl groups	molecular_function	0.06359	1	49	2631	250	17135	24	Cluster-181.17472,Cluster-181.1861,Cluster-181.8817,Cluster-181.22189,Cluster-181.4180,Cluster-8261.0,Cluster-181.7974,Cluster-181.19437,Cluster-181.5731,Cluster-181.9224,Cluster-181.9613,Cluster-5665.0,Cluster-1474.0,Cluster-181.10983,Cluster-7084.0,Cluster-181.19324,Cluster-181.20795,Cluster-181.9717,Cluster-181.9450,Cluster-181.17848,Cluster-181.13409,Cluster-181.8839,Cluster-181.16821,Cluster…	25	Cluster-181.3658,Cluster-181.6657,Cluster-11122.0,Cluster-181.4418,Cluster-8445.0,Cluster-181.2725,Cluster-200.0,Cluster-181.11716,Cluster-181.20660,Cluster-347.0,Cluster-181.21395,Cluster-5787.0,Cluster-181.975,Cluster-181.22009,Cluster-181.8343,Cluster-3962.0,Cluster-181.15794,Cluster-181.20756,Cluster-181.15961,Cluster-181.6153,Cluster-181.8586,Cluster-181.16474,Cluster-181.21311,Cluster-181.5…
GO:0009228	thiamine biosynthetic process	biological_process	0.065317	1	5	2631	14	17135	2	Cluster-181.10707,Cluster-181.15284	3	Cluster-5631.0,Cluster-181.8804,Cluster-181.23288
GO:0042724	thiamine-containing compound biosynthetic process	biological_process	0.065317	1	5	2631	14	17135	2	Cluster-181.15284,Cluster-181.10707	3	Cluster-5631.0,Cluster-181.8804,Cluster-181.23288
GO:0008521	acetyl-CoA transporter activity	molecular_function	0.065683	1	2	2631	3	17135	0		2	Cluster-181.1793,Cluster-181.692
GO:0015876	acetyl-CoA transport	biological_process	0.065683	1	2	2631	3	17135	0		2	Cluster-181.1793,Cluster-181.692
GO:0015916	fatty-acyl-CoA transport	biological_process	0.065683	1	2	2631	3	17135	0		2	Cluster-181.1793,Cluster-181.692
GO:0051182	coenzyme transport	biological_process	0.065683	1	2	2631	3	17135	0		2	Cluster-181.1793,Cluster-181.692
GO:0051185	coenzyme transporter activity	molecular_function	0.065683	1	2	2631	3	17135	0		2	Cluster-181.692,Cluster-181.1793
GO:1901337	thioester transport	biological_process	0.065683	1	2	2631	3	17135	0		2	Cluster-181.1793,Cluster-181.692
GO:0097367	carbohydrate derivative binding	molecular_function	0.065797	1	451	2631	2662	17135	203	Cluster-181.3099,Cluster-181.18825,Cluster-181.3789,Cluster-181.21258,Cluster-181.14615,Cluster-3564.0,Cluster-181.17173,Cluster-3301.0,Cluster-3338.0,Cluster-7513.0,Cluster-181.7730,Cluster-181.15292,Cluster-181.13863,Cluster-181.10702,Cluster-181.702,Cluster-181.12906,Cluster-181.15784,Cluster-181.8338,Cluster-7339.0,Cluster-181.4797,Cluster-9531.0,Cluster-181.3584,Cluster-181.12961,Cluster-181…	248	Cluster-181.1223,Cluster-181.1245,Cluster-115.0,Cluster-181.18854,Cluster-181.586,Cluster-181.3426,Cluster-181.19777,Cluster-10444.1,Cluster-181.21892,Cluster-181.2190,Cluster-181.17015,Cluster-181.22491,Cluster-181.20125,Cluster-6458.0,Cluster-181.22185,Cluster-181.22348,Cluster-8336.0,Cluster-181.1235,Cluster-181.8677,Cluster-181.11452,Cluster-181.7,Cluster-181.15062,Cluster-181.8544,Cluster-35…
GO:0004096	catalase activity	molecular_function	0.067809	1	2	2631	3	17135	1	Cluster-4523.0	1	Cluster-5326.0
GO:0031304	intrinsic component of mitochondrial inner membrane	cellular_component	0.068329	1	3	2631	6	17135	0		3	Cluster-181.19910,Cluster-181.11007,Cluster-181.849
GO:0031305	integral component of mitochondrial inner membrane	cellular_component	0.068329	1	3	2631	6	17135	0		3	Cluster-181.19910,Cluster-181.11007,Cluster-181.849
GO:0032592	integral component of mitochondrial membrane	cellular_component	0.068329	1	3	2631	6	17135	0		3	Cluster-181.19910,Cluster-181.849,Cluster-181.11007
GO:0098573	intrinsic component of mitochondrial membrane	cellular_component	0.068329	1	3	2631	6	17135	0		3	Cluster-181.11007,Cluster-181.849,Cluster-181.19910
GO:0044255	cellular lipid metabolic process	biological_process	0.068596	1	98	2631	526	17135	46	Cluster-181.12678,Cluster-181.11549,Cluster-181.19437,Cluster-181.9469,Cluster-181.22189,Cluster-181.9366,Cluster-181.17686,Cluster-181.13364,Cluster-181.13157,Cluster-8672.0,Cluster-181.9717,Cluster-181.9450,Cluster-181.10345,Cluster-6830.0,Cluster-181.9937,Cluster-6314.0,Cluster-181.4932,Cluster-181.18519,Cluster-181.3750,Cluster-181.5681,Cluster-4635.0,Cluster-181.9654,Cluster-181.4285,Cluster…	52	Cluster-181.12976,Cluster-5359.0,Cluster-181.19026,Cluster-181.21715,Cluster-8556.0,Cluster-200.0,Cluster-181.19024,Cluster-181.11743,Cluster-181.7722,Cluster-181.11741,Cluster-181.10499,Cluster-181.2435,Cluster-181.5914,Cluster-181.11998,Cluster-181.16016,Cluster-181.18859,Cluster-181.13567,Cluster-181.7537,Cluster-181.8108,Cluster-181.19777,Cluster-181.13167,Cluster-181.11745,Cluster-181.14266,…
GO:0006027	glycosaminoglycan catabolic process	biological_process	0.068751	1	8	2631	27	17135	7	Cluster-181.23703,Cluster-181.4932,Cluster-181.13364,Cluster-181.5681,Cluster-181.6347,Cluster-8672.0,Cluster-181.8488	1	Cluster-5359.0
GO:0005996	monosaccharide metabolic process	biological_process	0.069865	1	38	2631	184	17135	24	Cluster-181.4828,Cluster-181.4268,Cluster-181.23703,Cluster-181.10189,Cluster-181.10294,Cluster-181.6347,Cluster-10447.0,Cluster-4635.0,Cluster-7743.0,Cluster-181.8488,Cluster-181.10577,Cluster-181.14468,Cluster-2204.0,Cluster-10420.0,Cluster-8672.0,Cluster-6830.0,Cluster-181.8559,Cluster-181.4932,Cluster-181.5681,Cluster-181.14948,Cluster-6247.0,Cluster-181.9397,Cluster-181.13364,Cluster-181.8050	14	Cluster-181.4155,Cluster-181.5688,Cluster-181.15363,Cluster-5359.0,Cluster-181.21647,Cluster-181.2740,Cluster-181.3223,Cluster-181.15919,Cluster-181.10621,Cluster-181.8108,Cluster-181.13760,Cluster-181.5557,Cluster-181.22804,Cluster-181.7537
GO:0005451	monovalent cation:proton antiporter activity	molecular_function	0.070148	1	3	2631	6	17135	0		3	Cluster-181.12728,Cluster-1661.0,Cluster-181.8986
GO:0015491	cation:cation antiporter activity	molecular_function	0.070148	1	3	2631	6	17135	0		3	Cluster-1661.0,Cluster-181.8986,Cluster-181.12728
GO:0008193	tRNA guanylyltransferase activity	molecular_function	0.070553	1	3	2631	6	17135	1	Cluster-181.17779	2	Cluster-181.16774,Cluster-6659.1
GO:1990391	DNA repair complex	cellular_component	0.070576	1	3	2631	6	17135	0		3	Cluster-181.13974,Cluster-181.3351,Cluster-3049.0
GO:0016799	hydrolase activity, hydrolyzing N-glycosyl compounds	molecular_function	0.070853	1	7	2631	23	17135	4	Cluster-10947.0,Cluster-181.3097,Cluster-3634.0,Cluster-181.15395	3	Cluster-243.0,Cluster-181.4176,Cluster-181.10022
GO:0004616	phosphogluconate dehydrogenase (decarboxylating) activity	molecular_function	0.071102	1	12	2631	48	17135	3	Cluster-3316.0,Cluster-181.7261,Cluster-181.6422	9	Cluster-181.2435,Cluster-181.12976,Cluster-181.11739,Cluster-181.11743,Cluster-181.12569,Cluster-181.2436,Cluster-181.688,Cluster-181.13567,Cluster-181.10499
GO:0019520	aldonic acid metabolic process	biological_process	0.071102	1	12	2631	48	17135	3	Cluster-181.7261,Cluster-3316.0,Cluster-181.6422	9	Cluster-181.11739,Cluster-181.11743,Cluster-181.12976,Cluster-181.2435,Cluster-181.10499,Cluster-181.13567,Cluster-181.688,Cluster-181.12569,Cluster-181.2436
GO:0019521	D-gluconate metabolic process	biological_process	0.071102	1	12	2631	48	17135	3	Cluster-3316.0,Cluster-181.7261,Cluster-181.6422	9	Cluster-181.11739,Cluster-181.11743,Cluster-181.2435,Cluster-181.12976,Cluster-181.13567,Cluster-181.10499,Cluster-181.12569,Cluster-181.2436,Cluster-181.688
GO:0043044	ATP-dependent chromatin remodeling	biological_process	0.071293	1	4	2631	10	17135	1	Cluster-181.6428	3	Cluster-181.2650,Cluster-181.17538,Cluster-181.4408
GO:0044237	cellular metabolic process	biological_process	0.072912	1	1244	2631	7650	17135	591	Cluster-181.20915,Cluster-181.8873,Cluster-181.6348,Cluster-181.7758,Cluster-181.18456,Cluster-2391.0,Cluster-8235.0,Cluster-181.16885,Cluster-181.4336,Cluster-11654.1,Cluster-181.5929,Cluster-181.4803,Cluster-181.11460,Cluster-181.19181,Cluster-181.2710,Cluster-181.3751,Cluster-181.8116,Cluster-2246.0,Cluster-181.9224,Cluster-181.12046,Cluster-181.13376,Cluster-181.13031,Cluster-1592.0,Cluster-1…	653	Cluster-8213.0,Cluster-181.15279,Cluster-181.12319,Cluster-181.2588,Cluster-362.0,Cluster-181.6718,Cluster-181.895,Cluster-181.10492,Cluster-181.21158,Cluster-181.22238,Cluster-181.16774,Cluster-181.2504,Cluster-181.11716,Cluster-181.19617,Cluster-181.2363,Cluster-181.11352,Cluster-181.5938,Cluster-3840.0,Cluster-181.19235,Cluster-181.23614,Cluster-181.23366,Cluster-181.1945,Cluster-181.22677,Clu…
GO:0009653	anatomical structure morphogenesis	biological_process	0.072945	1	30	2631	151	17135	11	Cluster-181.2353,Cluster-181.10529,Cluster-181.203,Cluster-181.3779,Cluster-181.8839,Cluster-181.10225,Cluster-181.19835,Cluster-7197.0,Cluster-181.12363,Cluster-181.6960,Cluster-10879.0	19	Cluster-181.22514,Cluster-855.0,Cluster-181.1254,Cluster-181.496,Cluster-181.481,Cluster-181.498,Cluster-181.23196,Cluster-181.2314,Cluster-251.1,Cluster-181.11316,Cluster-181.16474,Cluster-181.497,Cluster-181.545,Cluster-181.22330,Cluster-181.10297,Cluster-181.6597,Cluster-4335.0,Cluster-181.8165,Cluster-86.0
GO:0044765	single-organism transport	biological_process	0.073563	1	339	2631	2001	17135	157	Cluster-8154.0,Cluster-181.21248,Cluster-181.18868,Cluster-181.3176,Cluster-181.7217,Cluster-181.15899,Cluster-181.11960,Cluster-181.11401,Cluster-181.18062,Cluster-181.10544,Cluster-181.18363,Cluster-4066.0,Cluster-4399.0,Cluster-2590.0,Cluster-181.17439,Cluster-181.16183,Cluster-181.6627,Cluster-181.3533,Cluster-181.15657,Cluster-181.10329,Cluster-2272.0,Cluster-1402.0,Cluster-5238.0,Cluster-18…	182	Cluster-181.5571,Cluster-181.18586,Cluster-8696.0,Cluster-181.15599,Cluster-181.412,Cluster-3127.0,Cluster-6659.1,Cluster-181.20556,Cluster-181.5784,Cluster-181.22418,Cluster-181.2905,Cluster-181.20738,Cluster-181.10788,Cluster-181.1186,Cluster-181.23517,Cluster-181.22264,Cluster-181.12410,Cluster-181.21599,Cluster-181.4256,Cluster-181.1844,Cluster-4800.0,Cluster-181.102,Cluster-181.1781,Cluster-…
GO:0004557	alpha-galactosidase activity	molecular_function	0.074024	1	3	2631	7	17135	1	Cluster-6830.0	2	Cluster-181.22804,Cluster-181.15363
GO:0015976	carbon utilization	biological_process	0.07435	1	14	2631	58	17135	10	Cluster-4635.0,Cluster-8120.0,Cluster-2204.0,Cluster-181.14468,Cluster-181.4828,Cluster-181.4268,Cluster-181.1457,Cluster-181.9557,Cluster-181.14948,Cluster-7743.0	4	Cluster-181.8108,Cluster-181.10621,Cluster-181.15919,Cluster-181.7537
GO:0009627	systemic acquired resistance	biological_process	0.074368	1	3	2631	9	17135	0		3	Cluster-9088.0,Cluster-181.22794,Cluster-181.21715
GO:0009814	defense response, incompatible interaction	biological_process	0.074368	1	3	2631	9	17135	0		3	Cluster-9088.0,Cluster-181.22794,Cluster-181.21715
GO:0010112	regulation of systemic acquired resistance	biological_process	0.074368	1	3	2631	9	17135	0		3	Cluster-181.21715,Cluster-9088.0,Cluster-181.22794
GO:0006555	methionine metabolic process	biological_process	0.074927	1	6	2631	19	17135	5	Cluster-181.20033,Cluster-181.9469,Cluster-181.9613,Cluster-181.16885,Cluster-181.12275	1	Cluster-181.1314
GO:0080134	regulation of response to stress	biological_process	0.075105	1	8	2631	32	17135	1	Cluster-7831.0	7	Cluster-181.22021,Cluster-181.6295,Cluster-181.1208,Cluster-9088.0,Cluster-181.22794,Cluster-181.21715,Cluster-181.4001
GO:0000746	conjugation	biological_process	0.075552	1	8	2631	29	17135	6	Cluster-181.3571,Cluster-181.11442,Cluster-181.16296,Cluster-10932.0,Cluster-181.13805,Cluster-2590.0	2	Cluster-8591.0,Cluster-181.23125
GO:0008924	malate dehydrogenase (quinone) activity	molecular_function	0.075969	1	2	2631	4	17135	0		2	Cluster-181.12976,Cluster-181.11739
GO:0006355	regulation of transcription, DNA-templated	biological_process	0.076309	1	239	2631	1387	17135	108	Cluster-181.8334,Cluster-8979.0,Cluster-7030.0,Cluster-181.15471,Cluster-11654.1,Cluster-181.10224,Cluster-10813.0,Cluster-181.18870,Cluster-181.12266,Cluster-181.11006,Cluster-181.8837,Cluster-181.2012,Cluster-181.7016,Cluster-181.10854,Cluster-181.18329,Cluster-181.18634,Cluster-181.19298,Cluster-181.10667,Cluster-8199.0,Cluster-181.3779,Cluster-9814.1,Cluster-3735.0,Cluster-3053.0,Cluster-1042…	131	Cluster-8213.0,Cluster-8991.0,Cluster-181.2588,Cluster-181.18723,Cluster-181.23456,Cluster-181.15279,Cluster-181.2216,Cluster-181.22599,Cluster-181.22836,Cluster-10753.0,Cluster-181.2808,Cluster-181.15901,Cluster-181.2504,Cluster-7753.0,Cluster-181.5944,Cluster-181.16985,Cluster-181.3536,Cluster-14.0,Cluster-950.0,Cluster-2363.0,Cluster-9465.0,Cluster-181.20571,Cluster-115.0,Cluster-181.4823,Clus…
GO:1903506	regulation of nucleic acid-templated transcription	biological_process	0.076309	1	239	2631	1387	17135	108	Cluster-181.12640,Cluster-181.9638,Cluster-1559.0,Cluster-181.10813,Cluster-181.20735,Cluster-181.15440,Cluster-2680.0,Cluster-181.15640,Cluster-181.13018,Cluster-2829.0,Cluster-181.203,Cluster-181.21097,Cluster-181.17344,Cluster-181.19830,Cluster-181.10431,Cluster-181.11158,Cluster-181.8649,Cluster-181.17895,Cluster-181.894,Cluster-181.9526,Cluster-181.13643,Cluster-181.6690,Cluster-181.23324,Cl…	131	Cluster-181.834,Cluster-181.12760,Cluster-261.0,Cluster-181.19479,Cluster-181.20611,Cluster-181.22816,Cluster-2210.0,Cluster-181.18595,Cluster-10464.0,Cluster-181.6908,Cluster-181.5424,Cluster-181.22514,Cluster-181.3509,Cluster-181.5049,Cluster-6659.1,Cluster-54.0,Cluster-181.17145,Cluster-181.21599,Cluster-181.6703,Cluster-181.19051,Cluster-181.1926,Cluster-181.21850,Cluster-181.1528,Cluster-181…
GO:0019219	regulation of nucleobase-containing compound metabolic process	biological_process	0.076992	1	263	2631	1534	17135	123	Cluster-181.16973,Cluster-6896.0,Cluster-181.2576,Cluster-181.11172,Cluster-181.7405,Cluster-181.7977,Cluster-181.21102,Cluster-2902.0,Cluster-181.10607,Cluster-181.11110,Cluster-181.4988,Cluster-181.9397,Cluster-181.18678,Cluster-181.5029,Cluster-3099.0,Cluster-181.20735,Cluster-181.12640,Cluster-181.17344,Cluster-181.11158,Cluster-181.19830,Cluster-181.15640,Cluster-7594.0,Cluster-181.4082,Clus…	140	Cluster-181.17967,Cluster-181.10453,Cluster-181.19795,Cluster-10092.0,Cluster-11464.0,Cluster-181.11530,Cluster-181.2772,Cluster-181.18650,Cluster-181.1087,Cluster-3213.0,Cluster-181.7199,Cluster-7980.0,Cluster-181.21869,Cluster-181.13109,Cluster-181.22065,Cluster-181.20063,Cluster-181.211,Cluster-6892.0,Cluster-181.20453,Cluster-181.16220,Cluster-181.22432,Cluster-181.13327,Cluster-181.12080,Clu…
GO:0006284	base-excision repair	biological_process	0.077004	1	8	2631	27	17135	5	Cluster-3634.0,Cluster-181.9833,Cluster-181.15395,Cluster-181.3097,Cluster-10947.0	3	Cluster-181.4176,Cluster-181.10022,Cluster-243.0
GO:0006855	drug transmembrane transport	biological_process	0.078829	1	13	2631	53	17135	0		13	Cluster-1772.0,Cluster-181.2860,Cluster-11061.0,Cluster-2700.0,Cluster-181.18204,Cluster-181.21621,Cluster-181.19910,Cluster-1761.0,Cluster-4130.0,Cluster-181.19691,Cluster-181.10756,Cluster-181.1809,Cluster-181.5571
GO:0015238	drug transmembrane transporter activity	molecular_function	0.078829	1	13	2631	53	17135	0		13	Cluster-181.21621,Cluster-181.19910,Cluster-181.18204,Cluster-11061.0,Cluster-2700.0,Cluster-181.2860,Cluster-1772.0,Cluster-181.5571,Cluster-181.10756,Cluster-181.1809,Cluster-181.19691,Cluster-4130.0,Cluster-1761.0
GO:0015893	drug transport	biological_process	0.078829	1	13	2631	53	17135	0		13	Cluster-181.5571,Cluster-181.10756,Cluster-181.1809,Cluster-181.19691,Cluster-4130.0,Cluster-1761.0,Cluster-181.19910,Cluster-181.21621,Cluster-181.18204,Cluster-2700.0,Cluster-11061.0,Cluster-181.2860,Cluster-1772.0
GO:0090484	drug transporter activity	molecular_function	0.078829	1	13	2631	53	17135	0		13	Cluster-1772.0,Cluster-181.2860,Cluster-2700.0,Cluster-11061.0,Cluster-181.18204,Cluster-181.19910,Cluster-181.21621,Cluster-4130.0,Cluster-1761.0,Cluster-181.19691,Cluster-181.1809,Cluster-181.10756,Cluster-181.5571
GO:0005984	disaccharide metabolic process	biological_process	0.079911	1	31	2631	152	17135	24	Cluster-181.18937,Cluster-181.13717,Cluster-181.22921,Cluster-6164.0,Cluster-181.12845,Cluster-1976.0,Cluster-181.17373,Cluster-181.14925,Cluster-181.8475,Cluster-181.11365,Cluster-181.10070,Cluster-181.16932,Cluster-7185.0,Cluster-181.9450,Cluster-181.11069,Cluster-181.22922,Cluster-181.5165,Cluster-181.13031,Cluster-181.10104,Cluster-10345.0,Cluster-181.7074,Cluster-181.935,Cluster-2320.0,Clust…	7	Cluster-181.7986,Cluster-3676.0,Cluster-181.13165,Cluster-181.11352,Cluster-3651.0,Cluster-181.19443,Cluster-181.21957
GO:0043487	regulation of RNA stability	biological_process	0.080398	1	2	2631	3	17135	1	Cluster-181.16710	1	Cluster-181.14266
GO:0043488	regulation of mRNA stability	biological_process	0.080398	1	2	2631	3	17135	1	Cluster-181.16710	1	Cluster-181.14266
GO:0043489	RNA stabilization	biological_process	0.080398	1	2	2631	3	17135	1	Cluster-181.16710	1	Cluster-181.14266
GO:0048255	mRNA stabilization	biological_process	0.080398	1	2	2631	3	17135	1	Cluster-181.16710	1	Cluster-181.14266
GO:0044413	avoidance of host defenses	biological_process	0.080467	1	5	2631	15	17135	2	Cluster-181.4920,Cluster-7831.0	3	Cluster-181.6295,Cluster-181.22021,Cluster-181.1208
GO:0044415	evasion or tolerance of host defenses	biological_process	0.080467	1	5	2631	15	17135	2	Cluster-181.4920,Cluster-7831.0	3	Cluster-181.6295,Cluster-181.22021,Cluster-181.1208
GO:0051832	avoidance of defenses of other organism involved in symbiotic interaction	biological_process	0.080467	1	5	2631	15	17135	2	Cluster-181.4920,Cluster-7831.0	3	Cluster-181.1208,Cluster-181.6295,Cluster-181.22021
GO:0051834	evasion or tolerance of defenses of other organism involved in symbiotic interaction	biological_process	0.080467	1	5	2631	15	17135	2	Cluster-181.4920,Cluster-7831.0	3	Cluster-181.6295,Cluster-181.22021,Cluster-181.1208
GO:0052173	response to defenses of other organism involved in symbiotic interaction	biological_process	0.080467	1	5	2631	15	17135	2	Cluster-181.4920,Cluster-7831.0	3	Cluster-181.6295,Cluster-181.22021,Cluster-181.1208
GO:0052200	response to host defenses	biological_process	0.080467	1	5	2631	15	17135	2	Cluster-7831.0,Cluster-181.4920	3	Cluster-181.22021,Cluster-181.6295,Cluster-181.1208
GO:0075136	response to host	biological_process	0.080467	1	5	2631	15	17135	2	Cluster-7831.0,Cluster-181.4920	3	Cluster-181.22021,Cluster-181.6295,Cluster-181.1208
GO:0031214	biomineral tissue development	biological_process	0.080942	1	2	2631	3	17135	1	Cluster-181.8839	1	Cluster-181.8165
GO:0070167	regulation of biomineral tissue development	biological_process	0.080942	1	2	2631	3	17135	1	Cluster-181.8839	1	Cluster-181.8165
GO:0015385	sodium:proton antiporter activity	molecular_function	0.081287	1	2	2631	3	17135	0		2	Cluster-181.8986,Cluster-181.12728
GO:0008686	3,4-dihydroxy-2-butanone-4-phosphate synthase activity	molecular_function	0.081351	1	2	2631	3	17135	1	Cluster-9498.0	1	Cluster-181.19391
GO:0006072	glycerol-3-phosphate metabolic process	biological_process	0.082331	1	7	2631	26	17135	2	Cluster-181.11276,Cluster-181.1875	5	Cluster-181.12976,Cluster-181.2435,Cluster-181.11739,Cluster-181.11743,Cluster-181.13567
GO:2001141	regulation of RNA biosynthetic process	biological_process	0.083377	1	239	2631	1391	17135	108	Cluster-181.21220,Cluster-181.12394,Cluster-181.14248,Cluster-181.3779,Cluster-8199.0,Cluster-181.15903,Cluster-10424.0,Cluster-3053.0,Cluster-9814.1,Cluster-3735.0,Cluster-181.8822,Cluster-181.17407,Cluster-181.10100,Cluster-10327.0,Cluster-2495.0,Cluster-181.15847,Cluster-181.9399,Cluster-181.11983,Cluster-181.20492,Cluster-6871.0,Cluster-181.17608,Cluster-9249.0,Cluster-181.12719,Cluster-4154.…	131	Cluster-181.15056,Cluster-181.14470,Cluster-181.15794,Cluster-181.18819,Cluster-181.16022,Cluster-181.11523,Cluster-181.22323,Cluster-181.16876,Cluster-181.20233,Cluster-181.4823,Cluster-115.0,Cluster-181.20571,Cluster-9465.0,Cluster-2363.0,Cluster-181.1023,Cluster-181.16016,Cluster-181.4948,Cluster-181.2650,Cluster-181.3058,Cluster-181.20381,Cluster-11170.0,Cluster-181.22096,Cluster-181.22592,Cl…
GO:0006536	glutamate metabolic process	biological_process	0.08401	1	4	2631	11	17135	1	Cluster-181.15284	3	Cluster-181.3762,Cluster-181.5734,Cluster-181.8804
GO:0005667	transcription factor complex	cellular_component	0.084282	1	133	2631	747	17135	48	Cluster-181.21220,Cluster-181.14248,Cluster-181.12394,Cluster-181.3789,Cluster-8199.0,Cluster-3053.0,Cluster-181.17407,Cluster-10327.0,Cluster-181.10100,Cluster-2495.0,Cluster-181.9399,Cluster-9249.0,Cluster-4154.0,Cluster-181.18433,Cluster-181.15471,Cluster-181.18634,Cluster-181.18329,Cluster-181.334,Cluster-181.10667,Cluster-181.11006,Cluster-181.10854,Cluster-181.11112,Cluster-8070.0,Cluster-1…	85	Cluster-181.15056,Cluster-181.15794,Cluster-181.22323,Cluster-181.11523,Cluster-9465.0,Cluster-181.20571,Cluster-2363.0,Cluster-181.4823,Cluster-115.0,Cluster-181.4948,Cluster-181.20381,Cluster-181.1023,Cluster-11170.0,Cluster-181.22096,Cluster-181.22592,Cluster-181.16165,Cluster-181.288,Cluster-7597.0,Cluster-181.2239,Cluster-181.12124,Cluster-181.941,Cluster-181.16105,Cluster-181.7986,Cluster-3…
GO:0006811	ion transport	biological_process	0.08481	1	195	2631	1136	17135	90	Cluster-181.3090,Cluster-181.12889,Cluster-7798.0,Cluster-181.5929,Cluster-181.1933,Cluster-10850.0,Cluster-181.10475,Cluster-181.20915,Cluster-4765.0,Cluster-181.7134,Cluster-181.19298,Cluster-2508.0,Cluster-181.18329,Cluster-181.12357,Cluster-8260.0,Cluster-181.11895,Cluster-4578.0,Cluster-181.13787,Cluster-181.21220,Cluster-181.20747,Cluster-181.7091,Cluster-181.15025,Cluster-181.12462,Cluster…	105	Cluster-181.504,Cluster-181.13390,Cluster-181.15328,Cluster-181.19951,Cluster-181.21238,Cluster-181.23239,Cluster-5211.0,Cluster-181.4408,Cluster-181.15279,Cluster-181.2757,Cluster-181.2588,Cluster-181.10417,Cluster-181.5183,Cluster-181.4351,Cluster-181.23196,Cluster-181.19147,Cluster-181.10996,Cluster-181.21448,Cluster-181.22482,Cluster-14.0,Cluster-181.5944,Cluster-181.22540,Cluster-181.23614,C…
GO:0042995	cell projection	cellular_component	0.086973	1	18	2631	81	17135	11	Cluster-181.12640,Cluster-2625.0,Cluster-6803.0,Cluster-181.20282,Cluster-4858.0,Cluster-181.17511,Cluster-181.7607,Cluster-8979.0,Cluster-181.203,Cluster-181.15181,Cluster-181.3789	7	Cluster-181.10028,Cluster-181.7544,Cluster-181.18663,Cluster-10056.0,Cluster-93.0,Cluster-181.20453,Cluster-181.17410
GO:0072330	monocarboxylic acid biosynthetic process	biological_process	0.087518	1	34	2631	169	17135	14	Cluster-181.17472,Cluster-181.22189,Cluster-181.9469,Cluster-181.10312,Cluster-181.19437,Cluster-11074.0,Cluster-181.5929,Cluster-10556.0,Cluster-181.9937,Cluster-181.9450,Cluster-181.20844,Cluster-181.13157,Cluster-181.17686,Cluster-181.6397	20	Cluster-181.10499,Cluster-181.12569,Cluster-181.23365,Cluster-181.11743,Cluster-8445.0,Cluster-181.1682,Cluster-181.11739,Cluster-181.12976,Cluster-181.22301,Cluster-181.4777,Cluster-181.21238,Cluster-181.6153,Cluster-181.19777,Cluster-181.22264,Cluster-181.12008,Cluster-181.13567,Cluster-181.2436,Cluster-61.0,Cluster-181.2435,Cluster-181.5914
GO:0008535	respiratory chain complex IV assembly	biological_process	0.087814	1	3	2631	7	17135	2	Cluster-181.7684,Cluster-181.18948	1	Cluster-181.8578
GO:0033617	mitochondrial respiratory chain complex IV assembly	biological_process	0.087814	1	3	2631	7	17135	2	Cluster-181.18948,Cluster-181.7684	1	Cluster-181.8578
GO:0032102	negative regulation of response to external stimulus	biological_process	0.088092	1	4	2631	11	17135	1	Cluster-7831.0	3	Cluster-181.1208,Cluster-181.22021,Cluster-181.6295
GO:0070647	protein modification by small protein conjugation or removal	biological_process	0.088199	1	62	2631	318	17135	20	Cluster-181.334,Cluster-181.21248,Cluster-181.12629,Cluster-181.5357,Cluster-9542.0,Cluster-181.15149,Cluster-181.12179,Cluster-181.13048,Cluster-8065.0,Cluster-4788.0,Cluster-181.12952,Cluster-181.18962,Cluster-6940.0,Cluster-181.20121,Cluster-6911.0,Cluster-181.10605,Cluster-181.21332,Cluster-2391.0,Cluster-181.9645,Cluster-181.17790	42	Cluster-181.10018,Cluster-4077.0,Cluster-5728.0,Cluster-181.17355,Cluster-716.0,Cluster-11367.0,Cluster-181.23759,Cluster-426.0,Cluster-1212.0,Cluster-181.2440,Cluster-4205.0,Cluster-181.15410,Cluster-181.22885,Cluster-181.19776,Cluster-181.23019,Cluster-181.12036,Cluster-181.3649,Cluster-181.20689,Cluster-181.20656,Cluster-181.8991,Cluster-181.19235,Cluster-181.23239,Cluster-9887.0,Cluster-8057.…
GO:0042493	response to drug	biological_process	0.089065	1	13	2631	54	17135	0		13	Cluster-2700.0,Cluster-11061.0,Cluster-181.2860,Cluster-181.19910,Cluster-181.21621,Cluster-181.18204,Cluster-1772.0,Cluster-181.1809,Cluster-181.10756,Cluster-181.5571,Cluster-4130.0,Cluster-1761.0,Cluster-181.19691
GO:0000272	polysaccharide catabolic process	biological_process	0.090727	1	7	2631	24	17135	5	Cluster-181.13031,Cluster-181.12132,Cluster-10952.0,Cluster-181.5165,Cluster-181.9450	2	Cluster-181.9782,Cluster-181.19443
GO:0006950	response to stress	biological_process	0.090909	1	165	2631	962	17135	73	Cluster-181.4797,Cluster-181.11946,Cluster-181.3584,Cluster-3634.0,Cluster-9531.0,Cluster-181.13081,Cluster-181.20815,Cluster-3312.0,Cluster-2391.0,Cluster-3738.0,Cluster-181.8050,Cluster-9138.0,Cluster-181.18433,Cluster-181.6536,Cluster-10950.0,Cluster-181.11008,Cluster-181.10667,Cluster-181.6212,Cluster-181.18672,Cluster-181.16516,Cluster-181.13529,Cluster-181.7551,Cluster-181.12688,Cluster-181…	92	Cluster-181.15279,Cluster-181.22021,Cluster-181.4211,Cluster-181.6971,Cluster-181.12272,Cluster-181.5037,Cluster-181.10302,Cluster-10753.0,Cluster-10084.0,Cluster-181.4212,Cluster-181.19951,Cluster-181.17836,Cluster-181.10492,Cluster-181.1208,Cluster-3049.0,Cluster-429.0,Cluster-181.22470,Cluster-7583.0,Cluster-181.22397,Cluster-181.21843,Cluster-67.1,Cluster-181.15982,Cluster-8032.0,Cluster-181.…
GO:0034464	BBSome	cellular_component	0.091679	1	3	2631	7	17135	1	Cluster-181.203	2	Cluster-181.545,Cluster-181.481
GO:0016586	RSC complex	cellular_component	0.091923	1	3	2631	7	17135	1	Cluster-181.6428	2	Cluster-181.4408,Cluster-181.11428
GO:0030258	lipid modification	biological_process	0.092152	1	10	2631	38	17135	5	Cluster-181.18519,Cluster-6843.0,Cluster-181.4803,Cluster-181.10345,Cluster-4635.0	5	Cluster-181.18032,Cluster-181.5938,Cluster-181.2164,Cluster-181.23418,Cluster-7649.0
GO:0003905	alkylbase DNA N-glycosylase activity	molecular_function	0.092972	1	3	2631	7	17135	2	Cluster-3634.0,Cluster-181.3097	1	Cluster-243.0
GO:0008113	peptide-methionine (S)-S-oxide reductase activity	molecular_function	0.093035	1	2	2631	4	17135	0		2	Cluster-181.13320,Cluster-181.12265
GO:0006113	fermentation	biological_process	0.094151	1	4	2631	11	17135	2	Cluster-2120.0,Cluster-181.4797	2	Cluster-181.19617,Cluster-181.21203
GO:0019475	L-lysine catabolic process to acetate	biological_process	0.094151	1	4	2631	11	17135	2	Cluster-2120.0,Cluster-181.4797	2	Cluster-181.19617,Cluster-181.21203
GO:0019477	L-lysine catabolic process	biological_process	0.094151	1	4	2631	11	17135	2	Cluster-2120.0,Cluster-181.4797	2	Cluster-181.19617,Cluster-181.21203
GO:0019665	anaerobic amino acid catabolic process	biological_process	0.094151	1	4	2631	11	17135	2	Cluster-2120.0,Cluster-181.4797	2	Cluster-181.19617,Cluster-181.21203
GO:0046440	L-lysine metabolic process	biological_process	0.094151	1	4	2631	11	17135	2	Cluster-181.4797,Cluster-2120.0	2	Cluster-181.21203,Cluster-181.19617
GO:0046914	transition metal ion binding	molecular_function	0.094569	1	281	2631	1635	17135	123	Cluster-181.9645,Cluster-181.17011,Cluster-181.7745,Cluster-181.5789,Cluster-181.11253,Cluster-181.17037,Cluster-181.4287,Cluster-181.19719,Cluster-181.23324,Cluster-181.10104,Cluster-181.10937,Cluster-9542.0,Cluster-4388.0,Cluster-181.14733,Cluster-1559.0,Cluster-181.6106,Cluster-2949.0,Cluster-181.1519,Cluster-11357.0,Cluster-181.22497,Cluster-10420.0,Cluster-8070.0,Cluster-181.15399,Cluster-74…	158	Cluster-181.692,Cluster-181.17658,Cluster-5980.0,Cluster-181.21956,Cluster-181.21084,Cluster-181.1257,Cluster-5631.0,Cluster-786.0,Cluster-181.18295,Cluster-9356.0,Cluster-181.20656,Cluster-181.97,Cluster-181.23112,Cluster-181.4978,Cluster-181.6687,Cluster-2210.0,Cluster-181.10018,Cluster-181.3359,Cluster-10854.0,Cluster-181.12728,Cluster-181.7872,Cluster-181.23126,Cluster-1469.0,Cluster-11092.0,…
GO:0006091	generation of precursor metabolites and energy	biological_process	0.094799	1	73	2631	405	17135	35	Cluster-181.13280,Cluster-9631.0,Cluster-7743.0,Cluster-9816.0,Cluster-181.702,Cluster-181.8373,Cluster-4578.0,Cluster-181.14468,Cluster-181.12946,Cluster-181.11274,Cluster-181.17173,Cluster-181.11486,Cluster-181.15025,Cluster-181.10189,Cluster-3346.0,Cluster-181.10544,Cluster-181.1457,Cluster-181.4268,Cluster-181.4828,Cluster-181.11356,Cluster-181.11377,Cluster-181.17439,Cluster-8260.0,Cluster-1…	38	Cluster-181.5688,Cluster-181.5180,Cluster-1472.0,Cluster-181.22410,Cluster-181.23574,Cluster-3103.0,Cluster-181.15919,Cluster-181.2740,Cluster-181.22348,Cluster-181.21733,Cluster-181.10621,Cluster-181.1850,Cluster-181.21203,Cluster-181.12976,Cluster-181.14029,Cluster-181.6597,Cluster-181.13167,Cluster-181.23415,Cluster-181.8108,Cluster-181.7537,Cluster-181.20571,Cluster-181.17350,Cluster-181.1698…
GO:0034508	centromere complex assembly	biological_process	0.095882	1	8	2631	30	17135	2	Cluster-181.16385,Cluster-181.203	6	Cluster-181.2650,Cluster-181.11037,Cluster-3571.0,Cluster-181.20571,Cluster-181.19665,Cluster-181.5938
GO:0009987	cellular process	biological_process	0.096481	1	1600	2631	10018	17135	752	Cluster-181.11436,Cluster-6803.0,Cluster-181.20282,Cluster-181.10835,Cluster-181.10100,Cluster-10327.0,Cluster-181.10770,Cluster-181.17446,Cluster-181.3765,Cluster-181.5931,Cluster-181.20492,Cluster-181.15136,Cluster-181.9696,Cluster-181.3750,Cluster-181.18519,Cluster-4434.0,Cluster-181.15589,Cluster-4322.0,Cluster-181.5355,Cluster-181.14248,Cluster-181.6428,Cluster-181.6577,Cluster-181.2812,Clus…	848	Cluster-181.23774,Cluster-181.21944,Cluster-9643.0,Cluster-181.14581,Cluster-181.16105,Cluster-181.5755,Cluster-5359.0,Cluster-181.1254,Cluster-181.6888,Cluster-181.22317,Cluster-181.887,Cluster-181.21818,Cluster-11061.0,Cluster-590.0,Cluster-7736.0,Cluster-5218.0,Cluster-181.8064,Cluster-6902.0,Cluster-181.9039,Cluster-181.16016,Cluster-181.6595,Cluster-181.22809,Cluster-181.11816,Cluster-181.10…
GO:0006098	pentose-phosphate shunt	biological_process	0.096616	1	22	2631	103	17135	10	Cluster-7743.0,Cluster-181.7261,Cluster-3316.0,Cluster-4635.0,Cluster-181.14948,Cluster-181.6422,Cluster-181.4268,Cluster-181.4828,Cluster-8120.0,Cluster-2204.0	12	Cluster-181.13567,Cluster-181.2740,Cluster-181.3223,Cluster-181.2436,Cluster-181.10621,Cluster-181.11739,Cluster-181.12976,Cluster-181.2435,Cluster-181.10499,Cluster-181.688,Cluster-181.12569,Cluster-181.11743
GO:0051156	glucose 6-phosphate metabolic process	biological_process	0.096616	1	22	2631	103	17135	10	Cluster-181.4828,Cluster-2204.0,Cluster-8120.0,Cluster-181.4268,Cluster-181.6422,Cluster-181.14948,Cluster-4635.0,Cluster-181.7261,Cluster-3316.0,Cluster-7743.0	12	Cluster-181.11743,Cluster-181.688,Cluster-181.12569,Cluster-181.10499,Cluster-181.12976,Cluster-181.2435,Cluster-181.11739,Cluster-181.3223,Cluster-181.2740,Cluster-181.2436,Cluster-181.10621,Cluster-181.13567
GO:0022857	transmembrane transporter activity	molecular_function	0.096724	1	192	2631	1114	17135	83	Cluster-181.11746,Cluster-4066.0,Cluster-181.10937,Cluster-181.17439,Cluster-181.16183,Cluster-2590.0,Cluster-181.10189,Cluster-2680.0,Cluster-181.935,Cluster-181.21248,Cluster-181.18868,Cluster-181.18062,Cluster-181.10544,Cluster-181.21624,Cluster-2272.0,Cluster-181.10329,Cluster-181.15657,Cluster-7831.0,Cluster-2636.0,Cluster-181.8957,Cluster-5238.0,Cluster-181.13794,Cluster-181.6627,Cluster-18…	109	Cluster-181.20556,Cluster-181.960,Cluster-181.19691,Cluster-181.17071,Cluster-181.5784,Cluster-181.2905,Cluster-181.22418,Cluster-181.18586,Cluster-181.19530,Cluster-181.5571,Cluster-181.10056,Cluster-8696.0,Cluster-181.19910,Cluster-181.15599,Cluster-181.412,Cluster-4800.0,Cluster-181.1257,Cluster-181.1781,Cluster-181.7138,Cluster-181.20841,Cluster-181.5749,Cluster-181.20738,Cluster-181.8165,Clu…
GO:0044272	sulfur compound biosynthetic process	biological_process	0.097327	1	14	2631	59	17135	5	Cluster-181.12275,Cluster-181.15284,Cluster-181.10707,Cluster-181.9613,Cluster-181.20033	9	Cluster-181.19847,Cluster-181.17157,Cluster-5631.0,Cluster-181.1314,Cluster-181.23288,Cluster-181.3762,Cluster-170.0,Cluster-181.23036,Cluster-181.8804
GO:0032787	monocarboxylic acid metabolic process	biological_process	0.097805	1	75	2631	405	17135	38	Cluster-181.13157,Cluster-181.6428,Cluster-181.17686,Cluster-11540.0,Cluster-181.17910,Cluster-181.9937,Cluster-181.9450,Cluster-181.19437,Cluster-7743.0,Cluster-11074.0,Cluster-10447.0,Cluster-181.22189,Cluster-181.11527,Cluster-181.9469,Cluster-2120.0,Cluster-181.20844,Cluster-181.9557,Cluster-181.7134,Cluster-181.7261,Cluster-181.4797,Cluster-181.6397,Cluster-181.14948,Cluster-181.5929,Cluster…	37	Cluster-181.7537,Cluster-181.13567,Cluster-181.20571,Cluster-181.2436,Cluster-181.11998,Cluster-181.5914,Cluster-181.2435,Cluster-181.4777,Cluster-181.13167,Cluster-181.19777,Cluster-181.8108,Cluster-181.1682,Cluster-181.15919,Cluster-181.2740,Cluster-181.10621,Cluster-181.21715,Cluster-181.12976,Cluster-181.21203,Cluster-181.10499,Cluster-181.11743,Cluster-181.23548,Cluster-181.12008,Cluster-61.…
GO:0016052	carbohydrate catabolic process	biological_process	0.09797	1	22	2631	101	17135	12	Cluster-7743.0,Cluster-181.12132,Cluster-4635.0,Cluster-10952.0,Cluster-10447.0,Cluster-181.14948,Cluster-181.13031,Cluster-181.4268,Cluster-181.5165,Cluster-2204.0,Cluster-181.9450,Cluster-181.4828	10	Cluster-181.7537,Cluster-181.10621,Cluster-181.3223,Cluster-181.19443,Cluster-181.21502,Cluster-181.2740,Cluster-181.15919,Cluster-181.9782,Cluster-181.21647,Cluster-181.8108
GO:0001575	globoside metabolic process	biological_process	0.098322	1	4	2631	13	17135	1	Cluster-6830.0	3	Cluster-181.15363,Cluster-8556.0,Cluster-181.22804
GO:0048478	replication fork protection	biological_process	0.099316	1	3	2631	7	17135	3	Cluster-181.7745,Cluster-181.13860,Cluster-181.7730	0
GO:0016746	transferase activity, transferring acyl groups	molecular_function	0.10084	1	60	2631	320	17135	31	Cluster-181.19324,Cluster-7084.0,Cluster-181.11549,Cluster-181.10983,Cluster-1474.0,Cluster-5665.0,Cluster-181.9613,Cluster-181.9224,Cluster-181.5731,Cluster-181.19437,Cluster-181.7974,Cluster-8261.0,Cluster-181.2034,Cluster-181.4180,Cluster-181.22189,Cluster-181.8817,Cluster-181.1861,Cluster-181.17472,Cluster-181.3584,Cluster-181.16821,Cluster-181.9481,Cluster-181.8839,Cluster-4874.0,Cluster-181…	29	Cluster-181.8343,Cluster-181.22009,Cluster-181.975,Cluster-5787.0,Cluster-181.21395,Cluster-181.20660,Cluster-347.0,Cluster-181.11716,Cluster-200.0,Cluster-8445.0,Cluster-181.2725,Cluster-181.4418,Cluster-181.20611,Cluster-11122.0,Cluster-181.20531,Cluster-181.6657,Cluster-181.3658,Cluster-181.20381,Cluster-11072.0,Cluster-181.5947,Cluster-181.21311,Cluster-181.16474,Cluster-181.8586,Cluster-181.…
GO:0006082	organic acid metabolic process	biological_process	0.10171	1	187	2631	1065	17135	89	Cluster-181.7461,Cluster-10556.0,Cluster-2204.0,Cluster-181.13736,Cluster-181.4336,Cluster-181.14948,Cluster-181.5929,Cluster-181.18955,Cluster-181.16885,Cluster-181.4797,Cluster-181.18640,Cluster-181.13163,Cluster-181.8873,Cluster-181.8839,Cluster-181.20844,Cluster-181.7134,Cluster-181.4419,Cluster-2068.1,Cluster-3316.0,Cluster-181.12046,Cluster-181.6426,Cluster-181.14069,Cluster-181.9833,Cluste…	98	Cluster-181.4454,Cluster-181.7771,Cluster-181.22238,Cluster-181.12367,Cluster-181.21238,Cluster-181.688,Cluster-181.18075,Cluster-61.0,Cluster-181.3604,Cluster-181.1437,Cluster-181.22021,Cluster-181.10552,Cluster-181.22402,Cluster-181.12569,Cluster-11137.0,Cluster-3049.0,Cluster-7813.0,Cluster-181.23366,Cluster-181.19617,Cluster-181.2363,Cluster-181.3223,Cluster-4771.0,Cluster-181.9343,Cluster-18…
GO:0016838	carbon-oxygen lyase activity, acting on phosphates	molecular_function	0.10173	1	7	2631	27	17135	5	Cluster-10752.0,Cluster-7409.0,Cluster-181.11065,Cluster-10752.1,Cluster-181.6606	2	Cluster-5222.1,Cluster-181.941
GO:0005231	excitatory extracellular ligand-gated ion channel activity	molecular_function	0.10451	1	5	2631	16	17135	1	Cluster-4066.0	4	Cluster-6889.0,Cluster-181.21238,Cluster-181.21723,Cluster-181.22264
GO:0005234	extracellular-glutamate-gated ion channel activity	molecular_function	0.10451	1	5	2631	16	17135	1	Cluster-4066.0	4	Cluster-181.22264,Cluster-181.21723,Cluster-181.21238,Cluster-6889.0
GO:0003774	motor activity	molecular_function	0.10467	1	20	2631	97	17135	15	Cluster-181.18433,Cluster-6803.0,Cluster-181.5788,Cluster-9116.0,Cluster-181.12640,Cluster-181.2346,Cluster-181.15860,Cluster-181.3789,Cluster-181.6477,Cluster-181.482,Cluster-4874.0,Cluster-181.12961,Cluster-2987.0,Cluster-181.7730,Cluster-4858.0	5	Cluster-181.10028,Cluster-181.6906,Cluster-181.20453,Cluster-181.18663,Cluster-10056.0
GO:0015711	organic anion transport	biological_process	0.10514	1	22	2631	104	17135	9	Cluster-181.12357,Cluster-8133.0,Cluster-181.10475,Cluster-181.9696,Cluster-181.22280,Cluster-8940.0,Cluster-181.5458,Cluster-181.19298,Cluster-181.10142	13	Cluster-181.5183,Cluster-181.692,Cluster-181.14198,Cluster-2576.0,Cluster-181.15841,Cluster-6216.0,Cluster-181.1257,Cluster-181.14757,Cluster-181.12410,Cluster-181.1793,Cluster-181.4176,Cluster-181.19223,Cluster-181.22016
GO:0008312	7S RNA binding	molecular_function	0.10519	1	5	2631	17	17135	3	Cluster-181.8050,Cluster-4788.0,Cluster-8154.0	2	Cluster-181.18295,Cluster-181.23323
GO:0048856	anatomical structure development	biological_process	0.10535	1	38	2631	205	17135	16	Cluster-181.10225,Cluster-181.19514,Cluster-7197.0,Cluster-181.19835,Cluster-10879.0,Cluster-181.596,Cluster-181.8839,Cluster-181.13841,Cluster-181.3779,Cluster-181.2128,Cluster-181.12363,Cluster-181.6960,Cluster-181.2353,Cluster-181.10529,Cluster-181.15150,Cluster-181.203	22	Cluster-251.1,Cluster-181.22238,Cluster-181.2314,Cluster-181.16474,Cluster-181.22330,Cluster-181.545,Cluster-181.10297,Cluster-181.6597,Cluster-181.8165,Cluster-2130.0,Cluster-86.0,Cluster-855.0,Cluster-181.496,Cluster-181.23196,Cluster-181.497,Cluster-181.11316,Cluster-4335.0,Cluster-181.1254,Cluster-6934.0,Cluster-181.22514,Cluster-181.481,Cluster-181.498
GO:0016682	oxidoreductase activity, acting on diphenols and related substances as donors, oxygen as acceptor	molecular_function	0.1056	1	7	2631	26	17135	2	Cluster-10932.0,Cluster-181.12949	5	Cluster-264.0,Cluster-181.15901,Cluster-181.2944,Cluster-181.2754,Cluster-181.22185
GO:0019318	hexose metabolic process	biological_process	0.1068	1	35	2631	174	17135	23	Cluster-4635.0,Cluster-7743.0,Cluster-181.4828,Cluster-181.4268,Cluster-181.10189,Cluster-181.23703,Cluster-181.10294,Cluster-181.6347,Cluster-6247.0,Cluster-181.9397,Cluster-181.13364,Cluster-181.8050,Cluster-181.14468,Cluster-181.8488,Cluster-181.10577,Cluster-2204.0,Cluster-10420.0,Cluster-8672.0,Cluster-6830.0,Cluster-181.8559,Cluster-181.4932,Cluster-181.5681,Cluster-181.14948	12	Cluster-5359.0,Cluster-181.21647,Cluster-181.15919,Cluster-181.2740,Cluster-181.3223,Cluster-181.10621,Cluster-181.5688,Cluster-181.15363,Cluster-181.22804,Cluster-181.7537,Cluster-181.13760,Cluster-181.8108
GO:1902578	single-organism localization	biological_process	0.10745	1	341	2631	2032	17135	158	Cluster-7702.0,Cluster-10284.1,Cluster-181.18502,Cluster-181.1111,Cluster-181.13794,Cluster-181.10104,Cluster-181.8957,Cluster-1589.0,Cluster-8931.0,Cluster-2636.0,Cluster-181.1875,Cluster-7831.0,Cluster-181.9638,Cluster-181.21624,Cluster-2680.0,Cluster-181.15440,Cluster-181.935,Cluster-181.13495,Cluster-181.11509,Cluster-181.22280,Cluster-181.10937,Cluster-181.11746,Cluster-181.7129,Cluster-181.…	183	Cluster-181.22330,Cluster-181.20603,Cluster-181.22016,Cluster-181.8165,Cluster-27.0,Cluster-181.18295,Cluster-181.19223,Cluster-181.692,Cluster-181.20841,Cluster-181.7028,Cluster-8584.0,Cluster-181.1257,Cluster-181.19910,Cluster-181.5426,Cluster-181.19530,Cluster-181.10056,Cluster-181.22466,Cluster-181.960,Cluster-181.19691,Cluster-181.17071,Cluster-181.14456,Cluster-181.19326,Cluster-181.17522,C…
GO:0019049	evasion or tolerance of host defenses by virus	biological_process	0.10765	1	4	2631	12	17135	1	Cluster-7831.0	3	Cluster-181.6295,Cluster-181.22021,Cluster-181.1208
GO:0044763	single-organism cellular process	biological_process	0.10798	1	936	2631	5749	17135	451	Cluster-2172.0,Cluster-181.20915,Cluster-181.8873,Cluster-181.18640,Cluster-2987.0,Cluster-3634.0,Cluster-181.10475,Cluster-181.16885,Cluster-181.5929,Cluster-181.18955,Cluster-181.4336,Cluster-181.13389,Cluster-181.5788,Cluster-181.12889,Cluster-181.5617,Cluster-181.11723,Cluster-181.4803,Cluster-181.19835,Cluster-181.2346,Cluster-181.8116,Cluster-181.12046,Cluster-2068.1,Cluster-2246.0,Cluster-…	485	Cluster-181.20880,Cluster-181.21621,Cluster-181.15279,Cluster-181.849,Cluster-61.0,Cluster-181.22759,Cluster-181.688,Cluster-181.18075,Cluster-181.10492,Cluster-181.895,Cluster-10781.0,Cluster-181.22238,Cluster-181.21158,Cluster-181.10090,Cluster-181.19617,Cluster-181.19122,Cluster-181.5938,Cluster-181.2363,Cluster-181.11352,Cluster-181.3649,Cluster-181.23614,Cluster-181.15732,Cluster-181.23366,C…
GO:0052646	alditol phosphate metabolic process	biological_process	0.108	1	7	2631	28	17135	2	Cluster-181.11276,Cluster-181.1875	5	Cluster-181.2435,Cluster-181.12976,Cluster-181.13567,Cluster-181.11743,Cluster-181.11739
GO:0034061	DNA polymerase activity	molecular_function	0.10814	1	27	2631	132	17135	15	Cluster-181.7758,Cluster-181.14959,Cluster-181.9282,Cluster-181.8933,Cluster-3338.0,Cluster-181.9162,Cluster-181.18961,Cluster-3308.0,Cluster-181.8790,Cluster-181.18856,Cluster-181.10758,Cluster-181.12988,Cluster-181.10189,Cluster-181.5458,Cluster-181.15399	12	Cluster-181.3649,Cluster-181.1023,Cluster-181.1639,Cluster-181.305,Cluster-7980.0,Cluster-181.183,Cluster-181.15120,Cluster-181.12119,Cluster-255.0,Cluster-181.21337,Cluster-181.2829,Cluster-181.6977
GO:0051252	regulation of RNA metabolic process	biological_process	0.10918	1	257	2631	1514	17135	120	Cluster-181.4988,Cluster-181.18678,Cluster-181.9397,Cluster-181.5029,Cluster-3099.0,Cluster-181.7977,Cluster-181.21102,Cluster-2902.0,Cluster-181.10607,Cluster-181.11110,Cluster-181.11172,Cluster-181.7405,Cluster-6896.0,Cluster-181.16973,Cluster-181.2576,Cluster-181.10329,Cluster-181.9557,Cluster-2824.0,Cluster-181.15191,Cluster-181.4955,Cluster-181.18012,Cluster-181.4082,Cluster-181.11950,Cluste…	137	Cluster-181.20453,Cluster-181.16220,Cluster-181.22432,Cluster-181.13327,Cluster-181.12080,Cluster-181.5914,Cluster-181.13109,Cluster-181.211,Cluster-181.22065,Cluster-181.20063,Cluster-6892.0,Cluster-181.18650,Cluster-181.2772,Cluster-181.1087,Cluster-3213.0,Cluster-7980.0,Cluster-181.7199,Cluster-181.21869,Cluster-181.17967,Cluster-181.19795,Cluster-181.10453,Cluster-10092.0,Cluster-181.11530,Cl…
GO:0008320	protein transmembrane transporter activity	molecular_function	0.10929	1	2	2631	4	17135	0		2	Cluster-181.19326,Cluster-181.18586
GO:0009526	plastid envelope	cellular_component	0.10929	1	2	2631	4	17135	0		2	Cluster-181.19326,Cluster-181.18586
GO:0009941	chloroplast envelope	cellular_component	0.10929	1	2	2631	4	17135	0		2	Cluster-181.19326,Cluster-181.18586
GO:0015450	P-P-bond-hydrolysis-driven protein transmembrane transporter activity	molecular_function	0.10929	1	2	2631	4	17135	0		2	Cluster-181.19326,Cluster-181.18586
GO:0043900	regulation of multi-organism process	biological_process	0.10947	1	10	2631	45	17135	3	Cluster-7831.0,Cluster-181.16296,Cluster-181.11442	7	Cluster-181.21715,Cluster-8591.0,Cluster-9088.0,Cluster-181.22794,Cluster-181.1208,Cluster-181.22021,Cluster-181.6295
GO:0009055	electron carrier activity	molecular_function	0.11041	1	39	2631	219	17135	18	Cluster-181.11253,Cluster-4007.0,Cluster-181.6676,Cluster-181.19618,Cluster-6800.0,Cluster-181.12961,Cluster-1697.0,Cluster-181.15025,Cluster-181.20915,Cluster-181.12722,Cluster-181.17584,Cluster-181.8910,Cluster-4004.0,Cluster-181.17439,Cluster-181.10937,Cluster-181.6487,Cluster-9816.0,Cluster-181.11377	21	Cluster-181.22022,Cluster-181.22459,Cluster-181.22823,Cluster-181.3643,Cluster-181.4795,Cluster-3247.0,Cluster-181.6787,Cluster-181.20562,Cluster-181.14029,Cluster-181.2521,Cluster-181.698,Cluster-181.13265,Cluster-181.16384,Cluster-181.17104,Cluster-181.17152,Cluster-181.23614,Cluster-181.22410,Cluster-181.23574,Cluster-10329.0,Cluster-181.22329,Cluster-181.22348
GO:0045088	regulation of innate immune response	biological_process	0.11049	1	3	2631	10	17135	0		3	Cluster-181.21715,Cluster-9088.0,Cluster-181.22794
GO:0006772	thiamine metabolic process	biological_process	0.11065	1	5	2631	16	17135	2	Cluster-181.10707,Cluster-181.15284	3	Cluster-5631.0,Cluster-181.8804,Cluster-181.23288
GO:0042723	thiamine-containing compound metabolic process	biological_process	0.11065	1	5	2631	16	17135	2	Cluster-181.15284,Cluster-181.10707	3	Cluster-5631.0,Cluster-181.8804,Cluster-181.23288
GO:0009426	bacterial-type flagellum basal body, distal rod	cellular_component	0.11109	1	2	2631	5	17135	2	Cluster-181.20282,Cluster-4858.0	0
GO:0044282	small molecule catabolic process	biological_process	0.11189	1	26	2631	126	17135	11	Cluster-181.16370,Cluster-181.14069,Cluster-10556.0,Cluster-181.9469,Cluster-181.2173,Cluster-2120.0,Cluster-181.13157,Cluster-181.17686,Cluster-181.4797,Cluster-10447.0,Cluster-8685.0	15	Cluster-181.10499,Cluster-181.12569,Cluster-181.11743,Cluster-181.4454,Cluster-181.2164,Cluster-181.19617,Cluster-181.5734,Cluster-181.13567,Cluster-181.12008,Cluster-181.21502,Cluster-181.11739,Cluster-181.21203,Cluster-181.12976,Cluster-181.21647,Cluster-181.2435
GO:0006569	tryptophan catabolic process	biological_process	0.11212	1	2	2631	4	17135	1	Cluster-181.16370	1	Cluster-181.4454
GO:0009310	amine catabolic process	biological_process	0.11212	1	2	2631	4	17135	1	Cluster-181.16370	1	Cluster-181.4454
GO:0019441	tryptophan catabolic process to kynurenine	biological_process	0.11212	1	2	2631	4	17135	1	Cluster-181.16370	1	Cluster-181.4454
GO:0042402	cellular biogenic amine catabolic process	biological_process	0.11212	1	2	2631	4	17135	1	Cluster-181.16370	1	Cluster-181.4454
GO:0042436	indole-containing compound catabolic process	biological_process	0.11212	1	2	2631	4	17135	1	Cluster-181.16370	1	Cluster-181.4454
GO:0046218	indolalkylamine catabolic process	biological_process	0.11212	1	2	2631	4	17135	1	Cluster-181.16370	1	Cluster-181.4454
GO:0070189	kynurenine metabolic process	biological_process	0.11212	1	2	2631	4	17135	1	Cluster-181.16370	1	Cluster-181.4454
GO:0046999	regulation of conjugation	biological_process	0.11298	1	3	2631	8	17135	2	Cluster-181.11442,Cluster-181.16296	1	Cluster-8591.0
GO:0051015	actin filament binding	molecular_function	0.11321	1	3	2631	9	17135	2	Cluster-181.17395,Cluster-181.17812	1	Cluster-181.3123
GO:0004674	protein serine/threonine kinase activity	molecular_function	0.11333	1	35	2631	184	17135	10	Cluster-181.12640,Cluster-181.4419,Cluster-181.6426,Cluster-181.9282,Cluster-181.14048,Cluster-11357.0,Cluster-181.13274,Cluster-181.18825,Cluster-181.9645,Cluster-181.1295	25	Cluster-11137.0,Cluster-181.2164,Cluster-181.642,Cluster-181.459,Cluster-181.2363,Cluster-181.8676,Cluster-181.9343,Cluster-4771.0,Cluster-7813.0,Cluster-3049.0,Cluster-181.23366,Cluster-181.12367,Cluster-7244.0,Cluster-181.12410,Cluster-181.22317,Cluster-181.7771,Cluster-181.20453,Cluster-11338.0,Cluster-181.13974,Cluster-181.2514,Cluster-181.18455,Cluster-181.18096,Cluster-181.1245,Cluster-181.…
GO:0006820	anion transport	biological_process	0.11338	1	33	2631	169	17135	16	Cluster-181.11518,Cluster-181.10475,Cluster-8133.0,Cluster-181.13794,Cluster-7798.0,Cluster-8940.0,Cluster-181.9696,Cluster-181.22280,Cluster-181.12357,Cluster-2590.0,Cluster-181.19298,Cluster-181.18868,Cluster-181.10142,Cluster-181.12793,Cluster-181.18062,Cluster-181.5458	17	Cluster-181.14757,Cluster-2576.0,Cluster-6216.0,Cluster-181.1257,Cluster-181.5183,Cluster-181.692,Cluster-181.14198,Cluster-181.22016,Cluster-181.20738,Cluster-181.23686,Cluster-181.19223,Cluster-181.504,Cluster-181.12410,Cluster-181.17071,Cluster-181.15841,Cluster-181.1793,Cluster-181.4176
GO:0010927	cellular component assembly involved in morphogenesis	biological_process	0.11392	1	3	2631	8	17135	1	Cluster-181.203	2	Cluster-181.545,Cluster-181.481
GO:0042384	cilium assembly	biological_process	0.11392	1	3	2631	8	17135	1	Cluster-181.203	2	Cluster-181.545,Cluster-181.481
GO:0060271	cilium morphogenesis	biological_process	0.11392	1	3	2631	8	17135	1	Cluster-181.203	2	Cluster-181.481,Cluster-181.545
GO:0043436	oxoacid metabolic process	biological_process	0.11498	1	186	2631	1064	17135	88	Cluster-181.16183,Cluster-4635.0,Cluster-181.10312,Cluster-181.4268,Cluster-181.14733,Cluster-181.12640,Cluster-181.1457,Cluster-4523.0,Cluster-181.4828,Cluster-181.935,Cluster-181.17472,Cluster-181.10189,Cluster-181.12949,Cluster-181.7261,Cluster-181.15284,Cluster-181.9645,Cluster-181.6397,Cluster-181.19403,Cluster-8685.0,Cluster-2120.0,Cluster-181.9557,Cluster-1690.0,Cluster-11443.0,Cluster-181…	98	Cluster-181.11739,Cluster-181.8676,Cluster-181.13210,Cluster-181.13144,Cluster-181.23365,Cluster-181.2164,Cluster-181.459,Cluster-6395.0,Cluster-8445.0,Cluster-181.5539,Cluster-181.13811,Cluster-181.7338,Cluster-181.18455,Cluster-181.12008,Cluster-181.16450,Cluster-181.12410,Cluster-181.23517,Cluster-181.22264,Cluster-181.22301,Cluster-181.14711,Cluster-181.6153,Cluster-181.21715,Cluster-5326.0,C…
GO:0016049	cell growth	biological_process	0.11568	1	4	2631	12	17135	3	Cluster-181.13860,Cluster-181.7461,Cluster-9617.0	1	Cluster-181.13811
GO:0006083	acetate metabolic process	biological_process	0.11644	1	5	2631	16	17135	2	Cluster-2120.0,Cluster-181.4797	3	Cluster-181.19617,Cluster-181.21203,Cluster-181.20571
GO:0004420	hydroxymethylglutaryl-CoA reductase (NADPH) activity	molecular_function	0.11725	1	2	2631	4	17135	0		2	Cluster-181.9055,Cluster-9982.0
GO:0000902	cell morphogenesis	biological_process	0.1176	1	18	2631	87	17135	4	Cluster-181.19835,Cluster-181.10225,Cluster-181.2353,Cluster-181.203	14	Cluster-181.545,Cluster-181.497,Cluster-181.11316,Cluster-251.1,Cluster-181.16474,Cluster-86.0,Cluster-181.6597,Cluster-181.10297,Cluster-181.496,Cluster-855.0,Cluster-181.22514,Cluster-181.23196,Cluster-181.481,Cluster-181.498
GO:0032989	cellular component morphogenesis	biological_process	0.1176	1	18	2631	87	17135	4	Cluster-181.10225,Cluster-181.19835,Cluster-181.203,Cluster-181.2353	14	Cluster-181.10297,Cluster-181.6597,Cluster-86.0,Cluster-181.497,Cluster-251.1,Cluster-181.11316,Cluster-181.16474,Cluster-181.545,Cluster-181.498,Cluster-181.481,Cluster-181.23196,Cluster-855.0,Cluster-181.22514,Cluster-181.496
GO:0002697	regulation of immune effector process	biological_process	0.11846	1	4	2631	13	17135	1	Cluster-7831.0	3	Cluster-181.6295,Cluster-181.22021,Cluster-181.1208
GO:0050688	regulation of defense response to virus	biological_process	0.11846	1	4	2631	13	17135	1	Cluster-7831.0	3	Cluster-181.22021,Cluster-181.6295,Cluster-181.1208
GO:0050690	regulation of defense response to virus by virus	biological_process	0.11846	1	4	2631	13	17135	1	Cluster-7831.0	3	Cluster-181.22021,Cluster-181.6295,Cluster-181.1208
GO:0007281	germ cell development	biological_process	0.11895	1	6	2631	24	17135	5	Cluster-7197.0,Cluster-181.3779,Cluster-181.13841,Cluster-181.6960,Cluster-10879.0	1	Cluster-4335.0
GO:0016703	oxidoreductase activity, acting on single donors with incorporation of molecular oxygen, incorporation of one atom of oxygen (internal monooxygenases or internal mixed function oxidases)	molecular_function	0.119	1	5	2631	16	17135	2	Cluster-181.15284,Cluster-181.2027	3	Cluster-181.3762,Cluster-181.8804,Cluster-181.18075
GO:0033108	mitochondrial respiratory chain complex assembly	biological_process	0.11915	1	3	2631	8	17135	2	Cluster-181.7684,Cluster-181.18948	1	Cluster-181.8578
GO:0019752	carboxylic acid metabolic process	biological_process	0.11916	1	183	2631	1048	17135	88	Cluster-181.4419,Cluster-181.6426,Cluster-2068.1,Cluster-3316.0,Cluster-181.12046,Cluster-181.4336,Cluster-181.13736,Cluster-181.14948,Cluster-181.5929,Cluster-181.18955,Cluster-181.7461,Cluster-10556.0,Cluster-2204.0,Cluster-181.8839,Cluster-181.8873,Cluster-181.20844,Cluster-181.7134,Cluster-181.16885,Cluster-181.18640,Cluster-181.4797,Cluster-181.13163,Cluster-181.11545,Cluster-181.22189,Clust…	95	Cluster-181.12569,Cluster-11137.0,Cluster-181.22402,Cluster-181.10552,Cluster-181.19617,Cluster-181.2363,Cluster-4771.0,Cluster-181.3223,Cluster-181.9343,Cluster-7813.0,Cluster-3049.0,Cluster-181.23366,Cluster-181.12367,Cluster-181.688,Cluster-181.21238,Cluster-181.18075,Cluster-181.4454,Cluster-181.22238,Cluster-181.7771,Cluster-181.22021,Cluster-61.0,Cluster-181.1437,Cluster-181.6375,Cluster-18…
GO:0005992	trehalose biosynthetic process	biological_process	0.12033	1	6	2631	22	17135	4	Cluster-181.10829,Cluster-7185.0,Cluster-10345.0,Cluster-181.11365	2	Cluster-3651.0,Cluster-181.13165
GO:0042575	DNA polymerase complex	cellular_component	0.12073	1	25	2631	122	17135	14	Cluster-181.15399,Cluster-181.5458,Cluster-181.12988,Cluster-181.10758,Cluster-181.18856,Cluster-181.8790,Cluster-3308.0,Cluster-181.18961,Cluster-181.9162,Cluster-3338.0,Cluster-181.8933,Cluster-181.9282,Cluster-181.14959,Cluster-181.7758	11	Cluster-181.2829,Cluster-255.0,Cluster-181.21337,Cluster-1282.0,Cluster-181.15120,Cluster-181.183,Cluster-7980.0,Cluster-181.305,Cluster-181.1639,Cluster-181.1023,Cluster-181.3649
GO:0016615	malate dehydrogenase activity	molecular_function	0.12345	1	4	2631	13	17135	2	Cluster-181.1457,Cluster-181.9557	2	Cluster-181.11739,Cluster-181.12976
GO:0019310	inositol catabolic process	biological_process	0.12385	1	2	2631	4	17135	0		2	Cluster-181.21647,Cluster-181.21502
GO:0046164	alcohol catabolic process	biological_process	0.12385	1	2	2631	4	17135	0		2	Cluster-181.21647,Cluster-181.21502
GO:0046174	polyol catabolic process	biological_process	0.12385	1	2	2631	4	17135	0		2	Cluster-181.21647,Cluster-181.21502
GO:0050113	inositol oxygenase activity	molecular_function	0.12385	1	2	2631	4	17135	0		2	Cluster-181.21647,Cluster-181.21502
GO:1901616	organic hydroxy compound catabolic process	biological_process	0.12385	1	2	2631	4	17135	0		2	Cluster-181.21502,Cluster-181.21647
GO:0004857	enzyme inhibitor activity	molecular_function	0.12391	1	24	2631	127	17135	14	Cluster-181.10577,Cluster-3576.0,Cluster-181.10070,Cluster-6291.0,Cluster-181.935,Cluster-181.10104,Cluster-6164.0,Cluster-8415.0,Cluster-181.11484,Cluster-181.18937,Cluster-181.2008,Cluster-8940.0,Cluster-3367.0,Cluster-181.11414	10	Cluster-181.14492,Cluster-181.5131,Cluster-181.12559,Cluster-181.21957,Cluster-3676.0,Cluster-181.1350,Cluster-181.10920,Cluster-181.11117,Cluster-181.4978,Cluster-181.16120
GO:0008643	carbohydrate transport	biological_process	0.12439	1	13	2631	56	17135	5	Cluster-181.10104,Cluster-1592.0,Cluster-181.12768,Cluster-2204.0,Cluster-9155.0	8	Cluster-181.2143,Cluster-181.14590,Cluster-181.9343,Cluster-181.1749,Cluster-181.504,Cluster-181.20603,Cluster-181.22124,Cluster-181.21599
GO:0032465	regulation of cytokinesis	biological_process	0.12448	1	3	2631	8	17135	3	Cluster-181.18962,Cluster-181.10605,Cluster-181.12952	0
GO:0003887	DNA-directed DNA polymerase activity	molecular_function	0.12488	1	24	2631	117	17135	14	Cluster-181.5458,Cluster-181.15399,Cluster-181.10758,Cluster-181.12988,Cluster-181.9162,Cluster-3338.0,Cluster-181.18856,Cluster-181.8790,Cluster-3308.0,Cluster-181.18961,Cluster-181.7758,Cluster-181.14959,Cluster-181.8933,Cluster-181.9282	10	Cluster-255.0,Cluster-181.21337,Cluster-181.2829,Cluster-181.183,Cluster-181.15120,Cluster-181.1023,Cluster-7980.0,Cluster-181.305,Cluster-181.1639,Cluster-181.3649
GO:0019684	photosynthesis, light reaction	biological_process	0.12592	1	8	2631	33	17135	4	Cluster-181.18456,Cluster-181.11356,Cluster-181.11377,Cluster-181.17439	4	Cluster-181.22329,Cluster-181.6787,Cluster-181.22348,Cluster-181.16384
GO:0019482	beta-alanine metabolic process	biological_process	0.126	1	2	2631	4	17135	0		2	Cluster-181.1682,Cluster-181.22301
GO:0006260	DNA replication	biological_process	0.12653	1	82	2631	450	17135	43	Cluster-181.5458,Cluster-181.6025,Cluster-181.17407,Cluster-3338.0,Cluster-7409.0,Cluster-181.7730,Cluster-181.18856,Cluster-181.8790,Cluster-3308.0,Cluster-181.10702,Cluster-181.9282,Cluster-181.13048,Cluster-181.16795,Cluster-2902.0,Cluster-181.15399,Cluster-181.3102,Cluster-181.12988,Cluster-181.18961,Cluster-181.14959,Cluster-181.8933,Cluster-181.18678,Cluster-181.9638,Cluster-181.18866,Clust…	39	Cluster-181.4001,Cluster-181.17212,Cluster-181.15120,Cluster-181.21203,Cluster-7980.0,Cluster-181.16573,Cluster-7597.0,Cluster-10025.0,Cluster-10444.1,Cluster-181.14806,Cluster-181.2829,Cluster-181.1023,Cluster-181.4948,Cluster-181.20453,Cluster-181.18625,Cluster-181.21337,Cluster-255.0,Cluster-181.11348,Cluster-181.12119,Cluster-181.6977,Cluster-315.0,Cluster-181.183,Cluster-1725.0,Cluster-181.3…
GO:0044456	synapse part	cellular_component	0.12659	1	2	2631	4	17135	1	Cluster-181.3158	1	Cluster-181.4983
GO:0048786	presynaptic active zone	cellular_component	0.12659	1	2	2631	4	17135	1	Cluster-181.3158	1	Cluster-181.4983
GO:0097458	neuron part	cellular_component	0.12659	1	2	2631	4	17135	1	Cluster-181.3158	1	Cluster-181.4983
GO:0098793	presynapse	cellular_component	0.12659	1	2	2631	4	17135	1	Cluster-181.3158	1	Cluster-181.4983
GO:0016558	protein import into peroxisome matrix	biological_process	0.12751	1	2	2631	4	17135	1	Cluster-181.4030	1	Cluster-3464.0
GO:0016560	protein import into peroxisome matrix, docking	biological_process	0.12751	1	2	2631	4	17135	1	Cluster-181.4030	1	Cluster-3464.0
GO:0022615	protein to membrane docking	biological_process	0.12751	1	2	2631	4	17135	1	Cluster-181.4030	1	Cluster-3464.0
GO:0010038	response to metal ion	biological_process	0.12828	1	5	2631	18	17135	0		5	Cluster-181.7138,Cluster-181.453,Cluster-181.21843,Cluster-181.1257,Cluster-181.21817
GO:0009288	bacterial-type flagellum	cellular_component	0.12846	1	8	2631	33	17135	5	Cluster-2625.0,Cluster-4858.0,Cluster-181.20282,Cluster-8979.0,Cluster-6803.0	3	Cluster-10056.0,Cluster-181.18663,Cluster-181.10028
GO:0004133	glycogen debranching enzyme activity	molecular_function	0.13144	1	2	2631	4	17135	2	Cluster-181.13717,Cluster-181.14925	0
GO:0004134	4-alpha-glucanotransferase activity	molecular_function	0.13144	1	2	2631	4	17135	2	Cluster-181.14925,Cluster-181.13717	0
GO:0030694	bacterial-type flagellum basal body, rod	cellular_component	0.13389	1	2	2631	6	17135	2	Cluster-4858.0,Cluster-181.20282	0
GO:0046168	glycerol-3-phosphate catabolic process	biological_process	0.13517	1	6	2631	24	17135	1	Cluster-181.1875	5	Cluster-181.13567,Cluster-181.11739,Cluster-181.11743,Cluster-181.2435,Cluster-181.12976
GO:0003857	3-hydroxyacyl-CoA dehydrogenase activity	molecular_function	0.13631	1	12	2631	53	17135	4	Cluster-181.13157,Cluster-181.17686,Cluster-10556.0,Cluster-181.9469	8	Cluster-181.13567,Cluster-181.12008,Cluster-181.10499,Cluster-181.12569,Cluster-181.11739,Cluster-181.11743,Cluster-181.2435,Cluster-181.12976
GO:0044267	cellular protein metabolic process	biological_process	0.13637	1	436	2631	2622	17135	181	Cluster-181.2096,Cluster-181.21102,Cluster-181.2238,Cluster-9125.0,Cluster-181.11390,Cluster-8207.0,Cluster-181.6044,Cluster-3919.0,Cluster-181.13141,Cluster-7816.0,Cluster-181.18549,Cluster-181.348,Cluster-181.2173,Cluster-181.13255,Cluster-2089.0,Cluster-181.2854,Cluster-181.10829,Cluster-9281.0,Cluster-3761.0,Cluster-4472.0,Cluster-181.11549,Cluster-7236.0,Cluster-181.5754,Cluster-2997.0,Clust…	255	Cluster-181.22429,Cluster-1851.0,Cluster-181.9011,Cluster-181.16474,Cluster-8591.0,Cluster-181.20213,Cluster-10481.0,Cluster-181.19665,Cluster-1646.0,Cluster-2850.0,Cluster-3686.0,Cluster-181.3756,Cluster-4776.0,Cluster-181.20453,Cluster-181.5960,Cluster-181.10283,Cluster-181.2729,Cluster-181.7447,Cluster-181.642,Cluster-10092.0,Cluster-253.0,Cluster-5728.0,Cluster-181.23323,Cluster-4019.0,Cluste…
GO:0008083	growth factor activity	molecular_function	0.13647	1	9	2631	38	17135	5	Cluster-181.4633,Cluster-181.12768,Cluster-181.17812,Cluster-181.17395,Cluster-181.23792	4	Cluster-181.22671,Cluster-181.412,Cluster-181.23348,Cluster-181.19005
GO:0042180	cellular ketone metabolic process	biological_process	0.13733	1	13	2631	61	17135	5	Cluster-181.10189,Cluster-181.16370,Cluster-8260.0,Cluster-11084.0,Cluster-4578.0	8	Cluster-181.6597,Cluster-181.7028,Cluster-181.15328,Cluster-181.23196,Cluster-181.23517,Cluster-181.5426,Cluster-181.4454,Cluster-181.22185
GO:0006090	pyruvate metabolic process	biological_process	0.13784	1	30	2631	154	17135	16	Cluster-181.6397,Cluster-4635.0,Cluster-181.16183,Cluster-181.7134,Cluster-181.9557,Cluster-181.20844,Cluster-181.6428,Cluster-7743.0,Cluster-2204.0,Cluster-181.4828,Cluster-181.11527,Cluster-181.4268,Cluster-181.17910,Cluster-181.1457,Cluster-181.14948,Cluster-181.935	14	Cluster-181.5914,Cluster-181.11998,Cluster-181.12976,Cluster-181.21715,Cluster-181.11739,Cluster-181.10621,Cluster-181.20571,Cluster-181.15919,Cluster-181.3223,Cluster-181.2740,Cluster-181.7537,Cluster-181.8108,Cluster-181.23548,Cluster-181.13167
GO:0006084	acetyl-CoA metabolic process	biological_process	0.13988	1	2	2631	4	17135	2	Cluster-181.6751,Cluster-181.20598	0
GO:0005768	endosome	cellular_component	0.14013	1	2	2631	4	17135	1	Cluster-181.9172	1	Cluster-181.14125
GO:0010008	endosome membrane	cellular_component	0.14013	1	2	2631	4	17135	1	Cluster-181.9172	1	Cluster-181.14125
GO:0044440	endosomal part	cellular_component	0.14013	1	2	2631	4	17135	1	Cluster-181.9172	1	Cluster-181.14125
GO:0007007	inner mitochondrial membrane organization	biological_process	0.14035	1	2	2631	4	17135	0		2	Cluster-181.849,Cluster-181.19910
GO:0042407	cristae formation	biological_process	0.14035	1	2	2631	4	17135	0		2	Cluster-181.849,Cluster-181.19910
GO:0044284	mitochondrial crista junction	cellular_component	0.14035	1	2	2631	4	17135	0		2	Cluster-181.849,Cluster-181.19910
GO:0061617	MICOS complex	cellular_component	0.14035	1	2	2631	4	17135	0		2	Cluster-181.19910,Cluster-181.849
GO:0006813	potassium ion transport	biological_process	0.14041	1	25	2631	126	17135	11	Cluster-181.6676,Cluster-181.10475,Cluster-181.11895,Cluster-181.1875,Cluster-181.6577,Cluster-181.11746,Cluster-181.5458,Cluster-181.10511,Cluster-181.2576,Cluster-181.9469,Cluster-181.5929	14	Cluster-181.12976,Cluster-181.2435,Cluster-181.16120,Cluster-181.19147,Cluster-181.13567,Cluster-181.11743,Cluster-181.22330,Cluster-181.13390,Cluster-181.1031,Cluster-181.1018,Cluster-181.10499,Cluster-181.19951,Cluster-181.17015,Cluster-181.3241
GO:0008156	negative regulation of DNA replication	biological_process	0.14104	1	3	2631	8	17135	3	Cluster-181.7745,Cluster-181.13860,Cluster-181.7730	0
GO:0051053	negative regulation of DNA metabolic process	biological_process	0.14104	1	3	2631	8	17135	3	Cluster-181.13860,Cluster-181.7730,Cluster-181.7745	0
GO:0090329	regulation of DNA-dependent DNA replication	biological_process	0.14104	1	3	2631	8	17135	3	Cluster-181.7745,Cluster-181.7730,Cluster-181.13860	0
GO:2000104	negative regulation of DNA-dependent DNA replication	biological_process	0.14104	1	3	2631	8	17135	3	Cluster-181.7745,Cluster-181.13860,Cluster-181.7730	0
GO:0003906	DNA-(apurinic or apyrimidinic site) lyase activity	molecular_function	0.1417	1	4	2631	12	17135	2	Cluster-181.15395,Cluster-10947.0	2	Cluster-181.10022,Cluster-181.4176
GO:0044275	cellular carbohydrate catabolic process	biological_process	0.14289	1	4	2631	13	17135	1	Cluster-10952.0	3	Cluster-181.21502,Cluster-181.19443,Cluster-181.21647
GO:0004677	DNA-dependent protein kinase activity	molecular_function	0.14344	1	2	2631	4	17135	0		2	Cluster-3049.0,Cluster-181.13974
GO:0005958	DNA-dependent protein kinase-DNA ligase 4 complex	cellular_component	0.14344	1	2	2631	4	17135	0		2	Cluster-3049.0,Cluster-181.13974
GO:0070419	nonhomologous end joining complex	cellular_component	0.14344	1	2	2631	4	17135	0		2	Cluster-181.13974,Cluster-3049.0
GO:0032007	negative regulation of TOR signaling	biological_process	0.14362	1	1	2631	1	17135	0		1	Cluster-181.4585
GO:0038179	neurotrophin signaling pathway	biological_process	0.14362	1	1	2631	1	17135	0		1	Cluster-181.4585
GO:0048011	neurotrophin TRK receptor signaling pathway	biological_process	0.14362	1	1	2631	1	17135	0		1	Cluster-181.4585
GO:0070848	response to growth factor	biological_process	0.14362	1	1	2631	1	17135	0		1	Cluster-181.4585
GO:0071363	cellular response to growth factor stimulus	biological_process	0.14362	1	1	2631	1	17135	0		1	Cluster-181.4585
GO:1902532	negative regulation of intracellular signal transduction	biological_process	0.14362	1	1	2631	1	17135	0		1	Cluster-181.4585
GO:0016137	glycoside metabolic process	biological_process	0.14369	1	2	2631	4	17135	1	Cluster-181.4932	1	Cluster-181.18931
GO:0016138	glycoside biosynthetic process	biological_process	0.14369	1	2	2631	4	17135	1	Cluster-181.4932	1	Cluster-181.18931
GO:0035306	positive regulation of dephosphorylation	biological_process	0.14407	1	2	2631	4	17135	0		2	Cluster-181.5749,Cluster-181.11736
GO:0035307	positive regulation of protein dephosphorylation	biological_process	0.14407	1	2	2631	4	17135	0		2	Cluster-181.11736,Cluster-181.5749
GO:0071595	Nem1-Spo7 phosphatase complex	cellular_component	0.14407	1	2	2631	4	17135	0		2	Cluster-181.11736,Cluster-181.5749
GO:0043138	3'-5' DNA helicase activity	molecular_function	0.14417	1	2	2631	4	17135	2	Cluster-181.20815,Cluster-181.6025	0
GO:0043140	ATP-dependent 3'-5' DNA helicase activity	molecular_function	0.14417	1	2	2631	4	17135	2	Cluster-181.6025,Cluster-181.20815	0
GO:0004645	phosphorylase activity	molecular_function	0.14417	1	2	2631	4	17135	2	Cluster-181.12749,Cluster-181.11773	0
GO:0008184	glycogen phosphorylase activity	molecular_function	0.14417	1	2	2631	4	17135	2	Cluster-181.12749,Cluster-181.11773	0
GO:0098542	defense response to other organism	biological_process	0.14514	1	20	2631	101	17135	4	Cluster-181.12688,Cluster-3312.0,Cluster-181.15379,Cluster-7831.0	16	Cluster-181.20656,Cluster-181.9782,Cluster-6902.0,Cluster-181.21715,Cluster-181.22021,Cluster-181.6971,Cluster-181.22397,Cluster-181.20542,Cluster-181.22794,Cluster-181.5539,Cluster-9088.0,Cluster-181.21240,Cluster-181.14714,Cluster-181.17085,Cluster-181.6295,Cluster-181.1208
GO:0007289	spermatid nucleus differentiation	biological_process	0.14522	1	1	2631	1	17135	1	Cluster-181.13841	0
GO:0035092	sperm chromatin condensation	biological_process	0.14522	1	1	2631	1	17135	1	Cluster-181.13841	0
GO:0000213	tRNA-intron endonuclease activity	molecular_function	0.14618	1	3	2631	8	17135	2	Cluster-181.4988,Cluster-181.5126	1	Cluster-181.21670
GO:0000214	tRNA-intron endonuclease complex	cellular_component	0.14618	1	3	2631	8	17135	2	Cluster-181.5126,Cluster-181.4988	1	Cluster-181.21670
GO:0044877	macromolecular complex binding	molecular_function	0.14625	1	45	2631	245	17135	32	Cluster-181.10104,Cluster-181.5788,Cluster-181.18433,Cluster-181.3571,Cluster-181.11379,Cluster-181.15399,Cluster-181.17395,Cluster-9303.0,Cluster-181.6477,Cluster-4874.0,Cluster-181.17812,Cluster-181.13610,Cluster-181.17231,Cluster-181.3789,Cluster-6247.0,Cluster-6869.0,Cluster-2987.0,Cluster-181.8338,Cluster-181.12358,Cluster-181.18468,Cluster-181.18622,Cluster-9116.0,Cluster-181.749,Cluster-18…	13	Cluster-181.20509,Cluster-181.499,Cluster-181.12942,Cluster-181.684,Cluster-181.5074,Cluster-11366.0,Cluster-181.3123,Cluster-181.19687,Cluster-181.22722,Cluster-181.22402,Cluster-181.4439,Cluster-6005.0,Cluster-181.17538
GO:0004097	catechol oxidase activity	molecular_function	0.14636	1	4	2631	14	17135	1	Cluster-181.12949	3	Cluster-264.0,Cluster-181.2944,Cluster-181.2754
GO:0030896	checkpoint clamp complex	cellular_component	0.14641	1	3	2631	8	17135	3	Cluster-181.3474,Cluster-181.21116,Cluster-181.18937	0
GO:0044264	cellular polysaccharide metabolic process	biological_process	0.14807	1	34	2631	185	17135	25	Cluster-1976.0,Cluster-181.17373,Cluster-181.13717,Cluster-181.18937,Cluster-10952.0,Cluster-6164.0,Cluster-181.10104,Cluster-181.7074,Cluster-181.8475,Cluster-181.14925,Cluster-181.11460,Cluster-181.10070,Cluster-181.9450,Cluster-181.22922,Cluster-181.12845,Cluster-181.15720,Cluster-181.12451,Cluster-181.22921,Cluster-181.10294,Cluster-181.13031,Cluster-181.935,Cluster-2320.0,Cluster-181.16932,C…	9	Cluster-181.19443,Cluster-181.1768,Cluster-181.1606,Cluster-181.19777,Cluster-181.11352,Cluster-181.7986,Cluster-3676.0,Cluster-181.557,Cluster-181.21957
GO:0009074	aromatic amino acid family catabolic process	biological_process	0.14818	1	3	2631	9	17135	1	Cluster-181.16370	2	Cluster-181.5734,Cluster-181.4454
GO:0009439	cyanate metabolic process	biological_process	0.14875	1	1	2631	1	17135	1	Cluster-181.15191	0
GO:0022412	cellular process involved in reproduction in multicellular organism	biological_process	0.14957	1	7	2631	32	17135	5	Cluster-7197.0,Cluster-181.13841,Cluster-181.3779,Cluster-181.6960,Cluster-10879.0	2	Cluster-181.21644,Cluster-4335.0
GO:0006827	high-affinity iron ion transmembrane transport	biological_process	0.14982	1	1	2631	1	17135	0		1	Cluster-181.15599
GO:0033573	high-affinity iron permease complex	cellular_component	0.14982	1	1	2631	1	17135	0		1	Cluster-181.15599
GO:0003883	CTP synthase activity	molecular_function	0.15052	1	3	2631	8	17135	2	Cluster-181.14733,Cluster-181.11806	1	Cluster-181.21158
GO:0019898	extrinsic component of membrane	cellular_component	0.15146	1	16	2631	80	17135	12	Cluster-181.55,Cluster-4378.0,Cluster-2054.0,Cluster-181.11379,Cluster-181.20567,Cluster-181.13140,Cluster-181.3102,Cluster-181.15553,Cluster-1592.0,Cluster-181.596,Cluster-2513.0,Cluster-181.18966	4	Cluster-27.0,Cluster-181.23685,Cluster-181.4439,Cluster-115.0
GO:0048500	signal recognition particle	cellular_component	0.15307	1	7	2631	28	17135	4	Cluster-181.11379,Cluster-4788.0,Cluster-181.8050,Cluster-8154.0	3	Cluster-181.23323,Cluster-181.18295,Cluster-181.20509
GO:0097034	mitochondrial respiratory chain complex IV biogenesis	biological_process	0.15372	1	3	2631	9	17135	2	Cluster-181.18948,Cluster-181.7684	1	Cluster-181.8578
GO:0019354	siroheme biosynthetic process	biological_process	0.15375	1	9	2631	38	17135	2	Cluster-4782.0,Cluster-181.9469	7	Cluster-181.10499,Cluster-181.2436,Cluster-181.12569,Cluster-181.11739,Cluster-181.11743,Cluster-181.12976,Cluster-4319.0
GO:0043115	precorrin-2 dehydrogenase activity	molecular_function	0.15375	1	9	2631	38	17135	2	Cluster-4782.0,Cluster-181.9469	7	Cluster-181.10499,Cluster-181.2436,Cluster-181.12569,Cluster-181.11739,Cluster-181.11743,Cluster-4319.0,Cluster-181.12976
GO:0046156	siroheme metabolic process	biological_process	0.15375	1	9	2631	38	17135	2	Cluster-181.9469,Cluster-4782.0	7	Cluster-4319.0,Cluster-181.12976,Cluster-181.11739,Cluster-181.11743,Cluster-181.2436,Cluster-181.12569,Cluster-181.10499
GO:0016638	oxidoreductase activity, acting on the CH-NH2 group of donors	molecular_function	0.15563	1	8	2631	34	17135	2	Cluster-181.15284,Cluster-1805.0	6	Cluster-181.1836,Cluster-181.1196,Cluster-5631.0,Cluster-181.3762,Cluster-181.8804,Cluster-181.13249
GO:0016054	organic acid catabolic process	biological_process	0.15654	1	24	2631	120	17135	11	Cluster-10556.0,Cluster-181.14069,Cluster-181.2173,Cluster-181.9469,Cluster-181.16370,Cluster-10447.0,Cluster-8685.0,Cluster-181.4797,Cluster-181.13157,Cluster-2120.0,Cluster-181.17686	13	Cluster-181.2164,Cluster-181.4454,Cluster-181.11743,Cluster-181.10499,Cluster-181.12569,Cluster-181.11739,Cluster-181.2435,Cluster-181.12976,Cluster-181.21203,Cluster-181.13567,Cluster-181.12008,Cluster-181.5734,Cluster-181.19617
GO:0046395	carboxylic acid catabolic process	biological_process	0.15654	1	24	2631	120	17135	11	Cluster-181.16370,Cluster-181.9469,Cluster-181.2173,Cluster-10556.0,Cluster-181.14069,Cluster-181.17686,Cluster-2120.0,Cluster-181.13157,Cluster-181.4797,Cluster-8685.0,Cluster-10447.0	13	Cluster-181.12569,Cluster-181.10499,Cluster-181.4454,Cluster-181.2164,Cluster-181.11743,Cluster-181.13567,Cluster-181.12008,Cluster-181.19617,Cluster-181.5734,Cluster-181.2435,Cluster-181.21203,Cluster-181.12976,Cluster-181.11739
GO:0050776	regulation of immune response	biological_process	0.15831	1	7	2631	32	17135	2	Cluster-181.3226,Cluster-3312.0	5	Cluster-181.22794,Cluster-181.5539,Cluster-9088.0,Cluster-181.21715,Cluster-181.1043
GO:0030284	estrogen receptor activity	molecular_function	0.15918	1	2	2631	5	17135	2	Cluster-181.20492,Cluster-5940.0	0
GO:0004402	histone acetyltransferase activity	molecular_function	0.15962	1	4	2631	14	17135	1	Cluster-181.16821	3	Cluster-181.15794,Cluster-181.20381,Cluster-181.16474
GO:2000112	regulation of cellular macromolecule biosynthetic process	biological_process	0.16068	1	266	2631	1580	17135	121	Cluster-181.9526,Cluster-181.6690,Cluster-181.17895,Cluster-181.8649,Cluster-181.1111,Cluster-181.17037,Cluster-181.3571,Cluster-181.23324,Cluster-181.7745,Cluster-181.10813,Cluster-1559.0,Cluster-181.9638,Cluster-2680.0,Cluster-181.15440,Cluster-181.13860,Cluster-2829.0,Cluster-181.13018,Cluster-181.10431,Cluster-181.203,Cluster-181.21097,Cluster-8070.0,Cluster-181.15399,Cluster-181.15170,Cluste…	145	Cluster-181.21850,Cluster-181.19051,Cluster-181.21649,Cluster-181.19589,Cluster-1478.0,Cluster-181.17581,Cluster-27.0,Cluster-181.299,Cluster-181.397,Cluster-181.22947,Cluster-181.16778,Cluster-181.13036,Cluster-181.12760,Cluster-2210.0,Cluster-261.0,Cluster-181.19479,Cluster-181.20611,Cluster-315.0,Cluster-181.22514,Cluster-181.6908,Cluster-181.18595,Cluster-181.19154,Cluster-10464.0,Cluster-181…
GO:0039694	viral RNA genome replication	biological_process	0.16161	1	1	2631	1	17135	0		1	Cluster-181.21257
GO:0039703	RNA replication	biological_process	0.16161	1	1	2631	1	17135	0		1	Cluster-181.21257
GO:0047961	glycine N-acyltransferase activity	molecular_function	0.16181	1	1	2631	1	17135	0		1	Cluster-181.22009
GO:0005342	organic acid transmembrane transporter activity	molecular_function	0.16184	1	9	2631	37	17135	4	Cluster-181.5458,Cluster-181.12357,Cluster-181.19298,Cluster-181.11072	5	Cluster-181.5183,Cluster-181.4176,Cluster-181.1257,Cluster-181.19223,Cluster-181.15841
GO:0046943	carboxylic acid transmembrane transporter activity	molecular_function	0.16184	1	9	2631	37	17135	4	Cluster-181.19298,Cluster-181.11072,Cluster-181.5458,Cluster-181.12357	5	Cluster-181.1257,Cluster-181.19223,Cluster-181.15841,Cluster-181.4176,Cluster-181.5183
GO:0042822	pyridoxal phosphate metabolic process	biological_process	0.16197	1	3	2631	9	17135	1	Cluster-3729.0	2	Cluster-181.23517,Cluster-181.18075
GO:0042823	pyridoxal phosphate biosynthetic process	biological_process	0.16197	1	3	2631	9	17135	1	Cluster-3729.0	2	Cluster-181.18075,Cluster-181.23517
GO:0046184	aldehyde biosynthetic process	biological_process	0.16197	1	3	2631	9	17135	1	Cluster-3729.0	2	Cluster-181.23517,Cluster-181.18075
GO:0002064	epithelial cell development	biological_process	0.1622	1	5	2631	21	17135	4	Cluster-181.6960,Cluster-10879.0,Cluster-7197.0,Cluster-181.3779	1	Cluster-4335.0
GO:0002065	columnar/cuboidal epithelial cell differentiation	biological_process	0.1622	1	5	2631	21	17135	4	Cluster-7197.0,Cluster-181.3779,Cluster-181.6960,Cluster-10879.0	1	Cluster-4335.0
GO:0002066	columnar/cuboidal epithelial cell development	biological_process	0.1622	1	5	2631	21	17135	4	Cluster-10879.0,Cluster-181.6960,Cluster-181.3779,Cluster-7197.0	1	Cluster-4335.0
GO:0005213	structural constituent of chorion	molecular_function	0.1622	1	5	2631	21	17135	4	Cluster-7197.0,Cluster-181.3779,Cluster-181.6960,Cluster-10879.0	1	Cluster-4335.0
GO:0007292	female gamete generation	biological_process	0.1622	1	5	2631	21	17135	4	Cluster-181.6960,Cluster-10879.0,Cluster-7197.0,Cluster-181.3779	1	Cluster-4335.0
GO:0007304	chorion-containing eggshell formation	biological_process	0.1622	1	5	2631	21	17135	4	Cluster-10879.0,Cluster-181.6960,Cluster-181.3779,Cluster-7197.0	1	Cluster-4335.0
GO:0030703	eggshell formation	biological_process	0.1622	1	5	2631	21	17135	4	Cluster-7197.0,Cluster-181.3779,Cluster-181.6960,Cluster-10879.0	1	Cluster-4335.0
GO:0030707	ovarian follicle cell development	biological_process	0.1622	1	5	2631	21	17135	4	Cluster-7197.0,Cluster-181.3779,Cluster-181.6960,Cluster-10879.0	1	Cluster-4335.0
GO:0048477	oogenesis	biological_process	0.1622	1	5	2631	21	17135	4	Cluster-7197.0,Cluster-181.3779,Cluster-181.6960,Cluster-10879.0	1	Cluster-4335.0
GO:0034457	Mpp10 complex	cellular_component	0.16254	1	3	2631	9	17135	1	Cluster-181.18329	2	Cluster-181.21836,Cluster-255.0
GO:1990234	transferase complex	cellular_component	0.16255	1	111	2631	631	17135	51	Cluster-181.21332,Cluster-181.15399,Cluster-6911.0,Cluster-181.15247,Cluster-181.12988,Cluster-181.14950,Cluster-181.3102,Cluster-181.18874,Cluster-181.18961,Cluster-181.17790,Cluster-181.13274,Cluster-181.6044,Cluster-181.16821,Cluster-181.12136,Cluster-181.8933,Cluster-181.15379,Cluster-181.14959,Cluster-181.13141,Cluster-181.3765,Cluster-10932.0,Cluster-181.9469,Cluster-181.15149,Cluster-181.5…	60	Cluster-181.2829,Cluster-181.8148,Cluster-181.16474,Cluster-8591.0,Cluster-3082.0,Cluster-8057.0,Cluster-181.22562,Cluster-181.18819,Cluster-181.1265,Cluster-181.15794,Cluster-10854.0,Cluster-181.15197,Cluster-181.20381,Cluster-181.12728,Cluster-1469.0,Cluster-181.1023,Cluster-590.0,Cluster-2313.0,Cluster-181.15120,Cluster-7980.0,Cluster-181.20689,Cluster-181.8991,Cluster-181.13775,Cluster-3666.0…
GO:0008514	organic anion transmembrane transporter activity	molecular_function	0.16398	1	10	2631	42	17135	4	Cluster-181.5458,Cluster-181.12357,Cluster-181.11072,Cluster-181.19298	6	Cluster-181.5183,Cluster-181.20686,Cluster-181.4176,Cluster-181.19223,Cluster-181.1257,Cluster-181.15841
GO:0015849	organic acid transport	biological_process	0.1643	1	20	2631	99	17135	9	Cluster-8940.0,Cluster-8133.0,Cluster-181.12357,Cluster-181.10475,Cluster-181.9696,Cluster-181.22280,Cluster-181.19298,Cluster-181.10142,Cluster-181.5458	11	Cluster-181.15841,Cluster-2576.0,Cluster-181.1257,Cluster-6216.0,Cluster-181.14757,Cluster-181.14198,Cluster-181.5183,Cluster-181.19223,Cluster-181.22016,Cluster-181.12410,Cluster-181.4176
GO:0046942	carboxylic acid transport	biological_process	0.1643	1	20	2631	99	17135	9	Cluster-8133.0,Cluster-181.12357,Cluster-181.9696,Cluster-181.22280,Cluster-181.10475,Cluster-8940.0,Cluster-181.5458,Cluster-181.10142,Cluster-181.19298	11	Cluster-181.14198,Cluster-181.5183,Cluster-181.1257,Cluster-6216.0,Cluster-181.15841,Cluster-2576.0,Cluster-181.14757,Cluster-181.4176,Cluster-181.12410,Cluster-181.19223,Cluster-181.22016
GO:0009889	regulation of biosynthetic process	biological_process	0.16524	1	267	2631	1588	17135	122	Cluster-181.13699,Cluster-181.15471,Cluster-181.18870,Cluster-181.10224,Cluster-181.12266,Cluster-181.8837,Cluster-181.7016,Cluster-181.18634,Cluster-181.10667,Cluster-181.14615,Cluster-8199.0,Cluster-181.3779,Cluster-10424.0,Cluster-181.15903,Cluster-3735.0,Cluster-3053.0,Cluster-181.17697,Cluster-181.21220,Cluster-181.12719,Cluster-181.17608,Cluster-6871.0,Cluster-7513.0,Cluster-181.7730,Cluste…	145	Cluster-8991.0,Cluster-181.23456,Cluster-181.18723,Cluster-10753.0,Cluster-181.22836,Cluster-181.15901,Cluster-14.0,Cluster-181.16985,Cluster-115.0,Cluster-181.4823,Cluster-181.1023,Cluster-181.20381,Cluster-181.3058,Cluster-3589.0,Cluster-181.15794,Cluster-181.14470,Cluster-181.16022,Cluster-181.586,Cluster-181.20233,Cluster-181.22323,Cluster-181.16876,Cluster-181.2239,Cluster-7597.0,Cluster-181…
GO:0005976	polysaccharide metabolic process	biological_process	0.16723	1	36	2631	199	17135	26	Cluster-2320.0,Cluster-181.935,Cluster-181.13031,Cluster-181.10294,Cluster-181.16932,Cluster-181.11069,Cluster-181.5165,Cluster-181.15720,Cluster-181.12845,Cluster-181.12451,Cluster-181.22921,Cluster-181.7074,Cluster-181.10104,Cluster-181.14925,Cluster-181.8475,Cluster-181.11460,Cluster-181.10070,Cluster-181.22922,Cluster-181.9450,Cluster-181.12132,Cluster-1976.0,Cluster-181.17373,Cluster-181.137…	10	Cluster-181.21957,Cluster-181.11352,Cluster-181.7986,Cluster-3676.0,Cluster-181.557,Cluster-181.1606,Cluster-181.19777,Cluster-181.19443,Cluster-181.9782,Cluster-181.1768
GO:0009110	vitamin biosynthetic process	biological_process	0.16734	1	34	2631	181	17135	15	Cluster-181.9613,Cluster-181.17439,Cluster-9498.0,Cluster-181.702,Cluster-181.10312,Cluster-3729.0,Cluster-181.1532,Cluster-181.11545,Cluster-181.15284,Cluster-181.18640,Cluster-181.10724,Cluster-181.10707,Cluster-181.17173,Cluster-181.15399,Cluster-181.5929	19	Cluster-181.11739,Cluster-181.12976,Cluster-181.3649,Cluster-181.1682,Cluster-181.11743,Cluster-181.10499,Cluster-181.8804,Cluster-181.2216,Cluster-181.2435,Cluster-181.13567,Cluster-181.23288,Cluster-181.2436,Cluster-181.19777,Cluster-181.23517,Cluster-5631.0,Cluster-181.22264,Cluster-181.19391,Cluster-181.18075,Cluster-181.21238
GO:0042364	water-soluble vitamin biosynthetic process	biological_process	0.16734	1	34	2631	181	17135	15	Cluster-181.15284,Cluster-181.18640,Cluster-181.10724,Cluster-181.10707,Cluster-181.15399,Cluster-181.17173,Cluster-181.5929,Cluster-181.17439,Cluster-181.9613,Cluster-9498.0,Cluster-181.10312,Cluster-181.702,Cluster-3729.0,Cluster-181.1532,Cluster-181.11545	19	Cluster-181.2216,Cluster-181.2435,Cluster-181.13567,Cluster-181.23288,Cluster-181.2436,Cluster-181.22264,Cluster-181.19777,Cluster-181.23517,Cluster-5631.0,Cluster-181.19391,Cluster-181.21238,Cluster-181.18075,Cluster-181.11739,Cluster-181.12976,Cluster-181.3649,Cluster-181.1682,Cluster-181.11743,Cluster-181.10499,Cluster-181.8804
GO:0006739	NADP metabolic process	biological_process	0.16892	1	22	2631	110	17135	10	Cluster-8120.0,Cluster-2204.0,Cluster-181.4828,Cluster-181.4268,Cluster-181.6422,Cluster-181.14948,Cluster-4635.0,Cluster-3316.0,Cluster-181.7261,Cluster-7743.0	12	Cluster-181.11743,Cluster-181.12569,Cluster-181.688,Cluster-181.10499,Cluster-181.2435,Cluster-181.12976,Cluster-181.11739,Cluster-181.10621,Cluster-181.2436,Cluster-181.3223,Cluster-181.2740,Cluster-181.13567
GO:0045149	acetoin metabolic process	biological_process	0.16909	1	1	2631	1	17135	1	Cluster-11084.0	0
GO:0045151	acetoin biosynthetic process	biological_process	0.16909	1	1	2631	1	17135	1	Cluster-11084.0	0
GO:0047605	acetolactate decarboxylase activity	molecular_function	0.16909	1	1	2631	1	17135	1	Cluster-11084.0	0
GO:0006550	isoleucine catabolic process	biological_process	0.16909	1	12	2631	55	17135	4	Cluster-181.13157,Cluster-181.17686,Cluster-10556.0,Cluster-181.9469	8	Cluster-181.12008,Cluster-181.13567,Cluster-181.10499,Cluster-181.12569,Cluster-181.11743,Cluster-181.11739,Cluster-181.2435,Cluster-181.12976
GO:0006552	leucine catabolic process	biological_process	0.16909	1	12	2631	55	17135	4	Cluster-10556.0,Cluster-181.9469,Cluster-181.13157,Cluster-181.17686	8	Cluster-181.11739,Cluster-181.11743,Cluster-181.12976,Cluster-181.2435,Cluster-181.10499,Cluster-181.12008,Cluster-181.13567,Cluster-181.12569
GO:0006574	valine catabolic process	biological_process	0.16909	1	12	2631	55	17135	4	Cluster-10556.0,Cluster-181.9469,Cluster-181.13157,Cluster-181.17686	8	Cluster-181.11743,Cluster-181.11739,Cluster-181.12976,Cluster-181.2435,Cluster-181.10499,Cluster-181.12008,Cluster-181.13567,Cluster-181.12569
GO:0009083	branched-chain amino acid catabolic process	biological_process	0.16909	1	12	2631	55	17135	4	Cluster-181.9469,Cluster-10556.0,Cluster-181.17686,Cluster-181.13157	8	Cluster-181.12976,Cluster-181.2435,Cluster-181.11739,Cluster-181.11743,Cluster-181.12569,Cluster-181.10499,Cluster-181.13567,Cluster-181.12008
GO:0005942	phosphatidylinositol 3-kinase complex	cellular_component	0.16914	1	3	2631	11	17135	3	Cluster-181.11379,Cluster-181.3102,Cluster-181.18966	0
GO:0005944	phosphatidylinositol 3-kinase complex, class IB	cellular_component	0.16914	1	3	2631	11	17135	3	Cluster-181.3102,Cluster-181.11379,Cluster-181.18966	0
GO:0035014	phosphatidylinositol 3-kinase regulator activity	molecular_function	0.16914	1	3	2631	11	17135	3	Cluster-181.18966,Cluster-181.3102,Cluster-181.11379	0
GO:0046935	1-phosphatidylinositol-3-kinase regulator activity	molecular_function	0.16914	1	3	2631	11	17135	3	Cluster-181.3102,Cluster-181.11379,Cluster-181.18966	0
GO:0097651	phosphatidylinositol 3-kinase complex, class I	cellular_component	0.16914	1	3	2631	11	17135	3	Cluster-181.3102,Cluster-181.11379,Cluster-181.18966	0
GO:0070652	HAUS complex	cellular_component	0.1693	1	3	2631	9	17135	1	Cluster-2997.0	2	Cluster-181.14806,Cluster-181.22599
GO:0008081	phosphoric diester hydrolase activity	molecular_function	0.16937	1	10	2631	44	17135	5	Cluster-181.5929,Cluster-181.2812,Cluster-181.19111,Cluster-9635.0,Cluster-1805.0	5	Cluster-181.21238,Cluster-3567.0,Cluster-181.6653,Cluster-181.22264,Cluster-181.16016
GO:0004417	hydroxyethylthiazole kinase activity	molecular_function	0.16955	1	1	2631	1	17135	0		1	Cluster-181.23288
GO:0030545	receptor regulator activity	molecular_function	0.17037	1	3	2631	9	17135	2	Cluster-181.55,Cluster-181.8694	1	Cluster-181.4418
GO:0030547	receptor inhibitor activity	molecular_function	0.17037	1	3	2631	9	17135	2	Cluster-181.8694,Cluster-181.55	1	Cluster-181.4418
GO:0030548	acetylcholine receptor regulator activity	molecular_function	0.17037	1	3	2631	9	17135	2	Cluster-181.8694,Cluster-181.55	1	Cluster-181.4418
GO:0030550	acetylcholine receptor inhibitor activity	molecular_function	0.17037	1	3	2631	9	17135	2	Cluster-181.8694,Cluster-181.55	1	Cluster-181.4418
GO:0046351	disaccharide biosynthetic process	biological_process	0.17105	1	6	2631	24	17135	4	Cluster-181.10829,Cluster-7185.0,Cluster-181.11365,Cluster-10345.0	2	Cluster-3651.0,Cluster-181.13165
GO:0043189	H4/H2A histone acetyltransferase complex	cellular_component	0.17108	1	1	2631	1	17135	0		1	Cluster-181.18819
GO:1902562	H4 histone acetyltransferase complex	cellular_component	0.17108	1	1	2631	1	17135	0		1	Cluster-181.18819
GO:0016157	sucrose synthase activity	molecular_function	0.17113	1	3	2631	9	17135	3	Cluster-181.11069,Cluster-181.12845,Cluster-181.16932	0
GO:0000910	cytokinesis	biological_process	0.17146	1	16	2631	76	17135	11	Cluster-181.13274,Cluster-181.18962,Cluster-181.12952,Cluster-9303.0,Cluster-181.13610,Cluster-181.10139,Cluster-181.9638,Cluster-181.10605,Cluster-181.14369,Cluster-181.17407,Cluster-181.15471	5	Cluster-181.2905,Cluster-181.102,Cluster-10092.0,Cluster-181.21850,Cluster-181.22599
GO:0010556	regulation of macromolecule biosynthetic process	biological_process	0.17179	1	266	2631	1584	17135	121	Cluster-9814.1,Cluster-181.14248,Cluster-181.12394,Cluster-7683.0,Cluster-9249.0,Cluster-4154.0,Cluster-181.20492,Cluster-181.9399,Cluster-2495.0,Cluster-181.10100,Cluster-181.20011,Cluster-10327.0,Cluster-7030.0,Cluster-181.8334,Cluster-8979.0,Cluster-10813.0,Cluster-11654.1,Cluster-181.11006,Cluster-181.10854,Cluster-181.2012,Cluster-181.20748,Cluster-181.18329,Cluster-181.19298,Cluster-181.177…	145	Cluster-181.2650,Cluster-181.4948,Cluster-181.11536,Cluster-181.16016,Cluster-181.20571,Cluster-9465.0,Cluster-2363.0,Cluster-181.11523,Cluster-181.18819,Cluster-181.15056,Cluster-181.941,Cluster-181.16105,Cluster-181.3311,Cluster-181.16165,Cluster-181.288,Cluster-181.22592,Cluster-181.22096,Cluster-181.2588,Cluster-181.2216,Cluster-181.15279,Cluster-8213.0,Cluster-181.9574,Cluster-181.22599,Clus…
GO:0031326	regulation of cellular biosynthetic process	biological_process	0.17179	1	266	2631	1584	17135	121	Cluster-181.10224,Cluster-181.18870,Cluster-181.15471,Cluster-181.13699,Cluster-181.10667,Cluster-181.18634,Cluster-181.8837,Cluster-181.7016,Cluster-181.12266,Cluster-181.17697,Cluster-181.21220,Cluster-3053.0,Cluster-3735.0,Cluster-10424.0,Cluster-181.15903,Cluster-181.3779,Cluster-181.14615,Cluster-8199.0,Cluster-181.15847,Cluster-181.11983,Cluster-181.17407,Cluster-181.8822,Cluster-181.18951,…	145	Cluster-181.22836,Cluster-10753.0,Cluster-181.18723,Cluster-181.23456,Cluster-8991.0,Cluster-181.16985,Cluster-14.0,Cluster-181.15901,Cluster-181.22323,Cluster-181.16876,Cluster-181.586,Cluster-181.20233,Cluster-181.16022,Cluster-181.14470,Cluster-181.15794,Cluster-3589.0,Cluster-181.20381,Cluster-181.3058,Cluster-181.1023,Cluster-115.0,Cluster-181.4823,Cluster-181.18249,Cluster-2313.0,Cluster-11…
GO:0048038	quinone binding	molecular_function	0.17249	1	5	2631	18	17135	1	Cluster-1805.0	4	Cluster-5631.0,Cluster-181.13249,Cluster-181.1836,Cluster-181.1196
GO:0005227	calcium activated cation channel activity	molecular_function	0.17313	1	3	2631	9	17135	0		3	Cluster-181.22330,Cluster-181.16120,Cluster-181.1018
GO:0015269	calcium-activated potassium channel activity	molecular_function	0.17313	1	3	2631	9	17135	0		3	Cluster-181.22330,Cluster-181.16120,Cluster-181.1018
GO:0022839	ion gated channel activity	molecular_function	0.17313	1	3	2631	9	17135	0		3	Cluster-181.1018,Cluster-181.22330,Cluster-181.16120
GO:0000042	protein targeting to Golgi	biological_process	0.17396	1	2	2631	5	17135	2	Cluster-181.4489,Cluster-181.6563	0
GO:0000301	retrograde transport, vesicle recycling within Golgi	biological_process	0.17396	1	2	2631	5	17135	2	Cluster-181.6563,Cluster-181.4489	0
GO:0034067	protein localization to Golgi apparatus	biological_process	0.17396	1	2	2631	5	17135	2	Cluster-181.4489,Cluster-181.6563	0
GO:0072600	establishment of protein localization to Golgi	biological_process	0.17396	1	2	2631	5	17135	2	Cluster-181.6563,Cluster-181.4489	0
GO:0005982	starch metabolic process	biological_process	0.17448	1	25	2631	130	17135	20	Cluster-1976.0,Cluster-181.17373,Cluster-181.12845,Cluster-181.22921,Cluster-6164.0,Cluster-181.18937,Cluster-181.13717,Cluster-181.13031,Cluster-181.10104,Cluster-181.935,Cluster-181.7074,Cluster-2320.0,Cluster-181.9450,Cluster-181.5165,Cluster-181.22922,Cluster-181.11069,Cluster-181.14925,Cluster-181.8475,Cluster-181.10070,Cluster-181.16932	5	Cluster-181.19443,Cluster-181.11352,Cluster-3676.0,Cluster-181.7986,Cluster-181.21957
GO:0005985	sucrose metabolic process	biological_process	0.17448	1	25	2631	130	17135	20	Cluster-181.18937,Cluster-181.13717,Cluster-6164.0,Cluster-181.22921,Cluster-181.12845,Cluster-1976.0,Cluster-181.17373,Cluster-181.16932,Cluster-181.14925,Cluster-181.8475,Cluster-181.10070,Cluster-181.22922,Cluster-181.11069,Cluster-181.5165,Cluster-181.9450,Cluster-2320.0,Cluster-181.7074,Cluster-181.935,Cluster-181.10104,Cluster-181.13031	5	Cluster-181.7986,Cluster-3676.0,Cluster-181.11352,Cluster-181.19443,Cluster-181.21957
GO:0043154	negative regulation of cysteine-type endopeptidase activity involved in apoptotic process	biological_process	0.17457	1	1	2631	1	17135	0		1	Cluster-181.14125
GO:2000117	negative regulation of cysteine-type endopeptidase activity	biological_process	0.17457	1	1	2631	1	17135	0		1	Cluster-181.14125
GO:0009311	oligosaccharide metabolic process	biological_process	0.1746	1	34	2631	183	17135	26	Cluster-181.9450,Cluster-181.22922,Cluster-181.9717,Cluster-181.12889,Cluster-181.8475,Cluster-181.14925,Cluster-181.11365,Cluster-181.10070,Cluster-181.7074,Cluster-10345.0,Cluster-181.10104,Cluster-6164.0,Cluster-181.18937,Cluster-181.13717,Cluster-181.17373,Cluster-1976.0,Cluster-7185.0,Cluster-181.11069,Cluster-181.5165,Cluster-181.16932,Cluster-181.10829,Cluster-181.935,Cluster-181.13031,Clu…	8	Cluster-181.19777,Cluster-181.19443,Cluster-181.13165,Cluster-181.21957,Cluster-3676.0,Cluster-181.7986,Cluster-3651.0,Cluster-181.11352
GO:0015077	monovalent inorganic cation transmembrane transporter activity	molecular_function	0.1747	1	69	2631	403	17135	30	Cluster-181.11895,Cluster-181.11746,Cluster-181.16183,Cluster-181.10937,Cluster-181.935,Cluster-2508.0,Cluster-2636.0,Cluster-181.20915,Cluster-181.7134,Cluster-181.15657,Cluster-4765.0,Cluster-5238.0,Cluster-181.5929,Cluster-10284.1,Cluster-181.18502,Cluster-181.17375,Cluster-181.5458,Cluster-181.11527,Cluster-9631.0,Cluster-181.2576,Cluster-181.12184,Cluster-181.6577,Cluster-181.6428,Cluster-18…	39	Cluster-181.5944,Cluster-181.23614,Cluster-181.5784,Cluster-181.10056,Cluster-14.0,Cluster-181.19530,Cluster-181.412,Cluster-181.10996,Cluster-181.19147,Cluster-181.20841,Cluster-181.2588,Cluster-181.8165,Cluster-181.19951,Cluster-181.23239,Cluster-181.22330,Cluster-181.4256,Cluster-181.13390,Cluster-181.16120,Cluster-7597.0,Cluster-181.8986,Cluster-3103.0,Cluster-181.23574,Cluster-181.22410,Clus…
GO:0000394	RNA splicing, via endonucleolytic cleavage and ligation	biological_process	0.1749	1	4	2631	13	17135	3	Cluster-181.4988,Cluster-181.12182,Cluster-181.5126	1	Cluster-181.21670
GO:0006388	tRNA splicing, via endonucleolytic cleavage and ligation	biological_process	0.1749	1	4	2631	13	17135	3	Cluster-181.5126,Cluster-181.12182,Cluster-181.4988	1	Cluster-181.21670
GO:0042221	response to chemical	biological_process	0.1749	1	56	2631	315	17135	22	Cluster-181.3818,Cluster-10220.0,Cluster-1677.0,Cluster-181.13389,Cluster-181.11110,Cluster-8979.0,Cluster-181.13056,Cluster-2724.0,Cluster-181.22488,Cluster-181.20735,Cluster-181.19897,Cluster-181.3819,Cluster-181.3176,Cluster-2625.0,Cluster-5940.0,Cluster-5447.0,Cluster-181.5213,Cluster-5244.0,Cluster-181.8808,Cluster-181.10431,Cluster-181.20492,Cluster-2246.0	34	Cluster-181.23686,Cluster-181.20063,Cluster-181.453,Cluster-1761.0,Cluster-11061.0,Cluster-181.18204,Cluster-181.1809,Cluster-181.2709,Cluster-181.1257,Cluster-181.2860,Cluster-181.7138,Cluster-181.21621,Cluster-181.5947,Cluster-181.4585,Cluster-181.16117,Cluster-181.5571,Cluster-4130.0,Cluster-181.19910,Cluster-181.21843,Cluster-181.4001,Cluster-1772.0,Cluster-1153.0,Cluster-181.21714,Cluster-18…
GO:0009294	DNA mediated transformation	biological_process	0.17502	1	1	2631	1	17135	0		1	Cluster-3651.0
GO:0030420	establishment of competence for transformation	biological_process	0.17502	1	1	2631	1	17135	0		1	Cluster-3651.0
GO:0051213	dioxygenase activity	molecular_function	0.17517	1	13	2631	65	17135	5	Cluster-181.12363,Cluster-181.20041,Cluster-181.11186,Cluster-181.2646,Cluster-181.10387	8	Cluster-181.5009,Cluster-181.12895,Cluster-181.21001,Cluster-181.783,Cluster-181.11530,Cluster-181.684,Cluster-1851.0,Cluster-181.4454
GO:0004512	inositol-3-phosphate synthase activity	molecular_function	0.17529	1	1	2631	1	17135	0		1	Cluster-181.18931
GO:0006021	inositol biosynthetic process	biological_process	0.17529	1	1	2631	1	17135	0		1	Cluster-181.18931
GO:0008907	integrase activity	molecular_function	0.1753	1	1	2631	1	17135	0		1	Cluster-181.20961
GO:0003810	protein-glutamine gamma-glutamyltransferase activity	molecular_function	0.17535	1	1	2631	1	17135	0		1	Cluster-181.20611
GO:0004336	galactosylceramidase activity	molecular_function	0.17535	1	1	2631	1	17135	0		1	Cluster-181.7722
GO:0006677	glycosylceramide metabolic process	biological_process	0.17535	1	1	2631	1	17135	0		1	Cluster-181.7722
GO:0006681	galactosylceramide metabolic process	biological_process	0.17535	1	1	2631	1	17135	0		1	Cluster-181.7722
GO:0006683	galactosylceramide catabolic process	biological_process	0.17535	1	1	2631	1	17135	0		1	Cluster-181.7722
GO:0019374	galactolipid metabolic process	biological_process	0.17535	1	1	2631	1	17135	0		1	Cluster-181.7722
GO:0019376	galactolipid catabolic process	biological_process	0.17535	1	1	2631	1	17135	0		1	Cluster-181.7722
GO:0019377	glycolipid catabolic process	biological_process	0.17535	1	1	2631	1	17135	0		1	Cluster-181.7722
GO:0030149	sphingolipid catabolic process	biological_process	0.17535	1	1	2631	1	17135	0		1	Cluster-181.7722
GO:0046466	membrane lipid catabolic process	biological_process	0.17535	1	1	2631	1	17135	0		1	Cluster-181.7722
GO:0046477	glycosylceramide catabolic process	biological_process	0.17535	1	1	2631	1	17135	0		1	Cluster-181.7722
GO:0046479	glycosphingolipid catabolic process	biological_process	0.17535	1	1	2631	1	17135	0		1	Cluster-181.7722
GO:0046514	ceramide catabolic process	biological_process	0.17535	1	1	2631	1	17135	0		1	Cluster-181.7722
GO:0031297	replication fork processing	biological_process	0.17535	1	1	2631	1	17135	0		1	Cluster-181.18295
GO:0009428	bacterial-type flagellum basal body, distal rod, P ring	cellular_component	0.17535	1	1	2631	1	17135	1	Cluster-181.20282	0
GO:0008792	arginine decarboxylase activity	molecular_function	0.17535	1	1	2631	1	17135	1	Cluster-181.14069	0
GO:0004592	pantoate-beta-alanine ligase activity	molecular_function	0.17535	1	1	2631	1	17135	0		1	Cluster-181.1682
GO:0031854	orexigenic neuropeptide QRFP receptor binding	molecular_function	0.17535	1	1	2631	1	17135	1	Cluster-181.6690	0
GO:0050504	mannosyl-3-phosphoglycerate synthase activity	molecular_function	0.17535	1	1	2631	1	17135	1	Cluster-181.4932	0
GO:0051478	mannosylglycerate metabolic process	biological_process	0.17535	1	1	2631	1	17135	1	Cluster-181.4932	0
GO:0051479	mannosylglycerate biosynthetic process	biological_process	0.17535	1	1	2631	1	17135	1	Cluster-181.4932	0
GO:0010565	regulation of cellular ketone metabolic process	biological_process	0.17535	1	1	2631	1	17135	1	Cluster-181.10189	0
GO:0019216	regulation of lipid metabolic process	biological_process	0.17535	1	1	2631	1	17135	1	Cluster-181.10189	0
GO:0019217	regulation of fatty acid metabolic process	biological_process	0.17535	1	1	2631	1	17135	1	Cluster-181.10189	0
GO:0000813	ESCRT I complex	cellular_component	0.17535	1	1	2631	1	17135	1	Cluster-181.9172	0
GO:0004661	protein geranylgeranyltransferase activity	molecular_function	0.17535	1	1	2631	1	17135	0		1	Cluster-181.11275
GO:0004663	Rab geranylgeranyltransferase activity	molecular_function	0.17535	1	1	2631	1	17135	0		1	Cluster-181.11275
GO:0004833	tryptophan 2,3-dioxygenase activity	molecular_function	0.17535	1	1	2631	1	17135	0		1	Cluster-181.4454
GO:0005129	granulocyte macrophage colony-stimulating factor receptor binding	molecular_function	0.17535	1	1	2631	1	17135	0		1	Cluster-181.412
GO:0005968	Rab-protein geranylgeranyltransferase complex	cellular_component	0.17535	1	1	2631	1	17135	0		1	Cluster-181.11275
GO:0015049	methane monooxygenase activity	molecular_function	0.17535	1	1	2631	1	17135	0		1	Cluster-181.21211
GO:0015050	methane monooxygenase complex	cellular_component	0.17535	1	1	2631	1	17135	0		1	Cluster-181.21211
GO:0016286	small conductance calcium-activated potassium channel activity	molecular_function	0.17535	1	1	2631	1	17135	0		1	Cluster-181.22330
GO:0016989	sigma factor antagonist activity	molecular_function	0.17535	1	1	2631	1	17135	0		1	Cluster-181.14031
GO:0019645	anaerobic electron transport chain	biological_process	0.17535	1	1	2631	1	17135	0		1	Cluster-1472.0
GO:0031344	regulation of cell projection organization	biological_process	0.17535	1	1	2631	1	17135	1	Cluster-181.3779	0
GO:0032509	endosome transport via multivesicular body sorting pathway	biological_process	0.17535	1	1	2631	1	17135	1	Cluster-181.9172	0
GO:0036452	ESCRT complex	cellular_component	0.17535	1	1	2631	1	17135	1	Cluster-181.9172	0
GO:0048598	embryonic morphogenesis	biological_process	0.17535	1	1	2631	1	17135	1	Cluster-181.12363	0
GO:0060491	regulation of cell projection assembly	biological_process	0.17535	1	1	2631	1	17135	1	Cluster-181.3779	0
GO:0072669	tRNA-splicing ligase complex	cellular_component	0.17535	1	1	2631	1	17135	1	Cluster-181.12363	0
GO:1902115	regulation of organelle assembly	biological_process	0.17535	1	1	2631	1	17135	1	Cluster-181.3779	0
GO:1902208	regulation of bacterial-type flagellum assembly	biological_process	0.17535	1	1	2631	1	17135	1	Cluster-181.3779	0
GO:0048583	regulation of response to stimulus	biological_process	0.17538	1	22	2631	116	17135	8	Cluster-2625.0,Cluster-181.10002,Cluster-3312.0,Cluster-181.22339,Cluster-181.3226,Cluster-8979.0,Cluster-181.15405,Cluster-7831.0	14	Cluster-181.5539,Cluster-181.22794,Cluster-9088.0,Cluster-181.684,Cluster-181.18994,Cluster-181.4001,Cluster-181.6295,Cluster-181.4585,Cluster-181.1208,Cluster-181.21715,Cluster-181.22021,Cluster-181.1043,Cluster-181.20476,Cluster-181.4211
GO:0016872	intramolecular lyase activity	molecular_function	0.17562	1	3	2631	9	17135	2	Cluster-181.13037,Cluster-181.22694	1	Cluster-181.18931
GO:0009496	plastoquinol--plastocyanin reductase activity	molecular_function	0.17685	1	2	2631	5	17135	1	Cluster-7194.0	1	Cluster-181.22809
GO:0052880	oxidoreductase activity, acting on diphenols and related substances as donors, with copper protein as acceptor	molecular_function	0.17685	1	2	2631	5	17135	1	Cluster-7194.0	1	Cluster-181.22809
GO:0045735	nutrient reservoir activity	molecular_function	0.17688	1	7	2631	34	17135	3	Cluster-8935.0,Cluster-181.9192,Cluster-181.19499	4	Cluster-181.16165,Cluster-181.11530,Cluster-181.12895,Cluster-181.3640
GO:0003707	steroid hormone receptor activity	molecular_function	0.17837	1	3	2631	10	17135	3	Cluster-5940.0,Cluster-181.12266,Cluster-181.20492	0
GO:0022900	electron transport chain	biological_process	0.17879	1	32	2631	178	17135	11	Cluster-181.20915,Cluster-181.15025,Cluster-181.8373,Cluster-4578.0,Cluster-181.12946,Cluster-181.11274,Cluster-9816.0,Cluster-181.17439,Cluster-8260.0,Cluster-181.10937,Cluster-3346.0	21	Cluster-181.23196,Cluster-181.7028,Cluster-181.18295,Cluster-181.15328,Cluster-181.6787,Cluster-181.14029,Cluster-181.6597,Cluster-181.23415,Cluster-181.23517,Cluster-181.504,Cluster-181.23574,Cluster-181.22410,Cluster-181.1850,Cluster-181.22329,Cluster-181.21733,Cluster-181.23614,Cluster-181.17350,Cluster-181.5180,Cluster-181.5426,Cluster-181.16384,Cluster-1472.0
GO:0006637	acyl-CoA metabolic process	biological_process	0.17895	1	3	2631	9	17135	2	Cluster-181.6751,Cluster-181.20598	1	Cluster-181.2164
GO:0035383	thioester metabolic process	biological_process	0.17895	1	3	2631	9	17135	2	Cluster-181.20598,Cluster-181.6751	1	Cluster-181.2164
GO:0009890	negative regulation of biosynthetic process	biological_process	0.17896	1	10	2631	45	17135	8	Cluster-181.19830,Cluster-181.7745,Cluster-181.17344,Cluster-181.13699,Cluster-181.14615,Cluster-181.13860,Cluster-181.7730,Cluster-8435.0	2	Cluster-181.18650,Cluster-10092.0
GO:0050896	response to stimulus	biological_process	0.17954	1	391	2631	2423	17135	178	Cluster-181.7491,Cluster-181.21116,Cluster-181.7730,Cluster-181.8338,Cluster-7339.0,Cluster-181.4529,Cluster-181.15149,Cluster-5447.0,Cluster-181.12184,Cluster-181.12136,Cluster-2724.0,Cluster-181.13529,Cluster-181.7551,Cluster-10947.0,Cluster-181.20393,Cluster-181.12888,Cluster-181.9833,Cluster-181.12946,Cluster-181.11274,Cluster-181.12266,Cluster-181.11008,Cluster-10950.0,Cluster-181.12769,Clus…	213	Cluster-181.11452,Cluster-181.22366,Cluster-181.15841,Cluster-8336.0,Cluster-181.22931,Cluster-722.0,Cluster-181.23685,Cluster-2313.0,Cluster-181.17535,Cluster-181.2998,Cluster-115.0,Cluster-181.13220,Cluster-181.5074,Cluster-8032.0,Cluster-181.2860,Cluster-5898.0,Cluster-181.9329,Cluster-10444.1,Cluster-181.3426,Cluster-3651.0,Cluster-181.22397,Cluster-6005.0,Cluster-181.21714,Cluster-7583.0,Clu…
GO:1901363	heterocyclic compound binding	molecular_function	0.18151	1	933	2631	5752	17135	422	Cluster-3301.0,Cluster-181.23258,Cluster-181.14615,Cluster-181.3779,Cluster-4919.0,Cluster-181.3099,Cluster-181.8338,Cluster-181.17407,Cluster-7339.0,Cluster-181.10098,Cluster-181.21758,Cluster-181.12906,Cluster-181.10702,Cluster-181.10872,Cluster-181.15292,Cluster-6871.0,Cluster-181.13863,Cluster-181.9929,Cluster-3338.0,Cluster-181.7803,Cluster-181.18951,Cluster-181.5126,Cluster-181.7547,Cluster…	511	Cluster-181.14470,Cluster-181.9044,Cluster-181.13710,Cluster-181.16022,Cluster-181.2190,Cluster-181.2297,Cluster-181.10936,Cluster-181.16876,Cluster-181.18854,Cluster-181.13567,Cluster-181.2436,Cluster-181.1023,Cluster-181.1223,Cluster-181.6375,Cluster-181.19978,Cluster-181.21568,Cluster-7923.0,Cluster-2313.0,Cluster-181.15062,Cluster-3523.0,Cluster-181.1235,Cluster-7597.0,Cluster-181.11452,Clust…
GO:0006551	leucine metabolic process	biological_process	0.18231	1	14	2631	67	17135	5	Cluster-10556.0,Cluster-181.9469,Cluster-181.13157,Cluster-181.17686,Cluster-181.10189	9	Cluster-181.11739,Cluster-181.11743,Cluster-181.12976,Cluster-181.2435,Cluster-181.10499,Cluster-181.13567,Cluster-181.12008,Cluster-181.22021,Cluster-181.12569
GO:0097159	organic cyclic compound binding	molecular_function	0.18358	1	933	2631	5753	17135	422	Cluster-181.8461,Cluster-181.10409,Cluster-181.9645,Cluster-181.17011,Cluster-181.16289,Cluster-8931.0,Cluster-181.7745,Cluster-181.2128,Cluster-10164.0,Cluster-7831.0,Cluster-181.4799,Cluster-181.6690,Cluster-181.18610,Cluster-181.11108,Cluster-181.17895,Cluster-181.6614,Cluster-181.17324,Cluster-181.1111,Cluster-181.13794,Cluster-181.3571,Cluster-181.19719,Cluster-181.10104,Cluster-181.14555,Cl…	511	Cluster-6676.0,Cluster-181.17658,Cluster-181.397,Cluster-5980.0,Cluster-9719.0,Cluster-181.1257,Cluster-181.14326,Cluster-181.13036,Cluster-181.21850,Cluster-181.19502,Cluster-181.13760,Cluster-181.6130,Cluster-181.5588,Cluster-181.19589,Cluster-1478.0,Cluster-181.11288,Cluster-181.21275,Cluster-181.22514,Cluster-181.14831,Cluster-181.19154,Cluster-181.23247,Cluster-181.3939,Cluster-181.97,Cluste…
GO:0051052	regulation of DNA metabolic process	biological_process	0.18377	1	6	2631	24	17135	3	Cluster-181.7745,Cluster-181.7730,Cluster-181.13860	3	Cluster-1725.0,Cluster-315.0,Cluster-6114.0
GO:0008509	anion transmembrane transporter activity	molecular_function	0.18394	1	17	2631	82	17135	9	Cluster-181.11072,Cluster-2590.0,Cluster-181.12357,Cluster-181.18868,Cluster-181.19298,Cluster-181.13794,Cluster-181.5458,Cluster-181.18062,Cluster-181.12793	8	Cluster-181.1257,Cluster-181.15841,Cluster-181.17071,Cluster-181.5183,Cluster-181.20686,Cluster-181.19223,Cluster-181.20738,Cluster-181.4176
GO:0042537	benzene-containing compound metabolic process	biological_process	0.18453	1	14	2631	67	17135	5	Cluster-10556.0,Cluster-181.9469,Cluster-181.13157,Cluster-181.17686,Cluster-181.16370	9	Cluster-181.4454,Cluster-181.11743,Cluster-181.11739,Cluster-181.2435,Cluster-181.12976,Cluster-181.13567,Cluster-181.12008,Cluster-181.10499,Cluster-181.12569
GO:0016410	N-acyltransferase activity	molecular_function	0.18462	1	16	2631	79	17135	6	Cluster-181.8839,Cluster-7084.0,Cluster-181.16821,Cluster-181.9224,Cluster-181.20795,Cluster-181.13409	10	Cluster-181.11716,Cluster-181.20381,Cluster-181.22009,Cluster-5787.0,Cluster-181.5947,Cluster-11122.0,Cluster-181.15794,Cluster-181.3658,Cluster-181.21311,Cluster-181.16474
GO:0006338	chromatin remodeling	biological_process	0.18575	1	15	2631	74	17135	4	Cluster-7104.0,Cluster-4144.0,Cluster-181.6428,Cluster-181.7547	11	Cluster-181.2824,Cluster-504.0,Cluster-181.1032,Cluster-181.2650,Cluster-181.11428,Cluster-181.4408,Cluster-606.0,Cluster-181.22802,Cluster-181.20224,Cluster-181.17538,Cluster-181.22102
GO:1901606	alpha-amino acid catabolic process	biological_process	0.1869	1	21	2631	106	17135	10	Cluster-181.4797,Cluster-8685.0,Cluster-2120.0,Cluster-181.13157,Cluster-181.17686,Cluster-10556.0,Cluster-181.14069,Cluster-181.9469,Cluster-181.2173,Cluster-181.16370	11	Cluster-181.11739,Cluster-181.2435,Cluster-181.21203,Cluster-181.12976,Cluster-181.13567,Cluster-181.12008,Cluster-181.19617,Cluster-181.4454,Cluster-181.11743,Cluster-181.10499,Cluster-181.12569
GO:0009887	organ morphogenesis	biological_process	0.18731	1	2	2631	5	17135	1	Cluster-181.8839	1	Cluster-181.8165
GO:0042475	odontogenesis of dentin-containing tooth	biological_process	0.18731	1	2	2631	5	17135	1	Cluster-181.8839	1	Cluster-181.8165
GO:0042476	odontogenesis	biological_process	0.18731	1	2	2631	5	17135	1	Cluster-181.8839	1	Cluster-181.8165
GO:0009108	coenzyme biosynthetic process	biological_process	0.18887	1	44	2631	241	17135	16	Cluster-11540.0,Cluster-181.5929,Cluster-181.20033,Cluster-181.17173,Cluster-4578.0,Cluster-181.7461,Cluster-181.18640,Cluster-181.11545,Cluster-181.9469,Cluster-181.12275,Cluster-3729.0,Cluster-181.10312,Cluster-181.702,Cluster-8260.0,Cluster-181.10854,Cluster-4472.0	28	Cluster-181.23036,Cluster-181.18075,Cluster-181.21238,Cluster-181.6597,Cluster-181.1314,Cluster-181.15328,Cluster-181.19777,Cluster-181.23517,Cluster-181.17157,Cluster-181.22264,Cluster-181.19847,Cluster-181.7028,Cluster-9719.0,Cluster-181.2436,Cluster-4800.0,Cluster-181.13567,Cluster-181.23196,Cluster-181.2435,Cluster-181.13811,Cluster-181.3762,Cluster-181.10499,Cluster-181.11743,Cluster-181.542…
GO:0009063	cellular amino acid catabolic process	biological_process	0.18947	1	22	2631	112	17135	10	Cluster-181.17686,Cluster-181.13157,Cluster-2120.0,Cluster-8685.0,Cluster-181.4797,Cluster-181.16370,Cluster-181.2173,Cluster-181.9469,Cluster-10556.0,Cluster-181.14069	12	Cluster-181.13567,Cluster-181.12008,Cluster-181.5734,Cluster-181.19617,Cluster-181.2435,Cluster-181.21203,Cluster-181.12976,Cluster-181.11739,Cluster-181.12569,Cluster-181.10499,Cluster-181.4454,Cluster-181.11743
GO:0005732	small nucleolar ribonucleoprotein complex	cellular_component	0.19104	1	4	2631	15	17135	1	Cluster-181.18329	3	Cluster-181.67,Cluster-181.21836,Cluster-255.0
GO:0051094	positive regulation of developmental process	biological_process	0.19152	1	3	2631	10	17135	1	Cluster-181.8839	2	Cluster-181.8165,Cluster-181.1254
GO:0004520	endodeoxyribonuclease activity	molecular_function	0.19174	1	12	2631	56	17135	6	Cluster-181.15395,Cluster-181.18672,Cluster-10947.0,Cluster-181.14555,Cluster-181.11556,Cluster-181.16710	6	Cluster-10025.0,Cluster-181.10022,Cluster-7583.0,Cluster-181.4176,Cluster-181.2944,Cluster-10084.0
GO:0042440	pigment metabolic process	biological_process	0.19193	1	26	2631	137	17135	9	Cluster-181.9469,Cluster-2526.0,Cluster-181.18314,Cluster-181.4285,Cluster-4782.0,Cluster-8931.0,Cluster-9816.0,Cluster-181.8839,Cluster-181.1875	17	Cluster-4319.0,Cluster-181.19502,Cluster-181.11743,Cluster-181.11738,Cluster-181.10090,Cluster-181.19024,Cluster-2354.0,Cluster-181.22117,Cluster-181.12569,Cluster-181.18104,Cluster-181.10499,Cluster-181.12976,Cluster-181.2435,Cluster-181.11739,Cluster-181.19026,Cluster-181.18520,Cluster-181.2436
GO:0044782	cilium organization	biological_process	0.19208	1	3	2631	10	17135	1	Cluster-181.203	2	Cluster-181.545,Cluster-181.481
GO:0043281	regulation of cysteine-type endopeptidase activity involved in apoptotic process	biological_process	0.19397	1	2	2631	5	17135	1	Cluster-181.6819	1	Cluster-181.14125
GO:2000116	regulation of cysteine-type endopeptidase activity	biological_process	0.19397	1	2	2631	5	17135	1	Cluster-181.6819	1	Cluster-181.14125
GO:0005199	structural constituent of cell wall	molecular_function	0.19553	1	3	2631	13	17135	3	Cluster-11333.0,Cluster-181.11041,Cluster-181.11436	0
GO:0034212	peptide N-acetyltransferase activity	molecular_function	0.1967	1	4	2631	15	17135	1	Cluster-181.16821	3	Cluster-181.16474,Cluster-181.20381,Cluster-181.15794
GO:0061733	peptide-lysine-N-acetyltransferase activity	molecular_function	0.1967	1	4	2631	15	17135	1	Cluster-181.16821	3	Cluster-181.20381,Cluster-181.16474,Cluster-181.15794
GO:0006790	sulfur compound metabolic process	biological_process	0.19775	1	29	2631	149	17135	17	Cluster-181.20598,Cluster-181.20033,Cluster-181.8338,Cluster-181.20393,Cluster-181.9469,Cluster-181.12889,Cluster-181.19393,Cluster-3346.0,Cluster-181.12275,Cluster-181.10770,Cluster-181.10707,Cluster-181.9397,Cluster-181.6751,Cluster-181.8050,Cluster-181.15284,Cluster-181.16885,Cluster-181.9613	12	Cluster-181.23036,Cluster-181.8804,Cluster-181.1314,Cluster-181.3762,Cluster-181.17157,Cluster-5631.0,Cluster-181.19847,Cluster-181.2164,Cluster-170.0,Cluster-181.23288,Cluster-181.19331,Cluster-181.15732
GO:0006554	lysine catabolic process	biological_process	0.1979	1	18	2631	90	17135	8	Cluster-181.17686,Cluster-2120.0,Cluster-181.13157,Cluster-181.4797,Cluster-8685.0,Cluster-181.9469,Cluster-181.2173,Cluster-10556.0	10	Cluster-181.12008,Cluster-181.13567,Cluster-181.19617,Cluster-181.2435,Cluster-181.21203,Cluster-181.12976,Cluster-181.11739,Cluster-181.12569,Cluster-181.10499,Cluster-181.11743
GO:0009068	aspartate family amino acid catabolic process	biological_process	0.1979	1	18	2631	90	17135	8	Cluster-10556.0,Cluster-181.9469,Cluster-181.2173,Cluster-181.4797,Cluster-8685.0,Cluster-2120.0,Cluster-181.13157,Cluster-181.17686	10	Cluster-181.11743,Cluster-181.10499,Cluster-181.12569,Cluster-181.11739,Cluster-181.21203,Cluster-181.12976,Cluster-181.2435,Cluster-181.19617,Cluster-181.12008,Cluster-181.13567
GO:0051287	NAD binding	molecular_function	0.19815	1	28	2631	147	17135	17	Cluster-181.9557,Cluster-9727.0,Cluster-181.8116,Cluster-181.1875,Cluster-181.6348,Cluster-181.13157,Cluster-8996.0,Cluster-181.12926,Cluster-181.7261,Cluster-3316.0,Cluster-181.7803,Cluster-4574.0,Cluster-181.6422,Cluster-11540.0,Cluster-4970.0,Cluster-181.9469,Cluster-2338.0	11	Cluster-181.11609,Cluster-181.18849,Cluster-181.13567,Cluster-181.12976,Cluster-181.2435,Cluster-181.11739,Cluster-181.688,Cluster-181.12569,Cluster-181.10499,Cluster-181.11743,Cluster-10092.0
GO:0051382	kinetochore assembly	biological_process	0.20047	1	5	2631	19	17135	1	Cluster-181.203	4	Cluster-3571.0,Cluster-181.11037,Cluster-181.19665,Cluster-181.20571
GO:0051383	kinetochore organization	biological_process	0.20047	1	5	2631	19	17135	1	Cluster-181.203	4	Cluster-181.20571,Cluster-181.19665,Cluster-181.11037,Cluster-3571.0
GO:0030686	90S preribosome	cellular_component	0.20061	1	3	2631	10	17135	1	Cluster-181.18329	2	Cluster-255.0,Cluster-181.21836
GO:0016901	oxidoreductase activity, acting on the CH-OH group of donors, quinone or similar compound as acceptor	molecular_function	0.20134	1	2	2631	6	17135	0		2	Cluster-181.12976,Cluster-181.11739
GO:0009069	serine family amino acid metabolic process	biological_process	0.20158	1	38	2631	212	17135	13	Cluster-181.18825,Cluster-181.9645,Cluster-181.1295,Cluster-181.13274,Cluster-11357.0,Cluster-181.8839,Cluster-181.14048,Cluster-181.9613,Cluster-181.9282,Cluster-181.6426,Cluster-181.4419,Cluster-181.12640,Cluster-181.11545	25	Cluster-181.1245,Cluster-181.1437,Cluster-181.4948,Cluster-181.18096,Cluster-181.2514,Cluster-181.18455,Cluster-11338.0,Cluster-181.13974,Cluster-181.20453,Cluster-181.7771,Cluster-181.12410,Cluster-181.22317,Cluster-7244.0,Cluster-181.12367,Cluster-181.23366,Cluster-7813.0,Cluster-3049.0,Cluster-181.9343,Cluster-181.8676,Cluster-4771.0,Cluster-181.2363,Cluster-181.459,Cluster-181.2164,Cluster-18…
GO:0006471	protein ADP-ribosylation	biological_process	0.20169	1	2	2631	6	17135	1	Cluster-181.11065	1	Cluster-6005.0
GO:0051704	multi-organism process	biological_process	0.20323	1	167	2631	1010	17135	73	Cluster-181.11141,Cluster-181.12768,Cluster-181.17511,Cluster-181.7607,Cluster-181.14085,Cluster-181.15181,Cluster-181.11442,Cluster-7236.0,Cluster-181.4847,Cluster-181.17395,Cluster-181.8694,Cluster-181.15399,Cluster-181.21102,Cluster-181.21803,Cluster-181.3102,Cluster-181.15379,Cluster-181.14959,Cluster-5070.0,Cluster-4523.0,Cluster-181.18866,Cluster-181.6960,Cluster-181.10758,Cluster-181.13864…	94	Cluster-181.21240,Cluster-9088.0,Cluster-181.14714,Cluster-181.7574,Cluster-181.17212,Cluster-7760.0,Cluster-181.16947,Cluster-181.3039,Cluster-181.19026,Cluster-181.21715,Cluster-181.18214,Cluster-181.2772,Cluster-181.51,Cluster-8591.0,Cluster-181.8678,Cluster-181.4777,Cluster-181.6295,Cluster-181.17085,Cluster-7244.0,Cluster-181.18096,Cluster-181.7920,Cluster-3686.0,Cluster-181.3308,Cluster-112…
GO:0003756	protein disulfide isomerase activity	molecular_function	0.20352	1	2	2631	5	17135	0		2	Cluster-181.1828,Cluster-181.2297
GO:0016864	intramolecular oxidoreductase activity, transposing S-S bonds	molecular_function	0.20352	1	2	2631	5	17135	0		2	Cluster-181.2297,Cluster-181.1828
GO:0005811	lipid particle	cellular_component	0.20535	1	3	2631	11	17135	3	Cluster-11351.0,Cluster-6983.0,Cluster-181.22149	0
GO:0012511	monolayer-surrounded lipid storage body	cellular_component	0.20535	1	3	2631	11	17135	3	Cluster-181.22149,Cluster-6983.0,Cluster-11351.0	0
GO:0005185	neurohypophyseal hormone activity	molecular_function	0.20785	1	2	2631	6	17135	2	Cluster-181.19298,Cluster-6790.0	0
GO:0030855	epithelial cell differentiation	biological_process	0.20898	1	5	2631	23	17135	4	Cluster-181.6960,Cluster-10879.0,Cluster-7197.0,Cluster-181.3779	1	Cluster-4335.0
GO:0010558	negative regulation of macromolecule biosynthetic process	biological_process	0.20932	1	9	2631	41	17135	7	Cluster-181.19830,Cluster-181.17344,Cluster-181.7745,Cluster-181.13699,Cluster-181.14615,Cluster-181.13860,Cluster-181.7730	2	Cluster-181.18650,Cluster-10092.0
GO:0031327	negative regulation of cellular biosynthetic process	biological_process	0.20932	1	9	2631	41	17135	7	Cluster-181.7730,Cluster-181.14615,Cluster-181.13860,Cluster-181.13699,Cluster-181.17344,Cluster-181.7745,Cluster-181.19830	2	Cluster-10092.0,Cluster-181.18650
GO:0051172	negative regulation of nitrogen compound metabolic process	biological_process	0.20932	1	9	2631	41	17135	7	Cluster-181.17344,Cluster-181.7745,Cluster-181.19830,Cluster-181.13860,Cluster-181.14615,Cluster-181.13699,Cluster-181.7730	2	Cluster-181.18650,Cluster-10092.0
GO:2000113	negative regulation of cellular macromolecule biosynthetic process	biological_process	0.20932	1	9	2631	41	17135	7	Cluster-181.7745,Cluster-181.17344,Cluster-181.19830,Cluster-181.13860,Cluster-181.14615,Cluster-181.13699,Cluster-181.7730	2	Cluster-181.18650,Cluster-10092.0
GO:0003747	translation release factor activity	molecular_function	0.20968	1	4	2631	14	17135	2	Cluster-181.20011,Cluster-181.10002	2	Cluster-181.1598,Cluster-181.16474
GO:0008079	translation termination factor activity	molecular_function	0.20968	1	4	2631	14	17135	2	Cluster-181.20011,Cluster-181.10002	2	Cluster-181.16474,Cluster-181.1598
GO:0018444	translation release factor complex	cellular_component	0.20968	1	4	2631	14	17135	2	Cluster-181.20011,Cluster-181.10002	2	Cluster-181.1598,Cluster-181.16474
GO:0000702	oxidized base lesion DNA N-glycosylase activity	molecular_function	0.20993	1	2	2631	5	17135	2	Cluster-181.15395,Cluster-10947.0	0
GO:0006285	base-excision repair, AP site formation	biological_process	0.20993	1	2	2631	5	17135	2	Cluster-181.15395,Cluster-10947.0	0
GO:0008534	oxidized purine nucleobase lesion DNA N-glycosylase activity	molecular_function	0.20993	1	2	2631	5	17135	2	Cluster-181.15395,Cluster-10947.0	0
GO:0005544	calcium-dependent phospholipid binding	molecular_function	0.21043	1	3	2631	11	17135	2	Cluster-3205.0,Cluster-181.10727	1	Cluster-181.4657
GO:0046148	pigment biosynthetic process	biological_process	0.21118	1	21	2631	109	17135	7	Cluster-181.9469,Cluster-181.4285,Cluster-4782.0,Cluster-181.1875,Cluster-9816.0,Cluster-181.8839,Cluster-8931.0	14	Cluster-181.11743,Cluster-2354.0,Cluster-181.10090,Cluster-181.11738,Cluster-181.19024,Cluster-4319.0,Cluster-181.19502,Cluster-181.10499,Cluster-181.12569,Cluster-181.11739,Cluster-181.19026,Cluster-181.12976,Cluster-181.2435,Cluster-181.2436
GO:0005991	trehalose metabolic process	biological_process	0.2114	1	6	2631	26	17135	4	Cluster-10345.0,Cluster-181.11365,Cluster-181.10829,Cluster-7185.0	2	Cluster-181.13165,Cluster-3651.0
GO:0044452	nucleolar part	cellular_component	0.21159	1	4	2631	16	17135	2	Cluster-181.9526,Cluster-181.18329	2	Cluster-181.21836,Cluster-255.0
GO:0009007	site-specific DNA-methyltransferase (adenine-specific) activity	molecular_function	0.2122	1	2	2631	5	17135	1	Cluster-181.2695	1	Cluster-4800.0
GO:0009008	DNA-methyltransferase activity	molecular_function	0.2122	1	2	2631	5	17135	1	Cluster-181.2695	1	Cluster-4800.0
GO:0032775	DNA methylation on adenine	biological_process	0.2122	1	2	2631	5	17135	1	Cluster-181.2695	1	Cluster-4800.0
GO:0040011	locomotion	biological_process	0.21225	1	29	2631	159	17135	19	Cluster-181.19830,Cluster-181.3789,Cluster-9816.0,Cluster-181.203,Cluster-8979.0,Cluster-181.9172,Cluster-181.7607,Cluster-181.17511,Cluster-4858.0,Cluster-181.21220,Cluster-181.22488,Cluster-181.20282,Cluster-181.15156,Cluster-6803.0,Cluster-181.5681,Cluster-181.13389,Cluster-2625.0,Cluster-181.21102,Cluster-181.12640	10	Cluster-181.17410,Cluster-11217.0,Cluster-181.4823,Cluster-181.20453,Cluster-181.10449,Cluster-93.0,Cluster-10056.0,Cluster-181.18663,Cluster-181.7544,Cluster-181.10028
GO:0000808	origin recognition complex	cellular_component	0.21246	1	5	2631	21	17135	3	Cluster-181.19403,Cluster-181.10224,Cluster-8154.0	2	Cluster-181.16573,Cluster-181.18625
GO:0040007	growth	biological_process	0.21334	1	13	2631	65	17135	8	Cluster-181.4633,Cluster-181.12768,Cluster-181.17812,Cluster-181.13860,Cluster-181.17395,Cluster-9617.0,Cluster-181.23792,Cluster-181.7461	5	Cluster-181.13811,Cluster-181.22671,Cluster-181.23348,Cluster-181.19005,Cluster-181.412
GO:0003968	RNA-directed RNA polymerase activity	molecular_function	0.21519	1	12	2631	59	17135	6	Cluster-181.9469,Cluster-181.6044,Cluster-181.7886,Cluster-181.11377,Cluster-181.15379,Cluster-181.14950	6	Cluster-4408.0,Cluster-3666.0,Cluster-181.10662,Cluster-181.1265,Cluster-181.21257,Cluster-181.23796
GO:0031379	RNA-directed RNA polymerase complex	cellular_component	0.21519	1	12	2631	59	17135	6	Cluster-181.6044,Cluster-181.7886,Cluster-181.9469,Cluster-181.14950,Cluster-181.15379,Cluster-181.11377	6	Cluster-4408.0,Cluster-181.1265,Cluster-181.21257,Cluster-181.23796,Cluster-3666.0,Cluster-181.10662
GO:0018874	benzoate metabolic process	biological_process	0.21552	1	12	2631	58	17135	4	Cluster-181.17686,Cluster-181.13157,Cluster-181.9469,Cluster-10556.0	8	Cluster-181.12569,Cluster-181.10499,Cluster-181.13567,Cluster-181.12008,Cluster-181.12976,Cluster-181.2435,Cluster-181.11739,Cluster-181.11743
GO:0006848	pyruvate transport	biological_process	0.2164	1	2	2631	6	17135	1	Cluster-181.22280	1	Cluster-181.12410
GO:0006850	mitochondrial pyruvate transport	biological_process	0.2164	1	2	2631	6	17135	1	Cluster-181.22280	1	Cluster-181.12410
GO:0005242	inward rectifier potassium channel activity	molecular_function	0.21667	1	2	2631	6	17135	2	Cluster-181.11895,Cluster-181.11746	0
GO:0042623	ATPase activity, coupled	molecular_function	0.21746	1	32	2631	174	17135	19	Cluster-7831.0,Cluster-181.10329,Cluster-181.2003,Cluster-181.3606,Cluster-181.11486,Cluster-181.20815,Cluster-181.6025,Cluster-181.8338,Cluster-181.10189,Cluster-181.9030,Cluster-181.9122,Cluster-9631.0,Cluster-4930.0,Cluster-181.19393,Cluster-181.1734,Cluster-181.22339,Cluster-181.13863,Cluster-181.10854,Cluster-181.13864	13	Cluster-181.10492,Cluster-181.18910,Cluster-181.17381,Cluster-1282.0,Cluster-10444.1,Cluster-181.13167,Cluster-181.1217,Cluster-181.2588,Cluster-181.6221,Cluster-181.14147,Cluster-3103.0,Cluster-181.1165,Cluster-181.22449
GO:0016714	oxidoreductase activity, acting on paired donors, with incorporation or reduction of molecular oxygen, reduced pteridine as one donor, and incorporation of one atom of oxygen	molecular_function	0.21831	1	2	2631	6	17135	1	Cluster-11443.0	1	Cluster-103.0
GO:0016641	oxidoreductase activity, acting on the CH-NH2 group of donors, oxygen as acceptor	molecular_function	0.21876	1	5	2631	21	17135	1	Cluster-1805.0	4	Cluster-5631.0,Cluster-181.13249,Cluster-181.1836,Cluster-181.1196
GO:0016763	transferase activity, transferring pentosyl groups	molecular_function	0.21948	1	10	2631	47	17135	4	Cluster-2068.1,Cluster-181.19925,Cluster-181.11065,Cluster-181.11855	6	Cluster-181.5539,Cluster-181.14711,Cluster-181.19978,Cluster-181.9046,Cluster-6005.0,Cluster-181.9044
GO:0072350	tricarboxylic acid metabolic process	biological_process	0.21973	1	8	2631	37	17135	5	Cluster-181.14468,Cluster-11074.0,Cluster-181.1457,Cluster-181.10189,Cluster-181.9557	3	Cluster-181.12976,Cluster-181.11739,Cluster-181.5688
GO:0071704	organic substance metabolic process	biological_process	0.22035	1	1304	2631	8133	17135	623	Cluster-181.10431,Cluster-181.21097,Cluster-181.203,Cluster-181.22921,Cluster-181.13864,Cluster-181.9654,Cluster-7084.0,Cluster-181.10189,Cluster-10276.0,Cluster-181.15649,Cluster-181.10294,Cluster-181.4828,Cluster-1559.0,Cluster-181.14733,Cluster-9744.0,Cluster-3681.0,Cluster-181.12568,Cluster-181.12949,Cluster-181.7886,Cluster-181.16955,Cluster-9435.1,Cluster-181.10605,Cluster-181.16054,Cluster…	681	Cluster-181.23112,Cluster-181.18520,Cluster-6114.0,Cluster-181.6908,Cluster-181.11739,Cluster-181.7911,Cluster-181.10056,Cluster-181.11348,Cluster-181.7028,Cluster-181.16778,Cluster-9589.0,Cluster-181.847,Cluster-181.299,Cluster-181.21649,Cluster-181.21690,Cluster-181.22534,Cluster-27.0,Cluster-181.17581,Cluster-181.10733,Cluster-181.2055,Cluster-181.18295,Cluster-592.0,Cluster-181.19051,Cluster-…
GO:0046870	cadmium ion binding	molecular_function	0.22104	1	1	2631	2	17135	0		1	Cluster-181.4978
GO:0031514	motile cilium	cellular_component	0.2218	1	9	2631	41	17135	5	Cluster-181.12640,Cluster-181.7607,Cluster-181.17511,Cluster-181.203,Cluster-181.3789	4	Cluster-181.7544,Cluster-93.0,Cluster-181.20453,Cluster-181.17410
GO:0015919	peroxisomal membrane transport	biological_process	0.2223	1	1	2631	2	17135	1	Cluster-181.18468	0
GO:0045046	protein import into peroxisome membrane	biological_process	0.2223	1	1	2631	2	17135	1	Cluster-181.18468	0
GO:0006520	cellular amino acid metabolic process	biological_process	0.22262	1	136	2631	792	17135	63	Cluster-181.9613,Cluster-181.702,Cluster-181.9282,Cluster-3729.0,Cluster-181.12275,Cluster-181.12906,Cluster-181.11545,Cluster-7339.0,Cluster-181.13274,Cluster-181.1295,Cluster-181.18825,Cluster-181.6428,Cluster-181.13157,Cluster-181.14069,Cluster-181.9833,Cluster-181.17173,Cluster-11540.0,Cluster-2068.1,Cluster-181.12046,Cluster-181.6426,Cluster-181.4419,Cluster-181.16885,Cluster-181.4797,Cluste…	73	Cluster-6458.0,Cluster-264.0,Cluster-181.941,Cluster-181.11609,Cluster-181.9046,Cluster-181.6375,Cluster-181.8804,Cluster-181.1245,Cluster-181.4948,Cluster-181.13567,Cluster-181.20571,Cluster-11338.0,Cluster-181.9582,Cluster-181.22317,Cluster-181.8794,Cluster-181.9044,Cluster-3049.0,Cluster-7813.0,Cluster-181.23366,Cluster-181.19617,Cluster-181.2363,Cluster-4771.0,Cluster-181.9343,Cluster-181.224…
GO:0008026	ATP-dependent helicase activity	molecular_function	0.22339	1	9	2631	42	17135	6	Cluster-181.20815,Cluster-181.3606,Cluster-181.2003,Cluster-181.13864,Cluster-181.6025,Cluster-181.13863	3	Cluster-10444.1,Cluster-181.17381,Cluster-181.18910
GO:0070035	purine NTP-dependent helicase activity	molecular_function	0.22339	1	9	2631	42	17135	6	Cluster-181.13864,Cluster-181.20815,Cluster-181.3606,Cluster-181.2003,Cluster-181.13863,Cluster-181.6025	3	Cluster-10444.1,Cluster-181.17381,Cluster-181.18910
GO:0010468	regulation of gene expression	biological_process	0.22366	1	268	2631	1611	17135	122	Cluster-181.2695,Cluster-181.18870,Cluster-181.10224,Cluster-181.13699,Cluster-181.15471,Cluster-181.7016,Cluster-181.8837,Cluster-181.12266,Cluster-181.10667,Cluster-181.18634,Cluster-181.15903,Cluster-10424.0,Cluster-3735.0,Cluster-3053.0,Cluster-8199.0,Cluster-181.14615,Cluster-181.3779,Cluster-181.21220,Cluster-181.17697,Cluster-7513.0,Cluster-181.18951,Cluster-181.12719,Cluster-181.17608,Clu…	146	Cluster-181.23456,Cluster-181.18723,Cluster-8991.0,Cluster-10753.0,Cluster-181.22836,Cluster-181.15901,Cluster-14.0,Cluster-181.16985,Cluster-181.1023,Cluster-181.3058,Cluster-181.20381,Cluster-3589.0,Cluster-181.4823,Cluster-115.0,Cluster-181.16022,Cluster-181.2190,Cluster-181.20233,Cluster-181.586,Cluster-181.16876,Cluster-181.22323,Cluster-181.15794,Cluster-181.14470,Cluster-181.7986,Cluster-1…
GO:0019855	calcium channel inhibitor activity	molecular_function	0.22435	1	3	2631	10	17135	1	Cluster-4782.0	2	Cluster-181.19978,Cluster-181.6827
GO:0051171	regulation of nitrogen compound metabolic process	biological_process	0.22627	1	284	2631	1713	17135	133	Cluster-181.11937,Cluster-181.17697,Cluster-181.21220,Cluster-10424.0,Cluster-181.15903,Cluster-3735.0,Cluster-3053.0,Cluster-181.14615,Cluster-8199.0,Cluster-181.3779,Cluster-181.11983,Cluster-181.15847,Cluster-181.8822,Cluster-181.17407,Cluster-7513.0,Cluster-181.7730,Cluster-181.18951,Cluster-181.12719,Cluster-181.17608,Cluster-6871.0,Cluster-181.18870,Cluster-181.10224,Cluster-181.5126,Cluste…	151	Cluster-181.16022,Cluster-181.586,Cluster-181.20233,Cluster-181.16876,Cluster-181.22323,Cluster-181.15794,Cluster-181.14470,Cluster-181.1023,Cluster-181.20381,Cluster-181.3058,Cluster-3589.0,Cluster-115.0,Cluster-181.4823,Cluster-181.18249,Cluster-11170.0,Cluster-2313.0,Cluster-181.7986,Cluster-181.12124,Cluster-7597.0,Cluster-181.2239,Cluster-10753.0,Cluster-181.22836,Cluster-181.23456,Cluster-1…
GO:0044283	small molecule biosynthetic process	biological_process	0.22658	1	86	2631	494	17135	41	Cluster-181.22189,Cluster-181.11545,Cluster-181.9469,Cluster-3729.0,Cluster-181.702,Cluster-181.19437,Cluster-9498.0,Cluster-11074.0,Cluster-181.9613,Cluster-11540.0,Cluster-181.4932,Cluster-181.17173,Cluster-181.9450,Cluster-181.15399,Cluster-181.9833,Cluster-4578.0,Cluster-181.9937,Cluster-181.17686,Cluster-181.12605,Cluster-181.13157,Cluster-181.10724,Cluster-181.10189,Cluster-181.17472,Cluste…	45	Cluster-181.8804,Cluster-181.3762,Cluster-181.10499,Cluster-181.11743,Cluster-181.9046,Cluster-181.1682,Cluster-181.11609,Cluster-181.5734,Cluster-181.12976,Cluster-181.22185,Cluster-181.9044,Cluster-181.4777,Cluster-181.6597,Cluster-181.19391,Cluster-181.19777,Cluster-181.2436,Cluster-181.13567,Cluster-5050.0,Cluster-181.2435,Cluster-181.5914,Cluster-181.12569,Cluster-181.13811,Cluster-8445.0,Cl…
GO:0008017	microtubule binding	molecular_function	0.22678	1	19	2631	103	17135	16	Cluster-9116.0,Cluster-181.18433,Cluster-181.5788,Cluster-181.10104,Cluster-6869.0,Cluster-2987.0,Cluster-181.7730,Cluster-181.13610,Cluster-181.15860,Cluster-181.3789,Cluster-181.2346,Cluster-181.482,Cluster-181.6477,Cluster-4874.0,Cluster-9303.0,Cluster-9816.0	3	Cluster-181.684,Cluster-181.22722,Cluster-181.5074
GO:0005496	steroid binding	molecular_function	0.22679	1	3	2631	11	17135	3	Cluster-5940.0,Cluster-181.12266,Cluster-181.20492	0
GO:0009916	alternative oxidase activity	molecular_function	0.22698	1	3	2631	10	17135	1	Cluster-10932.0	2	Cluster-181.22185,Cluster-181.15901
GO:0043093	FtsZ-dependent cytokinesis	biological_process	0.22781	1	11	2631	53	17135	6	Cluster-181.13274,Cluster-181.9638,Cluster-181.14369,Cluster-181.10139,Cluster-181.17407,Cluster-181.15471	5	Cluster-10092.0,Cluster-181.2905,Cluster-181.21850,Cluster-181.22599,Cluster-181.102
GO:0009522	photosystem I	cellular_component	0.22869	1	7	2631	32	17135	3	Cluster-181.19241,Cluster-181.14532,Cluster-181.5357	4	Cluster-181.5842,Cluster-181.14031,Cluster-181.18520,Cluster-181.23753
GO:0008677	2-dehydropantoate 2-reductase activity	molecular_function	0.22877	1	8	2631	37	17135	1	Cluster-181.10312	7	Cluster-181.11743,Cluster-181.11739,Cluster-181.12976,Cluster-181.2435,Cluster-181.10499,Cluster-181.13567,Cluster-181.2436
GO:1901605	alpha-amino acid metabolic process	biological_process	0.23125	1	117	2631	683	17135	56	Cluster-4523.0,Cluster-181.4419,Cluster-181.12640,Cluster-181.14733,Cluster-181.10189,Cluster-181.935,Cluster-181.12046,Cluster-2068.1,Cluster-181.16183,Cluster-181.6426,Cluster-181.7461,Cluster-11443.0,Cluster-1690.0,Cluster-10556.0,Cluster-181.20033,Cluster-6232.0,Cluster-181.16370,Cluster-181.18955,Cluster-181.4336,Cluster-181.11950,Cluster-8685.0,Cluster-181.18640,Cluster-181.4797,Cluster-181…	61	Cluster-181.5539,Cluster-181.22402,Cluster-181.2164,Cluster-181.459,Cluster-181.7338,Cluster-11137.0,Cluster-181.12569,Cluster-181.13811,Cluster-181.23366,Cluster-3049.0,Cluster-181.11739,Cluster-7813.0,Cluster-4771.0,Cluster-181.8676,Cluster-181.9343,Cluster-181.19617,Cluster-181.2363,Cluster-181.23517,Cluster-181.7771,Cluster-181.4454,Cluster-181.12410,Cluster-181.18075,Cluster-181.14711,Cluste…
GO:0070603	SWI/SNF superfamily-type complex	cellular_component	0.23198	1	4	2631	15	17135	2	Cluster-181.6428,Cluster-4388.0	2	Cluster-181.4408,Cluster-181.11428
GO:0022610	biological adhesion	biological_process	0.23347	1	25	2631	140	17135	16	Cluster-181.14555,Cluster-181.9696,Cluster-181.7607,Cluster-181.15181,Cluster-181.5958,Cluster-181.18342,Cluster-181.5355,Cluster-181.20500,Cluster-181.21102,Cluster-181.11379,Cluster-181.21803,Cluster-181.20088,Cluster-181.21220,Cluster-1592.0,Cluster-181.334,Cluster-181.10104	9	Cluster-181.4948,Cluster-181.1229,Cluster-181.20296,Cluster-181.14770,Cluster-3247.0,Cluster-181.15252,Cluster-181.1314,Cluster-4587.0,Cluster-181.9956
GO:0015399	primary active transmembrane transporter activity	molecular_function	0.23374	1	20	2631	108	17135	12	Cluster-181.11486,Cluster-181.10854,Cluster-181.10329,Cluster-181.22339,Cluster-181.10544,Cluster-9631.0,Cluster-181.19393,Cluster-181.1734,Cluster-181.8338,Cluster-181.9030,Cluster-181.13280,Cluster-181.10189	8	Cluster-181.1217,Cluster-181.2588,Cluster-181.14147,Cluster-3103.0,Cluster-181.22449,Cluster-181.13167,Cluster-181.19326,Cluster-181.18586
GO:0015405	P-P-bond-hydrolysis-driven transmembrane transporter activity	molecular_function	0.23374	1	20	2631	108	17135	12	Cluster-181.22339,Cluster-181.10329,Cluster-181.10854,Cluster-181.11486,Cluster-181.13280,Cluster-181.9030,Cluster-181.10189,Cluster-181.8338,Cluster-9631.0,Cluster-181.10544,Cluster-181.1734,Cluster-181.19393	8	Cluster-3103.0,Cluster-181.14147,Cluster-181.22449,Cluster-181.1217,Cluster-181.2588,Cluster-181.18586,Cluster-181.13167,Cluster-181.19326
GO:0007018	microtubule-based movement	biological_process	0.23397	1	12	2631	63	17135	11	Cluster-181.5788,Cluster-181.482,Cluster-181.6477,Cluster-4874.0,Cluster-181.18433,Cluster-181.2346,Cluster-181.15860,Cluster-181.3789,Cluster-181.7730,Cluster-9116.0,Cluster-2987.0	1	Cluster-9356.0
GO:0009401	phosphoenolpyruvate-dependent sugar phosphotransferase system	biological_process	0.23521	1	6	2631	25	17135	3	Cluster-1592.0,Cluster-181.12768,Cluster-2204.0	3	Cluster-181.1749,Cluster-181.21599,Cluster-181.504
GO:0016748	succinyltransferase activity	molecular_function	0.23642	1	2	2631	6	17135	2	Cluster-181.8839,Cluster-181.9613	0
GO:0016725	oxidoreductase activity, acting on CH or CH2 groups	molecular_function	0.23879	1	5	2631	20	17135	1	Cluster-181.12889	4	Cluster-181.21715,Cluster-181.13167,Cluster-181.11998,Cluster-181.21203
GO:0009036	Type II site-specific deoxyribonuclease activity	molecular_function	0.23993	1	6	2631	27	17135	3	Cluster-181.11556,Cluster-181.14555,Cluster-181.18672	3	Cluster-7583.0,Cluster-181.2944,Cluster-10084.0
GO:0009359	Type II site-specific deoxyribonuclease complex	cellular_component	0.23993	1	6	2631	27	17135	3	Cluster-181.11556,Cluster-181.14555,Cluster-181.18672	3	Cluster-7583.0,Cluster-10084.0,Cluster-181.2944
GO:0015666	restriction endodeoxyribonuclease activity	molecular_function	0.23993	1	6	2631	27	17135	3	Cluster-181.14555,Cluster-181.11556,Cluster-181.18672	3	Cluster-7583.0,Cluster-10084.0,Cluster-181.2944
GO:1990204	oxidoreductase complex	cellular_component	0.24247	1	14	2631	74	17135	10	Cluster-181.55,Cluster-4378.0,Cluster-181.11276,Cluster-181.596,Cluster-181.20567,Cluster-2054.0,Cluster-181.17508,Cluster-181.13140,Cluster-2513.0,Cluster-181.15553	4	Cluster-181.22616,Cluster-181.21203,Cluster-181.1850,Cluster-181.21211
GO:0009262	deoxyribonucleotide metabolic process	biological_process	0.24352	1	5	2631	21	17135	3	Cluster-181.7551,Cluster-181.1535,Cluster-181.11545	2	Cluster-181.22062,Cluster-181.19153
GO:0030076	light-harvesting complex	cellular_component	0.24362	1	5	2631	22	17135	1	Cluster-181.11377	4	Cluster-2493.0,Cluster-181.3439,Cluster-181.22348,Cluster-3676.0
GO:0019008	molybdopterin synthase complex	cellular_component	0.24526	1	2	2631	6	17135	1	Cluster-4472.0	1	Cluster-9719.0
GO:0008376	acetylgalactosaminyltransferase activity	molecular_function	0.2458	1	1	2631	2	17135	0		1	Cluster-4855.0
GO:0032580	Golgi cisterna membrane	cellular_component	0.2458	1	1	2631	2	17135	0		1	Cluster-4855.0
GO:0006928	movement of cell or subcellular component	biological_process	0.24598	1	28	2631	157	17135	20	Cluster-181.12640,Cluster-9116.0,Cluster-6803.0,Cluster-181.5788,Cluster-181.21220,Cluster-181.18433,Cluster-181.20282,Cluster-4858.0,Cluster-181.7730,Cluster-181.7607,Cluster-2987.0,Cluster-181.17511,Cluster-9816.0,Cluster-4874.0,Cluster-181.203,Cluster-181.6477,Cluster-181.482,Cluster-181.2346,Cluster-181.3789,Cluster-181.15860	8	Cluster-181.10028,Cluster-10056.0,Cluster-181.18663,Cluster-181.7544,Cluster-93.0,Cluster-9356.0,Cluster-181.20453,Cluster-181.17410
GO:0009081	branched-chain amino acid metabolic process	biological_process	0.24673	1	14	2631	71	17135	5	Cluster-181.13157,Cluster-181.17686,Cluster-181.10189,Cluster-10556.0,Cluster-181.9469	9	Cluster-181.10499,Cluster-181.13567,Cluster-181.12008,Cluster-181.12569,Cluster-181.22021,Cluster-181.11743,Cluster-181.11739,Cluster-181.12976,Cluster-181.2435
GO:0006549	isoleucine metabolic process	biological_process	0.24794	1	13	2631	65	17135	4	Cluster-181.9469,Cluster-10556.0,Cluster-181.17686,Cluster-181.13157	9	Cluster-181.12976,Cluster-181.2435,Cluster-181.11739,Cluster-181.11743,Cluster-181.12569,Cluster-181.22021,Cluster-181.10499,Cluster-181.12008,Cluster-181.13567
GO:0006573	valine metabolic process	biological_process	0.24794	1	13	2631	65	17135	4	Cluster-181.17686,Cluster-181.13157,Cluster-181.9469,Cluster-10556.0	9	Cluster-181.22021,Cluster-181.12569,Cluster-181.12008,Cluster-181.13567,Cluster-181.10499,Cluster-181.2435,Cluster-181.12976,Cluster-181.11739,Cluster-181.11743
GO:0014070	response to organic cyclic compound	biological_process	0.24804	1	3	2631	11	17135	2	Cluster-181.20492,Cluster-5940.0	1	Cluster-181.6908
GO:0033993	response to lipid	biological_process	0.24804	1	3	2631	11	17135	2	Cluster-5940.0,Cluster-181.20492	1	Cluster-181.6908
GO:0043401	steroid hormone mediated signaling pathway	biological_process	0.24804	1	3	2631	11	17135	2	Cluster-5940.0,Cluster-181.20492	1	Cluster-181.6908
GO:0048545	response to steroid hormone	biological_process	0.24804	1	3	2631	11	17135	2	Cluster-5940.0,Cluster-181.20492	1	Cluster-181.6908
GO:0071383	cellular response to steroid hormone stimulus	biological_process	0.24804	1	3	2631	11	17135	2	Cluster-5940.0,Cluster-181.20492	1	Cluster-181.6908
GO:0071396	cellular response to lipid	biological_process	0.24804	1	3	2631	11	17135	2	Cluster-5940.0,Cluster-181.20492	1	Cluster-181.6908
GO:0071407	cellular response to organic cyclic compound	biological_process	0.24804	1	3	2631	11	17135	2	Cluster-5940.0,Cluster-181.20492	1	Cluster-181.6908
GO:0019538	protein metabolic process	biological_process	0.24809	1	536	2631	3287	17135	228	Cluster-181.16955,Cluster-2593.0,Cluster-9340.0,Cluster-9987.0,Cluster-181.10605,Cluster-181.16054,Cluster-8685.0,Cluster-3467.0,Cluster-181.17472,Cluster-10276.0,Cluster-9744.0,Cluster-181.21097,Cluster-181.22921,Cluster-2829.0,Cluster-7084.0,Cluster-181.18853,Cluster-2526.0,Cluster-11357.0,Cluster-9727.0,Cluster-181.19609,Cluster-11650.0,Cluster-181.10002,Cluster-4852.0,Cluster-181.9469,Cluster…	308	Cluster-181.10733,Cluster-181.18295,Cluster-181.2055,Cluster-181.22534,Cluster-592.0,Cluster-181.13320,Cluster-9589.0,Cluster-181.18455,Cluster-181.847,Cluster-181.299,Cluster-181.7911,Cluster-9757.0,Cluster-181.23112,Cluster-181.18595,Cluster-181.20656,Cluster-181.17085,Cluster-181.8831,Cluster-181.17703,Cluster-181.2514,Cluster-1469.0,Cluster-181.13649,Cluster-181.18096,Cluster-10854.0,Cluster-…
GO:0032505	reproduction of a single-celled organism	biological_process	0.24904	1	11	2631	54	17135	6	Cluster-181.14369,Cluster-181.15471,Cluster-181.17407,Cluster-181.10139,Cluster-181.13274,Cluster-181.9638	5	Cluster-181.22599,Cluster-181.102,Cluster-10092.0,Cluster-181.2905,Cluster-181.21850
GO:0015016	[heparan sulfate]-glucosamine N-sulfotransferase activity	molecular_function	0.25145	1	1	2631	2	17135	0		1	Cluster-181.224
GO:0034483	heparan sulfate sulfotransferase activity	molecular_function	0.25145	1	1	2631	2	17135	0		1	Cluster-181.224
GO:0016972	thiol oxidase activity	molecular_function	0.25396	1	4	2631	18	17135	4	Cluster-6247.0,Cluster-181.11401,Cluster-181.14783,Cluster-181.7974	0
GO:0031225	anchored component of membrane	cellular_component	0.25401	1	4	2631	16	17135	3	Cluster-181.7461,Cluster-181.13860,Cluster-9617.0	1	Cluster-181.13811
GO:0038023	signaling receptor activity	molecular_function	0.25436	1	33	2631	186	17135	18	Cluster-4066.0,Cluster-181.10908,Cluster-181.12266,Cluster-181.20492,Cluster-5244.0,Cluster-181.3031,Cluster-181.3765,Cluster-5940.0,Cluster-181.12184,Cluster-181.20593,Cluster-181.22488,Cluster-181.9645,Cluster-181.10876,Cluster-11357.0,Cluster-181.12136,Cluster-10813.0,Cluster-181.10104,Cluster-181.13389	15	Cluster-1675.0,Cluster-8458.0,Cluster-181.4657,Cluster-6889.0,Cluster-255.0,Cluster-181.21723,Cluster-181.2998,Cluster-94.0,Cluster-181.16117,Cluster-2313.0,Cluster-181.2717,Cluster-181.1257,Cluster-181.22264,Cluster-181.21238,Cluster-181.18931
GO:0004315	3-oxoacyl-[acyl-carrier-protein] synthase activity	molecular_function	0.25453	1	4	2631	16	17135	3	Cluster-181.22189,Cluster-181.17472,Cluster-181.19437	1	Cluster-181.6153
GO:0022891	substrate-specific transmembrane transporter activity	molecular_function	0.25474	1	147	2631	883	17135	64	Cluster-181.1111,Cluster-181.13794,Cluster-181.10104,Cluster-10284.1,Cluster-181.18502,Cluster-181.15657,Cluster-2272.0,Cluster-2636.0,Cluster-7831.0,Cluster-181.8957,Cluster-5238.0,Cluster-2680.0,Cluster-181.18868,Cluster-181.935,Cluster-181.18062,Cluster-181.21624,Cluster-181.11746,Cluster-4066.0,Cluster-181.10937,Cluster-2590.0,Cluster-181.17439,Cluster-181.16183,Cluster-181.3102,Cluster-181.1…	83	Cluster-181.20738,Cluster-181.8165,Cluster-181.19223,Cluster-181.1186,Cluster-181.22264,Cluster-181.21599,Cluster-181.22330,Cluster-181.4256,Cluster-4800.0,Cluster-181.1257,Cluster-181.1781,Cluster-181.7138,Cluster-181.20841,Cluster-181.18586,Cluster-181.19530,Cluster-8696.0,Cluster-181.10056,Cluster-181.15599,Cluster-181.412,Cluster-181.960,Cluster-181.17071,Cluster-181.5784,Cluster-181.22418,Cl…
GO:0042398	cellular modified amino acid biosynthetic process	biological_process	0.25526	1	25	2631	136	17135	12	Cluster-181.18640,Cluster-181.10312,Cluster-181.702,Cluster-3346.0,Cluster-181.12275,Cluster-181.7461,Cluster-181.17173,Cluster-181.9469,Cluster-181.11545,Cluster-11540.0,Cluster-181.5929,Cluster-181.20033	13	Cluster-181.11739,Cluster-181.2435,Cluster-181.12976,Cluster-181.13567,Cluster-181.2436,Cluster-181.1682,Cluster-181.11743,Cluster-181.19777,Cluster-181.22264,Cluster-181.13811,Cluster-181.1314,Cluster-181.10499,Cluster-181.21238
GO:0005929	cilium	cellular_component	0.25907	1	9	2631	43	17135	5	Cluster-181.3789,Cluster-181.203,Cluster-181.17511,Cluster-181.7607,Cluster-181.12640	4	Cluster-181.17410,Cluster-181.20453,Cluster-93.0,Cluster-181.7544
GO:0000774	adenyl-nucleotide exchange factor activity	molecular_function	0.26173	1	5	2631	22	17135	3	Cluster-2997.0,Cluster-181.21102,Cluster-181.15929	2	Cluster-111.0,Cluster-181.14806
GO:0042600	chorion	cellular_component	0.26247	1	6	2631	29	17135	4	Cluster-10879.0,Cluster-181.6960,Cluster-181.3779,Cluster-7197.0	2	Cluster-4335.0,Cluster-181.8586
GO:0008283	cell proliferation	biological_process	0.26267	1	10	2631	50	17135	6	Cluster-181.17069,Cluster-181.12768,Cluster-181.17812,Cluster-181.4633,Cluster-181.23792,Cluster-181.17395	4	Cluster-181.412,Cluster-181.23348,Cluster-181.19005,Cluster-181.22671
GO:0030313	cell envelope	cellular_component	0.26294	1	6	2631	27	17135	4	Cluster-181.63,Cluster-181.20282,Cluster-181.15301,Cluster-4440.0	2	Cluster-7386.0,Cluster-181.2196
GO:0003777	microtubule motor activity	molecular_function	0.26372	1	11	2631	59	17135	11	Cluster-2987.0,Cluster-9116.0,Cluster-181.7730,Cluster-181.3789,Cluster-181.15860,Cluster-181.2346,Cluster-181.18433,Cluster-4874.0,Cluster-181.482,Cluster-181.5788,Cluster-181.6477	0
GO:0016053	organic acid biosynthetic process	biological_process	0.26592	1	64	2631	365	17135	31	Cluster-2068.1,Cluster-181.12046,Cluster-181.10312,Cluster-181.17472,Cluster-181.10189,Cluster-181.15284,Cluster-181.6397,Cluster-181.18640,Cluster-181.20844,Cluster-10556.0,Cluster-181.7461,Cluster-181.11950,Cluster-181.4336,Cluster-181.18955,Cluster-181.5929,Cluster-181.9613,Cluster-11074.0,Cluster-181.702,Cluster-181.19437,Cluster-181.9469,Cluster-181.11545,Cluster-181.22189,Cluster-181.13157,…	33	Cluster-181.11739,Cluster-181.23365,Cluster-181.5539,Cluster-8445.0,Cluster-181.13811,Cluster-181.12569,Cluster-61.0,Cluster-181.12008,Cluster-181.22021,Cluster-181.23517,Cluster-181.22264,Cluster-181.22301,Cluster-181.14711,Cluster-181.18075,Cluster-181.6153,Cluster-181.21238,Cluster-181.12976,Cluster-181.11609,Cluster-181.5734,Cluster-181.1682,Cluster-181.9046,Cluster-181.11743,Cluster-181.3762…
GO:0046394	carboxylic acid biosynthetic process	biological_process	0.26592	1	64	2631	365	17135	31	Cluster-181.15284,Cluster-181.6397,Cluster-181.18640,Cluster-181.20844,Cluster-10556.0,Cluster-181.7461,Cluster-181.11950,Cluster-181.4336,Cluster-181.18955,Cluster-181.5929,Cluster-2068.1,Cluster-181.12046,Cluster-181.10312,Cluster-181.17472,Cluster-181.10189,Cluster-181.13157,Cluster-181.17686,Cluster-181.12605,Cluster-181.9833,Cluster-181.9937,Cluster-181.17173,Cluster-181.9450,Cluster-181.493…	33	Cluster-61.0,Cluster-181.12008,Cluster-181.22021,Cluster-181.23517,Cluster-181.22264,Cluster-181.22301,Cluster-181.14711,Cluster-181.18075,Cluster-181.6153,Cluster-181.21238,Cluster-181.11739,Cluster-181.23365,Cluster-181.5539,Cluster-8445.0,Cluster-181.13811,Cluster-181.12569,Cluster-181.5914,Cluster-181.2435,Cluster-181.13567,Cluster-5050.0,Cluster-181.2436,Cluster-181.19777,Cluster-181.9044,Cl…
GO:0008080	N-acetyltransferase activity	molecular_function	0.26623	1	14	2631	73	17135	5	Cluster-181.20795,Cluster-7084.0,Cluster-181.13409,Cluster-181.16821,Cluster-181.9224	9	Cluster-11122.0,Cluster-181.15794,Cluster-181.11716,Cluster-181.3658,Cluster-181.21311,Cluster-181.20381,Cluster-181.16474,Cluster-5787.0,Cluster-181.5947
GO:0034219	carbohydrate transmembrane transport	biological_process	0.26748	1	2	2631	6	17135	2	Cluster-9155.0,Cluster-181.10104	0
GO:0016888	endodeoxyribonuclease activity, producing 5'-phosphomonoesters	molecular_function	0.26832	1	8	2631	39	17135	4	Cluster-181.18672,Cluster-181.16710,Cluster-181.11556,Cluster-181.14555	4	Cluster-7583.0,Cluster-10025.0,Cluster-10084.0,Cluster-181.2944
GO:0009425	bacterial-type flagellum basal body	cellular_component	0.26874	1	2	2631	8	17135	2	Cluster-4858.0,Cluster-181.20282	0
GO:0009617	response to bacterium	biological_process	0.26896	1	10	2631	50	17135	2	Cluster-181.15379,Cluster-181.12688	8	Cluster-181.22397,Cluster-181.20542,Cluster-181.17085,Cluster-6902.0,Cluster-181.9782,Cluster-181.14714,Cluster-181.20656,Cluster-181.21240
GO:0042742	defense response to bacterium	biological_process	0.26896	1	10	2631	50	17135	2	Cluster-181.15379,Cluster-181.12688	8	Cluster-181.17085,Cluster-181.22397,Cluster-181.20542,Cluster-181.20656,Cluster-181.21240,Cluster-181.9782,Cluster-181.14714,Cluster-6902.0
GO:0043207	response to external biotic stimulus	biological_process	0.26914	1	23	2631	129	17135	6	Cluster-2829.0,Cluster-181.12688,Cluster-3312.0,Cluster-181.15379,Cluster-7831.0,Cluster-181.4920	17	Cluster-181.20656,Cluster-181.9782,Cluster-181.21715,Cluster-6902.0,Cluster-181.22021,Cluster-181.2772,Cluster-181.6971,Cluster-181.20542,Cluster-181.22397,Cluster-9088.0,Cluster-181.21240,Cluster-181.22794,Cluster-181.5539,Cluster-181.14714,Cluster-181.17085,Cluster-181.6295,Cluster-181.1208
GO:0051707	response to other organism	biological_process	0.26914	1	23	2631	129	17135	6	Cluster-181.12688,Cluster-3312.0,Cluster-2829.0,Cluster-7831.0,Cluster-181.4920,Cluster-181.15379	17	Cluster-181.14714,Cluster-9088.0,Cluster-181.21240,Cluster-181.5539,Cluster-181.22794,Cluster-181.1208,Cluster-181.17085,Cluster-181.6295,Cluster-181.9782,Cluster-181.21715,Cluster-6902.0,Cluster-181.20656,Cluster-181.6971,Cluster-181.20542,Cluster-181.22397,Cluster-181.22021,Cluster-181.2772
GO:0032502	developmental process	biological_process	0.26979	1	58	2631	347	17135	30	Cluster-10879.0,Cluster-4661.0,Cluster-7197.0,Cluster-181.19835,Cluster-181.11723,Cluster-181.10070,Cluster-181.19514,Cluster-181.9717,Cluster-181.13674,Cluster-181.10225,Cluster-6911.0,Cluster-181.2128,Cluster-181.13841,Cluster-181.3779,Cluster-181.17779,Cluster-181.8839,Cluster-181.596,Cluster-181.18868,Cluster-181.10758,Cluster-181.7217,Cluster-6803.0,Cluster-181.6960,Cluster-181.12363,Cluster…	28	Cluster-3962.0,Cluster-86.0,Cluster-2130.0,Cluster-181.8165,Cluster-181.6597,Cluster-181.10297,Cluster-181.545,Cluster-181.22330,Cluster-181.8586,Cluster-181.5197,Cluster-181.22238,Cluster-251.1,Cluster-181.16474,Cluster-181.2314,Cluster-181.23196,Cluster-1397.0,Cluster-181.496,Cluster-855.0,Cluster-4335.0,Cluster-181.23432,Cluster-181.11316,Cluster-181.497,Cluster-181.498,Cluster-181.481,Cluster…
GO:0000077	DNA damage checkpoint	biological_process	0.2728	1	4	2631	16	17135	3	Cluster-181.18937,Cluster-181.21116,Cluster-181.3474	1	Cluster-181.19951
GO:0031570	DNA integrity checkpoint	biological_process	0.2728	1	4	2631	16	17135	3	Cluster-181.21116,Cluster-181.3474,Cluster-181.18937	1	Cluster-181.19951
GO:0006553	lysine metabolic process	biological_process	0.27301	1	20	2631	107	17135	9	Cluster-181.2173,Cluster-181.9469,Cluster-10556.0,Cluster-181.17686,Cluster-181.13157,Cluster-2120.0,Cluster-8685.0,Cluster-181.12046,Cluster-181.4797	11	Cluster-181.12569,Cluster-181.10499,Cluster-181.11743,Cluster-181.19617,Cluster-181.11609,Cluster-181.12008,Cluster-181.13567,Cluster-181.12976,Cluster-181.21203,Cluster-181.2435,Cluster-181.11739
GO:0004089	carbonate dehydratase activity	molecular_function	0.27303	1	2	2631	6	17135	1	Cluster-2238.0	1	Cluster-181.2467
GO:0019700	organic phosphonate catabolic process	biological_process	0.27384	1	1	2631	2	17135	0		1	Cluster-181.11816
GO:0042916	alkylphosphonate transport	biological_process	0.27384	1	1	2631	2	17135	0		1	Cluster-181.11816
GO:0044238	primary metabolic process	biological_process	0.27458	1	1252	2631	7830	17135	597	Cluster-181.17782,Cluster-181.16684,Cluster-181.10856,Cluster-9727.0,Cluster-181.17910,Cluster-2526.0,Cluster-181.10168,Cluster-181.10002,Cluster-181.13341,Cluster-181.3097,Cluster-9506.0,Cluster-9001.0,Cluster-181.18937,Cluster-8685.0,Cluster-3467.0,Cluster-181.1875,Cluster-2593.0,Cluster-9340.0,Cluster-181.14925,Cluster-181.8649,Cluster-181.17357,Cluster-181.18502,Cluster-181.10225,Cluster-181.…	655	Cluster-181.2514,Cluster-10854.0,Cluster-181.851,Cluster-8254.0,Cluster-181.8831,Cluster-181.13974,Cluster-181.17703,Cluster-181.5536,Cluster-181.17085,Cluster-181.3039,Cluster-181.4443,Cluster-181.21203,Cluster-181.12976,Cluster-181.2088,Cluster-4205.0,Cluster-181.2754,Cluster-181.15424,Cluster-181.3762,Cluster-181.5688,Cluster-181.21957,Cluster-181.9705,Cluster-181.18455,Cluster-6352.0,Cluster-…
GO:0009986	cell surface	cellular_component	0.27466	1	3	2631	15	17135	2	Cluster-9116.0,Cluster-181.19830	1	Cluster-181.6971
GO:0044724	single-organism carbohydrate catabolic process	biological_process	0.27481	1	15	2631	77	17135	7	Cluster-181.14948,Cluster-7743.0,Cluster-181.4268,Cluster-4635.0,Cluster-2204.0,Cluster-10447.0,Cluster-181.4828	8	Cluster-181.7537,Cluster-181.10621,Cluster-181.21502,Cluster-181.15919,Cluster-181.3223,Cluster-181.2740,Cluster-181.8108,Cluster-181.21647
GO:0004312	fatty acid synthase activity	molecular_function	0.27482	1	5	2631	22	17135	3	Cluster-181.22189,Cluster-181.19437,Cluster-181.17472	2	Cluster-181.6153,Cluster-8445.0
GO:0005835	fatty acid synthase complex	cellular_component	0.27482	1	5	2631	22	17135	3	Cluster-181.22189,Cluster-181.17472,Cluster-181.19437	2	Cluster-181.6153,Cluster-8445.0
GO:0000446	nucleoplasmic THO complex	cellular_component	0.27529	1	1	2631	2	17135	0		1	Cluster-10056.0
GO:0003870	5-aminolevulinate synthase activity	molecular_function	0.27579	1	1	2631	2	17135	1	Cluster-181.8839	0
GO:0070925	organelle assembly	biological_process	0.27706	1	15	2631	76	17135	5	Cluster-181.4581,Cluster-181.3779,Cluster-181.203,Cluster-2997.0,Cluster-181.18433	10	Cluster-3571.0,Cluster-181.14806,Cluster-181.11037,Cluster-181.545,Cluster-181.16384,Cluster-181.4439,Cluster-181.22599,Cluster-181.19665,Cluster-181.20571,Cluster-181.481
GO:0030976	thiamine pyrophosphate binding	molecular_function	0.27808	1	5	2631	21	17135	3	Cluster-181.11992,Cluster-2547.1,Cluster-181.12678	2	Cluster-181.22096,Cluster-181.21095
GO:0006099	tricarboxylic acid cycle	biological_process	0.27812	1	7	2631	34	17135	4	Cluster-181.1457,Cluster-181.10189,Cluster-181.9557,Cluster-181.14468	3	Cluster-181.11739,Cluster-181.5688,Cluster-181.12976
GO:0006101	citrate metabolic process	biological_process	0.27812	1	7	2631	34	17135	4	Cluster-181.14468,Cluster-181.10189,Cluster-181.9557,Cluster-181.1457	3	Cluster-181.12976,Cluster-181.5688,Cluster-181.11739
GO:0004872	receptor activity	molecular_function	0.27913	1	36	2631	208	17135	19	Cluster-181.9645,Cluster-181.12136,Cluster-181.10876,Cluster-11357.0,Cluster-10813.0,Cluster-181.10104,Cluster-181.13389,Cluster-4066.0,Cluster-181.12266,Cluster-181.10908,Cluster-181.20492,Cluster-181.3031,Cluster-181.3765,Cluster-9116.0,Cluster-181.12184,Cluster-5940.0,Cluster-5244.0,Cluster-181.22488,Cluster-181.20593	17	Cluster-181.2717,Cluster-181.6555,Cluster-181.1257,Cluster-181.22264,Cluster-181.21238,Cluster-181.18931,Cluster-1675.0,Cluster-7753.0,Cluster-8458.0,Cluster-181.4657,Cluster-181.21723,Cluster-94.0,Cluster-181.2998,Cluster-6889.0,Cluster-255.0,Cluster-2313.0,Cluster-181.16117
GO:0030001	metal ion transport	biological_process	0.28077	1	89	2631	528	17135	40	Cluster-181.18329,Cluster-181.11401,Cluster-181.935,Cluster-181.18363,Cluster-181.11895,Cluster-181.11746,Cluster-8260.0,Cluster-181.11509,Cluster-181.17439,Cluster-181.16183,Cluster-181.5929,Cluster-181.12889,Cluster-181.3090,Cluster-2272.0,Cluster-181.7134,Cluster-181.1875,Cluster-7831.0,Cluster-181.10475,Cluster-10005.0,Cluster-181.932,Cluster-4551.0,Cluster-181.3844,Cluster-181.5071,Cluster-1…	49	Cluster-181.21448,Cluster-181.15599,Cluster-181.5426,Cluster-181.960,Cluster-181.11352,Cluster-181.22540,Cluster-181.8165,Cluster-181.19951,Cluster-181.10788,Cluster-181.15328,Cluster-181.13390,Cluster-181.1186,Cluster-181.23517,Cluster-181.22330,Cluster-4800.0,Cluster-181.7028,Cluster-181.1257,Cluster-8584.0,Cluster-181.19147,Cluster-181.23196,Cluster-181.7138,Cluster-181.1781,Cluster-181.10417,…
GO:0009405	pathogenesis	biological_process	0.2809	1	38	2631	225	17135	23	Cluster-181.18878,Cluster-181.17812,Cluster-5235.0,Cluster-9987.0,Cluster-181.21102,Cluster-2873.0,Cluster-181.18870,Cluster-181.11065,Cluster-181.8694,Cluster-181.17395,Cluster-181.21803,Cluster-181.21020,Cluster-4782.0,Cluster-181.12357,Cluster-181.7607,Cluster-181.9696,Cluster-181.22921,Cluster-7236.0,Cluster-181.12275,Cluster-7223.0,Cluster-181.12768,Cluster-181.19891,Cluster-181.1467	15	Cluster-181.3308,Cluster-7149.0,Cluster-181.1257,Cluster-181.4777,Cluster-181.22414,Cluster-181.6827,Cluster-181.2364,Cluster-181.5131,Cluster-181.4418,Cluster-181.17535,Cluster-181.22482,Cluster-181.7574,Cluster-181.19978,Cluster-181.21995,Cluster-181.2131
GO:0010309	acireductone dioxygenase [iron(II)-requiring] activity	molecular_function	0.28186	1	3	2631	13	17135	1	Cluster-181.20041	2	Cluster-181.11530,Cluster-181.12895
GO:0001503	ossification	biological_process	0.28268	1	5	2631	23	17135	1	Cluster-181.11379	4	Cluster-3064.0,Cluster-181.14770,Cluster-181.9956,Cluster-181.20296
GO:0008661	1-deoxy-D-xylulose-5-phosphate synthase activity	molecular_function	0.28284	1	2	2631	6	17135	1	Cluster-181.12678	1	Cluster-181.21095
GO:0016744	transferase activity, transferring aldehyde or ketonic groups	molecular_function	0.28284	1	2	2631	6	17135	1	Cluster-181.12678	1	Cluster-181.21095
GO:0009219	pyrimidine deoxyribonucleotide metabolic process	biological_process	0.28571	1	4	2631	17	17135	2	Cluster-181.11545,Cluster-181.1535	2	Cluster-181.22062,Cluster-181.19153
GO:0015939	pantothenate metabolic process	biological_process	0.28607	1	13	2631	69	17135	2	Cluster-181.5929,Cluster-181.10312	11	Cluster-181.21238,Cluster-181.1682,Cluster-181.2436,Cluster-181.10499,Cluster-181.13567,Cluster-181.12976,Cluster-181.22264,Cluster-181.19777,Cluster-181.2435,Cluster-181.11743,Cluster-181.11739
GO:0015940	pantothenate biosynthetic process	biological_process	0.28607	1	13	2631	69	17135	2	Cluster-181.5929,Cluster-181.10312	11	Cluster-181.21238,Cluster-181.1682,Cluster-181.2436,Cluster-181.10499,Cluster-181.13567,Cluster-181.12976,Cluster-181.22264,Cluster-181.19777,Cluster-181.2435,Cluster-181.11743,Cluster-181.11739
GO:0005267	potassium channel activity	molecular_function	0.28632	1	9	2631	47	17135	4	Cluster-181.6676,Cluster-181.2576,Cluster-181.11895,Cluster-181.11746	5	Cluster-181.1018,Cluster-181.22330,Cluster-181.19951,Cluster-181.17015,Cluster-181.16120
GO:0016149	translation release factor activity, codon specific	molecular_function	0.28715	1	3	2631	11	17135	2	Cluster-181.20011,Cluster-181.10002	1	Cluster-181.16474
GO:0017150	tRNA dihydrouridine synthase activity	molecular_function	0.28954	1	3	2631	11	17135	0		3	Cluster-181.18075,Cluster-181.23517,Cluster-181.3762
GO:0052547	regulation of peptidase activity	biological_process	0.29003	1	2	2631	7	17135	1	Cluster-181.6819	1	Cluster-181.14125
GO:0052548	regulation of endopeptidase activity	biological_process	0.29003	1	2	2631	7	17135	1	Cluster-181.6819	1	Cluster-181.14125
GO:0036442	hydrogen-exporting ATPase activity	molecular_function	0.29106	1	4	2631	17	17135	2	Cluster-181.11486,Cluster-9631.0	2	Cluster-181.13167,Cluster-3103.0
GO:0046961	proton-transporting ATPase activity, rotational mechanism	molecular_function	0.29106	1	4	2631	17	17135	2	Cluster-9631.0,Cluster-181.11486	2	Cluster-3103.0,Cluster-181.13167
GO:0033014	tetrapyrrole biosynthetic process	biological_process	0.29277	1	22	2631	120	17135	10	Cluster-9816.0,Cluster-181.8839,Cluster-181.10724,Cluster-181.13805,Cluster-181.17439,Cluster-181.9613,Cluster-4782.0,Cluster-181.15399,Cluster-181.9469,Cluster-181.1532	12	Cluster-181.3649,Cluster-181.2436,Cluster-181.11739,Cluster-181.2216,Cluster-181.12976,Cluster-181.6595,Cluster-181.10499,Cluster-181.12569,Cluster-181.11743,Cluster-181.1704,Cluster-4319.0,Cluster-181.17131
GO:0018759	methenyltetrahydromethanopterin cyclohydrolase activity	molecular_function	0.29443	1	1	2631	2	17135	1	Cluster-181.18640	0
GO:0019211	phosphatase activator activity	molecular_function	0.29468	1	1	2631	2	17135	0		1	Cluster-181.22562
GO:0040012	regulation of locomotion	biological_process	0.29484	1	2	2631	7	17135	2	Cluster-2625.0,Cluster-8979.0	0
GO:0033013	tetrapyrrole metabolic process	biological_process	0.29514	1	27	2631	150	17135	12	Cluster-181.18314,Cluster-4782.0,Cluster-181.9613,Cluster-181.13805,Cluster-181.17439,Cluster-181.10724,Cluster-9816.0,Cluster-181.8839,Cluster-181.1532,Cluster-181.15399,Cluster-181.9469,Cluster-2526.0	15	Cluster-181.6595,Cluster-181.12976,Cluster-181.2216,Cluster-181.11739,Cluster-181.2436,Cluster-181.18520,Cluster-181.3649,Cluster-181.17131,Cluster-4319.0,Cluster-181.1704,Cluster-181.11743,Cluster-181.18104,Cluster-181.12569,Cluster-181.22117,Cluster-181.10499
GO:0042555	MCM complex	cellular_component	0.29573	1	1	2631	2	17135	1	Cluster-181.18678	0
GO:0008443	phosphofructokinase activity	molecular_function	0.29647	1	6	2631	28	17135	3	Cluster-181.8050,Cluster-6247.0,Cluster-181.9397	3	Cluster-181.21647,Cluster-181.2740,Cluster-181.3223
GO:0019200	carbohydrate kinase activity	molecular_function	0.29647	1	6	2631	28	17135	3	Cluster-6247.0,Cluster-181.9397,Cluster-181.8050	3	Cluster-181.21647,Cluster-181.2740,Cluster-181.3223
GO:0019321	pentose metabolic process	biological_process	0.29765	1	2	2631	7	17135	0		2	Cluster-181.5557,Cluster-181.4155
GO:0019566	arabinose metabolic process	biological_process	0.29765	1	2	2631	7	17135	0		2	Cluster-181.5557,Cluster-181.4155
GO:0046373	L-arabinose metabolic process	biological_process	0.29765	1	2	2631	7	17135	0		2	Cluster-181.4155,Cluster-181.5557
GO:0009307	DNA restriction-modification system	biological_process	0.29793	1	6	2631	29	17135	3	Cluster-181.18672,Cluster-181.11556,Cluster-181.14555	3	Cluster-181.2944,Cluster-10084.0,Cluster-7583.0
GO:0044355	clearance of foreign intracellular DNA	biological_process	0.29793	1	6	2631	29	17135	3	Cluster-181.14555,Cluster-181.11556,Cluster-181.18672	3	Cluster-7583.0,Cluster-10084.0,Cluster-181.2944
GO:0009279	cell outer membrane	cellular_component	0.29975	1	3	2631	13	17135	1	Cluster-4440.0	2	Cluster-181.2196,Cluster-7386.0
GO:0016655	oxidoreductase activity, acting on NAD(P)H, quinone or similar compound as acceptor	molecular_function	0.30017	1	12	2631	67	17135	5	Cluster-1413.0,Cluster-4578.0,Cluster-181.16821,Cluster-2204.0,Cluster-8260.0	7	Cluster-181.23196,Cluster-181.15328,Cluster-181.7028,Cluster-181.3716,Cluster-181.6597,Cluster-181.5426,Cluster-181.23517
GO:0000160	phosphorelay signal transduction system	biological_process	0.3003	1	15	2631	79	17135	8	Cluster-10813.0,Cluster-181.9598,Cluster-181.3765,Cluster-181.3664,Cluster-181.10104,Cluster-181.2676,Cluster-181.12136,Cluster-3679.0	7	Cluster-2600.0,Cluster-6436.0,Cluster-7980.0,Cluster-8458.0,Cluster-181.2690,Cluster-181.1401,Cluster-2313.0
GO:0016161	beta-amylase activity	molecular_function	0.30123	1	3	2631	11	17135	3	Cluster-181.9450,Cluster-181.5165,Cluster-181.13031	0
GO:0045934	negative regulation of nucleobase-containing compound metabolic process	biological_process	0.30155	1	7	2631	34	17135	5	Cluster-181.13860,Cluster-181.7730,Cluster-181.17344,Cluster-181.7745,Cluster-181.19830	2	Cluster-10092.0,Cluster-181.18650
GO:0008318	protein prenyltransferase activity	molecular_function	0.30177	1	3	2631	12	17135	2	Cluster-181.5754,Cluster-7831.0	1	Cluster-181.11275
GO:0060255	regulation of macromolecule metabolic process	biological_process	0.30178	1	298	2631	1820	17135	139	Cluster-181.15170,Cluster-181.16795,Cluster-8070.0,Cluster-181.15399,Cluster-181.10304,Cluster-181.11112,Cluster-181.4576,Cluster-181.16821,Cluster-181.17782,Cluster-181.16684,Cluster-181.10002,Cluster-5940.0,Cluster-181.13341,Cluster-181.19609,Cluster-9506.0,Cluster-9001.0,Cluster-181.10867,Cluster-181.8790,Cluster-181.12952,Cluster-181.3474,Cluster-181.8649,Cluster-181.17895,Cluster-181.9526,Cl…	159	Cluster-181.14806,Cluster-9372.0,Cluster-181.14676,Cluster-181.1598,Cluster-2723.0,Cluster-181.10022,Cluster-1400.0,Cluster-3547.0,Cluster-2794.0,Cluster-93.0,Cluster-181.21670,Cluster-8254.0,Cluster-181.2764,Cluster-6812.0,Cluster-181.21243,Cluster-181.15809,Cluster-181.783,Cluster-1833.0,Cluster-181.23014,Cluster-181.4443,Cluster-181.1304,Cluster-181.16120,Cluster-181.21850,Cluster-181.19051,Cl…
GO:0006801	superoxide metabolic process	biological_process	0.30321	1	3	2631	13	17135	1	Cluster-181.4646	2	Cluster-181.10417,Cluster-181.8864
GO:0005758	mitochondrial intermembrane space	cellular_component	0.30345	1	2	2631	7	17135	2	Cluster-181.12889,Cluster-10008.0	0
GO:0016530	metallochaperone activity	molecular_function	0.30345	1	2	2631	7	17135	2	Cluster-181.12889,Cluster-10008.0	0
GO:0016531	copper chaperone activity	molecular_function	0.30345	1	2	2631	7	17135	2	Cluster-181.12889,Cluster-10008.0	0
GO:0031970	organelle envelope lumen	cellular_component	0.30345	1	2	2631	7	17135	2	Cluster-10008.0,Cluster-181.12889	0
GO:0005743	mitochondrial inner membrane	cellular_component	0.30354	1	22	2631	128	17135	8	Cluster-181.8373,Cluster-2508.0,Cluster-3346.0,Cluster-181.12184,Cluster-181.17508,Cluster-181.2676,Cluster-181.12462,Cluster-181.22280	14	Cluster-181.18295,Cluster-181.15328,Cluster-181.12410,Cluster-181.13167,Cluster-181.22616,Cluster-181.19910,Cluster-181.23574,Cluster-8336.0,Cluster-181.18650,Cluster-181.1850,Cluster-181.21733,Cluster-181.5074,Cluster-181.849,Cluster-181.11007
GO:0009251	glucan catabolic process	biological_process	0.30368	1	2	2631	7	17135	1	Cluster-10952.0	1	Cluster-181.19443
GO:0030245	cellulose catabolic process	biological_process	0.30368	1	2	2631	7	17135	1	Cluster-10952.0	1	Cluster-181.19443
GO:0044247	cellular polysaccharide catabolic process	biological_process	0.30368	1	2	2631	7	17135	1	Cluster-10952.0	1	Cluster-181.19443
GO:0051275	beta-glucan catabolic process	biological_process	0.30368	1	2	2631	7	17135	1	Cluster-10952.0	1	Cluster-181.19443
GO:0005664	nuclear origin of replication recognition complex	cellular_component	0.30443	1	3	2631	12	17135	1	Cluster-8154.0	2	Cluster-181.16573,Cluster-181.18625
GO:0004161	dimethylallyltranstransferase activity	molecular_function	0.30604	1	3	2631	12	17135	2	Cluster-181.14653,Cluster-181.15649	1	Cluster-181.16082
GO:0004332	fructose-bisphosphate aldolase activity	molecular_function	0.3061	1	2	2631	7	17135	1	Cluster-181.14948	1	Cluster-181.10621
GO:0006808	regulation of nitrogen utilization	biological_process	0.30725	1	1	2631	2	17135	0		1	Cluster-181.11439
GO:0019740	nitrogen utilization	biological_process	0.30725	1	1	2631	2	17135	0		1	Cluster-181.11439
GO:0002200	somatic diversification of immune receptors	biological_process	0.30932	1	1	2631	2	17135	1	Cluster-181.2128	0
GO:0002562	somatic diversification of immune receptors via germline recombination within a single locus	biological_process	0.30932	1	1	2631	2	17135	1	Cluster-181.2128	0
GO:0016444	somatic cell DNA recombination	biological_process	0.30932	1	1	2631	2	17135	1	Cluster-181.2128	0
GO:0033151	V(D)J recombination	biological_process	0.30932	1	1	2631	2	17135	1	Cluster-181.2128	0
GO:0007155	cell adhesion	biological_process	0.30961	1	23	2631	134	17135	14	Cluster-1592.0,Cluster-181.10104,Cluster-181.334,Cluster-181.20088,Cluster-181.21803,Cluster-181.21220,Cluster-181.11379,Cluster-181.21102,Cluster-181.5958,Cluster-181.18342,Cluster-181.20500,Cluster-181.5355,Cluster-181.7607,Cluster-181.9696	9	Cluster-181.1314,Cluster-181.9956,Cluster-4587.0,Cluster-181.15252,Cluster-3247.0,Cluster-181.14770,Cluster-181.20296,Cluster-181.4948,Cluster-181.1229
GO:0019954	asexual reproduction	biological_process	0.30997	1	13	2631	70	17135	7	Cluster-181.9638,Cluster-181.13274,Cluster-181.10758,Cluster-181.14369,Cluster-181.17407,Cluster-181.10139,Cluster-181.15471	6	Cluster-181.2905,Cluster-10092.0,Cluster-181.23432,Cluster-181.21850,Cluster-181.22599,Cluster-181.102
GO:0044406	adhesion of symbiont to host	biological_process	0.31027	1	3	2631	13	17135	3	Cluster-181.21803,Cluster-181.15181,Cluster-181.14555	0
GO:0015144	carbohydrate transmembrane transporter activity	molecular_function	0.31061	1	8	2631	39	17135	2	Cluster-181.10104,Cluster-9155.0	6	Cluster-181.2143,Cluster-181.9343,Cluster-181.14590,Cluster-181.1749,Cluster-181.21599,Cluster-181.22124
GO:1901476	carbohydrate transporter activity	molecular_function	0.31061	1	8	2631	39	17135	2	Cluster-181.10104,Cluster-9155.0	6	Cluster-181.9343,Cluster-181.14590,Cluster-181.2143,Cluster-181.1749,Cluster-181.21599,Cluster-181.22124
GO:0015321	sodium-dependent phosphate transmembrane transporter activity	molecular_function	0.31118	1	1	2631	2	17135	1	Cluster-181.18062	0
GO:0044341	sodium-dependent phosphate transport	biological_process	0.31118	1	1	2631	2	17135	1	Cluster-181.18062	0
GO:0033905	xylan endo-1,3-beta-xylosidase activity	molecular_function	0.31176	1	1	2631	2	17135	1	Cluster-181.18621	0
GO:0097599	xylanase activity	molecular_function	0.31176	1	1	2631	2	17135	1	Cluster-181.18621	0
GO:0005136	interleukin-4 receptor binding	molecular_function	0.31244	1	1	2631	2	17135	1	Cluster-181.12768	0
GO:0016516	interleukin-4 receptor complex	cellular_component	0.31244	1	1	2631	2	17135	1	Cluster-181.12768	0
GO:0019229	regulation of vasoconstriction	biological_process	0.31254	1	2	2631	7	17135	0		2	Cluster-181.5074,Cluster-181.1257
GO:0042310	vasoconstriction	biological_process	0.31254	1	2	2631	7	17135	0		2	Cluster-181.5074,Cluster-181.1257
GO:0030243	cellulose metabolic process	biological_process	0.31284	1	7	2631	38	17135	5	Cluster-2320.0,Cluster-181.8475,Cluster-181.22922,Cluster-181.22921,Cluster-10952.0	2	Cluster-181.7986,Cluster-181.19443
GO:0001671	ATPase activator activity	molecular_function	0.3132	1	1	2631	2	17135	0		1	Cluster-690.0
GO:0006766	vitamin metabolic process	biological_process	0.3132	1	40	2631	230	17135	20	Cluster-3729.0,Cluster-181.10312,Cluster-181.702,Cluster-9498.0,Cluster-181.17439,Cluster-181.9613,Cluster-2246.0,Cluster-181.11545,Cluster-181.1532,Cluster-181.5213,Cluster-181.10724,Cluster-181.18640,Cluster-181.15284,Cluster-2724.0,Cluster-181.5929,Cluster-10220.0,Cluster-1677.0,Cluster-181.15399,Cluster-181.17173,Cluster-181.10707	20	Cluster-181.1682,Cluster-181.3649,Cluster-181.12976,Cluster-181.11739,Cluster-181.8804,Cluster-181.10499,Cluster-181.11743,Cluster-181.2436,Cluster-181.2709,Cluster-181.23288,Cluster-181.13567,Cluster-181.2435,Cluster-181.2216,Cluster-181.21238,Cluster-181.18075,Cluster-181.19391,Cluster-181.22264,Cluster-181.23517,Cluster-5631.0,Cluster-181.19777
GO:0006767	water-soluble vitamin metabolic process	biological_process	0.3132	1	40	2631	230	17135	20	Cluster-9498.0,Cluster-181.17439,Cluster-181.9613,Cluster-2246.0,Cluster-3729.0,Cluster-181.702,Cluster-181.10312,Cluster-181.1532,Cluster-181.5213,Cluster-181.11545,Cluster-181.18640,Cluster-181.15284,Cluster-2724.0,Cluster-181.10724,Cluster-181.15399,Cluster-181.17173,Cluster-181.10707,Cluster-181.5929,Cluster-10220.0,Cluster-1677.0	20	Cluster-181.12976,Cluster-181.11739,Cluster-181.1682,Cluster-181.3649,Cluster-181.11743,Cluster-181.8804,Cluster-181.10499,Cluster-181.2435,Cluster-181.2216,Cluster-181.2436,Cluster-181.2709,Cluster-181.23288,Cluster-181.13567,Cluster-181.22264,Cluster-5631.0,Cluster-181.23517,Cluster-181.19777,Cluster-181.21238,Cluster-181.18075,Cluster-181.19391
GO:0008440	inositol-1,4,5-trisphosphate 3-kinase activity	molecular_function	0.31365	1	1	2631	2	17135	1	Cluster-181.20187	0
GO:0040029	regulation of gene expression, epigenetic	biological_process	0.31406	1	4	2631	18	17135	2	Cluster-181.2695,Cluster-181.19474	2	Cluster-4800.0,Cluster-10092.0
GO:0008061	chitin binding	molecular_function	0.3146	1	3	2631	14	17135	1	Cluster-181.9715	2	Cluster-181.1767,Cluster-181.11705
GO:0006545	glycine biosynthetic process	biological_process	0.31482	1	1	2631	2	17135	1	Cluster-181.11545	0
GO:0008880	glucuronate isomerase activity	molecular_function	0.31503	1	1	2631	2	17135	1	Cluster-10447.0	0
GO:0006732	coenzyme metabolic process	biological_process	0.3161	1	70	2631	410	17135	31	Cluster-181.14948,Cluster-181.6422,Cluster-181.20033,Cluster-181.5929,Cluster-181.7461,Cluster-2204.0,Cluster-181.12889,Cluster-181.16885,Cluster-181.7261,Cluster-181.18640,Cluster-181.20598,Cluster-181.4268,Cluster-181.4828,Cluster-181.10312,Cluster-181.6751,Cluster-3316.0,Cluster-181.10854,Cluster-4635.0,Cluster-8260.0,Cluster-11540.0,Cluster-4578.0,Cluster-181.17173,Cluster-181.11545,Cluster-1…	39	Cluster-181.15328,Cluster-181.18075,Cluster-181.23036,Cluster-181.688,Cluster-181.21238,Cluster-181.23517,Cluster-181.22264,Cluster-181.17157,Cluster-181.23196,Cluster-9719.0,Cluster-181.7028,Cluster-4800.0,Cluster-181.13811,Cluster-181.12569,Cluster-181.2164,Cluster-181.5426,Cluster-9982.0,Cluster-181.3223,Cluster-181.11739,Cluster-181.1314,Cluster-181.6597,Cluster-181.19847,Cluster-181.8108,Clu…
GO:0004109	coproporphyrinogen oxidase activity	molecular_function	0.31716	1	1	2631	2	17135	0		1	Cluster-181.6595
GO:0004013	adenosylhomocysteinase activity	molecular_function	0.31722	1	1	2631	2	17135	1	Cluster-181.9469	0
GO:0016801	hydrolase activity, acting on ether bonds	molecular_function	0.31722	1	1	2631	2	17135	1	Cluster-181.9469	0
GO:0016802	trialkylsulfonium hydrolase activity	molecular_function	0.31722	1	1	2631	2	17135	1	Cluster-181.9469	0
GO:0051499	D-aminoacyl-tRNA deacylase activity	molecular_function	0.31743	1	1	2631	2	17135	0		1	Cluster-181.8578
GO:0007167	enzyme linked receptor protein signaling pathway	biological_process	0.31753	1	3	2631	13	17135	2	Cluster-181.9645,Cluster-11357.0	1	Cluster-181.4585
GO:0015716	organic phosphonate transport	biological_process	0.31764	1	1	2631	3	17135	0		1	Cluster-181.11816
GO:0009200	deoxyribonucleoside triphosphate metabolic process	biological_process	0.31775	1	1	2631	2	17135	0		1	Cluster-181.22062
GO:0009211	pyrimidine deoxyribonucleoside triphosphate metabolic process	biological_process	0.31775	1	1	2631	2	17135	0		1	Cluster-181.22062
GO:0046080	dUTP metabolic process	biological_process	0.31775	1	1	2631	2	17135	0		1	Cluster-181.22062
GO:0042173	regulation of sporulation resulting in formation of a cellular spore	biological_process	0.31809	1	1	2631	2	17135	0		1	Cluster-181.1254
GO:0043937	regulation of sporulation	biological_process	0.31809	1	1	2631	2	17135	0		1	Cluster-181.1254
GO:0043938	positive regulation of sporulation	biological_process	0.31809	1	1	2631	2	17135	0		1	Cluster-181.1254
GO:0045597	positive regulation of cell differentiation	biological_process	0.31809	1	1	2631	2	17135	0		1	Cluster-181.1254
GO:0045881	positive regulation of sporulation resulting in formation of a cellular spore	biological_process	0.31809	1	1	2631	2	17135	0		1	Cluster-181.1254
GO:0008685	2-C-methyl-D-erythritol 2,4-cyclodiphosphate synthase activity	molecular_function	0.31831	1	1	2631	2	17135	0		1	Cluster-181.19235
GO:0009072	aromatic amino acid family metabolic process	biological_process	0.31917	1	31	2631	173	17135	14	Cluster-181.12949,Cluster-181.13157,Cluster-181.17686,Cluster-181.3226,Cluster-181.12605,Cluster-10556.0,Cluster-11443.0,Cluster-1690.0,Cluster-4523.0,Cluster-181.9469,Cluster-181.4336,Cluster-6232.0,Cluster-181.16370,Cluster-181.18955	17	Cluster-181.2944,Cluster-181.11739,Cluster-181.2435,Cluster-264.0,Cluster-181.12976,Cluster-5326.0,Cluster-181.12008,Cluster-181.13567,Cluster-181.5734,Cluster-181.10621,Cluster-181.4454,Cluster-181.2754,Cluster-181.9582,Cluster-181.11743,Cluster-181.22402,Cluster-181.10499,Cluster-181.12569
GO:0016160	amylase activity	molecular_function	0.31918	1	4	2631	17	17135	4	Cluster-181.13031,Cluster-181.9450,Cluster-1976.0,Cluster-181.5165	0
GO:0008990	rRNA (guanine-N2-)-methyltransferase activity	molecular_function	0.31983	1	1	2631	2	17135	1	Cluster-181.15170	0
GO:0016435	rRNA (guanine) methyltransferase activity	molecular_function	0.31983	1	1	2631	2	17135	1	Cluster-181.15170	0
GO:0004113	2',3'-cyclic-nucleotide 3'-phosphodiesterase activity	molecular_function	0.31989	1	1	2631	2	17135	1	Cluster-1805.0	0
GO:0009881	photoreceptor activity	molecular_function	0.31991	1	1	2631	2	17135	0		1	Cluster-181.18931
GO:0009882	blue light photoreceptor activity	molecular_function	0.31991	1	1	2631	2	17135	0		1	Cluster-181.18931
GO:0007266	Rho protein signal transduction	biological_process	0.31995	1	1	2631	2	17135	0		1	Cluster-181.684
GO:0035023	regulation of Rho protein signal transduction	biological_process	0.31995	1	1	2631	2	17135	0		1	Cluster-181.684
GO:0004649	poly(ADP-ribose) glycohydrolase activity	molecular_function	0.31996	1	1	2631	2	17135	1	Cluster-181.4285	0
GO:0005868	cytoplasmic dynein complex	cellular_component	0.31996	1	1	2631	2	17135	0		1	Cluster-9356.0
GO:0004779	sulfate adenylyltransferase activity	molecular_function	0.31996	1	1	2631	2	17135	0		1	Cluster-181.15732
GO:0004781	sulfate adenylyltransferase (ATP) activity	molecular_function	0.31996	1	1	2631	2	17135	0		1	Cluster-181.15732
GO:0010393	galacturonan metabolic process	biological_process	0.31996	1	1	2631	2	17135	1	Cluster-181.12132	0
GO:0045488	pectin metabolic process	biological_process	0.31996	1	1	2631	2	17135	1	Cluster-181.12132	0
GO:0045490	pectin catabolic process	biological_process	0.31996	1	1	2631	2	17135	1	Cluster-181.12132	0
GO:0047487	oligogalacturonide lyase activity	molecular_function	0.31996	1	1	2631	2	17135	1	Cluster-181.12132	0
GO:0006527	arginine catabolic process	biological_process	0.31996	1	1	2631	2	17135	1	Cluster-181.14069	0
GO:0009065	glutamine family amino acid catabolic process	biological_process	0.31996	1	1	2631	2	17135	1	Cluster-181.14069	0
GO:0050290	sphingomyelin phosphodiesterase D activity	molecular_function	0.31996	1	1	2631	2	17135	0		1	Cluster-181.16016
GO:0019015	viral genome	cellular_component	0.31996	1	1	2631	2	17135	1	Cluster-181.16188	0
GO:0047869	dimethylpropiothetin dethiomethylase activity	molecular_function	0.31996	1	1	2631	2	17135	0		1	Cluster-181.663
GO:0019075	virus maturation	biological_process	0.31996	1	1	2631	2	17135	1	Cluster-4523.0	0
GO:0046797	viral procapsid maturation	biological_process	0.31996	1	1	2631	2	17135	1	Cluster-4523.0	0
GO:0008190	eukaryotic initiation factor 4E binding	molecular_function	0.31996	1	1	2631	2	17135	1	Cluster-181.14615	0
GO:0045947	negative regulation of translational initiation	biological_process	0.31996	1	1	2631	2	17135	1	Cluster-181.14615	0
GO:0097196	Shu complex	cellular_component	0.31996	1	1	2631	2	17135	0		1	Cluster-181.3351
GO:0015996	chlorophyll catabolic process	biological_process	0.32079	1	5	2631	23	17135	2	Cluster-181.18314,Cluster-2526.0	3	Cluster-181.18104,Cluster-181.18520,Cluster-181.22117
GO:0047746	chlorophyllase activity	molecular_function	0.32079	1	5	2631	23	17135	2	Cluster-181.18314,Cluster-2526.0	3	Cluster-181.22117,Cluster-181.18104,Cluster-181.18520
GO:0006783	heme biosynthetic process	biological_process	0.32167	1	11	2631	57	17135	4	Cluster-9816.0,Cluster-181.8839,Cluster-181.9469,Cluster-4782.0	7	Cluster-181.12569,Cluster-181.2436,Cluster-181.10499,Cluster-181.12976,Cluster-4319.0,Cluster-181.11743,Cluster-181.11739
GO:0006220	pyrimidine nucleotide metabolic process	biological_process	0.32223	1	7	2631	35	17135	4	Cluster-181.14733,Cluster-181.11545,Cluster-181.11806,Cluster-181.1535	3	Cluster-181.19153,Cluster-181.22062,Cluster-181.21158
GO:0007169	transmembrane receptor protein tyrosine kinase signaling pathway	biological_process	0.3233	1	1	2631	3	17135	0		1	Cluster-181.4585
GO:0015075	ion transmembrane transporter activity	molecular_function	0.32338	1	137	2631	835	17135	61	Cluster-10284.1,Cluster-181.18502,Cluster-181.1111,Cluster-181.13794,Cluster-5238.0,Cluster-181.8957,Cluster-7831.0,Cluster-2636.0,Cluster-181.15657,Cluster-2272.0,Cluster-181.18062,Cluster-181.21624,Cluster-181.18868,Cluster-181.935,Cluster-2680.0,Cluster-181.17439,Cluster-181.16183,Cluster-2590.0,Cluster-4066.0,Cluster-181.10937,Cluster-181.11746,Cluster-181.10511,Cluster-181.17910,Cluster-181.…	76	Cluster-181.22330,Cluster-181.4256,Cluster-181.1186,Cluster-181.22264,Cluster-181.19223,Cluster-181.20738,Cluster-181.8165,Cluster-181.20841,Cluster-181.1781,Cluster-181.7138,Cluster-181.1257,Cluster-4800.0,Cluster-181.412,Cluster-181.15599,Cluster-8696.0,Cluster-181.10056,Cluster-181.19530,Cluster-181.22418,Cluster-181.5784,Cluster-181.17071,Cluster-181.960,Cluster-181.13167,Cluster-181.805,Clus…
GO:0007276	gamete generation	biological_process	0.32385	1	9	2631	49	17135	6	Cluster-7197.0,Cluster-181.6960,Cluster-181.11748,Cluster-10879.0,Cluster-181.3779,Cluster-181.13841	3	Cluster-181.5197,Cluster-181.19026,Cluster-4335.0
GO:0019842	vitamin binding	molecular_function	0.32513	1	9	2631	45	17135	4	Cluster-181.11442,Cluster-181.11992,Cluster-181.12678,Cluster-2547.1	5	Cluster-181.9044,Cluster-181.14986,Cluster-181.22096,Cluster-181.21095,Cluster-181.19847
GO:0071944	cell periphery	cellular_component	0.32524	1	83	2631	505	17135	45	Cluster-181.11460,Cluster-181.10070,Cluster-181.18870,Cluster-7197.0,Cluster-181.18433,Cluster-181.10104,Cluster-6164.0,Cluster-181.12961,Cluster-181.10035,Cluster-181.4581,Cluster-181.10475,Cluster-181.20815,Cluster-181.18937,Cluster-1413.0,Cluster-8235.0,Cluster-10274.0,Cluster-181.12332,Cluster-181.63,Cluster-181.6960,Cluster-181.935,Cluster-181.18868,Cluster-181.7813,Cluster-11333.0,Cluster-1…	38	Cluster-181.1926,Cluster-181.15915,Cluster-181.19005,Cluster-181.19951,Cluster-181.17743,Cluster-181.1606,Cluster-8329.0,Cluster-181.21644,Cluster-8284.0,Cluster-181.2196,Cluster-7386.0,Cluster-181.15599,Cluster-181.11348,Cluster-181.16384,Cluster-181.10996,Cluster-4335.0,Cluster-181.22677,Cluster-8696.0,Cluster-3676.0,Cluster-181.10367,Cluster-181.20556,Cluster-6659.1,Cluster-181.4439,Cluster-18…
GO:0009755	hormone-mediated signaling pathway	biological_process	0.32561	1	3	2631	13	17135	2	Cluster-5940.0,Cluster-181.20492	1	Cluster-181.6908
GO:0032870	cellular response to hormone stimulus	biological_process	0.32561	1	3	2631	13	17135	2	Cluster-5940.0,Cluster-181.20492	1	Cluster-181.6908
GO:0008135	translation factor activity, RNA binding	molecular_function	0.32584	1	19	2631	104	17135	9	Cluster-7513.0,Cluster-181.2573,Cluster-181.18549,Cluster-181.20748,Cluster-181.21102,Cluster-181.10002,Cluster-181.20011,Cluster-181.17697,Cluster-181.11401	10	Cluster-181.299,Cluster-3589.0,Cluster-181.11536,Cluster-181.19154,Cluster-6812.0,Cluster-181.586,Cluster-181.16474,Cluster-181.9574,Cluster-181.1598,Cluster-181.752
GO:0098772	molecular function regulator	molecular_function	0.32699	1	62	2631	377	17135	36	Cluster-2829.0,Cluster-181.11484,Cluster-4782.0,Cluster-181.2008,Cluster-2997.0,Cluster-8940.0,Cluster-181.18966,Cluster-3535.0,Cluster-181.55,Cluster-181.12640,Cluster-181.3736,Cluster-181.1467,Cluster-181.935,Cluster-181.10942,Cluster-181.18012,Cluster-181.2826,Cluster-6164.0,Cluster-8415.0,Cluster-181.18878,Cluster-181.18191,Cluster-181.18937,Cluster-3367.0,Cluster-181.11414,Cluster-181.15929,…	26	Cluster-3676.0,Cluster-181.1350,Cluster-181.11117,Cluster-181.6827,Cluster-181.4978,Cluster-181.16120,Cluster-690.0,Cluster-181.14492,Cluster-181.4418,Cluster-181.5131,Cluster-181.17535,Cluster-181.21995,Cluster-181.21957,Cluster-181.19978,Cluster-181.7574,Cluster-181.10920,Cluster-111.0,Cluster-181.18979,Cluster-181.2282,Cluster-181.14806,Cluster-181.12559,Cluster-181.21599,Cluster-181.684,Clust…
GO:0016634	oxidoreductase activity, acting on the CH-CH group of donors, oxygen as acceptor	molecular_function	0.32783	1	2	2631	7	17135	0		2	Cluster-181.2164,Cluster-181.6595
GO:0016765	transferase activity, transferring alkyl or aryl (other than methyl) groups	molecular_function	0.32802	1	14	2631	75	17135	10	Cluster-11074.0,Cluster-181.12275,Cluster-181.15284,Cluster-181.5754,Cluster-181.20033,Cluster-181.12605,Cluster-181.14653,Cluster-181.15649,Cluster-181.17779,Cluster-7831.0	4	Cluster-181.8804,Cluster-181.16082,Cluster-181.11275,Cluster-181.1314
GO:0019866	organelle inner membrane	cellular_component	0.32827	1	22	2631	130	17135	8	Cluster-181.2676,Cluster-181.17508,Cluster-181.22280,Cluster-181.12462,Cluster-181.8373,Cluster-2508.0,Cluster-181.12184,Cluster-3346.0	14	Cluster-181.21733,Cluster-8336.0,Cluster-181.1850,Cluster-181.18650,Cluster-181.23574,Cluster-181.849,Cluster-181.11007,Cluster-181.5074,Cluster-181.15328,Cluster-181.18295,Cluster-181.22616,Cluster-181.19910,Cluster-181.13167,Cluster-181.12410
GO:0009394	2'-deoxyribonucleotide metabolic process	biological_process	0.32833	1	4	2631	18	17135	2	Cluster-181.1535,Cluster-181.11545	2	Cluster-181.19153,Cluster-181.22062
GO:0019692	deoxyribose phosphate metabolic process	biological_process	0.32833	1	4	2631	18	17135	2	Cluster-181.11545,Cluster-181.1535	2	Cluster-181.22062,Cluster-181.19153
GO:0009539	photosystem II reaction center	cellular_component	0.32855	1	11	2631	58	17135	6	Cluster-181.9645,Cluster-3053.0,Cluster-181.12332,Cluster-181.5213,Cluster-181.15946,Cluster-181.11464	5	Cluster-181.23601,Cluster-181.22330,Cluster-181.7931,Cluster-181.10621,Cluster-181.6787
GO:0046434	organophosphate catabolic process	biological_process	0.32931	1	10	2631	54	17135	4	Cluster-181.19111,Cluster-181.1875,Cluster-1805.0,Cluster-181.7551	6	Cluster-181.13567,Cluster-181.2435,Cluster-181.11816,Cluster-181.12976,Cluster-181.11743,Cluster-181.11739
GO:0006415	translational termination	biological_process	0.32971	1	4	2631	17	17135	2	Cluster-181.10002,Cluster-181.20011	2	Cluster-181.16474,Cluster-181.1598
GO:0006449	regulation of translational termination	biological_process	0.32971	1	4	2631	17	17135	2	Cluster-181.10002,Cluster-181.20011	2	Cluster-181.1598,Cluster-181.16474
GO:0017148	negative regulation of translation	biological_process	0.32997	1	2	2631	7	17135	2	Cluster-181.13699,Cluster-181.14615	0
GO:0034249	negative regulation of cellular amide metabolic process	biological_process	0.32997	1	2	2631	7	17135	2	Cluster-181.13699,Cluster-181.14615	0
GO:0098599	palmitoyl hydrolase activity	molecular_function	0.33094	1	2	2631	7	17135	1	Cluster-181.12843	1	Cluster-181.305
GO:0016717	oxidoreductase activity, acting on paired donors, with oxidation of a pair of donors resulting in the reduction of molecular oxygen to two molecules of water	molecular_function	0.33141	1	3	2631	12	17135	1	Cluster-181.12357	2	Cluster-181.20162,Cluster-181.10552
GO:0022892	substrate-specific transporter activity	molecular_function	0.33199	1	157	2631	960	17135	70	Cluster-181.19298,Cluster-2508.0,Cluster-7860.0,Cluster-181.11895,Cluster-181.12357,Cluster-181.5929,Cluster-181.3090,Cluster-181.6699,Cluster-10487.0,Cluster-181.20915,Cluster-4765.0,Cluster-181.7134,Cluster-10850.0,Cluster-181.1933,Cluster-181.9936,Cluster-181.10835,Cluster-9631.0,Cluster-181.5458,Cluster-181.12184,Cluster-181.9172,Cluster-181.20497,Cluster-181.21220,Cluster-181.20747,Cluster-1…	87	Cluster-14.0,Cluster-181.22482,Cluster-181.10996,Cluster-181.18994,Cluster-181.11352,Cluster-181.9343,Cluster-181.2143,Cluster-181.22540,Cluster-10056.0,Cluster-181.5944,Cluster-181.23614,Cluster-5211.0,Cluster-181.19951,Cluster-181.23239,Cluster-181.21238,Cluster-181.13390,Cluster-181.19147,Cluster-181.1749,Cluster-181.4408,Cluster-181.15279,Cluster-181.2757,Cluster-181.2588,Cluster-181.5183,Clu…
GO:0016892	endoribonuclease activity, producing 3'-phosphomonoesters	molecular_function	0.33209	1	4	2631	19	17135	2	Cluster-181.4988,Cluster-181.5126	2	Cluster-181.21670,Cluster-181.23149
GO:0006304	DNA modification	biological_process	0.33267	1	10	2631	54	17135	5	Cluster-181.18672,Cluster-181.19474,Cluster-181.2695,Cluster-181.14555,Cluster-181.11556	5	Cluster-4800.0,Cluster-7583.0,Cluster-181.2944,Cluster-10084.0,Cluster-181.4443
GO:0045087	innate immune response	biological_process	0.33665	1	3	2631	15	17135	0		3	Cluster-181.22794,Cluster-9088.0,Cluster-181.21715
GO:0007016	cytoskeletal anchoring at plasma membrane	biological_process	0.33701	1	2	2631	7	17135	1	Cluster-9498.0	1	Cluster-181.18096
GO:0080090	regulation of primary metabolic process	biological_process	0.33766	1	291	2631	1788	17135	136	Cluster-181.17608,Cluster-6871.0,Cluster-181.12719,Cluster-181.18951,Cluster-181.7730,Cluster-7513.0,Cluster-181.17407,Cluster-181.8822,Cluster-181.15847,Cluster-181.11983,Cluster-181.3779,Cluster-8199.0,Cluster-181.14615,Cluster-3053.0,Cluster-3735.0,Cluster-181.15903,Cluster-10424.0,Cluster-181.21220,Cluster-181.17697,Cluster-181.11937,Cluster-181.10577,Cluster-181.12266,Cluster-181.7016,Cluste…	155	Cluster-181.2239,Cluster-7597.0,Cluster-181.12124,Cluster-181.7986,Cluster-2313.0,Cluster-11170.0,Cluster-181.18249,Cluster-181.4823,Cluster-115.0,Cluster-3589.0,Cluster-181.3058,Cluster-181.20381,Cluster-181.1023,Cluster-181.14470,Cluster-181.15794,Cluster-181.16876,Cluster-181.22323,Cluster-181.20233,Cluster-181.586,Cluster-181.16022,Cluster-181.15901,Cluster-181.16985,Cluster-14.0,Cluster-8991…
GO:0016670	oxidoreductase activity, acting on a sulfur group of donors, oxygen as acceptor	molecular_function	0.33779	1	4	2631	20	17135	4	Cluster-181.7974,Cluster-181.14783,Cluster-181.11401,Cluster-6247.0	0
GO:0072528	pyrimidine-containing compound biosynthetic process	biological_process	0.33866	1	13	2631	70	17135	6	Cluster-181.11806,Cluster-181.15284,Cluster-181.10707,Cluster-181.14733,Cluster-181.1535,Cluster-181.11545	7	Cluster-5631.0,Cluster-181.12350,Cluster-181.21158,Cluster-181.19847,Cluster-181.19153,Cluster-181.8804,Cluster-181.23288
GO:0003954	NADH dehydrogenase activity	molecular_function	0.33887	1	9	2631	50	17135	3	Cluster-4578.0,Cluster-8260.0,Cluster-181.17497	6	Cluster-181.5426,Cluster-181.23517,Cluster-181.15328,Cluster-181.23196,Cluster-181.6597,Cluster-181.7028
GO:0005249	voltage-gated potassium channel activity	molecular_function	0.33927	1	5	2631	26	17135	4	Cluster-181.11746,Cluster-181.2576,Cluster-181.6676,Cluster-181.11895	1	Cluster-181.19951
GO:0008076	voltage-gated potassium channel complex	cellular_component	0.33927	1	5	2631	26	17135	4	Cluster-181.11895,Cluster-181.6676,Cluster-181.2576,Cluster-181.11746	1	Cluster-181.19951
GO:0034705	potassium channel complex	cellular_component	0.33927	1	5	2631	26	17135	4	Cluster-181.6676,Cluster-181.2576,Cluster-181.11746,Cluster-181.11895	1	Cluster-181.19951
GO:0002115	store-operated calcium entry	biological_process	0.34026	1	2	2631	9	17135	0		2	Cluster-181.7138,Cluster-181.20713
GO:0051924	regulation of calcium ion transport	biological_process	0.34026	1	2	2631	9	17135	0		2	Cluster-181.20713,Cluster-181.7138
GO:2001256	regulation of store-operated calcium entry	biological_process	0.34026	1	2	2631	9	17135	0		2	Cluster-181.7138,Cluster-181.20713
GO:0009636	response to toxic substance	biological_process	0.34026	1	5	2631	26	17135	1	Cluster-181.3176	4	Cluster-181.7138,Cluster-181.21817,Cluster-181.5947,Cluster-181.1257
GO:0005521	lamin binding	molecular_function	0.34142	1	1	2631	3	17135	1	Cluster-4574.0	0
GO:0015267	channel activity	molecular_function	0.34171	1	38	2631	222	17135	21	Cluster-181.20747,Cluster-181.1111,Cluster-181.1933,Cluster-181.7091,Cluster-181.6676,Cluster-10850.0,Cluster-181.8957,Cluster-7831.0,Cluster-181.21624,Cluster-11389.0,Cluster-181.2576,Cluster-181.18868,Cluster-181.932,Cluster-2680.0,Cluster-181.19463,Cluster-181.14085,Cluster-181.9172,Cluster-4066.0,Cluster-181.11895,Cluster-7236.0,Cluster-181.11746	17	Cluster-181.22330,Cluster-181.22264,Cluster-181.805,Cluster-181.19951,Cluster-181.17015,Cluster-181.21238,Cluster-181.4408,Cluster-181.2757,Cluster-6889.0,Cluster-181.21723,Cluster-181.1018,Cluster-181.22482,Cluster-8696.0,Cluster-181.18663,Cluster-181.16120,Cluster-8336.0,Cluster-181.18650
GO:0022803	passive transmembrane transporter activity	molecular_function	0.34171	1	38	2631	222	17135	21	Cluster-7831.0,Cluster-181.1933,Cluster-181.7091,Cluster-10850.0,Cluster-181.6676,Cluster-181.8957,Cluster-181.20747,Cluster-181.1111,Cluster-181.11895,Cluster-7236.0,Cluster-181.11746,Cluster-181.14085,Cluster-181.9172,Cluster-4066.0,Cluster-181.18868,Cluster-181.932,Cluster-181.19463,Cluster-2680.0,Cluster-181.21624,Cluster-11389.0,Cluster-181.2576	17	Cluster-181.4408,Cluster-181.2757,Cluster-181.19951,Cluster-181.21238,Cluster-181.17015,Cluster-181.22330,Cluster-181.22264,Cluster-181.805,Cluster-181.16120,Cluster-8336.0,Cluster-181.18650,Cluster-181.18663,Cluster-181.22482,Cluster-8696.0,Cluster-6889.0,Cluster-181.1018,Cluster-181.21723
GO:0003989	acetyl-CoA carboxylase activity	molecular_function	0.34293	1	3	2631	13	17135	2	Cluster-181.20844,Cluster-181.6397	1	Cluster-181.5914
GO:0009317	acetyl-CoA carboxylase complex	cellular_component	0.34293	1	3	2631	13	17135	2	Cluster-181.6397,Cluster-181.20844	1	Cluster-181.5914
GO:0016421	CoA carboxylase activity	molecular_function	0.34293	1	3	2631	13	17135	2	Cluster-181.6397,Cluster-181.20844	1	Cluster-181.5914
GO:0016885	ligase activity, forming carbon-carbon bonds	molecular_function	0.34293	1	3	2631	13	17135	2	Cluster-181.20844,Cluster-181.6397	1	Cluster-181.5914
GO:0044462	external encapsulating structure part	cellular_component	0.34305	1	4	2631	19	17135	2	Cluster-181.20282,Cluster-4440.0	2	Cluster-7386.0,Cluster-181.2196
GO:0004930	G-protein coupled receptor activity	molecular_function	0.34543	1	12	2631	67	17135	5	Cluster-181.10876,Cluster-181.10908,Cluster-181.20593,Cluster-5244.0,Cluster-181.12184	7	Cluster-181.4657,Cluster-181.1257,Cluster-181.16117,Cluster-255.0,Cluster-94.0,Cluster-181.2998,Cluster-1675.0
GO:0046649	lymphocyte activation	biological_process	0.34565	1	2	2631	10	17135	1	Cluster-9116.0	1	Cluster-181.18573
GO:0003950	NAD+ ADP-ribosyltransferase activity	molecular_function	0.34582	1	4	2631	18	17135	2	Cluster-181.11855,Cluster-181.11065	2	Cluster-181.19978,Cluster-6005.0
GO:0006672	ceramide metabolic process	biological_process	0.3471	1	2	2631	7	17135	0		2	Cluster-181.8108,Cluster-181.7722
GO:0003873	6-phosphofructo-2-kinase activity	molecular_function	0.3473	1	4	2631	18	17135	3	Cluster-181.8050,Cluster-6247.0,Cluster-181.9397	1	Cluster-181.21647
GO:0044421	extracellular region part	cellular_component	0.34741	1	28	2631	160	17135	10	Cluster-181.14085,Cluster-181.16516,Cluster-3367.0,Cluster-181.15379,Cluster-7083.0,Cluster-181.5355,Cluster-181.9526,Cluster-181.7709,Cluster-181.18433,Cluster-4322.0	18	Cluster-1927.0,Cluster-181.23794,Cluster-181.22124,Cluster-5898.0,Cluster-181.22515,Cluster-1866.0,Cluster-10594.0,Cluster-181.6827,Cluster-181.17106,Cluster-10092.0,Cluster-181.17535,Cluster-181.14492,Cluster-181.7488,Cluster-181.21949,Cluster-181.9956,Cluster-181.17967,Cluster-7636.0,Cluster-9.0
GO:0016503	pheromone receptor activity	molecular_function	0.34817	1	2	2631	7	17135	1	Cluster-5244.0	1	Cluster-181.16117
GO:0000118	histone deacetylase complex	cellular_component	0.34822	1	1	2631	3	17135	0		1	Cluster-10092.0
GO:0004407	histone deacetylase activity	molecular_function	0.34822	1	1	2631	3	17135	0		1	Cluster-10092.0
GO:0006342	chromatin silencing	biological_process	0.34822	1	1	2631	3	17135	0		1	Cluster-10092.0
GO:0006476	protein deacetylation	biological_process	0.34822	1	1	2631	3	17135	0		1	Cluster-10092.0
GO:0017136	NAD-dependent histone deacetylase activity	molecular_function	0.34822	1	1	2631	3	17135	0		1	Cluster-10092.0
GO:0033558	protein deacetylase activity	molecular_function	0.34822	1	1	2631	3	17135	0		1	Cluster-10092.0
GO:0034979	NAD-dependent protein deacetylase activity	molecular_function	0.34822	1	1	2631	3	17135	0		1	Cluster-10092.0
GO:0035601	protein deacylation	biological_process	0.34822	1	1	2631	3	17135	0		1	Cluster-10092.0
GO:0045814	negative regulation of gene expression, epigenetic	biological_process	0.34822	1	1	2631	3	17135	0		1	Cluster-10092.0
GO:0098732	macromolecule deacylation	biological_process	0.34822	1	1	2631	3	17135	0		1	Cluster-10092.0
GO:0043650	dicarboxylic acid biosynthetic process	biological_process	0.34831	1	7	2631	36	17135	5	Cluster-181.702,Cluster-181.11545,Cluster-181.15284,Cluster-181.17173,Cluster-181.18640	2	Cluster-181.3762,Cluster-181.8804
GO:0019865	immunoglobulin binding	molecular_function	0.34865	1	1	2631	3	17135	0		1	Cluster-181.22402
GO:0004888	transmembrane signaling receptor activity	molecular_function	0.34873	1	23	2631	135	17135	11	Cluster-181.10908,Cluster-11357.0,Cluster-181.10876,Cluster-4066.0,Cluster-181.9645,Cluster-181.22488,Cluster-181.20593,Cluster-181.13389,Cluster-181.3031,Cluster-181.12184,Cluster-5244.0	12	Cluster-181.4657,Cluster-181.1257,Cluster-181.2717,Cluster-1675.0,Cluster-181.21238,Cluster-181.16117,Cluster-181.21723,Cluster-181.22264,Cluster-94.0,Cluster-181.2998,Cluster-255.0,Cluster-6889.0
GO:0044281	small molecule metabolic process	biological_process	0.34896	1	315	2631	1942	17135	156	Cluster-181.22189,Cluster-10327.0,Cluster-181.20282,Cluster-181.11436,Cluster-181.17446,Cluster-9635.0,Cluster-181.12275,Cluster-9631.0,Cluster-181.10770,Cluster-181.9282,Cluster-181.9613,Cluster-11540.0,Cluster-4578.0,Cluster-181.14069,Cluster-181.13157,Cluster-181.6428,Cluster-181.1295,Cluster-181.15025,Cluster-181.12462,Cluster-2508.0,Cluster-2320.0,Cluster-181.12046,Cluster-8260.0,Cluster-206…	159	Cluster-181.22062,Cluster-181.941,Cluster-181.8794,Cluster-181.9582,Cluster-181.22317,Cluster-181.20571,Cluster-181.19153,Cluster-181.11998,Cluster-181.4948,Cluster-181.10552,Cluster-181.22402,Cluster-181.19617,Cluster-181.2363,Cluster-181.3649,Cluster-181.23614,Cluster-181.15732,Cluster-181.23366,Cluster-181.5944,Cluster-181.21238,Cluster-181.688,Cluster-181.18075,Cluster-181.15328,Cluster-181.1…
GO:0044391	ribosomal subunit	cellular_component	0.3497	1	3	2631	14	17135	0		3	Cluster-181.3914,Cluster-181.1197,Cluster-181.887
GO:0007218	neuropeptide signaling pathway	biological_process	0.35078	1	6	2631	30	17135	6	Cluster-181.19298,Cluster-181.9136,Cluster-6790.0,Cluster-181.9557,Cluster-181.11406,Cluster-181.12363	0
GO:0044434	chloroplast part	cellular_component	0.35237	1	2	2631	8	17135	0		2	Cluster-181.18586,Cluster-181.19326
GO:0044435	plastid part	cellular_component	0.35237	1	2	2631	8	17135	0		2	Cluster-181.19326,Cluster-181.18586
GO:0008146	sulfotransferase activity	molecular_function	0.35245	1	3	2631	13	17135	2	Cluster-10613.1,Cluster-181.15395	1	Cluster-181.224
GO:0018298	protein-chromophore linkage	biological_process	0.3528	1	2	2631	7	17135	1	Cluster-10813.0	1	Cluster-181.3439
GO:0030435	sporulation resulting in formation of a cellular spore	biological_process	0.35372	1	2	2631	7	17135	1	Cluster-181.10529	1	Cluster-181.1254
GO:0008137	NADH dehydrogenase (ubiquinone) activity	molecular_function	0.35405	1	8	2631	45	17135	2	Cluster-4578.0,Cluster-8260.0	6	Cluster-181.5426,Cluster-181.23517,Cluster-181.15328,Cluster-181.23196,Cluster-181.6597,Cluster-181.7028
GO:0050136	NADH dehydrogenase (quinone) activity	molecular_function	0.35405	1	8	2631	45	17135	2	Cluster-8260.0,Cluster-4578.0	6	Cluster-181.23517,Cluster-181.5426,Cluster-181.7028,Cluster-181.6597,Cluster-181.23196,Cluster-181.15328
GO:0004329	formate-tetrahydrofolate ligase activity	molecular_function	0.35444	1	2	2631	7	17135	1	Cluster-181.7461	1	Cluster-181.13811
GO:0015934	large ribosomal subunit	cellular_component	0.35512	1	2	2631	8	17135	0		2	Cluster-181.3914,Cluster-181.1197
GO:0006094	gluconeogenesis	biological_process	0.3556	1	15	2631	82	17135	8	Cluster-181.4268,Cluster-4635.0,Cluster-2204.0,Cluster-181.14468,Cluster-181.4828,Cluster-181.14948,Cluster-7743.0,Cluster-181.10189	7	Cluster-181.8108,Cluster-181.7537,Cluster-181.10621,Cluster-181.5688,Cluster-181.15919,Cluster-181.3223,Cluster-181.2740
GO:0019319	hexose biosynthetic process	biological_process	0.3556	1	15	2631	82	17135	8	Cluster-181.4828,Cluster-181.14468,Cluster-2204.0,Cluster-4635.0,Cluster-181.4268,Cluster-181.10189,Cluster-7743.0,Cluster-181.14948	7	Cluster-181.8108,Cluster-181.15919,Cluster-181.3223,Cluster-181.2740,Cluster-181.10621,Cluster-181.5688,Cluster-181.7537
GO:0046364	monosaccharide biosynthetic process	biological_process	0.3556	1	15	2631	82	17135	8	Cluster-181.14948,Cluster-7743.0,Cluster-181.10189,Cluster-181.4268,Cluster-4635.0,Cluster-2204.0,Cluster-181.14468,Cluster-181.4828	7	Cluster-181.7537,Cluster-181.5688,Cluster-181.10621,Cluster-181.3223,Cluster-181.2740,Cluster-181.15919,Cluster-181.8108
GO:0000103	sulfate assimilation	biological_process	0.35563	1	5	2631	23	17135	4	Cluster-181.8050,Cluster-181.19393,Cluster-181.8338,Cluster-181.9397	1	Cluster-181.19331
GO:0004020	adenylylsulfate kinase activity	molecular_function	0.35563	1	5	2631	23	17135	4	Cluster-181.19393,Cluster-181.8338,Cluster-181.9397,Cluster-181.8050	1	Cluster-181.19331
GO:0005674	transcription factor TFIIF complex	cellular_component	0.35637	1	1	2631	3	17135	1	Cluster-181.22842	0
GO:0004519	endonuclease activity	molecular_function	0.35679	1	35	2631	208	17135	21	Cluster-181.2576,Cluster-181.11556,Cluster-181.18672,Cluster-181.9291,Cluster-10538.0,Cluster-181.9162,Cluster-7594.0,Cluster-181.13864,Cluster-181.14555,Cluster-181.11547,Cluster-181.5888,Cluster-181.12946,Cluster-181.5126,Cluster-10947.0,Cluster-181.4576,Cluster-181.15395,Cluster-181.12888,Cluster-181.16710,Cluster-181.21031,Cluster-3738.0,Cluster-181.4988	14	Cluster-181.4176,Cluster-181.14823,Cluster-181.305,Cluster-181.14831,Cluster-7583.0,Cluster-181.269,Cluster-10025.0,Cluster-10084.0,Cluster-181.23149,Cluster-181.359,Cluster-181.10022,Cluster-181.2944,Cluster-6352.0,Cluster-181.21670
GO:0009427	bacterial-type flagellum basal body, distal rod, L ring	cellular_component	0.35708	1	1	2631	4	17135	1	Cluster-4858.0	0
GO:0000917	barrier septum assembly	biological_process	0.35847	1	11	2631	59	17135	6	Cluster-181.17407,Cluster-181.10139,Cluster-181.15471,Cluster-181.14369,Cluster-181.13274,Cluster-181.9638	5	Cluster-181.102,Cluster-181.22599,Cluster-181.21850,Cluster-10092.0,Cluster-181.2905
GO:0032506	cytokinetic process	biological_process	0.35847	1	11	2631	59	17135	6	Cluster-181.9638,Cluster-181.13274,Cluster-181.10139,Cluster-181.17407,Cluster-181.15471,Cluster-181.14369	5	Cluster-181.21850,Cluster-181.2905,Cluster-10092.0,Cluster-181.102,Cluster-181.22599
GO:0090529	cell septum assembly	biological_process	0.35847	1	11	2631	59	17135	6	Cluster-181.13274,Cluster-181.9638,Cluster-181.15471,Cluster-181.10139,Cluster-181.17407,Cluster-181.14369	5	Cluster-181.21850,Cluster-10092.0,Cluster-181.2905,Cluster-181.102,Cluster-181.22599
GO:1902410	mitotic cytokinetic process	biological_process	0.35847	1	11	2631	59	17135	6	Cluster-181.13274,Cluster-181.9638,Cluster-181.14369,Cluster-181.15471,Cluster-181.17407,Cluster-181.10139	5	Cluster-10092.0,Cluster-181.2905,Cluster-181.21850,Cluster-181.22599,Cluster-181.102
GO:0009512	cytochrome b6f complex	cellular_component	0.35876	1	6	2631	31	17135	2	Cluster-181.14506,Cluster-7194.0	4	Cluster-181.22809,Cluster-181.13265,Cluster-9954.0,Cluster-181.11348
GO:0010466	negative regulation of peptidase activity	biological_process	0.35881	1	1	2631	3	17135	0		1	Cluster-181.14125
GO:0010951	negative regulation of endopeptidase activity	biological_process	0.35881	1	1	2631	3	17135	0		1	Cluster-181.14125
GO:0042181	ketone biosynthetic process	biological_process	0.35887	1	10	2631	56	17135	3	Cluster-4578.0,Cluster-11084.0,Cluster-8260.0	7	Cluster-181.22185,Cluster-181.5426,Cluster-181.23517,Cluster-181.23196,Cluster-181.15328,Cluster-181.7028,Cluster-181.6597
GO:0019064	fusion of virus membrane with host plasma membrane	biological_process	0.36213	1	3	2631	15	17135	2	Cluster-181.15156,Cluster-181.19830	1	Cluster-11217.0
GO:0039663	membrane fusion involved in viral entry into host cell	biological_process	0.36213	1	3	2631	15	17135	2	Cluster-181.19830,Cluster-181.15156	1	Cluster-11217.0
GO:0044800	multi-organism membrane fusion	biological_process	0.36213	1	3	2631	15	17135	2	Cluster-181.19830,Cluster-181.15156	1	Cluster-11217.0
GO:0044803	multi-organism membrane organization	biological_process	0.36213	1	3	2631	15	17135	2	Cluster-181.15156,Cluster-181.19830	1	Cluster-11217.0
GO:0005576	extracellular region	cellular_component	0.3625	1	111	2631	682	17135	53	Cluster-181.10856,Cluster-181.20427,Cluster-3367.0,Cluster-181.3779,Cluster-181.15379,Cluster-8133.0,Cluster-181.18878,Cluster-181.16516,Cluster-10947.0,Cluster-181.7709,Cluster-4322.0,Cluster-10879.0,Cluster-181.19241,Cluster-181.11065,Cluster-181.5355,Cluster-181.10577,Cluster-181.8694,Cluster-181.17395,Cluster-7236.0,Cluster-181.3226,Cluster-181.21020,Cluster-181.12451,Cluster-181.23792,Cluste…	58	Cluster-181.20542,Cluster-10594.0,Cluster-1927.0,Cluster-181.1669,Cluster-181.5074,Cluster-2850.0,Cluster-181.1768,Cluster-8032.0,Cluster-5898.0,Cluster-181.23410,Cluster-181.9956,Cluster-3247.0,Cluster-181.7488,Cluster-5844.0,Cluster-181.21949,Cluster-1866.0,Cluster-181.22124,Cluster-181.1229,Cluster-181.557,Cluster-181.17967,Cluster-181.7574,Cluster-181.19978,Cluster-9.0,Cluster-181.17106,Clust…
GO:0006446	regulation of translational initiation	biological_process	0.36287	1	11	2631	61	17135	6	Cluster-181.20748,Cluster-181.21102,Cluster-181.18549,Cluster-181.17697,Cluster-181.14615,Cluster-181.11401	5	Cluster-3589.0,Cluster-181.299,Cluster-181.11536,Cluster-181.19154,Cluster-6812.0
GO:0019751	polyol metabolic process	biological_process	0.36293	1	6	2631	30	17135	1	Cluster-181.14948	5	Cluster-181.21502,Cluster-181.21647,Cluster-181.10621,Cluster-181.18931,Cluster-181.7537
GO:0051301	cell division	biological_process	0.36391	1	21	2631	118	17135	13	Cluster-181.9638,Cluster-181.6699,Cluster-181.10605,Cluster-181.14369,Cluster-181.15471,Cluster-181.17407,Cluster-181.15301,Cluster-181.18962,Cluster-181.13274,Cluster-181.12952,Cluster-9303.0,Cluster-181.10139,Cluster-181.13610	8	Cluster-10092.0,Cluster-181.684,Cluster-181.3810,Cluster-181.21850,Cluster-181.22599,Cluster-181.23239,Cluster-181.2905,Cluster-181.102
GO:0033925	mannosyl-glycoprotein endo-beta-N-acetylglucosaminidase activity	molecular_function	0.365	1	1	2631	3	17135	1	Cluster-181.6474	0
GO:0046556	alpha-L-arabinofuranosidase activity	molecular_function	0.36628	1	2	2631	8	17135	0		2	Cluster-181.4155,Cluster-181.5557
GO:0004659	prenyltransferase activity	molecular_function	0.36649	1	6	2631	30	17135	4	Cluster-181.5754,Cluster-181.14653,Cluster-7831.0,Cluster-181.15649	2	Cluster-181.16082,Cluster-181.11275
GO:0004612	phosphoenolpyruvate carboxykinase (ATP) activity	molecular_function	0.36756	1	1	2631	3	17135	1	Cluster-181.14468	0
GO:0006413	translational initiation	biological_process	0.36789	1	12	2631	67	17135	7	Cluster-181.18549,Cluster-181.17697,Cluster-181.13699,Cluster-181.14615,Cluster-181.11401,Cluster-181.20748,Cluster-181.21102	5	Cluster-6812.0,Cluster-3589.0,Cluster-181.299,Cluster-181.19154,Cluster-181.11536
GO:0046149	pigment catabolic process	biological_process	0.36882	1	5	2631	25	17135	2	Cluster-181.18314,Cluster-2526.0	3	Cluster-181.18520,Cluster-181.18104,Cluster-181.22117
GO:0005922	connexon complex	cellular_component	0.36937	1	1	2631	3	17135	1	Cluster-181.15531	0
GO:0019069	viral capsid assembly	biological_process	0.36994	1	5	2631	24	17135	3	Cluster-4523.0,Cluster-181.8933,Cluster-181.2816	2	Cluster-9966.0,Cluster-7451.0
GO:0008121	ubiquinol-cytochrome-c reductase activity	molecular_function	0.3726	1	5	2631	25	17135	3	Cluster-10284.1,Cluster-181.18502,Cluster-4765.0	2	Cluster-181.5944,Cluster-181.21733
GO:0016681	oxidoreductase activity, acting on diphenols and related substances as donors, cytochrome as acceptor	molecular_function	0.3726	1	5	2631	25	17135	3	Cluster-10284.1,Cluster-181.18502,Cluster-4765.0	2	Cluster-181.21733,Cluster-181.5944
GO:0016597	amino acid binding	molecular_function	0.37278	1	8	2631	40	17135	4	Cluster-7899.0,Cluster-181.14152,Cluster-3679.0,Cluster-181.7261	4	Cluster-181.11439,Cluster-181.9044,Cluster-181.2033,Cluster-181.12559
GO:0004061	arylformamidase activity	molecular_function	0.37296	1	1	2631	3	17135	1	Cluster-181.16370	0
GO:0005216	ion channel activity	molecular_function	0.37297	1	37	2631	219	17135	21	Cluster-7831.0,Cluster-181.8957,Cluster-181.6676,Cluster-10850.0,Cluster-181.1933,Cluster-181.7091,Cluster-181.1111,Cluster-181.20747,Cluster-7236.0,Cluster-181.11746,Cluster-181.11895,Cluster-181.9172,Cluster-4066.0,Cluster-181.14085,Cluster-2680.0,Cluster-181.19463,Cluster-181.18868,Cluster-181.932,Cluster-181.2576,Cluster-181.21624,Cluster-11389.0	16	Cluster-181.4408,Cluster-181.2757,Cluster-181.19951,Cluster-181.21238,Cluster-181.17015,Cluster-181.22264,Cluster-181.805,Cluster-181.22330,Cluster-181.18650,Cluster-181.16120,Cluster-181.18663,Cluster-8696.0,Cluster-181.22482,Cluster-181.21723,Cluster-181.1018,Cluster-6889.0
GO:0022838	substrate-specific channel activity	molecular_function	0.37297	1	37	2631	219	17135	21	Cluster-181.20747,Cluster-181.1111,Cluster-7831.0,Cluster-181.1933,Cluster-181.7091,Cluster-10850.0,Cluster-181.6676,Cluster-181.8957,Cluster-181.18868,Cluster-181.932,Cluster-2680.0,Cluster-181.19463,Cluster-181.21624,Cluster-11389.0,Cluster-181.2576,Cluster-181.11895,Cluster-7236.0,Cluster-181.11746,Cluster-181.14085,Cluster-181.9172,Cluster-4066.0	16	Cluster-181.19951,Cluster-181.17015,Cluster-181.21238,Cluster-181.22330,Cluster-181.22264,Cluster-181.805,Cluster-181.4408,Cluster-181.2757,Cluster-181.22482,Cluster-8696.0,Cluster-6889.0,Cluster-181.21723,Cluster-181.1018,Cluster-181.16120,Cluster-181.18650,Cluster-181.18663
GO:0022603	regulation of anatomical structure morphogenesis	biological_process	0.37458	1	3	2631	13	17135	1	Cluster-181.8839	2	Cluster-181.1254,Cluster-181.8165
GO:0044454	nuclear chromosome part	cellular_component	0.37649	1	17	2631	95	17135	9	Cluster-181.17645,Cluster-181.18937,Cluster-181.16710,Cluster-8415.0,Cluster-181.3474,Cluster-181.21116,Cluster-4388.0,Cluster-181.21220,Cluster-8154.0	8	Cluster-10025.0,Cluster-181.16573,Cluster-53.0,Cluster-181.19326,Cluster-10418.0,Cluster-181.18625,Cluster-181.14806,Cluster-181.20611
GO:0031323	regulation of cellular metabolic process	biological_process	0.37698	1	295	2631	1822	17135	136	Cluster-181.11983,Cluster-181.15847,Cluster-181.8822,Cluster-181.17407,Cluster-7513.0,Cluster-181.7730,Cluster-181.18951,Cluster-181.12719,Cluster-181.17608,Cluster-6871.0,Cluster-181.10577,Cluster-181.11937,Cluster-181.21220,Cluster-181.17697,Cluster-181.15903,Cluster-10424.0,Cluster-3735.0,Cluster-3053.0,Cluster-8199.0,Cluster-181.14615,Cluster-181.3779,Cluster-181.10667,Cluster-181.18634,Clust…	159	Cluster-181.18249,Cluster-11170.0,Cluster-2313.0,Cluster-181.7986,Cluster-181.12124,Cluster-181.2239,Cluster-7597.0,Cluster-181.16022,Cluster-181.20233,Cluster-181.586,Cluster-181.16876,Cluster-181.22323,Cluster-181.15794,Cluster-181.14470,Cluster-181.1023,Cluster-181.3058,Cluster-181.20381,Cluster-3589.0,Cluster-181.4823,Cluster-115.0,Cluster-14.0,Cluster-181.16985,Cluster-181.15901,Cluster-1075…
GO:0000123	histone acetyltransferase complex	cellular_component	0.37715	1	5	2631	25	17135	1	Cluster-181.16821	4	Cluster-181.15794,Cluster-181.16474,Cluster-181.18819,Cluster-181.20381
GO:0031248	protein acetyltransferase complex	cellular_component	0.37715	1	5	2631	25	17135	1	Cluster-181.16821	4	Cluster-181.16474,Cluster-181.18819,Cluster-181.20381,Cluster-181.15794
GO:1902493	acetyltransferase complex	cellular_component	0.37715	1	5	2631	25	17135	1	Cluster-181.16821	4	Cluster-181.18819,Cluster-181.20381,Cluster-181.16474,Cluster-181.15794
GO:0042578	phosphoric ester hydrolase activity	molecular_function	0.37818	1	44	2631	259	17135	26	Cluster-9635.0,Cluster-181.19393,Cluster-181.4828,Cluster-181.10813,Cluster-181.4268,Cluster-181.5213,Cluster-181.12131,Cluster-181.3226,Cluster-7743.0,Cluster-1805.0,Cluster-4635.0,Cluster-181.10854,Cluster-2246.0,Cluster-6232.0,Cluster-10220.0,Cluster-181.5929,Cluster-181.19111,Cluster-1677.0,Cluster-2204.0,Cluster-181.11806,Cluster-1690.0,Cluster-181.9397,Cluster-181.8050,Cluster-181.2812,Clus…	18	Cluster-14.0,Cluster-181.22402,Cluster-181.10621,Cluster-3567.0,Cluster-181.978,Cluster-27.0,Cluster-181.21238,Cluster-181.10492,Cluster-181.22264,Cluster-181.684,Cluster-181.9582,Cluster-181.6653,Cluster-181.21693,Cluster-115.0,Cluster-181.2709,Cluster-181.10396,Cluster-93.0,Cluster-181.16016
GO:0010383	cell wall polysaccharide metabolic process	biological_process	0.3785	1	1	2631	3	17135	0		1	Cluster-181.9782
GO:0010410	hemicellulose metabolic process	biological_process	0.3785	1	1	2631	3	17135	0		1	Cluster-181.9782
GO:0045491	xylan metabolic process	biological_process	0.3785	1	1	2631	3	17135	0		1	Cluster-181.9782
GO:0045493	xylan catabolic process	biological_process	0.3785	1	1	2631	3	17135	0		1	Cluster-181.9782
GO:0046559	alpha-glucuronidase activity	molecular_function	0.3785	1	1	2631	3	17135	0		1	Cluster-181.9782
GO:0006612	protein targeting to membrane	biological_process	0.37923	1	15	2631	84	17135	7	Cluster-181.2003,Cluster-181.18468,Cluster-181.9397,Cluster-181.6536,Cluster-181.8050,Cluster-4788.0,Cluster-8154.0	8	Cluster-93.0,Cluster-181.19331,Cluster-27.0,Cluster-181.23323,Cluster-115.0,Cluster-181.18295,Cluster-9982.0,Cluster-14.0
GO:0031300	intrinsic component of organelle membrane	cellular_component	0.38077	1	14	2631	81	17135	5	Cluster-181.11960,Cluster-181.17407,Cluster-181.2003,Cluster-181.18468,Cluster-181.9638	9	Cluster-181.10056,Cluster-9982.0,Cluster-181.20713,Cluster-181.20935,Cluster-181.22722,Cluster-181.849,Cluster-181.11007,Cluster-181.19910,Cluster-181.7138
GO:0031301	integral component of organelle membrane	cellular_component	0.38077	1	14	2631	81	17135	5	Cluster-181.2003,Cluster-181.18468,Cluster-181.9638,Cluster-181.17407,Cluster-181.11960	9	Cluster-181.19910,Cluster-181.7138,Cluster-181.22722,Cluster-181.20935,Cluster-181.11007,Cluster-181.849,Cluster-181.20713,Cluster-181.10056,Cluster-9982.0
GO:0016514	SWI/SNF complex	cellular_component	0.38256	1	1	2631	3	17135	0		1	Cluster-181.11428
GO:0034220	ion transmembrane transport	biological_process	0.38503	1	53	2631	320	17135	24	Cluster-181.10511,Cluster-181.17910,Cluster-181.21220,Cluster-181.5929,Cluster-181.11486,Cluster-8133.0,Cluster-181.10475,Cluster-181.12462,Cluster-181.6577,Cluster-181.6428,Cluster-181.15657,Cluster-181.7134,Cluster-181.5458,Cluster-9631.0,Cluster-181.11527,Cluster-181.12184,Cluster-181.10142,Cluster-181.935,Cluster-181.19298,Cluster-181.21248,Cluster-2508.0,Cluster-181.16183,Cluster-181.12357,C…	29	Cluster-181.13167,Cluster-181.13390,Cluster-181.1031,Cluster-181.19223,Cluster-181.23239,Cluster-181.22016,Cluster-181.5074,Cluster-93.0,Cluster-181.14198,Cluster-181.5183,Cluster-115.0,Cluster-181.1257,Cluster-6216.0,Cluster-2576.0,Cluster-181.19147,Cluster-181.14757,Cluster-181.20571,Cluster-181.412,Cluster-181.4176,Cluster-181.10996,Cluster-181.23548,Cluster-181.15599,Cluster-14.0,Cluster-181.…
GO:0019089	transmission of virus	biological_process	0.38561	1	2	2631	8	17135	1	Cluster-181.21102	1	Cluster-181.10449
GO:0044007	dissemination or transmission of symbiont from host	biological_process	0.38561	1	2	2631	8	17135	1	Cluster-181.21102	1	Cluster-181.10449
GO:0051821	dissemination or transmission of organism from other organism involved in symbiotic interaction	biological_process	0.38561	1	2	2631	8	17135	1	Cluster-181.21102	1	Cluster-181.10449
GO:0002694	regulation of leukocyte activation	biological_process	0.38586	1	1	2631	3	17135	0		1	Cluster-181.18573
GO:0050865	regulation of cell activation	biological_process	0.38586	1	1	2631	3	17135	0		1	Cluster-181.18573
GO:0051249	regulation of lymphocyte activation	biological_process	0.38586	1	1	2631	3	17135	0		1	Cluster-181.18573
GO:0031406	carboxylic acid binding	molecular_function	0.38595	1	8	2631	41	17135	4	Cluster-3679.0,Cluster-7899.0,Cluster-181.14152,Cluster-181.7261	4	Cluster-181.9044,Cluster-181.11439,Cluster-181.2033,Cluster-181.12559
GO:0043177	organic acid binding	molecular_function	0.38595	1	8	2631	41	17135	4	Cluster-181.7261,Cluster-3679.0,Cluster-7899.0,Cluster-181.14152	4	Cluster-181.12559,Cluster-181.2033,Cluster-181.9044,Cluster-181.11439
GO:0006777	Mo-molybdopterin cofactor biosynthetic process	biological_process	0.3863	1	5	2631	25	17135	2	Cluster-181.10854,Cluster-4472.0	3	Cluster-4749.1,Cluster-9719.0,Cluster-4800.0
GO:0019720	Mo-molybdopterin cofactor metabolic process	biological_process	0.3863	1	5	2631	25	17135	2	Cluster-181.10854,Cluster-4472.0	3	Cluster-4749.1,Cluster-9719.0,Cluster-4800.0
GO:0007268	synaptic transmission	biological_process	0.38696	1	9	2631	50	17135	3	Cluster-4066.0,Cluster-181.55,Cluster-181.8694	6	Cluster-181.21238,Cluster-181.6657,Cluster-181.21723,Cluster-181.22264,Cluster-181.4418,Cluster-6889.0
GO:0010035	response to inorganic substance	biological_process	0.38766	1	6	2631	33	17135	0		6	Cluster-181.1257,Cluster-181.21843,Cluster-181.21817,Cluster-181.7138,Cluster-181.23686,Cluster-181.453
GO:0042168	heme metabolic process	biological_process	0.38853	1	11	2631	61	17135	4	Cluster-181.8839,Cluster-9816.0,Cluster-4782.0,Cluster-181.9469	7	Cluster-181.10499,Cluster-181.12569,Cluster-181.2436,Cluster-181.11739,Cluster-181.11743,Cluster-181.12976,Cluster-4319.0
GO:0006011	UDP-glucose metabolic process	biological_process	0.38943	1	5	2631	29	17135	4	Cluster-2320.0,Cluster-181.8475,Cluster-181.22921,Cluster-181.22922	1	Cluster-181.7986
GO:0016759	cellulose synthase activity	molecular_function	0.38943	1	5	2631	29	17135	4	Cluster-181.22922,Cluster-181.22921,Cluster-181.8475,Cluster-2320.0	1	Cluster-181.7986
GO:0016760	cellulose synthase (UDP-forming) activity	molecular_function	0.38943	1	5	2631	29	17135	4	Cluster-181.8475,Cluster-2320.0,Cluster-181.22921,Cluster-181.22922	1	Cluster-181.7986
GO:0005518	collagen binding	molecular_function	0.38965	1	1	2631	3	17135	1	Cluster-181.17231	0
GO:0048609	multicellular organismal reproductive process	biological_process	0.39009	1	10	2631	58	17135	7	Cluster-181.3779,Cluster-181.13841,Cluster-10879.0,Cluster-181.11748,Cluster-181.6960,Cluster-7197.0,Cluster-181.9696	3	Cluster-4335.0,Cluster-181.19026,Cluster-181.5197
GO:0019784	NEDD8-specific protease activity	molecular_function	0.39056	1	1	2631	3	17135	0		1	Cluster-181.17212
GO:0039693	viral DNA genome replication	biological_process	0.39056	1	1	2631	3	17135	0		1	Cluster-181.17212
GO:0044034	multi-organism biosynthetic process	biological_process	0.39056	1	1	2631	3	17135	0		1	Cluster-181.17212
GO:0003682	chromatin binding	molecular_function	0.39145	1	10	2631	55	17135	7	Cluster-181.749,Cluster-181.18856,Cluster-181.18622,Cluster-181.15399,Cluster-181.5085,Cluster-181.12358,Cluster-181.3571	3	Cluster-11366.0,Cluster-181.17538,Cluster-181.499
GO:0004611	phosphoenolpyruvate carboxykinase activity	molecular_function	0.39217	1	3	2631	14	17135	2	Cluster-181.14468,Cluster-181.10189	1	Cluster-181.5688
GO:0008899	homoserine O-succinyltransferase activity	molecular_function	0.39253	1	1	2631	3	17135	1	Cluster-181.9613	0
GO:0009092	homoserine metabolic process	biological_process	0.39253	1	1	2631	3	17135	1	Cluster-181.9613	0
GO:0016750	O-succinyltransferase activity	molecular_function	0.39253	1	1	2631	3	17135	1	Cluster-181.9613	0
GO:0019279	L-methionine biosynthetic process from L-homoserine via cystathionine	biological_process	0.39253	1	1	2631	3	17135	1	Cluster-181.9613	0
GO:0019281	L-methionine biosynthetic process from homoserine via O-succinyl-L-homoserine and cystathionine	biological_process	0.39253	1	1	2631	3	17135	1	Cluster-181.9613	0
GO:0071265	L-methionine biosynthetic process	biological_process	0.39253	1	1	2631	3	17135	1	Cluster-181.9613	0
GO:0071266	'de novo' L-methionine biosynthetic process	biological_process	0.39253	1	1	2631	3	17135	1	Cluster-181.9613	0
GO:0052126	movement in host environment	biological_process	0.39357	1	6	2631	35	17135	4	Cluster-181.19830,Cluster-181.9172,Cluster-181.15156,Cluster-181.5681	2	Cluster-11217.0,Cluster-181.4823
GO:0052192	movement in environment of other organism involved in symbiotic interaction	biological_process	0.39357	1	6	2631	35	17135	4	Cluster-181.5681,Cluster-181.15156,Cluster-181.19830,Cluster-181.9172	2	Cluster-181.4823,Cluster-11217.0
GO:0072329	monocarboxylic acid catabolic process	biological_process	0.39543	1	2	2631	8	17135	1	Cluster-10447.0	1	Cluster-181.2164
GO:0006812	cation transport	biological_process	0.3959	1	142	2631	886	17135	62	Cluster-181.6577,Cluster-181.6428,Cluster-181.15025,Cluster-181.12462,Cluster-181.21220,Cluster-181.13787,Cluster-4578.0,Cluster-10008.0,Cluster-181.20497,Cluster-10005.0,Cluster-181.10835,Cluster-181.5071,Cluster-181.3844,Cluster-181.12184,Cluster-181.5458,Cluster-9631.0,Cluster-181.7134,Cluster-4765.0,Cluster-181.20915,Cluster-181.10475,Cluster-181.5929,Cluster-181.12889,Cluster-181.3090,Cluste…	80	Cluster-181.20571,Cluster-115.0,Cluster-181.13567,Cluster-7184.0,Cluster-181.8262,Cluster-181.21863,Cluster-181.5074,Cluster-181.17015,Cluster-181.1031,Cluster-181.3426,Cluster-8336.0,Cluster-7597.0,Cluster-181.23574,Cluster-181.21817,Cluster-181.8986,Cluster-181.5372,Cluster-1661.0,Cluster-181.18663,Cluster-181.6037,Cluster-181.20713,Cluster-181.1018,Cluster-181.19147,Cluster-181.23196,Cluster-1…
GO:0000323	lytic vacuole	cellular_component	0.39594	1	1	2631	3	17135	1	Cluster-181.596	0
GO:0005764	lysosome	cellular_component	0.39594	1	1	2631	3	17135	1	Cluster-181.596	0
GO:0003689	DNA clamp loader activity	molecular_function	0.39644	1	1	2631	3	17135	0		1	Cluster-1282.0
GO:0005663	DNA replication factor C complex	cellular_component	0.39644	1	1	2631	3	17135	0		1	Cluster-1282.0
GO:0033170	protein-DNA loading ATPase activity	molecular_function	0.39644	1	1	2631	3	17135	0		1	Cluster-1282.0
GO:0045893	positive regulation of transcription, DNA-templated	biological_process	0.39647	1	8	2631	44	17135	4	Cluster-181.16973,Cluster-181.3779,Cluster-181.18951,Cluster-181.2012	4	Cluster-181.15901,Cluster-27.0,Cluster-181.20162,Cluster-181.20233
GO:0045935	positive regulation of nucleobase-containing compound metabolic process	biological_process	0.39647	1	8	2631	44	17135	4	Cluster-181.18951,Cluster-181.2012,Cluster-181.16973,Cluster-181.3779	4	Cluster-181.20233,Cluster-27.0,Cluster-181.15901,Cluster-181.20162
GO:0051254	positive regulation of RNA metabolic process	biological_process	0.39647	1	8	2631	44	17135	4	Cluster-181.18951,Cluster-181.2012,Cluster-181.16973,Cluster-181.3779	4	Cluster-181.20233,Cluster-27.0,Cluster-181.15901,Cluster-181.20162
GO:1902680	positive regulation of RNA biosynthetic process	biological_process	0.39647	1	8	2631	44	17135	4	Cluster-181.2012,Cluster-181.18951,Cluster-181.3779,Cluster-181.16973	4	Cluster-181.20233,Cluster-181.20162,Cluster-27.0,Cluster-181.15901
GO:1903508	positive regulation of nucleic acid-templated transcription	biological_process	0.39647	1	8	2631	44	17135	4	Cluster-181.2012,Cluster-181.18951,Cluster-181.3779,Cluster-181.16973	4	Cluster-181.20233,Cluster-181.20162,Cluster-181.15901,Cluster-27.0
GO:0030089	phycobilisome	cellular_component	0.39778	1	2	2631	8	17135	0		2	Cluster-2493.0,Cluster-3676.0
GO:0044702	single organism reproductive process	biological_process	0.39822	1	11	2631	65	17135	7	Cluster-181.13841,Cluster-181.3779,Cluster-10879.0,Cluster-181.11748,Cluster-181.6960,Cluster-7197.0,Cluster-181.18866	4	Cluster-4335.0,Cluster-181.21644,Cluster-181.19026,Cluster-181.5197
GO:0008192	RNA guanylyltransferase activity	molecular_function	0.39837	1	3	2631	14	17135	1	Cluster-181.17779	2	Cluster-6659.1,Cluster-181.16774
GO:0070568	guanylyltransferase activity	molecular_function	0.39837	1	3	2631	14	17135	1	Cluster-181.17779	2	Cluster-181.16774,Cluster-6659.1
GO:0032504	multicellular organism reproduction	biological_process	0.39904	1	11	2631	66	17135	7	Cluster-10879.0,Cluster-181.6960,Cluster-181.11748,Cluster-181.3779,Cluster-181.13841,Cluster-181.9696,Cluster-7197.0	4	Cluster-4335.0,Cluster-181.5197,Cluster-181.21644,Cluster-181.19026
GO:0009678	hydrogen-translocating pyrophosphatase activity	molecular_function	0.39971	1	2	2631	9	17135	2	Cluster-181.10544,Cluster-181.13280	0
GO:0071310	cellular response to organic substance	biological_process	0.40001	1	4	2631	20	17135	2	Cluster-181.20492,Cluster-5940.0	2	Cluster-181.4585,Cluster-181.6908
GO:0004176	ATP-dependent peptidase activity	molecular_function	0.40112	1	2	2631	8	17135	0		2	Cluster-181.10492,Cluster-181.6221
GO:0006510	obsolete ATP-dependent proteolysis	biological_process	0.40112	1	2	2631	8	17135	0		2	Cluster-181.10492,Cluster-181.6221
GO:0006898	receptor-mediated endocytosis	biological_process	0.40113	1	1	2631	3	17135	0		1	Cluster-7753.0
GO:0002684	positive regulation of immune system process	biological_process	0.40113	1	3	2631	15	17135	2	Cluster-3312.0,Cluster-181.3226	1	Cluster-181.5539
GO:0050778	positive regulation of immune response	biological_process	0.40113	1	3	2631	15	17135	2	Cluster-3312.0,Cluster-181.3226	1	Cluster-181.5539
GO:0009968	negative regulation of signal transduction	biological_process	0.40162	1	1	2631	3	17135	0		1	Cluster-181.4585
GO:0010648	negative regulation of cell communication	biological_process	0.40162	1	1	2631	3	17135	0		1	Cluster-181.4585
GO:0023057	negative regulation of signaling	biological_process	0.40162	1	1	2631	3	17135	0		1	Cluster-181.4585
GO:0022884	macromolecule transmembrane transporter activity	molecular_function	0.4026	1	3	2631	15	17135	0		3	Cluster-181.22124,Cluster-181.19326,Cluster-181.18586
GO:0016749	N-succinyltransferase activity	molecular_function	0.40279	1	1	2631	3	17135	1	Cluster-181.8839	0
GO:0000096	sulfur amino acid metabolic process	biological_process	0.40292	1	6	2631	31	17135	5	Cluster-181.20033,Cluster-181.9469,Cluster-181.16885,Cluster-181.12275,Cluster-181.9613	1	Cluster-181.1314
GO:0044767	single-organism developmental process	biological_process	0.40304	1	51	2631	319	17135	26	Cluster-181.4180,Cluster-6803.0,Cluster-181.7217,Cluster-181.10758,Cluster-181.6960,Cluster-181.12363,Cluster-181.2353,Cluster-181.10529,Cluster-181.203,Cluster-181.7230,Cluster-181.10070,Cluster-181.11723,Cluster-7197.0,Cluster-181.19835,Cluster-4661.0,Cluster-181.10225,Cluster-6911.0,Cluster-181.13674,Cluster-181.9717,Cluster-10879.0,Cluster-181.596,Cluster-181.17779,Cluster-181.8839,Cluster-18…	25	Cluster-181.497,Cluster-181.11316,Cluster-181.23432,Cluster-4335.0,Cluster-181.1254,Cluster-181.22514,Cluster-181.481,Cluster-181.498,Cluster-181.8586,Cluster-181.22330,Cluster-181.545,Cluster-181.2314,Cluster-251.1,Cluster-181.16474,Cluster-181.5197,Cluster-86.0,Cluster-3962.0,Cluster-181.10297,Cluster-181.6597,Cluster-181.8165,Cluster-2130.0,Cluster-181.496,Cluster-855.0,Cluster-181.23196,Clust…
GO:0050080	malonyl-CoA decarboxylase activity	molecular_function	0.40305	1	1	2631	3	17135	0		1	Cluster-181.22301
GO:1901362	organic cyclic compound biosynthetic process	biological_process	0.40353	1	383	2631	2383	17135	184	Cluster-181.702,Cluster-9816.0,Cluster-3729.0,Cluster-6871.0,Cluster-181.17608,Cluster-181.12719,Cluster-181.7803,Cluster-9498.0,Cluster-181.18951,Cluster-181.11545,Cluster-181.8822,Cluster-181.17407,Cluster-181.15847,Cluster-181.12184,Cluster-181.11983,Cluster-181.3779,Cluster-8199.0,Cluster-10424.0,Cluster-181.15903,Cluster-3053.0,Cluster-3735.0,Cluster-181.17697,Cluster-181.21220,Cluster-181.3…	199	Cluster-7597.0,Cluster-181.2239,Cluster-181.9046,Cluster-181.7986,Cluster-181.20217,Cluster-181.12124,Cluster-11170.0,Cluster-181.8804,Cluster-2313.0,Cluster-181.18249,Cluster-115.0,Cluster-181.4823,Cluster-181.2436,Cluster-181.1023,Cluster-181.5074,Cluster-181.20381,Cluster-181.3058,Cluster-181.14470,Cluster-181.19391,Cluster-181.15794,Cluster-181.9044,Cluster-181.16022,Cluster-181.22323,Cluster…
GO:0035303	regulation of dephosphorylation	biological_process	0.40374	1	2	2631	8	17135	0		2	Cluster-181.11736,Cluster-181.5749
GO:0035304	regulation of protein dephosphorylation	biological_process	0.40374	1	2	2631	8	17135	0		2	Cluster-181.11736,Cluster-181.5749
GO:0046849	bone remodeling	biological_process	0.40376	1	1	2631	3	17135	1	Cluster-181.18966	0
GO:0048771	tissue remodeling	biological_process	0.40376	1	1	2631	3	17135	1	Cluster-181.18966	0
GO:0070085	glycosylation	biological_process	0.40457	1	15	2631	83	17135	7	Cluster-181.11065,Cluster-181.4803,Cluster-181.10345,Cluster-2299.0,Cluster-181.18850,Cluster-181.18519,Cluster-6843.0	8	Cluster-181.23418,Cluster-7993.0,Cluster-7649.0,Cluster-7875.0,Cluster-6005.0,Cluster-181.12626,Cluster-181.18032,Cluster-181.5938
GO:0000281	mitotic cytokinesis	biological_process	0.40481	1	11	2631	61	17135	6	Cluster-181.14369,Cluster-181.15471,Cluster-181.10139,Cluster-181.17407,Cluster-181.9638,Cluster-181.13274	5	Cluster-181.22599,Cluster-181.102,Cluster-181.2905,Cluster-10092.0,Cluster-181.21850
GO:0061640	cytoskeleton-dependent cytokinesis	biological_process	0.40481	1	11	2631	61	17135	6	Cluster-181.9638,Cluster-181.13274,Cluster-181.14369,Cluster-181.10139,Cluster-181.17407,Cluster-181.15471	5	Cluster-181.2905,Cluster-10092.0,Cluster-181.21850,Cluster-181.22599,Cluster-181.102
GO:0009235	cobalamin metabolic process	biological_process	0.405	1	7	2631	39	17135	5	Cluster-181.1532,Cluster-181.15399,Cluster-181.9613,Cluster-181.17439,Cluster-181.10724	2	Cluster-181.2216,Cluster-181.3649
GO:0009236	cobalamin biosynthetic process	biological_process	0.405	1	7	2631	39	17135	5	Cluster-181.9613,Cluster-181.10724,Cluster-181.17439,Cluster-181.1532,Cluster-181.15399	2	Cluster-181.3649,Cluster-181.2216
GO:0007051	spindle organization	biological_process	0.40552	1	4	2631	19	17135	2	Cluster-2997.0,Cluster-181.17645	2	Cluster-181.14806,Cluster-181.22599
GO:0044461	bacterial-type flagellum part	cellular_component	0.40552	1	2	2631	10	17135	2	Cluster-181.20282,Cluster-4858.0	0
GO:0072593	reactive oxygen species metabolic process	biological_process	0.40598	1	3	2631	15	17135	1	Cluster-181.4646	2	Cluster-181.10417,Cluster-181.8864
GO:0016568	chromatin modification	biological_process	0.40661	1	19	2631	110	17135	6	Cluster-181.2173,Cluster-7104.0,Cluster-4144.0,Cluster-181.7547,Cluster-181.16821,Cluster-181.6428	13	Cluster-181.11428,Cluster-181.16474,Cluster-606.0,Cluster-181.22802,Cluster-181.15794,Cluster-181.2824,Cluster-181.2650,Cluster-504.0,Cluster-181.1032,Cluster-181.4408,Cluster-181.20224,Cluster-181.17538,Cluster-181.22102
GO:0016010	dystrophin-associated glycoprotein complex	cellular_component	0.40701	1	3	2631	14	17135	1	Cluster-9498.0	2	Cluster-181.20556,Cluster-181.18096
GO:0044711	single-organism biosynthetic process	biological_process	0.40703	1	199	2631	1231	17135	101	Cluster-181.7803,Cluster-4782.0,Cluster-181.9613,Cluster-9498.0,Cluster-9816.0,Cluster-181.702,Cluster-3729.0,Cluster-181.12275,Cluster-181.12184,Cluster-181.11545,Cluster-181.22189,Cluster-181.12462,Cluster-181.13157,Cluster-181.10833,Cluster-4578.0,Cluster-181.14069,Cluster-181.9833,Cluster-181.17173,Cluster-181.11166,Cluster-181.3750,Cluster-181.17697,Cluster-181.3585,Cluster-11540.0,Cluster-2…	98	Cluster-181.7986,Cluster-181.22185,Cluster-181.20217,Cluster-181.11609,Cluster-181.2740,Cluster-181.9046,Cluster-170.0,Cluster-8556.0,Cluster-181.19024,Cluster-181.8804,Cluster-181.5074,Cluster-181.11998,Cluster-181.13567,Cluster-181.13165,Cluster-181.7537,Cluster-181.20571,Cluster-181.2436,Cluster-181.19153,Cluster-181.8586,Cluster-181.19777,Cluster-181.19391,Cluster-181.9044,Cluster-181.12350,C…
GO:0006022	aminoglycan metabolic process	biological_process	0.40724	1	15	2631	86	17135	11	Cluster-181.8488,Cluster-8672.0,Cluster-181.14069,Cluster-5244.0,Cluster-181.11527,Cluster-181.4932,Cluster-181.13364,Cluster-181.23703,Cluster-181.6347,Cluster-181.5681,Cluster-181.9715	4	Cluster-5359.0,Cluster-181.11705,Cluster-181.1767,Cluster-170.0
GO:0005230	extracellular ligand-gated ion channel activity	molecular_function	0.40733	1	6	2631	33	17135	1	Cluster-4066.0	5	Cluster-181.805,Cluster-181.21723,Cluster-181.21238,Cluster-181.22264,Cluster-6889.0
GO:0007265	Ras protein signal transduction	biological_process	0.40785	1	2	2631	8	17135	1	Cluster-181.15405	1	Cluster-181.684
GO:0046578	regulation of Ras protein signal transduction	biological_process	0.40785	1	2	2631	8	17135	1	Cluster-181.15405	1	Cluster-181.684
GO:0006824	cobalt ion transport	biological_process	0.40958	1	1	2631	3	17135	1	Cluster-181.17439	0
GO:0015087	cobalt ion transmembrane transporter activity	molecular_function	0.40958	1	1	2631	3	17135	1	Cluster-181.17439	0
GO:0015672	monovalent inorganic cation transport	biological_process	0.40975	1	85	2631	537	17135	38	Cluster-4578.0,Cluster-181.10511,Cluster-181.17910,Cluster-181.21220,Cluster-181.6676,Cluster-181.11486,Cluster-181.15025,Cluster-181.12462,Cluster-181.6577,Cluster-181.6428,Cluster-181.13610,Cluster-181.5458,Cluster-181.11527,Cluster-9631.0,Cluster-181.2576,Cluster-181.9469,Cluster-181.12184,Cluster-4551.0,Cluster-181.13280,Cluster-10284.1,Cluster-181.18502,Cluster-181.5929,Cluster-181.10475,Clu…	47	Cluster-181.13167,Cluster-181.1031,Cluster-181.17015,Cluster-181.6597,Cluster-181.5074,Cluster-181.12728,Cluster-181.14198,Cluster-93.0,Cluster-181.2435,Cluster-115.0,Cluster-181.13567,Cluster-181.20571,Cluster-181.11743,Cluster-181.1018,Cluster-181.23548,Cluster-181.10499,Cluster-181.2979,Cluster-181.3241,Cluster-1661.0,Cluster-181.12976,Cluster-7597.0,Cluster-181.16120,Cluster-181.22410,Cluster…
GO:0009064	glutamine family amino acid metabolic process	biological_process	0.41001	1	21	2631	123	17135	14	Cluster-181.19403,Cluster-181.16183,Cluster-181.15284,Cluster-181.9613,Cluster-181.7134,Cluster-3729.0,Cluster-181.8873,Cluster-181.6428,Cluster-181.12906,Cluster-181.17910,Cluster-181.14069,Cluster-181.11527,Cluster-181.14733,Cluster-181.935	7	Cluster-181.941,Cluster-181.20571,Cluster-181.5734,Cluster-181.23548,Cluster-181.7338,Cluster-181.8804,Cluster-181.3762
GO:0003006	developmental process involved in reproduction	biological_process	0.41163	1	6	2631	35	17135	5	Cluster-181.6960,Cluster-10879.0,Cluster-7197.0,Cluster-181.3779,Cluster-181.13841	1	Cluster-4335.0
GO:0001653	peptide receptor activity	molecular_function	0.41206	1	2	2631	9	17135	1	Cluster-5244.0	1	Cluster-1675.0
GO:0008528	G-protein coupled peptide receptor activity	molecular_function	0.41206	1	2	2631	9	17135	1	Cluster-5244.0	1	Cluster-1675.0
GO:0045321	leukocyte activation	biological_process	0.41261	1	2	2631	11	17135	1	Cluster-9116.0	1	Cluster-181.18573
GO:0007267	cell-cell signaling	biological_process	0.41296	1	9	2631	51	17135	3	Cluster-181.55,Cluster-181.8694,Cluster-4066.0	6	Cluster-181.21723,Cluster-181.22264,Cluster-6889.0,Cluster-181.4418,Cluster-181.21238,Cluster-181.6657
GO:0061695	transferase complex, transferring phosphorus-containing groups	cellular_component	0.41361	1	58	2631	351	17135	32	Cluster-181.15399,Cluster-181.11379,Cluster-10813.0,Cluster-181.14950,Cluster-181.12988,Cluster-181.10104,Cluster-181.3102,Cluster-1402.0,Cluster-181.18874,Cluster-181.18961,Cluster-181.6044,Cluster-181.7886,Cluster-181.13274,Cluster-181.8933,Cluster-181.15379,Cluster-181.12136,Cluster-181.7758,Cluster-181.14959,Cluster-181.9469,Cluster-181.3765,Cluster-181.5458,Cluster-181.22842,Cluster-181.3023…	26	Cluster-181.2829,Cluster-181.21599,Cluster-1282.0,Cluster-181.21257,Cluster-181.10788,Cluster-181.1265,Cluster-181.1639,Cluster-181.1023,Cluster-181.1749,Cluster-255.0,Cluster-181.21337,Cluster-181.15120,Cluster-2313.0,Cluster-181.183,Cluster-7980.0,Cluster-8458.0,Cluster-181.305,Cluster-4408.0,Cluster-181.10662,Cluster-181.3223,Cluster-181.2740,Cluster-181.2143,Cluster-181.13775,Cluster-3666.0,C…
GO:0006096	glycolytic process	biological_process	0.41388	1	12	2631	67	17135	6	Cluster-181.14948,Cluster-7743.0,Cluster-181.4268,Cluster-4635.0,Cluster-2204.0,Cluster-181.4828	6	Cluster-181.7537,Cluster-181.10621,Cluster-181.3223,Cluster-181.2740,Cluster-181.15919,Cluster-181.8108
GO:0006757	ATP generation from ADP	biological_process	0.41388	1	12	2631	67	17135	6	Cluster-181.14948,Cluster-7743.0,Cluster-181.4268,Cluster-2204.0,Cluster-4635.0,Cluster-181.4828	6	Cluster-181.7537,Cluster-181.10621,Cluster-181.15919,Cluster-181.3223,Cluster-181.2740,Cluster-181.8108
GO:0009135	purine nucleoside diphosphate metabolic process	biological_process	0.41388	1	12	2631	67	17135	6	Cluster-4635.0,Cluster-2204.0,Cluster-181.4828,Cluster-181.4268,Cluster-181.14948,Cluster-7743.0	6	Cluster-181.8108,Cluster-181.10621,Cluster-181.3223,Cluster-181.2740,Cluster-181.15919,Cluster-181.7537
GO:0009179	purine ribonucleoside diphosphate metabolic process	biological_process	0.41388	1	12	2631	67	17135	6	Cluster-7743.0,Cluster-181.14948,Cluster-181.4828,Cluster-2204.0,Cluster-4635.0,Cluster-181.4268	6	Cluster-181.2740,Cluster-181.3223,Cluster-181.15919,Cluster-181.10621,Cluster-181.7537,Cluster-181.8108
GO:0009185	ribonucleoside diphosphate metabolic process	biological_process	0.41388	1	12	2631	67	17135	6	Cluster-181.4268,Cluster-2204.0,Cluster-4635.0,Cluster-181.4828,Cluster-181.14948,Cluster-7743.0	6	Cluster-181.8108,Cluster-181.7537,Cluster-181.10621,Cluster-181.3223,Cluster-181.15919,Cluster-181.2740
GO:0046031	ADP metabolic process	biological_process	0.41388	1	12	2631	67	17135	6	Cluster-181.14948,Cluster-7743.0,Cluster-4635.0,Cluster-2204.0,Cluster-181.4828,Cluster-181.4268	6	Cluster-181.10621,Cluster-181.2740,Cluster-181.3223,Cluster-181.15919,Cluster-181.7537,Cluster-181.8108
GO:0009264	deoxyribonucleotide catabolic process	biological_process	0.41469	1	1	2631	3	17135	1	Cluster-181.7551	0
GO:0031369	translation initiation factor binding	molecular_function	0.41565	1	2	2631	8	17135	2	Cluster-181.11401,Cluster-181.14615	0
GO:0030154	cell differentiation	biological_process	0.41581	1	17	2631	102	17135	12	Cluster-181.9717,Cluster-181.13674,Cluster-7197.0,Cluster-181.11723,Cluster-10879.0,Cluster-181.6960,Cluster-181.10529,Cluster-181.596,Cluster-181.7230,Cluster-181.13841,Cluster-181.3779,Cluster-181.17779	5	Cluster-181.5197,Cluster-2130.0,Cluster-4335.0,Cluster-181.1254,Cluster-1397.0
GO:0051240	positive regulation of multicellular organismal process	biological_process	0.41628	1	3	2631	15	17135	2	Cluster-181.8839,Cluster-181.17069	1	Cluster-181.8165
GO:0006303	double-strand break repair via nonhomologous end joining	biological_process	0.41676	1	2	2631	8	17135	0		2	Cluster-181.13974,Cluster-3049.0
GO:0009399	nitrogen fixation	biological_process	0.418	1	2	2631	8	17135	1	Cluster-2593.0	1	Cluster-181.16729
GO:0042626	ATPase activity, coupled to transmembrane movement of substances	molecular_function	0.41808	1	16	2631	95	17135	10	Cluster-181.8338,Cluster-181.10189,Cluster-181.9030,Cluster-9631.0,Cluster-181.1734,Cluster-181.19393,Cluster-181.10329,Cluster-181.22339,Cluster-181.10854,Cluster-181.11486	6	Cluster-181.13167,Cluster-3103.0,Cluster-181.14147,Cluster-181.22449,Cluster-181.1217,Cluster-181.2588
GO:0043492	ATPase activity, coupled to movement of substances	molecular_function	0.41808	1	16	2631	95	17135	10	Cluster-181.22339,Cluster-181.10329,Cluster-181.10854,Cluster-181.11486,Cluster-181.9030,Cluster-181.10189,Cluster-181.8338,Cluster-9631.0,Cluster-181.1734,Cluster-181.19393	6	Cluster-3103.0,Cluster-181.14147,Cluster-181.22449,Cluster-181.1217,Cluster-181.2588,Cluster-181.13167
GO:0007286	spermatid development	biological_process	0.41817	1	1	2631	3	17135	1	Cluster-181.13841	0
GO:0048515	spermatid differentiation	biological_process	0.41817	1	1	2631	3	17135	1	Cluster-181.13841	0
GO:0044212	transcription regulatory region DNA binding	molecular_function	0.41864	1	2	2631	8	17135	0		2	Cluster-181.1341,Cluster-181.22238
GO:0034069	aminoglycoside N-acetyltransferase activity	molecular_function	0.41957	1	1	2631	3	17135	0		1	Cluster-181.5947
GO:0046353	aminoglycoside 3-N-acetyltransferase activity	molecular_function	0.41957	1	1	2631	3	17135	0		1	Cluster-181.5947
GO:0005777	peroxisome	cellular_component	0.41972	1	5	2631	26	17135	3	Cluster-181.3606,Cluster-181.18468,Cluster-181.4030	2	Cluster-3464.0,Cluster-181.2164
GO:0042579	microbody	cellular_component	0.41972	1	5	2631	26	17135	3	Cluster-181.18468,Cluster-181.3606,Cluster-181.4030	2	Cluster-181.2164,Cluster-3464.0
GO:0009274	peptidoglycan-based cell wall	cellular_component	0.41998	1	2	2631	8	17135	2	Cluster-181.63,Cluster-181.15301	0
GO:0009276	Gram-negative-bacterium-type cell wall	cellular_component	0.41998	1	2	2631	8	17135	2	Cluster-181.15301,Cluster-181.63	0
GO:0016628	oxidoreductase activity, acting on the CH-CH group of donors, NAD or NADP as acceptor	molecular_function	0.42036	1	12	2631	68	17135	3	Cluster-181.12046,Cluster-181.9469,Cluster-4782.0	9	Cluster-181.12976,Cluster-4319.0,Cluster-8445.0,Cluster-181.11739,Cluster-181.11743,Cluster-181.2436,Cluster-181.12569,Cluster-181.10499,Cluster-181.11609
GO:0052689	carboxylic ester hydrolase activity	molecular_function	0.42087	1	14	2631	78	17135	8	Cluster-181.935,Cluster-2526.0,Cluster-181.9366,Cluster-181.10104,Cluster-181.18314,Cluster-6164.0,Cluster-181.10070,Cluster-181.18937	6	Cluster-181.22117,Cluster-181.18104,Cluster-181.21957,Cluster-181.18520,Cluster-3676.0,Cluster-181.8578
GO:0043624	cellular protein complex disassembly	biological_process	0.42135	1	5	2631	26	17135	3	Cluster-181.20011,Cluster-181.14555,Cluster-181.10002	2	Cluster-181.1598,Cluster-181.16474
GO:0008033	tRNA processing	biological_process	0.42158	1	49	2631	289	17135	19	Cluster-181.5126,Cluster-181.8566,Cluster-181.12889,Cluster-181.17779,Cluster-181.1875,Cluster-181.13157,Cluster-181.4988,Cluster-181.9397,Cluster-8931.0,Cluster-10327.0,Cluster-7339.0,Cluster-181.15149,Cluster-181.19925,Cluster-10932.0,Cluster-181.10667,Cluster-181.14653,Cluster-181.12182,Cluster-4782.0,Cluster-181.12769	30	Cluster-181.10492,Cluster-27.0,Cluster-181.18075,Cluster-181.22562,Cluster-10444.1,Cluster-181.10090,Cluster-181.23517,Cluster-181.22616,Cluster-181.16774,Cluster-181.19502,Cluster-115.0,Cluster-181.21670,Cluster-181.12008,Cluster-181.2436,Cluster-181.15279,Cluster-181.2090,Cluster-93.0,Cluster-181.10396,Cluster-181.2435,Cluster-181.3162,Cluster-14.0,Cluster-181.3762,Cluster-181.11743,Cluster-181…
GO:0016627	oxidoreductase activity, acting on the CH-CH group of donors	molecular_function	0.42176	1	21	2631	122	17135	5	Cluster-181.12046,Cluster-181.15284,Cluster-4782.0,Cluster-181.6609,Cluster-181.9469	16	Cluster-181.12976,Cluster-181.6595,Cluster-181.11739,Cluster-181.2436,Cluster-181.11609,Cluster-181.22209,Cluster-4319.0,Cluster-8445.0,Cluster-181.23517,Cluster-181.11743,Cluster-181.2164,Cluster-181.12569,Cluster-181.8804,Cluster-181.18075,Cluster-181.10499,Cluster-181.3762
GO:0007128	meiotic prophase I	biological_process	0.42232	1	1	2631	3	17135	0		1	Cluster-181.20611
GO:0051324	prophase	biological_process	0.42232	1	1	2631	3	17135	0		1	Cluster-181.20611
GO:0098762	meiotic cell cycle phase	biological_process	0.42232	1	1	2631	3	17135	0		1	Cluster-181.20611
GO:0098764	meiosis I cell cycle phase	biological_process	0.42232	1	1	2631	3	17135	0		1	Cluster-181.20611
GO:0030173	integral component of Golgi membrane	cellular_component	0.42234	1	3	2631	14	17135	3	Cluster-181.11960,Cluster-181.9638,Cluster-181.17407	0
GO:0031228	intrinsic component of Golgi membrane	cellular_component	0.42234	1	3	2631	14	17135	3	Cluster-181.17407,Cluster-181.11960,Cluster-181.9638	0
GO:0051225	spindle assembly	biological_process	0.42271	1	3	2631	14	17135	1	Cluster-2997.0	2	Cluster-181.14806,Cluster-181.22599
GO:0007259	JAK-STAT cascade	biological_process	0.42324	1	2	2631	9	17135	1	Cluster-3312.0	1	Cluster-181.5539
GO:0032324	molybdopterin cofactor biosynthetic process	biological_process	0.42368	1	5	2631	26	17135	2	Cluster-181.10854,Cluster-4472.0	3	Cluster-4749.1,Cluster-9719.0,Cluster-4800.0
GO:0043545	molybdopterin cofactor metabolic process	biological_process	0.42368	1	5	2631	26	17135	2	Cluster-4472.0,Cluster-181.10854	3	Cluster-4800.0,Cluster-9719.0,Cluster-4749.1
GO:0007622	rhythmic behavior	biological_process	0.42462	1	1	2631	4	17135	0		1	Cluster-1675.0
GO:0016499	orexin receptor activity	molecular_function	0.42462	1	1	2631	4	17135	0		1	Cluster-1675.0
GO:0022410	circadian sleep/wake cycle process	biological_process	0.42462	1	1	2631	4	17135	0		1	Cluster-1675.0
GO:0042745	circadian sleep/wake cycle	biological_process	0.42462	1	1	2631	4	17135	0		1	Cluster-1675.0
GO:0048512	circadian behavior	biological_process	0.42462	1	1	2631	4	17135	0		1	Cluster-1675.0
GO:0071495	cellular response to endogenous stimulus	biological_process	0.42493	1	3	2631	15	17135	2	Cluster-5940.0,Cluster-181.20492	1	Cluster-181.6908
GO:0030410	nicotianamine synthase activity	molecular_function	0.42567	1	1	2631	3	17135	1	Cluster-11074.0	0
GO:0030417	nicotianamine metabolic process	biological_process	0.42567	1	1	2631	3	17135	1	Cluster-11074.0	0
GO:0030418	nicotianamine biosynthetic process	biological_process	0.42567	1	1	2631	3	17135	1	Cluster-11074.0	0
GO:0072351	tricarboxylic acid biosynthetic process	biological_process	0.42567	1	1	2631	3	17135	1	Cluster-11074.0	0
GO:0006787	porphyrin-containing compound catabolic process	biological_process	0.42605	1	5	2631	27	17135	2	Cluster-2526.0,Cluster-181.18314	3	Cluster-181.18520,Cluster-181.18104,Cluster-181.22117
GO:0033015	tetrapyrrole catabolic process	biological_process	0.42605	1	5	2631	27	17135	2	Cluster-2526.0,Cluster-181.18314	3	Cluster-181.18520,Cluster-181.18104,Cluster-181.22117
GO:0004146	dihydrofolate reductase activity	molecular_function	0.42627	1	1	2631	3	17135	1	Cluster-181.11545	0
GO:0006761	dihydrofolate biosynthetic process	biological_process	0.42627	1	1	2631	3	17135	1	Cluster-181.11545	0
GO:0046452	dihydrofolate metabolic process	biological_process	0.42627	1	1	2631	3	17135	1	Cluster-181.11545	0
GO:0051087	chaperone binding	molecular_function	0.42725	1	6	2631	32	17135	4	Cluster-181.15929,Cluster-181.21102,Cluster-2997.0,Cluster-181.11006	2	Cluster-690.0,Cluster-181.14806
GO:0016867	intramolecular transferase activity, transferring acyl groups	molecular_function	0.42728	1	1	2631	3	17135	1	Cluster-181.15399	0
GO:0016993	precorrin-8X methylmutase activity	molecular_function	0.42728	1	1	2631	3	17135	1	Cluster-181.15399	0
GO:0004867	serine-type endopeptidase inhibitor activity	molecular_function	0.42935	1	4	2631	25	17135	1	Cluster-181.11484	3	Cluster-181.11117,Cluster-181.1350,Cluster-181.4978
GO:0052855	ADP-dependent NAD(P)H-hydrate dehydratase activity	molecular_function	0.42983	1	1	2631	3	17135	0		1	Cluster-181.23288
GO:0010821	regulation of mitochondrion organization	biological_process	0.43015	1	1	2631	3	17135	0		1	Cluster-181.4211
GO:0010822	positive regulation of mitochondrion organization	biological_process	0.43015	1	1	2631	3	17135	0		1	Cluster-181.4211
GO:0090199	regulation of release of cytochrome c from mitochondria	biological_process	0.43015	1	1	2631	3	17135	0		1	Cluster-181.4211
GO:0090200	positive regulation of release of cytochrome c from mitochondria	biological_process	0.43015	1	1	2631	3	17135	0		1	Cluster-181.4211
GO:0097193	intrinsic apoptotic signaling pathway	biological_process	0.43015	1	1	2631	3	17135	0		1	Cluster-181.4211
GO:2001233	regulation of apoptotic signaling pathway	biological_process	0.43015	1	1	2631	3	17135	0		1	Cluster-181.4211
GO:2001235	positive regulation of apoptotic signaling pathway	biological_process	0.43015	1	1	2631	3	17135	0		1	Cluster-181.4211
GO:0006221	pyrimidine nucleotide biosynthetic process	biological_process	0.43034	1	6	2631	33	17135	4	Cluster-181.11545,Cluster-181.14733,Cluster-181.11806,Cluster-181.1535	2	Cluster-181.21158,Cluster-181.19153
GO:0006814	sodium ion transport	biological_process	0.43089	1	21	2631	130	17135	11	Cluster-181.17910,Cluster-4578.0,Cluster-181.11527,Cluster-181.935,Cluster-4551.0,Cluster-181.16183,Cluster-8260.0,Cluster-181.10475,Cluster-181.6428,Cluster-181.7134,Cluster-181.13610	10	Cluster-181.5426,Cluster-181.23517,Cluster-181.23548,Cluster-181.15328,Cluster-181.6597,Cluster-181.12728,Cluster-181.23196,Cluster-181.8986,Cluster-181.20571,Cluster-181.7028
GO:0007157	heterophilic cell-cell adhesion via plasma membrane cell adhesion molecules	biological_process	0.43114	1	1	2631	3	17135	1	Cluster-181.9696	0
GO:0098742	cell-cell adhesion via plasma-membrane adhesion molecules	biological_process	0.43114	1	1	2631	3	17135	1	Cluster-181.9696	0
GO:0005770	late endosome	cellular_component	0.43147	1	1	2631	3	17135	0		1	Cluster-181.14125
GO:0031902	late endosome membrane	cellular_component	0.43147	1	1	2631	3	17135	0		1	Cluster-181.14125
GO:0045121	membrane raft	cellular_component	0.43147	1	1	2631	3	17135	0		1	Cluster-181.14125
GO:0071986	Ragulator complex	cellular_component	0.43147	1	1	2631	3	17135	0		1	Cluster-181.14125
GO:0030234	enzyme regulator activity	molecular_function	0.43259	1	45	2631	281	17135	27	Cluster-181.18937,Cluster-8415.0,Cluster-181.18191,Cluster-181.2826,Cluster-181.18012,Cluster-6164.0,Cluster-181.15929,Cluster-3367.0,Cluster-181.11414,Cluster-181.21102,Cluster-181.11379,Cluster-181.10070,Cluster-181.10577,Cluster-3576.0,Cluster-181.10104,Cluster-181.3102,Cluster-6291.0,Cluster-181.9167,Cluster-181.11484,Cluster-181.2008,Cluster-181.18966,Cluster-8940.0,Cluster-2997.0,Cluster-18…	18	Cluster-181.10920,Cluster-181.2282,Cluster-111.0,Cluster-181.18979,Cluster-181.21599,Cluster-181.12559,Cluster-181.14806,Cluster-181.11439,Cluster-181.22562,Cluster-181.1350,Cluster-3676.0,Cluster-181.16120,Cluster-181.4978,Cluster-690.0,Cluster-181.11117,Cluster-181.5131,Cluster-181.14492,Cluster-181.21957
GO:0009129	pyrimidine nucleoside monophosphate metabolic process	biological_process	0.43316	1	3	2631	15	17135	2	Cluster-181.1535,Cluster-181.11545	1	Cluster-181.19153
GO:0009130	pyrimidine nucleoside monophosphate biosynthetic process	biological_process	0.43316	1	3	2631	15	17135	2	Cluster-181.11545,Cluster-181.1535	1	Cluster-181.19153
GO:0009157	deoxyribonucleoside monophosphate biosynthetic process	biological_process	0.43316	1	3	2631	15	17135	2	Cluster-181.11545,Cluster-181.1535	1	Cluster-181.19153
GO:0009162	deoxyribonucleoside monophosphate metabolic process	biological_process	0.43316	1	3	2631	15	17135	2	Cluster-181.1535,Cluster-181.11545	1	Cluster-181.19153
GO:0009176	pyrimidine deoxyribonucleoside monophosphate metabolic process	biological_process	0.43316	1	3	2631	15	17135	2	Cluster-181.1535,Cluster-181.11545	1	Cluster-181.19153
GO:0009177	pyrimidine deoxyribonucleoside monophosphate biosynthetic process	biological_process	0.43316	1	3	2631	15	17135	2	Cluster-181.11545,Cluster-181.1535	1	Cluster-181.19153
GO:0009221	pyrimidine deoxyribonucleotide biosynthetic process	biological_process	0.43316	1	3	2631	15	17135	2	Cluster-181.1535,Cluster-181.11545	1	Cluster-181.19153
GO:0009263	deoxyribonucleotide biosynthetic process	biological_process	0.43316	1	3	2631	15	17135	2	Cluster-181.11545,Cluster-181.1535	1	Cluster-181.19153
GO:0009265	2'-deoxyribonucleotide biosynthetic process	biological_process	0.43316	1	3	2631	15	17135	2	Cluster-181.1535,Cluster-181.11545	1	Cluster-181.19153
GO:0046385	deoxyribose phosphate biosynthetic process	biological_process	0.43316	1	3	2631	15	17135	2	Cluster-181.11545,Cluster-181.1535	1	Cluster-181.19153
GO:0009411	response to UV	biological_process	0.43352	1	1	2631	3	17135	1	Cluster-181.12946	0
GO:0004650	polygalacturonase activity	molecular_function	0.43425	1	3	2631	15	17135	2	Cluster-181.7074,Cluster-181.17373	1	Cluster-181.11352
GO:0017004	cytochrome complex assembly	biological_process	0.43485	1	6	2631	34	17135	3	Cluster-10358.0,Cluster-181.18948,Cluster-181.7684	3	Cluster-181.13265,Cluster-181.12369,Cluster-181.8578
GO:0046496	nicotinamide nucleotide metabolic process	biological_process	0.43514	1	25	2631	147	17135	10	Cluster-7743.0,Cluster-3316.0,Cluster-181.7261,Cluster-4635.0,Cluster-181.14948,Cluster-181.6422,Cluster-181.4268,Cluster-2204.0,Cluster-8120.0,Cluster-181.4828	15	Cluster-181.13567,Cluster-181.7537,Cluster-181.10621,Cluster-181.2436,Cluster-181.3223,Cluster-181.15919,Cluster-181.2740,Cluster-181.11739,Cluster-181.2435,Cluster-181.12976,Cluster-181.10499,Cluster-181.12569,Cluster-181.688,Cluster-181.11743,Cluster-181.8108
GO:0006063	uronic acid metabolic process	biological_process	0.43516	1	1	2631	3	17135	1	Cluster-10447.0	0
GO:0006064	glucuronate catabolic process	biological_process	0.43516	1	1	2631	3	17135	1	Cluster-10447.0	0
GO:0019585	glucuronate metabolic process	biological_process	0.43516	1	1	2631	3	17135	1	Cluster-10447.0	0
GO:0002097	tRNA wobble base modification	biological_process	0.43554	1	1	2631	3	17135	1	Cluster-181.15149	0
GO:0002098	tRNA wobble uridine modification	biological_process	0.43554	1	1	2631	3	17135	1	Cluster-181.15149	0
GO:0008200	ion channel inhibitor activity	molecular_function	0.43611	1	11	2631	66	17135	5	Cluster-181.1467,Cluster-2829.0,Cluster-4782.0,Cluster-181.18878,Cluster-181.18870	6	Cluster-181.21995,Cluster-181.5678,Cluster-181.6827,Cluster-181.7574,Cluster-181.19978,Cluster-181.17535
GO:0016248	channel inhibitor activity	molecular_function	0.43611	1	11	2631	66	17135	5	Cluster-181.1467,Cluster-181.18870,Cluster-181.18878,Cluster-4782.0,Cluster-2829.0	6	Cluster-181.7574,Cluster-181.19978,Cluster-181.6827,Cluster-181.21995,Cluster-181.5678,Cluster-181.17535
GO:0007172	signal complex assembly	biological_process	0.43667	1	1	2631	3	17135	1	Cluster-181.10002	0
GO:0008811	chloramphenicol O-acetyltransferase activity	molecular_function	0.43752	1	1	2631	3	17135	0		1	Cluster-181.21311
GO:0019872	streptomycin biosynthetic process	biological_process	0.4383	1	1	2631	3	17135	0		1	Cluster-181.18931
GO:0030647	aminoglycoside antibiotic metabolic process	biological_process	0.4383	1	1	2631	3	17135	0		1	Cluster-181.18931
GO:0030648	aminoglycoside antibiotic biosynthetic process	biological_process	0.4383	1	1	2631	3	17135	0		1	Cluster-181.18931
GO:0046173	polyol biosynthetic process	biological_process	0.4383	1	1	2631	3	17135	0		1	Cluster-181.18931
GO:0046343	streptomycin metabolic process	biological_process	0.4383	1	1	2631	3	17135	0		1	Cluster-181.18931
GO:0035064	methylated histone binding	molecular_function	0.4389	1	1	2631	3	17135	1	Cluster-181.20041	0
GO:0016168	chlorophyll binding	molecular_function	0.43892	1	1	2631	3	17135	0		1	Cluster-181.6787
GO:0009292	genetic transfer	biological_process	0.43893	1	1	2631	3	17135	0		1	Cluster-3651.0
GO:0046429	4-hydroxy-3-methylbut-2-en-1-yl diphosphate synthase activity	molecular_function	0.43918	1	1	2631	3	17135	1	Cluster-181.12889	0
GO:0052592	oxidoreductase activity, acting on CH or CH2 groups, with an iron-sulfur protein as acceptor	molecular_function	0.43918	1	1	2631	3	17135	1	Cluster-181.12889	0
GO:0003849	3-deoxy-7-phosphoheptulonate synthase activity	molecular_function	0.43918	1	1	2631	3	17135	1	Cluster-181.12605	0
GO:0035299	inositol pentakisphosphate 2-kinase activity	molecular_function	0.43922	1	1	2631	3	17135	1	Cluster-9567.0	0
GO:0000295	adenine nucleotide transmembrane transporter activity	molecular_function	0.43922	1	1	2631	3	17135	0		1	Cluster-181.20686
GO:0005346	purine ribonucleotide transmembrane transporter activity	molecular_function	0.43922	1	1	2631	3	17135	0		1	Cluster-181.20686
GO:0005347	ATP transmembrane transporter activity	molecular_function	0.43922	1	1	2631	3	17135	0		1	Cluster-181.20686
GO:0005471	ATP:ADP antiporter activity	molecular_function	0.43922	1	1	2631	3	17135	0		1	Cluster-181.20686
GO:0008091	spectrin	cellular_component	0.43922	1	1	2631	3	17135	0		1	Cluster-2130.0
GO:0015211	purine nucleoside transmembrane transporter activity	molecular_function	0.43922	1	1	2631	3	17135	0		1	Cluster-181.20686
GO:0015215	nucleotide transmembrane transporter activity	molecular_function	0.43922	1	1	2631	3	17135	0		1	Cluster-181.20686
GO:0015216	purine nucleotide transmembrane transporter activity	molecular_function	0.43922	1	1	2631	3	17135	0		1	Cluster-181.20686
GO:0015217	ADP transmembrane transporter activity	molecular_function	0.43922	1	1	2631	3	17135	0		1	Cluster-181.20686
GO:0015301	anion:anion antiporter activity	molecular_function	0.43922	1	1	2631	3	17135	0		1	Cluster-181.20686
GO:0015562	efflux transmembrane transporter activity	molecular_function	0.43922	1	1	2631	3	17135	1	Cluster-181.11072	0
GO:0015605	organophosphate ester transmembrane transporter activity	molecular_function	0.43922	1	1	2631	3	17135	0		1	Cluster-181.20686
GO:0030507	spectrin binding	molecular_function	0.43922	1	1	2631	3	17135	0		1	Cluster-2130.0
GO:0034639	L-amino acid efflux transmembrane transporter activity	molecular_function	0.43922	1	1	2631	3	17135	1	Cluster-181.11072	0
GO:0046930	pore complex	cellular_component	0.43922	1	1	2631	3	17135	0		1	Cluster-8336.0
GO:0046931	pore complex assembly	biological_process	0.43922	1	1	2631	3	17135	0		1	Cluster-8336.0
GO:0051184	cofactor transporter activity	molecular_function	0.43926	1	3	2631	16	17135	1	Cluster-10358.0	2	Cluster-181.1793,Cluster-181.692
GO:0045595	regulation of cell differentiation	biological_process	0.44013	1	1	2631	4	17135	0		1	Cluster-181.1254
GO:0000228	nuclear chromosome	cellular_component	0.44025	1	20	2631	117	17135	11	Cluster-181.13841,Cluster-181.3474,Cluster-181.21116,Cluster-181.17645,Cluster-181.18937,Cluster-181.16710,Cluster-8415.0,Cluster-8154.0,Cluster-181.21220,Cluster-4388.0,Cluster-181.1734	9	Cluster-181.16573,Cluster-10025.0,Cluster-181.20611,Cluster-181.18625,Cluster-181.14806,Cluster-181.18069,Cluster-53.0,Cluster-10418.0,Cluster-181.19326
GO:0016151	nickel cation binding	molecular_function	0.44109	1	7	2631	43	17135	3	Cluster-181.2238,Cluster-181.3820,Cluster-181.17446	4	Cluster-181.6479,Cluster-181.2196,Cluster-181.22677,Cluster-181.23112
GO:0004112	cyclic-nucleotide phosphodiesterase activity	molecular_function	0.44131	1	4	2631	21	17135	2	Cluster-9635.0,Cluster-1805.0	2	Cluster-3567.0,Cluster-181.6653
GO:0016791	phosphatase activity	molecular_function	0.44231	1	34	2631	205	17135	21	Cluster-181.9397,Cluster-181.8050,Cluster-181.7551,Cluster-2724.0,Cluster-10220.0,Cluster-6232.0,Cluster-1677.0,Cluster-2204.0,Cluster-1690.0,Cluster-181.11806,Cluster-181.3226,Cluster-181.12131,Cluster-7743.0,Cluster-4635.0,Cluster-2246.0,Cluster-181.10854,Cluster-181.10813,Cluster-181.4828,Cluster-181.19393,Cluster-181.5213,Cluster-181.4268	13	Cluster-181.21693,Cluster-115.0,Cluster-181.2709,Cluster-93.0,Cluster-181.10396,Cluster-27.0,Cluster-181.10492,Cluster-181.9582,Cluster-181.684,Cluster-181.10621,Cluster-181.978,Cluster-14.0,Cluster-181.22402
GO:0009060	aerobic respiration	biological_process	0.4428	1	7	2631	40	17135	4	Cluster-181.1457,Cluster-181.10189,Cluster-181.9557,Cluster-181.14468	3	Cluster-181.11739,Cluster-181.5688,Cluster-181.12976
GO:0006568	tryptophan metabolic process	biological_process	0.44429	1	20	2631	116	17135	9	Cluster-181.13157,Cluster-181.12605,Cluster-181.17686,Cluster-181.4336,Cluster-181.16370,Cluster-181.18955,Cluster-10556.0,Cluster-4523.0,Cluster-181.9469	11	Cluster-181.5734,Cluster-181.13567,Cluster-181.12008,Cluster-181.11739,Cluster-181.12976,Cluster-5326.0,Cluster-181.2435,Cluster-181.10499,Cluster-181.12569,Cluster-181.11743,Cluster-181.4454
GO:0006586	indolalkylamine metabolic process	biological_process	0.44429	1	20	2631	116	17135	9	Cluster-181.17686,Cluster-181.12605,Cluster-181.13157,Cluster-4523.0,Cluster-181.9469,Cluster-10556.0,Cluster-181.16370,Cluster-181.18955,Cluster-181.4336	11	Cluster-181.2435,Cluster-181.12976,Cluster-5326.0,Cluster-181.11739,Cluster-181.13567,Cluster-181.12008,Cluster-181.5734,Cluster-181.4454,Cluster-181.11743,Cluster-181.12569,Cluster-181.10499
GO:0006733	oxidoreduction coenzyme metabolic process	biological_process	0.44475	1	34	2631	206	17135	12	Cluster-181.4268,Cluster-8120.0,Cluster-181.4828,Cluster-3316.0,Cluster-4635.0,Cluster-8260.0,Cluster-7743.0,Cluster-4578.0,Cluster-2204.0,Cluster-181.14948,Cluster-181.6422,Cluster-181.7261	22	Cluster-181.11743,Cluster-181.5426,Cluster-181.10499,Cluster-181.12569,Cluster-181.22185,Cluster-181.11739,Cluster-181.12976,Cluster-181.10621,Cluster-181.15919,Cluster-181.3223,Cluster-181.2740,Cluster-181.8108,Cluster-181.23517,Cluster-181.15328,Cluster-181.688,Cluster-181.6597,Cluster-181.2435,Cluster-181.23196,Cluster-181.13567,Cluster-181.7537,Cluster-181.7028,Cluster-181.2436
GO:0046983	protein dimerization activity	molecular_function	0.44508	1	50	2631	303	17135	31	Cluster-181.17407,Cluster-2508.0,Cluster-181.334,Cluster-2625.0,Cluster-181.18866,Cluster-181.14657,Cluster-181.15489,Cluster-181.12640,Cluster-181.18966,Cluster-181.5754,Cluster-2997.0,Cluster-181.5327,Cluster-10008.0,Cluster-181.6569,Cluster-181.9929,Cluster-181.11748,Cluster-181.3158,Cluster-181.18433,Cluster-181.5617,Cluster-181.9717,Cluster-181.9833,Cluster-181.4844,Cluster-181.21102,Cluster…	19	Cluster-1833.0,Cluster-181.14496,Cluster-181.19580,Cluster-10092.0,Cluster-181.2088,Cluster-7552.0,Cluster-181.8986,Cluster-181.20217,Cluster-181.3939,Cluster-181.2905,Cluster-181.21131,Cluster-27.0,Cluster-181.21238,Cluster-181.21510,Cluster-181.14806,Cluster-181.11523,Cluster-11217.0,Cluster-181.4948,Cluster-181.21863
GO:0000975	regulatory region DNA binding	molecular_function	0.44556	1	2	2631	9	17135	0		2	Cluster-181.22238,Cluster-181.1341
GO:0001067	regulatory region nucleic acid binding	molecular_function	0.44556	1	2	2631	9	17135	0		2	Cluster-181.22238,Cluster-181.1341
GO:0043570	maintenance of DNA repeat elements	biological_process	0.44563	1	1	2631	4	17135	1	Cluster-181.21031	0
GO:0043571	maintenance of CRISPR repeat elements	biological_process	0.44563	1	1	2631	4	17135	1	Cluster-181.21031	0
GO:0008964	phosphoenolpyruvate carboxylase activity	molecular_function	0.44572	1	2	2631	9	17135	1	Cluster-181.10189	1	Cluster-181.5688
GO:0012507	ER to Golgi transport vesicle membrane	cellular_component	0.44642	1	9	2631	51	17135	6	Cluster-4399.0,Cluster-181.7129,Cluster-181.20282,Cluster-181.7217,Cluster-11357.0,Cluster-181.21248	3	Cluster-181.6667,Cluster-181.8994,Cluster-3187.0
GO:0030127	COPII vesicle coat	cellular_component	0.44642	1	9	2631	51	17135	6	Cluster-181.7129,Cluster-4399.0,Cluster-181.7217,Cluster-181.21248,Cluster-11357.0,Cluster-181.20282	3	Cluster-181.8994,Cluster-181.6667,Cluster-3187.0
GO:0030134	ER to Golgi transport vesicle	cellular_component	0.44642	1	9	2631	51	17135	6	Cluster-4399.0,Cluster-181.7129,Cluster-181.20282,Cluster-181.7217,Cluster-181.21248,Cluster-11357.0	3	Cluster-181.6667,Cluster-181.8994,Cluster-3187.0
GO:0032501	multicellular organismal process	biological_process	0.44707	1	80	2631	499	17135	32	Cluster-181.17069,Cluster-181.18966,Cluster-181.7217,Cluster-181.6480,Cluster-181.6960,Cluster-181.4180,Cluster-181.8839,Cluster-181.13841,Cluster-181.2128,Cluster-181.18191,Cluster-181.18433,Cluster-181.11748,Cluster-181.11379,Cluster-181.10070,Cluster-7197.0,Cluster-181.4847,Cluster-181.9696,Cluster-6803.0,Cluster-181.11141,Cluster-181.12363,Cluster-5244.0,Cluster-181.3736,Cluster-181.17779,Clu…	48	Cluster-181.21176,Cluster-181.7918,Cluster-181.9343,Cluster-181.269,Cluster-181.18520,Cluster-181.20296,Cluster-181.23470,Cluster-4335.0,Cluster-181.459,Cluster-181.19901,Cluster-181.1257,Cluster-181.21644,Cluster-6676.0,Cluster-3962.0,Cluster-181.8165,Cluster-2097.0,Cluster-181.22330,Cluster-3064.0,Cluster-181.7771,Cluster-181.5197,Cluster-181.2314,Cluster-181.14770,Cluster-181.51,Cluster-181.18…
GO:0015980	energy derivation by oxidation of organic compounds	biological_process	0.44718	1	36	2631	228	17135	15	Cluster-4578.0,Cluster-181.12946,Cluster-181.11274,Cluster-181.14468,Cluster-181.17173,Cluster-181.4797,Cluster-181.15025,Cluster-181.20915,Cluster-2120.0,Cluster-181.9557,Cluster-181.1457,Cluster-181.10189,Cluster-181.10937,Cluster-8260.0,Cluster-181.702	21	Cluster-181.23415,Cluster-181.23517,Cluster-181.18295,Cluster-181.15328,Cluster-181.6597,Cluster-181.14029,Cluster-181.23196,Cluster-181.20571,Cluster-181.7028,Cluster-181.5426,Cluster-1472.0,Cluster-181.16985,Cluster-181.5688,Cluster-181.11739,Cluster-181.12976,Cluster-181.21203,Cluster-181.23614,Cluster-181.19617,Cluster-181.22410,Cluster-181.23574,Cluster-181.1850
GO:0003743	translation initiation factor activity	molecular_function	0.44872	1	10	2631	59	17135	5	Cluster-181.20748,Cluster-181.21102,Cluster-181.11401,Cluster-181.18549,Cluster-181.17697	5	Cluster-181.19154,Cluster-181.11536,Cluster-3589.0,Cluster-181.299,Cluster-6812.0
GO:0030170	pyridoxal phosphate binding	molecular_function	0.4497	1	12	2631	68	17135	5	Cluster-181.9694,Cluster-181.5126,Cluster-181.8839,Cluster-181.13736,Cluster-181.10692	7	Cluster-181.22238,Cluster-5770.0,Cluster-181.11433,Cluster-181.3640,Cluster-181.5734,Cluster-181.18854,Cluster-150.1
GO:0006743	ubiquinone metabolic process	biological_process	0.4499	1	9	2631	54	17135	2	Cluster-4578.0,Cluster-8260.0	7	Cluster-181.5426,Cluster-181.22185,Cluster-181.23517,Cluster-181.15328,Cluster-181.23196,Cluster-181.6597,Cluster-181.7028
GO:0006744	ubiquinone biosynthetic process	biological_process	0.4499	1	9	2631	54	17135	2	Cluster-4578.0,Cluster-8260.0	7	Cluster-181.22185,Cluster-181.5426,Cluster-181.23517,Cluster-181.23196,Cluster-181.15328,Cluster-181.7028,Cluster-181.6597
GO:0010604	positive regulation of macromolecule metabolic process	biological_process	0.45021	1	11	2631	64	17135	5	Cluster-181.3779,Cluster-181.16973,Cluster-181.6819,Cluster-181.2012,Cluster-181.18951	6	Cluster-181.11736,Cluster-181.20162,Cluster-27.0,Cluster-181.15901,Cluster-181.5749,Cluster-181.20233
GO:0045202	synapse	cellular_component	0.45021	1	2	2631	9	17135	1	Cluster-181.3158	1	Cluster-181.4983
GO:0007187	G-protein coupled receptor signaling pathway, coupled to cyclic nucleotide second messenger	biological_process	0.45136	1	2	2631	10	17135	0		2	Cluster-181.2717,Cluster-1675.0
GO:0006305	DNA alkylation	biological_process	0.45175	1	3	2631	15	17135	2	Cluster-181.2695,Cluster-181.19474	1	Cluster-4800.0
GO:0006306	DNA methylation	biological_process	0.45175	1	3	2631	15	17135	2	Cluster-181.2695,Cluster-181.19474	1	Cluster-4800.0
GO:0044728	DNA methylation or demethylation	biological_process	0.45175	1	3	2631	15	17135	2	Cluster-181.19474,Cluster-181.2695	1	Cluster-4800.0
[truncated: 1,893 more rows]
