# Supplementary material for: Integrated Analysis of Transcriptomics and Proteomics Provides Insights into the Accumulation Mechanism of Ascorbic Acid in Rosa roxburghii Tratt
Source: Foods. 2025 Feb 22;14(5):748. doi: 10.3390/foods14050748 (PMC11899413; doi:10.3390/foods14050748)
Supplement: Supplementary file 1 [file foods-14-00748-s001.zip › Table S4.xlsx]

## Sheet: Table S4
#Term	Database	ID	Input number	Background number	P-Value	Corrected P-Value	Input	Hyperlink
Plant hormone signal transduction	KEGG PATHWAY	ko04075	56	183	2.43e-05	0.00254858	Cluster-181.3819|Cluster-181.3818|Cluster-2313.0|Cluster-10008.0|Cluster-7683.0|Cluster-181.10304|Cluster-11443.0|Cluster-9168.0|Cluster-181.7479|Cluster-181.10867|Cluster-181.8649|Cluster-181.17731|Cluster-181.9736|Cluster-9506.0|Cluster-181.19496|Cluster-181.11983|Cluster-6436.0|Cluster-181.11007|Cluster-6595.0|Cluster-7980.0|Cluster-8458.0|Cluster-181.1401|Cluster-181.5327|Cluster-181.22048|Cl…	http://www.genome.jp/kegg-bin/show_pathway?ko04075/K14486%09red/K14487%09red/K14484%09red/K14488%09red/K14489%09red/K13946%09red/K14432%09red/K14431%09red/K14516%09red/K14497%09red/K14496%09red/K14491%09red/K14490%09red/K14492%09red/K14499%09red/K16189%09red/K14498%09red/K14505%09red/K14504%09red/K14503%09red/K14500%09red/K14509%09red/K14508%09red/K13422%09red
Starch and sucrose metabolism	KEGG PATHWAY	ko00500	42	136	0.000210673	0.0110604	Cluster-181.11773|Cluster-181.12845|Cluster-181.11365|Cluster-181.4253|Cluster-181.11247|Cluster-181.12749|Cluster-181.5165|Cluster-6164.0|Cluster-181.16932|Cluster-181.10104|Cluster-181.15150|Cluster-6481.0|Cluster-1976.0|Cluster-181.12568|Cluster-181.13165|Cluster-10345.0|Cluster-181.6179|Cluster-181.20492|Cluster-181.18672|Cluster-181.22759|Cluster-181.18019|Cluster-181.9450|Cluster-2405.0|Clu…	http://www.genome.jp/kegg-bin/show_pathway?ko00500/K01193%09red/K00975%09red/K01187%09red/K01177%09red/K00700%09red/K01188%09red/K16055%09red/K15920%09red/K01176%09red/K18447%09red/K00705%09red/K00688%09red/K01051%09red/K08679%09red/K01835%09red/K05349%09red/K00695%09red/K00696%09red/K00012%09red/K01087%09red
Carbon fixation in photosynthetic organisms	KEGG PATHWAY	ko00710	25	69	0.000627963	0.018423	Cluster-181.4268|Cluster-181.11433|Cluster-181.11980|Cluster-181.9694|Cluster-181.10189|Cluster-181.7727|Cluster-181.7537|Cluster-181.9646|Cluster-8120.0|Cluster-181.5688|Cluster-181.14468|Cluster-181.6967|Cluster-9587.0|Cluster-7743.0|Cluster-181.11609|Cluster-181.10795|Cluster-181.4828|Cluster-181.20360|Cluster-181.9557|Cluster-181.14948|Cluster-181.10892|Cluster-181.11013|Cluster-181.10621|Clu…	http://www.genome.jp/kegg-bin/show_pathway?ko00710/K00134%09red/K14454%09red/K01006%09red/K01100%09red/K14272%09red/K01803%09red/K01807%09red/K05298%09red/K01595%09red/K01623%09red/K01602%09red/K00028%09red/K03841%09red/K01610%09red
Phenylpropanoid biosynthesis	KEGG PATHWAY	ko00940	36	118	0.000701828	0.018423	Cluster-181.2088|Cluster-181.22366|Cluster-181.22364|Cluster-181.7673|Cluster-181.19324|Cluster-10950.0|Cluster-9138.0|Cluster-6481.0|Cluster-67.1|Cluster-181.14953|Cluster-8359.0|Cluster-181.12569|Cluster-181.3584|Cluster-181.23010|Cluster-181.19382|Cluster-181.18672|Cluster-7409.0|Cluster-181.18166|Cluster-181.22759|Cluster-181.18019|Cluster-181.18378|Cluster-181.18272|Cluster-181.2826|Cluster-…	http://www.genome.jp/kegg-bin/show_pathway?ko00940/K13065%09red/K10775%09red/K13066%09red/K01188%09red/K00083%09red/K12356%09red/K01904%09red/K00430%09red/K00487%09red/K05349%09red/K09753%09red
Sesquiterpenoid and triterpenoid biosynthesis	KEGG PATHWAY	ko00909	15	32	0.00103409	0.0217159	Cluster-181.941|Cluster-181.11745|Cluster-10752.0|Cluster-181.11743|Cluster-181.11738|Cluster-181.11741|Cluster-181.11739|Cluster-181.11736|Cluster-181.1875|Cluster-181.12976|Cluster-181.21949|Cluster-181.6606|Cluster-181.23054|Cluster-181.8136|Cluster-181.15753	http://www.genome.jp/kegg-bin/show_pathway?ko00909/K00511%09red/K15813%09red/K15803%09red/K14173%09red
Plant-pathogen interaction	KEGG PATHWAY	ko04626	43	170	0.00490627	0.0858598	Cluster-181.22515|Cluster-181.16183|Cluster-1866.0|Cluster-1989.0|Cluster-181.4794|Cluster-181.10100|Cluster-181.4408|Cluster-181.11274|Cluster-181.13376|Cluster-181.9526|Cluster-181.23794|Cluster-181.17160|Cluster-181.1933|Cluster-181.20748|Cluster-3742.0|Cluster-181.17145|Cluster-181.10824|Cluster-181.18650|Cluster-181.21624|Cluster-181.17967|Cluster-181.8798|Cluster-4412.0|Cluster-181.1111|Clu…	http://www.genome.jp/kegg-bin/show_pathway?ko04626/K04079%09red/K09487%09red/K13433%09red/K13413%09red/K13457%09red/K13420%09red/K18875%09red/K13448%09red/K13447%09red/K05391%09red/K13430%09red/K13425%09red/K13424%09red/K13434%09red/K02183%09red
Isoquinoline alkaloid biosynthesis	KEGG PATHWAY	ko00950	12	30	0.00865213	0.129782	Cluster-1805.0|Cluster-181.11433|Cluster-181.13736|Cluster-181.9176|Cluster-181.2944|Cluster-264.0|Cluster-181.13249|Cluster-181.1196|Cluster-181.12889|Cluster-5631.0|Cluster-181.12949|Cluster-181.1836	http://www.genome.jp/kegg-bin/show_pathway?ko00950/K13384%09red/K00276%09red/K00422%09red/K14454%09red/K00815%09red
Cyanoamino acid metabolism	KEGG PATHWAY	ko00460	15	44	0.0112803	0.141952	Cluster-181.6179|Cluster-181.20405|Cluster-181.22759|Cluster-181.10168|Cluster-181.15856|Cluster-2354.0|Cluster-6481.0|Cluster-181.14953|Cluster-181.10692|Cluster-181.18378|Cluster-181.18272|Cluster-181.10691|Cluster-181.8794|Cluster-181.18672|Cluster-181.18019	http://www.genome.jp/kegg-bin/show_pathway?ko00460/K00600%09red/K05349%09red/K08248%09red/K01188%09red
Cutin, suberine and wax biosynthesis	KEGG PATHWAY	ko00073	7	13	0.0134712	0.141952	Cluster-181.4285|Cluster-4948.1|Cluster-181.2775|Cluster-181.10098|Cluster-3286.0|Cluster-181.19025|Cluster-181.19522	http://www.genome.jp/kegg-bin/show_pathway?ko00073/K17991%09red/K15404%09red/K13407%09red/K15403%09red/K15398%09red
Photosynthesis	KEGG PATHWAY	ko00195	16	50	0.0143675	0.141952	Cluster-181.14031|Cluster-181.11486|Cluster-181.804|Cluster-181.55|Cluster-181.6787|Cluster-181.14532|Cluster-181.20567|Cluster-181.11253|Cluster-181.16384|Cluster-181.5465|Cluster-6800.0|Cluster-181.18456|Cluster-181.13140|Cluster-2513.0|Cluster-4378.0|Cluster-181.22329	http://www.genome.jp/kegg-bin/show_pathway?ko00195/K02690%09red/K02115%09red/K02698%09red/K02723%09red/K02703%09red/K02706%09red/K02717%09red/K02705%09red/K02638%09red/K02639%09red/K08902%09red/K14332%09red/K08901%09red
Diterpenoid biosynthesis	KEGG PATHWAY	ko00904	6	10	0.0152499	0.141952	Cluster-181.262|Cluster-181.6003|Cluster-8957.0|Cluster-181.805|Cluster-181.18863|Cluster-181.16801	http://www.genome.jp/kegg-bin/show_pathway?ko00904/K04125%09red/K17961%09red/K04123%09red
Galactose metabolism	KEGG PATHWAY	ko00052	18	60	0.0162431	0.141952	Cluster-181.11941|Cluster-181.12626|Cluster-181.8588|Cluster-181.5916|Cluster-181.15150|Cluster-181.22882|Cluster-9890.0|Cluster-181.801|Cluster-181.3223|Cluster-181.1099|Cluster-181.22174|Cluster-181.12518|Cluster-181.2740|Cluster-7993.0|Cluster-6830.0|Cluster-181.10856|Cluster-181.18850|Cluster-181.2570	http://www.genome.jp/kegg-bin/show_pathway?ko00052/K01193%09red/K00850%09red/K01187%09red/K01835%09red/K18819%09red/K01785%09red/K00011%09red/K07407%09red/K06617%09red
Glycine, serine and threonine metabolism	KEGG PATHWAY	ko00260	20	70	0.017575	0.141952	Cluster-1805.0|Cluster-181.15856|Cluster-181.1836|Cluster-181.9694|Cluster-181.11439|Cluster-181.6422|Cluster-181.10692|Cluster-5631.0|Cluster-181.10691|Cluster-181.13249|Cluster-181.1196|Cluster-181.16536|Cluster-181.8794|Cluster-181.5126|Cluster-181.19026|Cluster-181.19024|Cluster-181.12008|Cluster-181.19023|Cluster-181.18074|Cluster-181.7261	http://www.genome.jp/kegg-bin/show_pathway?ko00260/K00276%09red/K00058%09red/K15919%09red/K00306%09red/K00600%09red/K00827%09red/K14272%09red/K00605%09red/K00108%09red/K00928%09red
Tropane, piperidine and pyridine alkaloid biosynthesis	KEGG PATHWAY	ko00960	10	27	0.0234773	0.17608	Cluster-1805.0|Cluster-181.11433|Cluster-181.13736|Cluster-181.9176|Cluster-181.1087|Cluster-5631.0|Cluster-181.13249|Cluster-181.1196|Cluster-181.12514|Cluster-181.1836	http://www.genome.jp/kegg-bin/show_pathway?ko00960/K00276%09red/K14454%09red/K08081%09red/K00815%09red
Ascorbate and aldarate metabolism	KEGG PATHWAY	ko00053	13	42	0.0314512	0.204655	Cluster-4278.2|Cluster-181.10457|Cluster-181.14069|Cluster-181.10851|Cluster-181.21502|Cluster-181.7230|Cluster-1826.0|Cluster-181.688|Cluster-181.10833|Cluster-181.9935|Cluster-181.21647|Cluster-181.6123|Cluster-181.1061	http://www.genome.jp/kegg-bin/show_pathway?ko00053/K10046%09red/K14190%09red/K00128%09red/K00423%09red/K00469%09red/K00012%09red/K00434%09red
Fructose and mannose metabolism	KEGG PATHWAY	ko00051	16	56	0.0315319	0.204655	Cluster-181.11941|Cluster-181.14948|Cluster-181.4253|Cluster-181.1099|Cluster-181.6347|Cluster-181.7537|Cluster-181.10621|Cluster-181.23703|Cluster-5359.0|Cluster-181.10577|Cluster-4635.0|Cluster-7743.0|Cluster-181.9654|Cluster-181.2740|Cluster-8672.0|Cluster-181.3223	http://www.genome.jp/kegg-bin/show_pathway?ko00051/K01809%09red/K00966%09red/K03841%09red/K00850%09red/K18447%09red/K01803%09red/K01623%09red/K19355%09red/K00011%09red
Phenylalanine metabolism	KEGG PATHWAY	ko00360	14	47	0.0331347	0.204655	Cluster-1805.0|Cluster-181.11433|Cluster-181.1196|Cluster-181.13736|Cluster-181.22364|Cluster-181.9176|Cluster-181.13149|Cluster-5631.0|Cluster-181.13249|Cluster-181.23010|Cluster-6583.0|Cluster-181.13710|Cluster-181.1836|Cluster-181.13567	http://www.genome.jp/kegg-bin/show_pathway?ko00360/K00276%09red/K10775%09red/K00074%09red/K00815%09red/K01904%09red/K00457%09red/K00487%09red/K14454%09red
alpha-Linolenic acid metabolism	KEGG PATHWAY	ko00592	15	54	0.0435842	0.254241	Cluster-10611.0|Cluster-181.11186|Cluster-181.21001|Cluster-181.8374|Cluster-181.1223|Cluster-10968.0|Cluster-181.10387|Cluster-181.12363|Cluster-181.13435|Cluster-6147.0|Cluster-181.9852|Cluster-5259.0|Cluster-181.8586|Cluster-181.23432|Cluster-181.15252	http://www.genome.jp/kegg-bin/show_pathway?ko00592/K05894%09red/K08241%09red/K00454%09red/K01723%09red/K10528%09red/K07513%09red/K10525%09red
Flavonoid biosynthesis	KEGG PATHWAY	ko00941	9	28	0.0572732	0.31651	Cluster-181.15355|Cluster-181.8817|Cluster-181.19324|Cluster-181.3584|Cluster-181.23010|Cluster-181.13710|Cluster-181.7974|Cluster-181.23426|Cluster-11436.0	http://www.genome.jp/kegg-bin/show_pathway?ko00941/K13065%09red/K05277%09red/K05278%09red/K00487%09red/K08695%09red
Glycolysis / Gluconeogenesis	KEGG PATHWAY	ko00010	27	127	0.101702	0.533934	Cluster-181.3526|Cluster-181.3524|Cluster-181.7727|Cluster-181.7537|Cluster-181.11941|Cluster-181.9646|Cluster-181.3223|Cluster-181.6348|Cluster-181.14468|Cluster-181.15919|Cluster-4278.2|Cluster-181.14069|Cluster-181.10856|Cluster-181.8108|Cluster-9587.0|Cluster-11556.0|Cluster-7743.0|Cluster-181.11609|Cluster-181.10795|Cluster-181.7230|Cluster-181.14948|Cluster-181.11013|Cluster-181.22882|Clust…	http://www.genome.jp/kegg-bin/show_pathway?ko00010/K00134%09red/K00850%09red/K01835%09red/K01792%09red/K01803%09red/K03841%09red/K00128%09red/K01785%09red/K01623%09red/K01610%09red/K00121%09red/K00873%09red
One carbon pool by folate	KEGG PATHWAY	ko00670	6	19	0.116309	0.542782	Cluster-181.15856|Cluster-181.11545|Cluster-181.10692|Cluster-181.10691|Cluster-181.16536|Cluster-181.8794	http://www.genome.jp/kegg-bin/show_pathway?ko00670/K00600%09red/K00605%09red/K13998%09red
Tyrosine metabolism	KEGG PATHWAY	ko00350	13	54	0.119387	0.542782	Cluster-1805.0|Cluster-181.11433|Cluster-181.13736|Cluster-181.13249|Cluster-181.6348|Cluster-181.2944|Cluster-181.1196|Cluster-264.0|Cluster-181.9176|Cluster-181.13149|Cluster-5631.0|Cluster-181.12949|Cluster-181.1836	http://www.genome.jp/kegg-bin/show_pathway?ko00350/K00276%09red/K14454%09red/K00815%09red/K00457%09red/K00121%09red/K00422%09red
Linoleic acid metabolism	KEGG PATHWAY	ko00591	7	24	0.121287	0.542782	Cluster-181.21001|Cluster-181.2646|Cluster-181.11186|Cluster-181.12363|Cluster-181.9852|Cluster-181.23432|Cluster-181.10387	http://www.genome.jp/kegg-bin/show_pathway?ko00591/K00454%09red/K15718%09red
Ubiquinone and other terpenoid-quinone biosynthesis	KEGG PATHWAY	ko00130	10	39	0.124064	0.542782	Cluster-181.13736|Cluster-181.9176|Cluster-181.13149|Cluster-181.7675|Cluster-181.23010|Cluster-181.15042|Cluster-6583.0|Cluster-2547.1|Cluster-181.13958|Cluster-181.13710	http://www.genome.jp/kegg-bin/show_pathway?ko00130/K01661%09red/K03809%09red/K02552%09red/K14759%09red/K00815%09red/K00457%09red/K00487%09red/K01904%09red
Cysteine and methionine metabolism	KEGG PATHWAY	ko00270	21	98	0.129653	0.54389	Cluster-181.18622|Cluster-181.11433|Cluster-3346.0|Cluster-181.22238|Cluster-11397.0|Cluster-181.13736|Cluster-7045.0|Cluster-181.11439|Cluster-181.7385|Cluster-181.1314|Cluster-181.9469|Cluster-181.11530|Cluster-5770.0|Cluster-181.5126|Cluster-150.1|Cluster-181.20033|Cluster-181.5085|Cluster-181.6600|Cluster-181.21243|Cluster-181.18074|Cluster-181.9176	http://www.genome.jp/kegg-bin/show_pathway?ko00270/K01762%09red/K14454%09red/K05933%09red/K08967%09red/K01251%09red/K00547%09red/K00827%09red/K00826%09red/K00815%09red/K01761%09red/K00928%09red/K00789%09red/K01919%09red/K00558%09red
Steroid biosynthesis	KEGG PATHWAY	ko00100	10	40	0.137178	0.54389	Cluster-181.11745|Cluster-11625.0|Cluster-181.11743|Cluster-181.11738|Cluster-181.11741|Cluster-181.11739|Cluster-181.1875|Cluster-181.12976|Cluster-181.23054|Cluster-181.8136	http://www.genome.jp/kegg-bin/show_pathway?ko00100/K00511%09red/K01052%09red
Glyoxylate and dicarboxylate metabolism	KEGG PATHWAY	ko00630	14	62	0.149113	0.54389	Cluster-4574.0|Cluster-181.15856|Cluster-181.10892|Cluster-181.9694|Cluster-181.6422|Cluster-181.10692|Cluster-181.15284|Cluster-181.10691|Cluster-181.16536|Cluster-181.8804|Cluster-181.20360|Cluster-4970.0|Cluster-3316.0|Cluster-181.8794	http://www.genome.jp/kegg-bin/show_pathway?ko00630/K15919%09red/K11517%09red/K00600%09red/K14272%09red/K01602%09red/K00605%09red/K00122%09red
Amino sugar and nucleotide sugar metabolism	KEGG PATHWAY	ko00520	20	95	0.151555	0.54389	Cluster-181.10577|Cluster-181.9654|Cluster-181.10856|Cluster-181.5557|Cluster-181.1767|Cluster-181.19575|Cluster-181.5817|Cluster-181.3585|Cluster-181.12568|Cluster-181.2219|Cluster-181.12926|Cluster-2405.0|Cluster-181.688|Cluster-181.11247|Cluster-181.11705|Cluster-181.11185|Cluster-1517.0|Cluster-181.9715|Cluster-181.11096|Cluster-181.10833	http://www.genome.jp/kegg-bin/show_pathway?ko00520/K01809%09red/K01183%09red/K15920%09red/K00975%09red/K01835%09red/K08679%09red/K00966%09red/K12450%09red/K12448%09red/K00012%09red/K01209%09red/K10046%09red/K06118%09red
Photosynthesis - antenna proteins	KEGG PATHWAY	ko00196	7	26	0.155699	0.54389	Cluster-181.5758|Cluster-181.13462|Cluster-10569.0|Cluster-2068.1|Cluster-181.4680|Cluster-7322.0|Cluster-181.9540	http://www.genome.jp/kegg-bin/show_pathway?ko00196/K08915%09red/K08907%09red/K08911%09red/K08913%09red/K08912%09red
Pentose and glucuronate interconversions	KEGG PATHWAY	ko00040	12	52	0.157456	0.54389	Cluster-4278.2|Cluster-181.1849|Cluster-181.14069|Cluster-181.18937|Cluster-181.6358|Cluster-181.21957|Cluster-181.688|Cluster-3676.0|Cluster-181.1099|Cluster-6164.0|Cluster-181.7230|Cluster-181.10104	http://www.genome.jp/kegg-bin/show_pathway?ko00040/K00128%09red/K00011%09red/K01051%09red/K01728%09red/K00012%09red
beta-Alanine metabolism	KEGG PATHWAY	ko00410	11	47	0.161545	0.54389	Cluster-1805.0|Cluster-4278.2|Cluster-181.14069|Cluster-181.3162|Cluster-5631.0|Cluster-181.13249|Cluster-181.1196|Cluster-181.1682|Cluster-181.7230|Cluster-181.18854|Cluster-181.1836	http://www.genome.jp/kegg-bin/show_pathway?ko00410/K00128%09red/K00276%09red/K17839%09red/K01918%09red/K01580%09red
Vitamin B6 metabolism	KEGG PATHWAY	ko00750	4	12	0.165757	0.54389	Cluster-2777.0|Cluster-181.10813|Cluster-181.23517|Cluster-181.18075	http://www.genome.jp/kegg-bin/show_pathway?ko00750/K06215%09red/K05275%09red/K13248%09red
Brassinosteroid biosynthesis	KEGG PATHWAY	ko00905	7	27	0.174412	0.554948	Cluster-181.20190|Cluster-181.20191|Cluster-733.0|Cluster-181.3781|Cluster-733.1|Cluster-181.21084|Cluster-181.22074	http://www.genome.jp/kegg-bin/show_pathway?ko00905/K09587%09red/K15639%09red
DNA replication	KEGG PATHWAY	ko03030	11	49	0.19023	0.584223	Cluster-181.16795|Cluster-181.18634|Cluster-181.11789|Cluster-10046.0|Cluster-6618.0|Cluster-181.16303|Cluster-4771.0|Cluster-181.18678|Cluster-3338.0|Cluster-181.18314|Cluster-181.13018	http://www.genome.jp/kegg-bin/show_pathway?ko03030/K10742%09red/K07466%09red/K02684%09red/K02210%09red/K02321%09red/K02212%09red/K02540%09red/K02541%09red/K02209%09red/K10739%09red
Thiamine metabolism	KEGG PATHWAY	ko00730	4	13	0.194741	0.584223	Cluster-181.12678|Cluster-181.23288|Cluster-181.21095|Cluster-181.10707	http://www.genome.jp/kegg-bin/show_pathway?ko00730/K00878%09red/K03147%09red/K01662%09red
Taurine and hypotaurine metabolism	KEGG PATHWAY	ko00430	3	9	0.219661	0.623734	Cluster-181.783|Cluster-181.5009|Cluster-181.18854	http://www.genome.jp/kegg-bin/show_pathway?ko00430/K10712%09red/K01580%09red
Stilbenoid, diarylheptanoid and gingerol biosynthesis	KEGG PATHWAY	ko00945	6	24	0.219792	0.623734	Cluster-181.8817|Cluster-181.19324|Cluster-181.3584|Cluster-181.23010|Cluster-181.13710|Cluster-181.7974	http://www.genome.jp/kegg-bin/show_pathway?ko00945/K13065%09red/K00487%09red
Inositol phosphate metabolism	KEGG PATHWAY	ko00562	12	57	0.228084	0.630231	Cluster-1690.0|Cluster-181.20187|Cluster-8879.0|Cluster-181.21502|Cluster-181.14266|Cluster-181.18931|Cluster-181.7537|Cluster-181.1688|Cluster-7030.0|Cluster-181.15944|Cluster-181.21647|Cluster-181.19111	http://www.genome.jp/kegg-bin/show_pathway?ko00562/K00915%09red/K01110%09red/K01803%09red/K01114%09red/K01106%09red/K05857%09red/K00921%09red/K01858%09red/K01099%09red/K00469%09red
Nitrogen metabolism	KEGG PATHWAY	ko00910	6	26	0.267771	0.720922	Cluster-181.15191|Cluster-2238.0|Cluster-4207.0|Cluster-9727.0|Cluster-181.22348|Cluster-181.2467	http://www.genome.jp/kegg-bin/show_pathway?ko00910/K01673%09red/K01725%09red/K00261%09red/K01674%09red
Pentose phosphate pathway	KEGG PATHWAY	ko00030	10	49	0.282688	0.742056	Cluster-181.11941|Cluster-181.14948|Cluster-181.10621|Cluster-8120.0|Cluster-181.3223|Cluster-4635.0|Cluster-7743.0|Cluster-181.10856|Cluster-181.2740|Cluster-181.1941	http://www.genome.jp/kegg-bin/show_pathway?ko00030/K03841%09red/K00850%09red/K01835%09red/K01807%09red/K01623%09red/K01057%09red
Tryptophan metabolism	KEGG PATHWAY	ko00380	6	28	0.318018	0.814436	Cluster-4278.2|Cluster-181.18032|Cluster-7649.0|Cluster-181.14069|Cluster-4782.0|Cluster-181.7230	http://www.genome.jp/kegg-bin/show_pathway?ko00380/K11816%09red/K00128%09red/K11820%09red
Glutathione metabolism	KEGG PATHWAY	ko00480	14	75	0.329626	0.824064	Cluster-181.10457|Cluster-181.22482|Cluster-181.2701|Cluster-181.10949|Cluster-181.10871|Cluster-181.14204|Cluster-181.21042|Cluster-3346.0|Cluster-181.9935|Cluster-181.3651|Cluster-181.15599|Cluster-181.21869|Cluster-181.1061|Cluster-181.6381	http://www.genome.jp/kegg-bin/show_pathway?ko00480/K01919%09red/K00434%09red/K00799%09red/K00031%09red
Histidine metabolism	KEGG PATHWAY	ko00340	5	26	0.421457	1	Cluster-181.14069|Cluster-4278.2|Cluster-181.7230|Cluster-181.9046|Cluster-181.9044	http://www.genome.jp/kegg-bin/show_pathway?ko00340/K00128%09red/K00765%09red
Protein processing in endoplasmic reticulum	KEGG PATHWAY	ko04141	41	251	0.45427	1	Cluster-181.21403|Cluster-181.10225|Cluster-181.6587|Cluster-181.23196|Cluster-181.11535|Cluster-181.1828|Cluster-181.4657|Cluster-181.12944|Cluster-181.20019|Cluster-181.21572|Cluster-181.10663|Cluster-592.0|Cluster-111.0|Cluster-2335.0|Cluster-181.22856|Cluster-181.857|Cluster-181.2353|Cluster-181.496|Cluster-181.2297|Cluster-4412.0|Cluster-181.16224|Cluster-6401.0|Cluster-181.22506|Cluster-181…	http://www.genome.jp/kegg-bin/show_pathway?ko04141/K13525%09red/K09490%09red/K06689%09red/K09503%09red/K09517%09red/K10950%09red/K10666%09red/K13993%09red/K09487%09red/K03347%09red/K04079%09red/K14001%09red/K03283%09red
Monoterpenoid biosynthesis	KEGG PATHWAY	ko00902	2	9	0.456278	1	Cluster-181.13163|Cluster-181.9672	http://www.genome.jp/kegg-bin/show_pathway?ko00902/K15095%09red
Arginine and proline metabolism	KEGG PATHWAY	ko00330	9	53	0.47951	1	Cluster-181.12500|Cluster-181.11433|Cluster-181.14069|Cluster-181.21160|Cluster-4278.2|Cluster-181.3162|Cluster-181.17233|Cluster-181.1109|Cluster-181.7230	http://www.genome.jp/kegg-bin/show_pathway?ko00330/K00318%09red/K14454%09red/K00128%09red/K17839%09red/K00472%09red/K01583%09red
Pyruvate metabolism	KEGG PATHWAY	ko00620	14	85	0.491232	1	Cluster-181.6397|Cluster-181.8839|Cluster-4278.2|Cluster-181.15919|Cluster-181.14069|Cluster-181.8108|Cluster-181.10189|Cluster-181.639|Cluster-181.7230|Cluster-181.5688|Cluster-181.1457|Cluster-181.9557|Cluster-181.14468|Cluster-181.6967	http://www.genome.jp/kegg-bin/show_pathway?ko00620/K01006%09red/K01759%09red/K00128%09red/K01595%09red/K00028%09red/K00873%09red/K01962%09red/K01610%09red
Phagosome	KEGG PATHWAY	ko04145	14	85	0.491232	1	Cluster-181.13262|Cluster-181.4532|Cluster-10988.0|Cluster-181.13533|Cluster-181.13531|Cluster-181.9590|Cluster-181.14266|Cluster-181.10418|Cluster-181.10771|Cluster-181.8640|Cluster-181.11057|Cluster-181.13532|Cluster-9631.0|Cluster-181.11591	http://www.genome.jp/kegg-bin/show_pathway?ko04145/K00921%09red/K07374%09red/K07375%09red/K02150%09red
Limonene and pinene degradation	KEGG PATHWAY	ko00903	3	16	0.492643	1	Cluster-4278.2|Cluster-181.7230|Cluster-181.14069	http://www.genome.jp/kegg-bin/show_pathway?ko00903/K00128%09red
Monobactam biosynthesis	KEGG PATHWAY	ko00261	2	10	0.503601	1	Cluster-181.11439|Cluster-181.18074	http://www.genome.jp/kegg-bin/show_pathway?ko00261/K00928%09red
Carotenoid biosynthesis	KEGG PATHWAY	ko00906	5	29	0.505579	1	Cluster-181.1519|Cluster-181.1501|Cluster-181.5789|Cluster-181.12722|Cluster-181.22177	http://www.genome.jp/kegg-bin/show_pathway?ko00906/K09840%09red/K09837%09red/K15746%09red/K15747%09red/K09842%09red
Terpenoid backbone biosynthesis	KEGG PATHWAY	ko00900	8	48	0.506232	1	Cluster-181.21095|Cluster-181.16887|Cluster-181.12678|Cluster-181.13167|Cluster-181.21715|Cluster-181.9055|Cluster-181.17779|Cluster-9982.0	http://www.genome.jp/kegg-bin/show_pathway?ko00900/K00021%09red/K03527%09red/K01662%09red/K11778%09red
Homologous recombination	KEGG PATHWAY	ko03440	9	56	0.539442	1	Cluster-181.6025|Cluster-10923.0|Cluster-6618.0|Cluster-4771.0|Cluster-8685.0|Cluster-181.6536|Cluster-181.932|Cluster-181.18314|Cluster-10802.1	http://www.genome.jp/kegg-bin/show_pathway?ko03440/K10882%09red/K10869%09red/K10901%09red/K07466%09red/K10875%09red/K08991%09red/K10739%09red
Other types of O-glycan biosynthesis	KEGG PATHWAY	ko00514	1	5	0.586484	1	Cluster-55.0	http://www.genome.jp/kegg-bin/show_pathway?ko00514/K18134%09red
Fatty acid elongation	KEGG PATHWAY	ko00062	4	26	0.602597	1	Cluster-181.12843|Cluster-181.22189|Cluster-181.19437|Cluster-181.17472	http://www.genome.jp/kegg-bin/show_pathway?ko00062/K01074%09red/K15397%09red
Glycerolipid metabolism	KEGG PATHWAY	ko00561	8	53	0.608159	1	Cluster-4278.2|Cluster-181.14069|Cluster-181.12926|Cluster-181.1099|Cluster-181.15492|Cluster-181.2034|Cluster-181.7230|Cluster-6830.0	http://www.genome.jp/kegg-bin/show_pathway?ko00561/K00128%09red/K07407%09red/K13508%09red/K00011%09red/K06118%09red
Glycosphingolipid biosynthesis - globo series	KEGG PATHWAY	ko00603	1	6	0.643103	1	Cluster-6830.0	http://www.genome.jp/kegg-bin/show_pathway?ko00603/K07407%09red
RNA degradation	KEGG PATHWAY	ko03018	19	129	0.654934	1	Cluster-181.11941|Cluster-181.7199|Cluster-181.3023|Cluster-181.14078|Cluster-181.21716|Cluster-181.6239|Cluster-181.3223|Cluster-181.11715|Cluster-181.9010|Cluster-181.20815|Cluster-181.11937|Cluster-181.2472|Cluster-181.22199|Cluster-181.2409|Cluster-181.14436|Cluster-181.2740|Cluster-181.14062|Cluster-181.10409|Cluster-251.1	http://www.genome.jp/kegg-bin/show_pathway?ko03018/K14442%09red/K00850%09red/K00962%09red/K04077%09red/K03654%09red/K12581%09red/K12603%09red/K10643%09red/K04043%09red/K12619%09red/K13126%09red
Ether lipid metabolism	KEGG PATHWAY	ko00565	4	28	0.655078	1	Cluster-181.1688|Cluster-181.10605|Cluster-181.15944|Cluster-9719.0	http://www.genome.jp/kegg-bin/show_pathway?ko00565/K01114%09red/K01115%09red
Lysine degradation	KEGG PATHWAY	ko00310	5	35	0.655898	1	Cluster-4278.2|Cluster-181.7230|Cluster-181.14069|Cluster-181.20603|Cluster-181.12008	http://www.genome.jp/kegg-bin/show_pathway?ko00310/K00128%09red/K00306%09red/K14157%09red
Arginine biosynthesis	KEGG PATHWAY	ko00220	4	29	0.679503	1	Cluster-181.11433|Cluster-9727.0|Cluster-181.9224|Cluster-181.9694	http://www.genome.jp/kegg-bin/show_pathway?ko00220/K00261%09red/K14272%09red/K14454%09red/K14682%09red
Folate biosynthesis	KEGG PATHWAY	ko00790	2	15	0.6974	1	Cluster-181.11545|Cluster-181.8873	http://www.genome.jp/kegg-bin/show_pathway?ko00790/K01307%09red/K13998%09red
Lysine biosynthesis	KEGG PATHWAY	ko00300	2	15	0.6974	1	Cluster-181.11439|Cluster-181.18074	http://www.genome.jp/kegg-bin/show_pathway?ko00300/K00928%09red
Circadian rhythm - plant	KEGG PATHWAY	ko04712	5	37	0.698927	1	Cluster-181.15809|Cluster-181.2690|Cluster-181.20453|Cluster-7650.1|Cluster-181.2676	http://www.genome.jp/kegg-bin/show_pathway?ko04712/K12116%09red/K12129%09red/K16223%09red/K12130%09red/K16241%09red
Endocytosis	KEGG PATHWAY	ko04144	24	169	0.726078	1	Cluster-181.23601|Cluster-181.23196|Cluster-181.6597|Cluster-181.18868|Cluster-855.0|Cluster-181.2353|Cluster-7339.0|Cluster-181.496|Cluster-181.14492|Cluster-181.18621|Cluster-181.2282|Cluster-5518.0|Cluster-181.14555|Cluster-181.499|Cluster-181.498|Cluster-6247.0|Cluster-181.497|Cluster-181.10297|Cluster-6960.0|Cluster-181.10605|Cluster-9719.0|Cluster-181.12769|Cluster-181.19835|Cluster-9816.0	http://www.genome.jp/kegg-bin/show_pathway?ko04144/K10365%09red/K12191%09red/K18442%09red/K01115%09red/K12489%09red/K07937%09red/K12483%09red/K07901%09red/K07904%09red/K12486%09red/K19476%09red/K03283%09red
Riboflavin metabolism	KEGG PATHWAY	ko00740	1	8	0.734163	1	Cluster-9498.0	http://www.genome.jp/kegg-bin/show_pathway?ko00740/K14652%09red
ABC transporters	KEGG PATHWAY	ko02010	4	32	0.745367	1	Cluster-181.19393|Cluster-181.22339|Cluster-181.10329|Cluster-181.8338	http://www.genome.jp/kegg-bin/show_pathway?ko02010/K05665%09red/K05658%09red
Alanine, aspartate and glutamate metabolism	KEGG PATHWAY	ko00250	6	47	0.750735	1	Cluster-181.11433|Cluster-181.9694|Cluster-181.11950|Cluster-9727.0|Cluster-181.5126|Cluster-181.18854	http://www.genome.jp/kegg-bin/show_pathway?ko00250/K00261%09red/K14454%09red/K01953%09red/K00827%09red/K14272%09red/K01580%09red
Pantothenate and CoA biosynthesis	KEGG PATHWAY	ko00770	3	27	0.798533	1	Cluster-181.1682|Cluster-5109.0|Cluster-11397.0	http://www.genome.jp/kegg-bin/show_pathway?ko00770/K01918%09red/K00826%09red/K01598%09red
Regulation of autophagy	KEGG PATHWAY	ko04140	3	28	0.816651	1	Cluster-181.8831|Cluster-181.5888|Cluster-181.23262	http://www.genome.jp/kegg-bin/show_pathway?ko04140/K08269%09red/K07198%09red
Valine, leucine and isoleucine degradation	KEGG PATHWAY	ko00280	6	52	0.823762	1	Cluster-4278.2|Cluster-181.14069|Cluster-11397.0|Cluster-181.8586|Cluster-181.5126|Cluster-181.7230	http://www.genome.jp/kegg-bin/show_pathway?ko00280/K00128%09red/K00827%09red/K00826%09red/K07513%09red
Mismatch repair	KEGG PATHWAY	ko03430	4	38	0.845347	1	Cluster-6618.0|Cluster-181.17357|Cluster-181.18314|Cluster-4771.0	http://www.genome.jp/kegg-bin/show_pathway?ko03430/K07466%09red/K10739%09red/K08737%09red
Phenylalanine, tyrosine and tryptophan biosynthesis	KEGG PATHWAY	ko00400	5	46	0.845588	1	Cluster-181.9176|Cluster-181.11433|Cluster-181.19156|Cluster-181.13736|Cluster-181.12605	http://www.genome.jp/kegg-bin/show_pathway?ko00400/K00815%09red/K05359%09red/K01626%09red/K14454%09red
Peroxisome	KEGG PATHWAY	ko04146	10	84	0.845664	1	Cluster-181.14961|Cluster-181.8586|Cluster-181.10871|Cluster-181.15284|Cluster-181.4646|Cluster-181.8864|Cluster-181.8804|Cluster-181.10908|Cluster-181.247|Cluster-181.12008	http://www.genome.jp/kegg-bin/show_pathway?ko04146/K13348%09red/K11517%09red/K00306%09red/K04564%09red/K04565%09red/K01897%09red/K07513%09red/K00031%09red
Fatty acid degradation	KEGG PATHWAY	ko00071	7	62	0.850996	1	Cluster-4278.2|Cluster-181.14069|Cluster-181.6348|Cluster-181.8586|Cluster-181.14961|Cluster-181.7230|Cluster-181.10908	http://www.genome.jp/kegg-bin/show_pathway?ko00071/K01897%09red/K00128%09red/K07513%09red/K00121%09red
Other glycan degradation	KEGG PATHWAY	ko00511	2	22	0.859782	1	Cluster-181.8559|Cluster-10420.0	http://www.genome.jp/kegg-bin/show_pathway?ko00511/K01191%09red
Butanoate metabolism	KEGG PATHWAY	ko00650	2	22	0.859782	1	Cluster-181.18854|Cluster-181.13567	http://www.genome.jp/kegg-bin/show_pathway?ko00650/K01580%09red/K00074%09red
Zeatin biosynthesis	KEGG PATHWAY	ko00908	1	13	0.872757	1	Cluster-181.14653	http://www.genome.jp/kegg-bin/show_pathway?ko00908/K10760%09red
Valine, leucine and isoleucine biosynthesis	KEGG PATHWAY	ko00290	1	14	0.890198	1	Cluster-11397.0	http://www.genome.jp/kegg-bin/show_pathway?ko00290/K00826%09red
Selenocompound metabolism	KEGG PATHWAY	ko00450	1	15	0.90525	1	Cluster-181.22238	http://www.genome.jp/kegg-bin/show_pathway?ko00450/K01761%09red
Protein export	KEGG PATHWAY	ko03060	5	52	0.906014	1	Cluster-181.10225|Cluster-7618.0|Cluster-181.16474|Cluster-181.8050|Cluster-181.9397	http://www.genome.jp/kegg-bin/show_pathway?ko03060/K03106%09red/K09490%09red
Pyrimidine metabolism	KEGG PATHWAY	ko00240	14	123	0.910202	1	Cluster-181.14415|Cluster-181.11992|Cluster-181.16894|Cluster-181.14078|Cluster-181.11545|Cluster-2949.0|Cluster-181.16303|Cluster-181.412|Cluster-181.11937|Cluster-3338.0|Cluster-181.23125|Cluster-181.17860|Cluster-181.1535|Cluster-181.22062	http://www.genome.jp/kegg-bin/show_pathway?ko00240/K16904%09red/K00857%09red/K13998%09red/K00962%09red/K02684%09red/K03019%09red/K16329%09red/K02321%09red/K03013%09red/K03012%09red/K01493%09red/K03043%09red/K03046%09red
Sulfur metabolism	KEGG PATHWAY	ko00920	3	36	0.917439	1	Cluster-181.3604|Cluster-181.19331|Cluster-181.15794	http://www.genome.jp/kegg-bin/show_pathway?ko00920/K00860%09red/K05907%09red/K00387%09red
RNA polymerase	KEGG PATHWAY	ko03020	5	54	0.920964	1	Cluster-181.412|Cluster-181.17860|Cluster-181.16894|Cluster-181.22062|Cluster-181.23125	http://www.genome.jp/kegg-bin/show_pathway?ko03020/K03043%09red/K03046%09red/K03019%09red/K03013%09red/K03012%09red
Fatty acid biosynthesis	KEGG PATHWAY	ko00061	4	46	0.925479	1	Cluster-181.6397|Cluster-181.14961|Cluster-181.10908|Cluster-181.10552	http://www.genome.jp/kegg-bin/show_pathway?ko00061/K01897%09red/K03921%09red/K01962%09red
Arachidonic acid metabolism	KEGG PATHWAY	ko00590	1	17	0.929452	1	Cluster-181.17104	http://www.genome.jp/kegg-bin/show_pathway?ko00590/K05309%09red
Base excision repair	KEGG PATHWAY	ko03410	3	38	0.933068	1	Cluster-3634.0|Cluster-181.10335|Cluster-181.3097	http://www.genome.jp/kegg-bin/show_pathway?ko03410/K01246%09red/K03652%09red/K10802%09red
Biosynthesis of unsaturated fatty acids	KEGG PATHWAY	ko01040	3	39	0.939816	1	Cluster-181.8586|Cluster-181.10552|Cluster-181.12357	http://www.genome.jp/kegg-bin/show_pathway?ko01040/K10256%09red/K07513%09red/K03921%09red
Porphyrin and chlorophyll metabolism	KEGG PATHWAY	ko00860	3	40	0.945929	1	Cluster-181.6595|Cluster-181.10499|Cluster-181.6375	http://www.genome.jp/kegg-bin/show_pathway?ko00860/K02492%09red/K01885%09red/K00228%09red
Sphingolipid metabolism	KEGG PATHWAY	ko00600	2	32	0.957371	1	Cluster-6830.0|Cluster-181.4777	http://www.genome.jp/kegg-bin/show_pathway?ko00600/K04713%09red/K07407%09red
Glycerophospholipid metabolism	KEGG PATHWAY	ko00564	7	81	0.966131	1	Cluster-181.10605|Cluster-9719.0|Cluster-181.1688|Cluster-181.5730|Cluster-181.15944|Cluster-181.15492|Cluster-181.2034	http://www.genome.jp/kegg-bin/show_pathway?ko00564/K13508%09red/K00981%09red/K01114%09red/K01115%09red
Purine metabolism	KEGG PATHWAY	ko00230	17	167	0.975121	1	Cluster-181.4253|Cluster-181.15919|Cluster-181.17860|Cluster-181.16894|Cluster-181.14078|Cluster-181.8108|Cluster-181.16303|Cluster-181.19331|Cluster-181.22562|Cluster-181.412|Cluster-181.11937|Cluster-3338.0|Cluster-181.10856|Cluster-181.23125|Cluster-10932.0|Cluster-181.22062|Cluster-181.6800	http://www.genome.jp/kegg-bin/show_pathway?ko00230/K18447%09red/K00873%09red/K00962%09red/K02684%09red/K01835%09red/K03019%09red/K03012%09red/K02321%09red/K00759%09red/K03013%09red/K03043%09red/K00942%09red/K00860%09red/K03046%09red
Aminoacyl-tRNA biosynthesis	KEGG PATHWAY	ko00970	5	68	0.978518	1	Cluster-181.83|Cluster-181.13210|Cluster-6395.0|Cluster-181.5960|Cluster-181.6375	http://www.genome.jp/kegg-bin/show_pathway?ko00970/K01883%09red/K04567%09red/K01885%09red/K01886%09red/K01876%09red
Oxidative phosphorylation	KEGG PATHWAY	ko00190	11	132	0.991251	1	Cluster-181.11877|Cluster-181.5426|Cluster-181.10872|Cluster-4469.0|Cluster-181.1197|Cluster-3103.0|Cluster-181.10544|Cluster-9631.0|Cluster-181.11486|Cluster-181.13280|Cluster-181.17350	http://www.genome.jp/kegg-bin/show_pathway?ko00190/K03879%09red/K02115%09red/K01507%09red/K01535%09red/K05580%09red/K05582%09red/K05577%09red/K03937%09red/K02134%09red/K02150%09red
Nucleotide excision repair	KEGG PATHWAY	ko03420	3	58	0.992994	1	Cluster-6618.0|Cluster-181.18314|Cluster-4771.0	http://www.genome.jp/kegg-bin/show_pathway?ko03420/K07466%09red/K10739%09red
Propanoate metabolism	KEGG PATHWAY	ko00640	1	33	0.993356	1	Cluster-181.6397	http://www.genome.jp/kegg-bin/show_pathway?ko00640/K01962%09red
Citrate cycle (TCA cycle)	KEGG PATHWAY	ko00020	2	47	0.993632	1	Cluster-181.14468|Cluster-181.10871	http://www.genome.jp/kegg-bin/show_pathway?ko00020/K01610%09red/K00031%09red
SNARE interactions in vesicular transport	KEGG PATHWAY	ko04130	1	35	0.995057	1	Cluster-181.19326	http://www.genome.jp/kegg-bin/show_pathway?ko04130/K08486%09red
Basal transcription factors	KEGG PATHWAY	ko03022	1	48	0.999278	1	Cluster-181.22842	http://www.genome.jp/kegg-bin/show_pathway?ko03022/K03139%09red
Spliceosome	KEGG PATHWAY	ko03040	18	224	0.999284	1	Cluster-181.10936|Cluster-181.6597|Cluster-181.23196|Cluster-181.17574|Cluster-181.6750|Cluster-181.2353|Cluster-181.10297|Cluster-181.19835|Cluster-855.0|Cluster-181.499|Cluster-181.498|Cluster-181.4344|Cluster-181.3076|Cluster-181.2927|Cluster-181.88|Cluster-181.10664|Cluster-181.497|Cluster-181.496	http://www.genome.jp/kegg-bin/show_pathway?ko03040/K12741%09red/K12830%09red/K12823%09red/K12900%09red/K12859%09red/K12883%09red/K12819%09red/K12891%09red/K03283%09red
Ribosome biogenesis in eukaryotes	KEGG PATHWAY	ko03008	5	102	0.999426	1	Cluster-181.14436|Cluster-181.21716|Cluster-181.12942|Cluster-4736.0|Cluster-181.3644	http://www.genome.jp/kegg-bin/show_pathway?ko03008/K07936%09red/K14557%09red/K12619%09red/K14544%09red
mRNA surveillance pathway	KEGG PATHWAY	ko03015	5	112	0.999818	1	Cluster-181.4035|Cluster-181.2927|Cluster-181.10942|Cluster-181.22199|Cluster-181.10409	http://www.genome.jp/kegg-bin/show_pathway?ko03015/K15542%09red/K12883%09red/K11584%09red/K13126%09red
RNA transport	KEGG PATHWAY	ko03013	11	182	0.999908	1	Cluster-181.2717|Cluster-8524.0|Cluster-181.5974|Cluster-181.19242|Cluster-181.11536|Cluster-181.12942|Cluster-181.2927|Cluster-181.22199|Cluster-181.299|Cluster-6458.0|Cluster-181.10409	http://www.genome.jp/kegg-bin/show_pathway?ko03013/K03754%09red/K03113%09red/K03238%09red/K14310%09red/K12883%09red/K07936%09red/K14298%09red/K03257%09red/K13126%09red
Ubiquitin mediated proteolysis	KEGG PATHWAY	ko04120	8	153	0.999924	1	Cluster-9589.0|Cluster-181.10383|Cluster-181.857|Cluster-181.1997|Cluster-6911.0|Cluster-181.4657|Cluster-181.15247|Cluster-4852.0	http://www.genome.jp/kegg-bin/show_pathway?ko04120/K04506%09red/K10581%09red/K06689%09red/K10144%09red/K10688%09red/K03347%09red/K03348%09red
Ribosome	KEGG PATHWAY	ko03010	11	307	1	1	Cluster-181.12559|Cluster-2120.0|Cluster-4679.0|Cluster-7490.1|Cluster-4434.0|Cluster-6610.0|Cluster-181.12211|Cluster-181.8646|Cluster-181.19190|Cluster-181.22330|Cluster-4005.0	http://www.genome.jp/kegg-bin/show_pathway?ko03010/K02955%09red/K02871%09red/K02885%09red/K02894%09red/K02881%09red/K02959%09red/K02985%09red/K02997%09red/K02995%09red/K02969%09red/K02962%09red
