# Supplementary material for: Integrated Analysis of Transcriptomics and Proteomics Provides Insights into the Accumulation Mechanism of Ascorbic Acid in Rosa roxburghii Tratt
Source: Foods. 2025 Feb 22;14(5):748. doi: 10.3390/foods14050748 (PMC11899413; doi:10.3390/foods14050748)
Supplement: Supplementary file 1 [file foods-14-00748-s001.zip › Table S5.xlsx]

## Sheet: iBAQ
ID	Accession	Name	Organism	iBAQ	C-1	C-2	C-3	A-1	A-2	A-3	C	A	Sig(A/C)	SS(A/C)
Cluster-10407.0				46514	184.29		1029.5	237.45	156.41	205.54	606.895	199.8	0	0
Cluster-10420.0	PRQ47391.1	putative alpha-mannosidase	Rosa chinensis	72.927				29.857	43.07		#DIV/0!	36.4635	0	1
Cluster-181.12746				7560.7		863.95	1502.5	956.93	676.84	593.82	1183.22	742.53	0	0
Cluster-11196.0				680.39	197.01	248.91	234.47				226.797	#DIV/0!	0	-1
Cluster-11327.0				6039.4	219.82	196.69	272.25	751.8	366.93	696.86	229.587	605.197	1	1
Cluster-11436.0				439.23	104.83						104.83	#DIV/0!	0	-1
Cluster-11514.0	XP_024197734.1	kaempferol 3-O-beta-D-galactosyltransferase-like	Rosa chinensis	23403	23.437			1.9019		112.57	23.437	57.236	0	0
Cluster-181.7080				1079				177.38			#DIV/0!	177.38	0	1
Cluster-181.10008	XP_024166334.1	probable glutathione S-transferase	Rosa chinensis	1390.1				233.43	358.37	470.6	#DIV/0!	354.133	0	1
Cluster-181.10013				3406.4				265.51	139.91	184.71	#DIV/0!	196.71	0	1
Cluster-181.10019				59556	1221.7	2341.2	1589.8	3750.6	4845.4	4362.2	1717.57	4319.4	1	1
Cluster-181.10039				378.67		101.94			64.948	86.161	101.94	75.5545	0	0
Cluster-181.10045	PRQ25059.1	putative O-methyltransferase COMT-type, S-adenosyl-L-methionine-dependent methyltransferase	Rosa chinensis	25059	130.26	75.954	76.948				94.3873	#DIV/0!	0	-1
Cluster-181.10069	XP_024172711.1	LOW QUALITY PROTEIN: probable protein phosphatase 2C 10	Rosa chinensis	876			460.11			76.084	460.11	76.084	0	0
Cluster-181.10071	XP_024193506.1	UDP-glucose 6-dehydrogenase 2	Rosa chinensis	14349	438.27	327.6	391.43	583.31	558.45	501.93	385.767	547.897	0	0
Cluster-181.10078				531.6	160.47						160.47	#DIV/0!	0	-1
Cluster-181.10078				51.388						19.24	#DIV/0!	19.24	0	1
Cluster-181.10099	XP_024171281.1	elongation factor Tu, chloroplastic	Rosa chinensis	11424	425.61	442.89	82.189	494.66	210.2	520.19	316.896	408.35	0	0
Cluster-181.10101	XP_024173026.1	40S ribosomal protein S19-3	Rosa chinensis	17243	845.38		695.43	844.16	870	697.55	770.405	803.903	0	0
Cluster-181.10103	PRQ32796.1	putative dihydropyrimidinase	Rosa chinensis	3283				291.46	171.69	222.53	#DIV/0!	228.56	0	1
Cluster-181.10103	PRQ32796.1	putative dihydropyrimidinase	Rosa chinensis	1171.9				204.69	189.54		#DIV/0!	197.115	0	1
Cluster-181.10104	XP_024181969.1	pectinesterase-like	Rosa chinensis	3271.7	122.09	251.4	259.87	571.58	362.22	369.29	211.12	434.363	0	0
Cluster-181.10108	XP_024188883.1	superoxide dismutase [Cu-Zn]2	Rosa chinensis	2801.3	584.62	715.73	361.33		181.74		553.893	181.74	0	0
Cluster-181.1013	XP_024194098.1	serine..threonine-protein kinase RUNKEL	Rosa chinensis	59.85			59.85				59.85	#DIV/0!	0	-1
Cluster-181.10133				12791	134.2	173.98	161.39	1006.8	1113.6	907.03	156.523	1009.14	1	1
Cluster-181.10138				68265	439.85	1116	267.02	4402.9	4907.1	3682.5	607.623	4330.83	1	1
Cluster-181.10143				3524	88.073	66.633		210.62	153.5	189.69	77.353	184.603	1	1
Cluster-181.9627	KZV16023.1	hypothetical protein F511_14389	Dorcoceras hygrometricum	4962.9				1051.4		796.48	#DIV/0!	923.94	0	1
Cluster-181.10159	PRQ26581.1	putative L-ascorbate peroxidase	Rosa chinensis	8618.4	1079.2	1121.9	1063.5	380.83	239.34	103.44	1088.2	241.203	-1	-1
Cluster-181.10178				194.32			134.41				134.41	#DIV/0!	0	-1
Cluster-181.10189				1697.3				11.874	53.144	95.066	#DIV/0!	53.3613	0	1
Cluster-181.10197	XP_009345860.1	PREDICTED: probable cytosolic oligopeptidase A	Pyrus x bretschneideri	1774.3	23.013				89.978	26.721	23.013	58.3495	0	0
Cluster-181.10200	XP_024184667.1	profilin	Rosa chinensis	165980	8110.7	10380	10976	5954.2	5528.4	4499.4	9822.23	5327.33	0	0
Cluster-181.10206	PRQ29875.1	putative cytochrome P450	Rosa chinensis	981.62				63.728		88.641	#DIV/0!	76.1845	0	1
Cluster-181.10207				29222	5407.9	5089.4	3434.9	741.26	357.76	629.22	4644.07	576.08	-1	-1
Cluster-181.10208	PRQ54337.1	putative ATPase, V1 complex, subunit C	Rosa chinensis	167.96				21.739	63.699		#DIV/0!	42.719	0	1
Cluster-181.10212				543.94				69.839	43.867		#DIV/0!	56.853	0	1
Cluster-181.10213				752.12	206.38	194.7					200.54	#DIV/0!	0	-1
Cluster-181.10214				1155.7					136.46	174.24	#DIV/0!	155.35	0	1
Cluster-181.10218				91971	7080.3	11359	6892.6		3237	3792.7	8443.97	3514.85	0	0
Cluster-181.10225				112400	5701.3	6008.8	5638	2642.8	2199.9	1962	5782.7	2268.23	-1	-1
Cluster-181.10225				13115	1976.2	2069.8	1541.7	277.85	375.36		1862.57	326.605	-1	-1
Cluster-181.10228	PRQ42436.1	putative NAD..P..-binding domain-containing protein	Rosa chinensis	9901.6	238.67	61.459	399.64	492.54	290.62	465.35	233.256	416.17	0	0
Cluster-181.10250				1825.8		51.849		204.1	140.28	86.649	51.849	143.676	0	0
Cluster-181.10253	XP_024187687.1	DUF724 domain-containing protein 6 isoform X1	Rosa chinensis	114.96	20.944						20.944	#DIV/0!	0	-1
Cluster-181.10259	XP_004287511.1	PREDICTED: 60S ribosomal protein L31	Fragaria vesca subsp. vesca	17364	1527	936.82	845.1	452.44			1102.97	452.44	0	0
Cluster-181.10260				303.71	0.66113						0.66113	#DIV/0!	0	-1
Cluster-181.10263				4917.4	226.15	313.83	331.22	120.56	447.39	464.15	290.4	344.033	0	0
Cluster-181.10282				17450	91.655	54.44	113.67	97.874		74.741	86.5883	86.3075	0	0
Cluster-181.10282				34164	881.42		1534.6	1166.9	596.93	730.46	1208.01	831.43	0	0
Cluster-181.10286				4979.5	67.11	44.757	135.51	577.25	540.42	514.78	82.459	544.15	1	1
Cluster-181.10291	XP_024185805.1	protein disulfide isomerase-like 2-3	Rosa chinensis	7634.7		340.41	97.895	368.14	94.831	461.78	219.153	308.25	0	0
Cluster-181.10295	PRQ54012.1	hypothetical protein RchiOBHm_Chr2g0172861	Rosa chinensis	3961.2	635.05	273.66	89.856	223.85	250.48	47.588	332.855	173.973	0	0
Cluster-181.10295	PRQ54012.1	hypothetical protein RchiOBHm_Chr2g0172861	Rosa chinensis	912.78	12.296	19.166	10.407	133.67	106.98	83.508	13.9563	108.053	1	1
Cluster-181.10297	PRQ57097.1	putative Heat shock protein 70 family	Rosa chinensis	16564	338.76	414.24	535.1	403.05	461.14	416.54	429.367	426.91	0	0
Cluster-181.10307				38071	985.69	2771.4	1584.6	1890.4	1732.2	2018.3	1780.56	1880.3	0	0
Cluster-181.10307				11501	696.51	1295.1	1197	858.44	854.5	855.84	1062.87	856.26	0	0
Cluster-181.10309	XP_024192245.1	plasma membrane ATPase 4	Rosa chinensis	11.881					11.881		#DIV/0!	11.881	0	1
Cluster-181.10314	PRQ42714.1	putative plant lipid transfer protein..Par allergen	Rosa chinensis	26834	2256.7	1653.2	1094.3	4229.9	2082.1	2452.8	1668.07	2921.6	0	0
Cluster-181.10318	XP_024162812.1	cyclase-associated protein 1	Rosa chinensis	6604	212.04	311.01		556.72	472.78	397.81	261.525	475.77	0	0
Cluster-181.10318	XP_024162812.1	cyclase-associated protein 1	Rosa chinensis	1574.1				124.95	134.91	241.96	#DIV/0!	167.273	0	1
Cluster-181.10332				3966.2	111.49	157.75	106.95	120.06	37.403	16.23	125.397	57.8977	0	0
Cluster-181.10337				1512.2				295.45		542.66	#DIV/0!	419.055	0	1
Cluster-181.10337				1291.5					51.242	164.18	#DIV/0!	107.711	0	1
Cluster-181.10339	XP_024165097.1	protein WVD2-like 5 isoform X1	Rosa chinensis	537.09		202.12					202.12	#DIV/0!	0	-1
Cluster-181.10339	XP_024165097.1	protein WVD2-like 5 isoform X1	Rosa chinensis	1764.3		233.65				163.65	233.65	163.65	0	0
Cluster-181.10343				11530	704.85	525.04	638.78	670.19	796.8	1072.8	622.89	846.597	0	0
Cluster-181.10350				3456.8		509.85	1516.7				1013.27	#DIV/0!	0	-1
Cluster-181.10355	XP_024195064.1	fructose-bisphosphate aldolase 3, chloroplastic	Rosa chinensis	32125	1905.1	1871.6	1628	2105.6	2730.8	1528.5	1801.57	2121.63	0	0
Cluster-181.9723	XP_018499844.1	PREDICTED: LOW QUALITY PROTEIN: polyubiquitin 4-like	Pyrus x bretschneideri	20555	895.11	1295.5	427.48	1391.3	921	496.25	872.697	936.183	0	0
Cluster-181.10368	PRQ58854.1	putative carboxypeptidase D	Rosa chinensis	5662.8		296.11	499.39	391.44	417.16	799.77	397.75	536.123	0	0
Cluster-181.10370	PRQ47548.1	putative aldolase-type TIM barrel, pyruvate..Phosphoenolpyruvate kinase-like protein	Rosa chinensis	66.033				1.0116			#DIV/0!	1.0116	0	1
Cluster-181.10388	XP_024189130.1	uncharacterized protein LOC112193286 isoform X2	Rosa chinensis	3140.6	163.45	387.18	279.94	162.45			276.857	162.45	0	0
Cluster-181.10393	PRQ24342.1	putative flavanone 3-dioxygenase	Rosa chinensis	5076.5		409					409	#DIV/0!	0	-1
Cluster-181.10394	XP_024182225.1	ketol-acid reductoisomerase, chloroplastic	Rosa chinensis	102970	3871.2	4038.5	3280.9	1504.9	2216.1	2963	3730.2	2228	0	0
Cluster-181.10394	XP_024182225.1	ketol-acid reductoisomerase, chloroplastic	Rosa chinensis	3380			170.23		92.693	51.258	170.23	71.9755	0	0
Cluster-181.10398				2507.2	126.18						126.18	#DIV/0!	0	-1
Cluster-181.10409	PRQ54496.1	putative nucleotide-binding alpha-beta plait domain-containing protein	Rosa chinensis	2956.8		361.71					361.71	#DIV/0!	0	-1
Cluster-181.10416				206.51		38.418			19.972		38.418	19.972	0	0
Cluster-181.10417	PRQ17920.1	putative superoxide dismutase, copper..zinc binding domain, heavy metal-associated domain, HMA	Rosa chinensis	3751.9	448.17	347.01					397.59	#DIV/0!	0	-1
Cluster-181.10418				53071	1199.3	625.95	829.5	3755.4	2500.7	4182	884.917	3479.37	1	1
Cluster-181.10424				1008.6					108.07		#DIV/0!	108.07	0	1
Cluster-181.10444				136.62				22.39			#DIV/0!	22.39	0	1
Cluster-181.10450	PRQ45239.1	putative lactoylglutathione lyase	Rosa chinensis	651.03				211.13	222.97	216.92	#DIV/0!	217.007	0	1
Cluster-181.10454	XP_024171012.1	FAM10 family protein At4g22670 isoform X1	Rosa chinensis	17911	229.94	294.2	131.5	261.45	240.26	307.33	218.547	269.68	0	0
Cluster-181.10477	XP_023531429.1	heat shock cognate protein 80-like	Cucurbita pepo subsp. pepo	45663	935.41	1138.7	759.01	3808.4	3303.1	3858.1	944.373	3656.53	1	1
Cluster-181.10497	XP_024174192.1	probable phospholipid hydroperoxide glutathione peroxidase	Rosa chinensis	30347	1348.7	3589.6	4250.3	1718.6	448.93	1299.7	3062.87	1155.74	0	0
Cluster-181.10498				4163.2	133.41			243.12	355.11	264.79	133.41	287.673	0	0
Cluster-181.10501				283050	37608	31195	34326	17153	12781	12889	34376.3	14274.3	-1	-1
Cluster-181.10514	XP_024174834.1	probable aspartyl aminopeptidase	Rosa chinensis	691.14				107.17	1.5649		#DIV/0!	54.3674	0	1
Cluster-181.10515	XP_024166449.1	uncharacterized protein LOC112173125 isoform X1	Rosa chinensis	1084.3	67.873	86.315					77.094	#DIV/0!	0	-1
Cluster-181.10517	XP_009351778.1	PREDICTED: pyruvate kinase, cytosolic isozyme	Pyrus x bretschneideri	7118.4		64.673		539.28	384.72		64.673	462	0	0
Cluster-181.10519				561.46				100.28	234.78	226.4	#DIV/0!	187.153	0	1
Cluster-181.10523	XP_024166692.1	soluble inorganic pyrophosphatase 6, chloroplastic	Rosa chinensis	21082	1777.8	1135.4	1729	1235.9	1330.5	1150.3	1547.4	1238.9	0	0
Cluster-181.10526	XP_024159054.1	urease accessory protein G, partial	Rosa chinensis	7324.7	99.059		208.93		171.16	147.47	153.994	159.315	0	0
Cluster-181.10526	XP_024159054.1	urease accessory protein G, partial	Rosa chinensis	8685			754.94			382.01	754.94	382.01	0	0
Cluster-181.10528	XP_024183939.1	3-hydroxyisobutyryl-CoA hydrolase-like protein 3, mitochondrial isoform X2	Rosa chinensis	4482.2			339.21	511.64	309.13	322.2	339.21	380.99	0	0
Cluster-181.10528	XP_024183939.1	3-hydroxyisobutyryl-CoA hydrolase-like protein 3, mitochondrial isoform X2	Rosa chinensis	4826.4	130.65		564.67				347.66	#DIV/0!	0	-1
Cluster-181.10530	XP_004289673.1	PREDICTED: glycine-rich RNA-binding, abscisic acid-inducible protein-like isoform X1	Fragaria vesca subsp. vesca	108340	6144.9	8041.2	16282	4249.6	3483.9	2630.2	10156	3454.57	0	0
Cluster-181.10537	XP_024194294.1	glycine--tRNA ligase, mitochondrial 1-like	Rosa chinensis	4609.3	155.97	99.244	27.047	151.93	210.67	249.89	94.087	204.163	0	0
Cluster-181.10538				17239	460.07	277.89	196.82	3020.2	2586.8	2914.6	311.593	2840.53	1	1
Cluster-181.10553				84933	1546.6	2217.2	1297.1	2246.8	1512.8	1827.4	1686.97	1862.33	0	0
Cluster-181.10560	PRQ41121.1	putative phosphoglucomutase ..alpha-D-glucose-1,6-bisphosphate-dependent..	Rosa chinensis	11589	712.24	650.89	232.69	569.91	361.72	327.49	531.94	419.707	0	0
Cluster-181.10560	PRQ41121.1	putative phosphoglucomutase ..alpha-D-glucose-1,6-bisphosphate-dependent..	Rosa chinensis	4196.9				396.45	174.16	1092.8	#DIV/0!	554.47	0	1
Cluster-181.10562	PRQ43337.1	putative inorganic diphosphatase	Rosa chinensis	10390	294.83						294.83	#DIV/0!	0	-1
Cluster-181.10562	PRQ43337.1	putative inorganic diphosphatase	Rosa chinensis	18704	1272.7	1231.4	1480.1	261.37			1328.07	261.37	-1	-1
Cluster-181.10574	XP_023911181.1	aconitate hydratase 1	Quercus suber	6299.9	147.9	94.905	94.734	1118.6	614.65	522.93	112.513	752.06	1	1
Cluster-181.10588				4773.3	275.69		482.13	70.168	113.96		378.91	92.064	0	0
Cluster-181.10621	PRQ43797.1	putative fructose-bisphosphate aldolase	Rosa chinensis	115050	8185.4	4425.9	7575.9	1879	4134.9	3184	6729.07	3065.97	0	0
Cluster-181.10621	PRQ43797.1	putative fructose-bisphosphate aldolase	Rosa chinensis	74734		2208	727.1	3696.8	3888.2	3806.8	1467.55	3797.27	1	1
Cluster-181.10635				402.83						12.73	#DIV/0!	12.73	0	1
Cluster-181.10637				7116.2		194.74	56.578	453.97	218.99	157.96	125.659	276.973	0	0
Cluster-181.10638				39703	1504.1	3722.1	2272.5	3343.2	2852.6	4008.3	2499.57	3401.37	0	0
Cluster-181.10639				937.12		123.88				44.634	123.88	44.634	0	0
Cluster-181.10654	XP_024195418.1	carotenoid 9,10..9',10'..-cleavage dioxygenase 1	Rosa chinensis	420.81					52.431	38.652	#DIV/0!	45.5415	0	1
Cluster-181.10656				475.09					117.59		#DIV/0!	117.59	0	1
Cluster-181.10656				4475.3		439.68		358.56			439.68	358.56	0	0
Cluster-181.10657				1799.5	173.75	139.33	94.738				135.939	#DIV/0!	0	-1
Cluster-181.10659	XP_024197365.1	pectinesterase inhibitor 6	Rosa chinensis	27765	1906.9	1101.9	1320.3	1111.3		771.92	1443.03	941.61	0	0
Cluster-181.10660				576880	120120	43380	55175	18772	31741	28626	72891.7	26379.7	0	0
Cluster-181.10666	XP_018503363.1	PREDICTED: thiamine thiazole synthase, chloroplastic	Pyrus x bretschneideri	75538	7408.7	7076.9	6277.7	3308.9	3870.4	3167	6921.1	3448.77	-1	-1
Cluster-181.10671	XP_024180179.1	2-methylene-furan-3-one reductase-like	Rosa chinensis	42854	2323.7	1268	1257.1	1648.2	544.63	1536.6	1616.27	1243.14	0	0
Cluster-181.10672				47366	26.952	220.09	177.84	1866	1620.9	1060.9	141.627	1515.93	1	1
Cluster-181.10672				88368	985.61	1946.4	1194.9	5056.6	2425.6	3306	1375.64	3596.07	0	0
Cluster-181.10676	PRQ27314.1	putative dehydrin	Rosa chinensis	238680	14768	16132	9265.8	23124	24575	23671	13388.6	23790	0	0
Cluster-181.10676	PRQ27314.1	putative dehydrin	Rosa chinensis	431960	26016	29688	41207	8472.7	19911	17298	32303.7	15227.2	-1	-1
Cluster-181.10677	XP_024185027.1	NADP-dependent malic enzyme	Rosa chinensis	19890		363.59	597.48	1112.6	1398.2	1513.5	480.535	1341.43	1	1
Cluster-181.10677	XP_024185027.1	NADP-dependent malic enzyme	Rosa chinensis	14553	226.69	662.52	546.9	1845.1	1374.2	1386.1	478.703	1535.13	1	1
Cluster-181.10681				9995.8	1165.4	1350.3	747.71	89.865	468.44	138.29	1087.8	232.198	-1	-1
Cluster-181.10691				7384.2				533.28	335.52		#DIV/0!	434.4	0	1
Cluster-181.10700				2129.6			72.987	90.958	197.5	21.603	72.987	103.354	0	0
Cluster-181.10705	XP_024161360.1	uncharacterized protein LOC112168469 isoform X1	Rosa chinensis	21075	2986.1	1893.7	1420	1548.4	854.02	869.71	2099.93	1090.71	0	0
Cluster-181.10711	XP_024187797.1	ubiquitin-activating enzyme E1 1-like	Rosa chinensis	589.18				63.847	38.565	45.231	#DIV/0!	49.2143	0	1
Cluster-181.17341				8963.3	848.4	741.59	820.63			475.67	803.54	475.67	0	0
Cluster-181.10719	PRQ19790.1	putative protein kinase CAMK-OST1L family	Rosa chinensis	1556.5		89.949	49.182				69.5655	#DIV/0!	0	-1
Cluster-181.10723				6278.7	437.65	359.48	235.01	95.355	180.07	341.23	344.047	205.552	0	0
Cluster-181.10726				1997.6	59.696		63.398	296.8	284.8	78.557	61.547	220.052	0	0
Cluster-181.10729				87523	3942.2	5597.1	4016.9	11596	10181	10691	4518.73	10822.7	1	1
Cluster-181.10734	XP_024168072.1	gamma carbonic anhydrase 1, mitochondrial	Rosa chinensis	8562.9	582.76	209.24	417.57	241.18	99.08		403.19	170.13	0	0
Cluster-181.10744	PRQ28416.1	putative lactoylglutathione lyase	Rosa chinensis	143830	7681.2	8834.5	10127	6809.6	6910.7	6034.7	8880.9	6585	0	0
Cluster-181.10750	PRQ39765.1	putative transaldolase	Rosa chinensis	11225	101.05	212.25	17.251	342.4	715.41	837.27	110.184	631.693	1	1
Cluster-181.9212	PRQ43541.1	60S ribosomal protein L12	Rosa chinensis	86612	4776.9	5451.5	5915.7	5296.9	3792.5	2738.9	5381.37	3942.77	0	0
Cluster-181.10753				963.74				534.75	313.84		#DIV/0!	424.295	0	1
Cluster-181.10761				7811.6	189.24	285.2	130.72	232.32	246.57	472.39	201.72	317.093	0	0
Cluster-181.10771				6092		12.784	122.68	712.8	81.886	539.53	67.732	444.739	0	0
Cluster-181.10773	PRQ17713.1	putative phospholipid-hydroperoxide glutathione peroxidase	Rosa chinensis	3663.2	203.41	250.68		979.53	380.82	230.3	227.045	530.217	0	0
Cluster-181.10773	PRQ17713.1	putative phospholipid-hydroperoxide glutathione peroxidase	Rosa chinensis	38440	3818	3729.2	3354.7	2353.6	2979.2	1807.9	3633.97	2380.23	0	0
Cluster-181.10775	XP_004303665.1	PREDICTED: dihydrolipoyllysine-residue acetyltransferase component 3 of pyruvate dehydrogenase complex, mitochondrial-like	Fragaria vesca subsp. vesca	3383.4	51.494		64.707	254.66	221.81	335.33	58.1005	270.6	1	1
Cluster-181.10778				2231.2		244.06	122.45		127.62		183.255	127.62	0	0
Cluster-181.10783	XP_024181041.1	cytochrome b-c1 complex subunit Rieske-4, mitochondrial-like	Rosa chinensis	2463.9				784.41	303.03		#DIV/0!	543.72	0	1
Cluster-181.10792				204.5					103.68	100.82	#DIV/0!	102.25	0	1
Cluster-181.10793	XP_004302838.1	PREDICTED: 60S ribosomal protein L4	Fragaria vesca subsp. vesca	5524.2		92.452	334.01	114.27	472.34	265.78	213.231	284.13	0	0
Cluster-181.10795				85776	4065.4		2013.1	4571.1	6687.6	3897.4	3039.25	5052.03	0	0
Cluster-181.10802				294440	12324	17913	14304	7087.7	11770	11235	14847	10030.9	0	0
Cluster-181.10815	XP_024187346.1	protein MODIFIER OF SNC1 11 isoform X1	Rosa chinensis	846.97		116.38	129.08				122.73	#DIV/0!	0	-1
Cluster-181.10821				9574.5				712.47			#DIV/0!	712.47	0	1
Cluster-181.10824	XP_024173907.1	protein EDS1L-like	Rosa chinensis	211.01						50.63	#DIV/0!	50.63	0	1
Cluster-181.10824	XP_024173907.1	protein EDS1L-like	Rosa chinensis	1425.4				354.57	149.19		#DIV/0!	251.88	0	1
Cluster-181.10833				37816	2263.4	2734.7	3037.6	3242.3	2829.5	1313.5	2678.57	2461.77	0	0
Cluster-181.10838	XP_024168529.1	glutamate decarboxylase 4-like	Rosa chinensis	6383				1303.7	1401.1	532.83	#DIV/0!	1079.21	0	1
Cluster-181.10838	XP_024168529.1	glutamate decarboxylase 4-like	Rosa chinensis	43178	1238.8	653.04	893.75	2374.1	2494.4	3179.5	928.53	2682.67	1	1
Cluster-181.10841	ATB55042.1	translationally-controlled tumor protein	Rosa chinensis	8843.7	293.26		371.98	1878	1436.5	1829.9	332.62	1714.8	1	1
Cluster-181.10845				417720	93205	89997	44000	908.91	23753	6256.8	75734	10306.2	-1	-1
Cluster-181.10853				32087		1844.7	2121	1253.1	1041.3	1187.3	1982.85	1160.57	0	0
Cluster-181.10853				2669.6	232.68	584.87	478.06	707.22	42.677	317.39	431.87	355.762	0	0
Cluster-181.10856	XP_020413099.1	phosphoglucomutase, chloroplastic isoform X2	Prunus persica	474.99						14.459	#DIV/0!	14.459	0	1
Cluster-181.10857	XP_008384516.1	PREDICTED: vacuolar-sorting receptor 3-like	Malus domestica	319.51					24.83		#DIV/0!	24.83	0	1
Cluster-181.10860	PRQ25997.1	putative 2-methyl-6-phytyl-1,4-hydroquinone methyltransferase	Rosa chinensis	339.37			106.15	62.803		71.546	106.15	67.1745	0	0
Cluster-181.10865	PRQ43588.1	putative vesicle-fusing ATPase	Rosa chinensis	13994	653.67	583.64	479.81	589.54	820.95	704.42	572.373	704.97	0	0
Cluster-181.10871	XP_024184897.1	isocitrate dehydrogenase [NADP]	Rosa chinensis	2191.7	74.696		70.233	91.405	196.05	32.707	72.4645	106.721	0	0
Cluster-181.10872	XP_011467496.1	PREDICTED: ATPase 10, plasma membrane-type	Fragaria vesca subsp. vesca	3128.8	16.529	74.218	41.629	311.23	137.5	97.233	44.1253	181.988	0	0
Cluster-181.10878				697.66					271.71	286.71	#DIV/0!	279.21	0	1
Cluster-181.10880	PRQ37442.1	putative ribosomal protein S7e	Rosa chinensis	3136.3					578.18		#DIV/0!	578.18	0	1
Cluster-181.10882				1605.8		118.37	205.1	152.26	100.31	325.44	161.735	192.67	0	0
Cluster-181.10884				246.01						168.87	#DIV/0!	168.87	0	1
Cluster-181.10887				5185.6				683.97	237.13	793.58	#DIV/0!	571.56	0	1
Cluster-181.10888	PRQ46294.1	putative sucrose-phosphate synthase	Rosa chinensis	199.41				42.846	34.526	22.274	#DIV/0!	33.2153	0	1
Cluster-181.10892	PRQ49814.1	Ribulose bisphosphate carboxylase small chain	Rosa chinensis	193830	4582.5	5261.2	4929.3	18360	12709	18325	4924.33	16464.7	1	1
Cluster-181.10895	ABO84841.1	cytosolic class I small heat-shock protein HSP17.5	Rosa hybrid cultivar	193960	19819	23945	16423	4787.9	2307.6	4406.4	20062.3	3833.97	-1	-1
Cluster-181.10896				51.604	51.604						51.604	#DIV/0!	0	-1
Cluster-181.10901	PRQ31280.1	hypothetical protein RchiOBHm_Chr5g0033741	Rosa chinensis	634.34		490.39	143.95				317.17	#DIV/0!	0	-1
Cluster-181.10905	PRQ20925.1	putative glycine hydroxymethyltransferase	Rosa chinensis	6192.6	226.91	180.51	127.65	96.979	160.19	189.25	178.357	148.806	0	0
Cluster-181.10909	XP_024162875.1	uncharacterized protein LOC112169977	Rosa chinensis	293.94	27.074	151.54	42.521				73.7117	#DIV/0!	0	-1
Cluster-181.10911				146780	5349.9	7376.4	4651.8	8112.2	3417.4	6448.2	5792.7	5992.6	0	0
Cluster-181.10917				4742	107.8	86.569	237.25		190.53		143.873	190.53	0	0
Cluster-181.10923	XP_004296863.1	PREDICTED: bifunctional epoxide hydrolase 2-like isoform X1	Fragaria vesca subsp. vesca	1425.1	44.326						44.326	#DIV/0!	0	-1
Cluster-181.10927	PRQ46770.1	putative ribosomal protein L28e	Rosa chinensis	816.04					251.54		#DIV/0!	251.54	0	1
Cluster-181.10928	XP_004299120.2	PREDICTED: 40S ribosomal protein S18-like	Fragaria vesca subsp. vesca	433.01						209.01	#DIV/0!	209.01	0	1
Cluster-181.10934	XP_004291829.1	PREDICTED: thioredoxin H-type	Fragaria vesca subsp. vesca	10575	1149.5	1250.1	1194.3	318.16	492.63	336.89	1197.97	382.56	-1	-1
Cluster-181.10939				9368	109.59	279.72		519.76	496.82	573.82	194.655	530.133	1	1
Cluster-181.10941	XP_024158347.1	enoyl-[acyl-carrier-protein] reductase [NADH], chloroplastic	Rosa chinensis	4245.5				299.36	317	71.152	#DIV/0!	229.171	0	1
Cluster-181.10944				2571		116.7	14.393			255.77	65.5465	255.77	0	0
Cluster-181.10948				5048.3		594.53		230.83		271.21	594.53	251.02	0	0
Cluster-181.10949				1592.3				863.61	105.17	279.55	#DIV/0!	416.11	0	1
Cluster-181.10950	PRQ40966.1	putative pyroglutamyl-peptidase I	Rosa chinensis	818.06				24.451			#DIV/0!	24.451	0	1
Cluster-181.10956	XP_024160855.1	tubulin beta chain	Rosa chinensis	12509	201.47		159.86	694.15	752.49	533.11	180.665	659.917	1	1
Cluster-181.10957	XP_024166196.1	protein SRC2 homolog	Rosa chinensis	5530.8					114.03	112.29	#DIV/0!	113.16	0	1
Cluster-181.10966				1929.8	43.273	83.117	552.87		82.496	62.813	226.42	72.6545	0	0
Cluster-181.10969				2455.1				176.61			#DIV/0!	176.61	0	1
Cluster-181.10970	XP_024184893.1	ATP-dependent 6-phosphofructokinase 6-like	Rosa chinensis	20176	176.11	583.23	439.68	839.03	1180.3	604.41	399.673	874.58	0	0
Cluster-181.10970	XP_024184893.1	ATP-dependent 6-phosphofructokinase 6-like	Rosa chinensis	1564.1				113.73	183.2	143.94	#DIV/0!	146.957	0	1
Cluster-181.10978				439.62				33.542	73.417	57.352	#DIV/0!	54.7703	0	1
Cluster-181.10978				21.139						21.139	#DIV/0!	21.139	0	1
Cluster-181.10981				48224	3804.8	4592.6	2989.4	263.71	354.27	1563.9	3795.6	727.293	-1	-1
Cluster-181.10986	PRQ31785.1	putative nucleotide-binding alpha-beta plait domain-containing protein	Rosa chinensis	5000.6	266	602.77	285.91	102.55	218.87	215.37	384.893	178.93	0	0
Cluster-181.10987				10648	254.55	580.02	292.93	908.29	231.39	541.71	375.833	560.463	0	0
Cluster-181.10987				9006.7	162.53	94.85	171.4	1365.7	214.33	387.08	142.927	655.703	0	0
Cluster-181.10994				4898.7	113.19	197.34	137.27	151.18	234.33	349.96	149.267	245.157	0	0
Cluster-181.11372				7984.9	573.71	345.07	261.37	954.68	1374	1245.6	393.383	1191.43	1	1
Cluster-181.11004	XP_024158785.1	LOW QUALITY PROTEIN: probable bifunctional methylthioribulose-1-phosphate dehydratase..enolase-phosphatase E1 1	Rosa chinensis	2252.4					53.301		#DIV/0!	53.301	0	1
Cluster-181.11008				813.31			109.27		109.29	219.96	109.27	164.625	0	0
Cluster-181.11012	XP_024171187.1	40S ribosomal protein S7-1-like	Rosa chinensis	19358	2073.8	2165.4	1081	1754.2	855.63	709.71	1773.4	1106.51	0	0
Cluster-181.11013	AEQ75490.1	glyeraldehyde 3-phosphate dehydrogenase	Rosa multiflora	239980	7001.4	6832.8	8439.9	13604	11668	11427	7424.7	12233	0	0
Cluster-181.11015				710.31		38.722	70.848		33.448	31.205	54.785	32.3265	0	0
Cluster-181.11022				6733.4				392.92	926.76	414.91	#DIV/0!	578.197	0	1
Cluster-181.11032				178440	13575	11106	9986.7	6405.2	5632.3	5384.5	11555.9	5807.33	0	0
Cluster-181.11033				91153	4666.5	7322.8	5737.2	2039.9	1462.8	1632.9	5908.83	1711.87	-1	-1
Cluster-181.11038				4604.3	64.642		90.892	513.2	436.86	395.37	77.767	448.477	1	1
Cluster-181.11046				1956.8			370.39				370.39	#DIV/0!	0	-1
Cluster-181.11055	PRQ29854.1	putative ribosomal protein L2	Rosa chinensis	687.66		121.89	150.73				136.31	#DIV/0!	0	-1
Cluster-181.11055	PRQ29854.1	putative ribosomal protein L2	Rosa chinensis	2539.1				348.96			#DIV/0!	348.96	0	1
Cluster-181.11057				11594				356.94	371.54	431.31	#DIV/0!	386.597	0	1
Cluster-181.11063	PRQ54403.1	putative EF-hand domain pair protein	Rosa chinensis	6935.6	684.99	647.15	545.55	597.26	231.53	196.64	625.897	341.81	0	0
Cluster-181.11064				912.34					93.446		#DIV/0!	93.446	0	1
Cluster-181.11069	PRQ26418.1	putative sucrose synthase	Rosa chinensis	9304.9	87.185	123.53		782.42	755.62	799.3	105.358	779.113	1	1
Cluster-181.11073	XP_011464402.1	PREDICTED: 3-isopropylmalate dehydratase small subunit 3-like	Fragaria vesca subsp. vesca	16489	1516.4	952.65	1583.8	529.16	269.39	468.24	1350.95	422.263	-1	-1
Cluster-181.11078	PRQ39304.1	putative START-like domain, Bet v I type allergen	Rosa chinensis	352290	38014	64537	20139	26298	69361	9879	40896.7	35179.3	0	0
Cluster-181.11079				2738.2				158.69	415.46	256.44	#DIV/0!	276.863	0	1
Cluster-181.11087	XP_024174278.1	40S ribosomal protein Sa-2-like isoform X2	Rosa chinensis	28439	234.29	815.53	394.61	1878.7	1386.1	1514.1	481.477	1592.97	1	1
Cluster-181.11092				18273	698.52	1150.8	415.98	654.69	584.66	512.22	755.1	583.857	0	0
Cluster-181.11107	AND76214.1	actin	Calotropis procera	115660	2693.7	4607.3	2646.1	9010.7	10060	10176	3315.7	9748.9	1	1
Cluster-181.11113				4274.9		354.26		829.87	654.46	644.89	354.26	709.74	0	0
Cluster-181.11113				11405	837.69	1227.9	944.04	460.92	424.91	493.51	1003.21	459.78	-1	-1
Cluster-181.11114	PRQ25424.1	putative peptidylprolyl isomerase	Rosa chinensis	6158.2	199.15	331.43	180.78	263.84	372.76	388.43	237.12	341.677	0	0
Cluster-181.11115	XP_024167247.1	alcohol dehydrogenase-like isoform X2	Rosa chinensis	141620	3370.6	3652	10769	16805	10426	3539.1	5930.53	10256.7	0	0
Cluster-181.11118	XP_024191667.1	17.8 kDa class I heat shock protein-like	Rosa chinensis	77104	6934.3	3738.3	7432.7	924.05	1024.9	1692.1	6035.1	1213.68	-1	-1
Cluster-181.11126				12807		287.11	204.88	575.09	537.32	122.03	245.995	411.48	0	0
Cluster-181.11126				2726.2				617.74	679.28	416.07	#DIV/0!	571.03	0	1
Cluster-181.11127				7838.1	471.24	547.76		662.45	260.63		509.5	461.54	0	0
Cluster-181.11138				1498.8					75.132	287.76	#DIV/0!	181.446	0	1
Cluster-181.11138				2302.6				335.5			#DIV/0!	335.5	0	1
Cluster-181.11143	XP_004296719.1	PREDICTED: ABC transporter I family member 6, chloroplastic	Fragaria vesca subsp. vesca	1333.9	123.36	124.92					124.14	#DIV/0!	0	-1
Cluster-181.11152	XP_024184845.1	nucleosome assembly protein 1;2-like	Rosa chinensis	1817.3			233.29				233.29	#DIV/0!	0	-1
Cluster-181.11153	PRQ17832.1	putative Myb..SANT-like domain-containing protein	Rosa chinensis	265.81					34.263		#DIV/0!	34.263	0	1
Cluster-181.11157	XP_024188816.1	dual specificity phosphatase Cdc25	Rosa chinensis	2511.7			702.32				702.32	#DIV/0!	0	-1
Cluster-181.11160	XP_021893719.1	aconitate hydratase, cytoplasmic	Carica papaya	3156	29.726			231.9	212.6	225.97	29.726	223.49	1	1
Cluster-181.11162	XP_024174275.1	ATP synthase subunit gamma, mitochondrial	Rosa chinensis	3294.2	138.65	164.89	97.679	595.05	200.72		133.74	397.885	0	0
Cluster-181.11166				8073.2		325.98		319.15			325.98	319.15	0	0
Cluster-181.11167	XP_024171126.1	malate dehydrogenase, chloroplastic	Rosa chinensis	8422.3	217.7	460.72	118.06	275.89	285.6	153.28	265.493	238.257	0	0
Cluster-181.11171				1708.9	493.1		171.74	201.35	432.58	233.7	332.42	289.21	0	0
Cluster-181.11171				43551	794.43	4529.5	3827.4	2029.3	2139.4	2362.3	3050.44	2177	0	0
Cluster-181.11173				20310	5433.4		1893.2				3663.3	#DIV/0!	0	-1
Cluster-181.11173				11787	1463.3		774.24				1118.77	#DIV/0!	0	-1
Cluster-181.11177	XP_024187660.1	2,3-bisphosphoglycerate-independent phosphoglycerate mutase	Rosa chinensis	39938	1214.2	938.21	784.8	1549.6	1410.5	1310.7	979.07	1423.6	0	0
Cluster-181.11180	PRQ17261.1	putative vesicle-fusing ATPase	Rosa chinensis	2028	22.938		27.223	81.29	58.783	84.422	25.0805	74.8317	1	1
Cluster-181.11186				111670	5317	4575.3	5695.9	9321.5	9551.4	8832.3	5196.07	9235.07	0	0
Cluster-181.11191				79838	9809	8671	7625.1	2117.9	4477.1	3152.3	8701.7	3249.1	-1	-1
Cluster-181.11208				14110	472.77	378.81	1139	96.009	179.44	109.46	663.527	128.303	0	0
Cluster-181.11211				8048.1	902.64	1374.4					1138.52	#DIV/0!	0	-1
Cluster-181.11218	XP_024170909.1	plastoglobulin-1, chloroplastic	Rosa chinensis	1536.8	35.131			392.37	76.091	88.395	35.131	185.619	0	0
Cluster-181.11222				42143	739.61	932.27	633.14	2080.6	1662	1913.7	768.34	1885.43	1	1
Cluster-181.11224	PRQ56089.1	putative Snf7 family protein	Rosa chinensis	1149.5			207.36				207.36	#DIV/0!	0	-1
Cluster-181.11231	PRQ37176.1	hypothetical protein RchiOBHm_Chr4g0399651	Rosa chinensis	6722.2					449.6		#DIV/0!	449.6	0	1
Cluster-181.11240				102980	4078.9	5079.1	4442.1	5777.3	4820.5	5465.4	4533.37	5354.4	0	0
Cluster-181.11242	XP_024167925.1	cytochrome b-c1 complex subunit 7-2	Rosa chinensis	62399	4965.9	5714.6	5963.8	720.76	1758.4	762.4	5548.1	1080.52	-1	-1
Cluster-181.11245	XP_024181437.1	beta-glucosidase 24-like isoform X4	Rosa chinensis	372560		9133.7	4288.6	8116.6	8746.7	7056.3	6711.15	7973.2	0	0
Cluster-181.11248	XP_008381363.1	PREDICTED: NADH dehydrogenase [ubiquinone] iron-sulfur protein 1, mitochondrial	Malus domestica	6772.5	299.47	66.2	105.84	202.8	109.71	156.17	157.17	156.227	0	0
Cluster-181.11253	PRQ27287.1	putative Blue ..type 1.. copper binding protein	Rosa chinensis	26536	2324.2	2817.1	2100.4	2159.5	4320.2	1975.6	2413.9	2818.43	0	0
Cluster-181.11256				920.87			110.27				110.27	#DIV/0!	0	-1
Cluster-181.11261				3280.2					92.817		#DIV/0!	92.817	0	1
Cluster-181.11273				111.02	5.7532			55.25			5.7532	55.25	0	0
Cluster-181.11284	XP_008230503.1	PREDICTED: GDSL esterase..lipase At5g14450-like isoform X2	Prunus mume	6000.7				214.24	290.73	243.49	#DIV/0!	249.487	0	1
Cluster-181.11289				143020	8287	11112	10600	4149.5	3657.2	4343.4	9999.67	4050.03	-1	-1
Cluster-181.11297	XP_024187391.1	ADP-ribosylation factor GTPase-activating protein AGD7-like	Rosa chinensis	82.293	14.407		28.464			21.553	21.4355	21.553	0	0
Cluster-181.11304	XP_024191286.1	ubiquitin carboxyl-terminal hydrolase 13 isoform X1	Rosa chinensis	260.62				21.016		11.434	#DIV/0!	16.225	0	1
Cluster-181.11317	XP_011459248.1	PREDICTED: uncharacterized protein LOC101306489 isoform X1	Fragaria vesca subsp. vesca	1037.2			169.07				169.07	#DIV/0!	0	-1
Cluster-181.11318	PRQ50056.1	putative chaperonin Cpn60..TCP-1 family, groEL-like apical domain, groEL-like equatorial	Rosa chinensis	143.13				74.963	22.589	45.579	#DIV/0!	47.7103	0	1
Cluster-181.11323	PRQ44056.1	putative peptidase M20	Rosa chinensis	6628.4		1251.2				448.64	1251.2	448.64	0	0
Cluster-181.11323	PRQ44056.1	putative peptidase M20	Rosa chinensis	3148.7		483.31	168.05	180.31		235.1	325.68	207.705	0	0
Cluster-181.11324				13891	48.179		39.565	90.439	169	88.133	43.872	115.857	0	0
Cluster-181.11327	XP_024192816.1	endo-1,3;1,4-beta-D-glucanase-like isoform X2	Rosa chinensis	3069.4	232.33	170.87	216.73	398.62			206.643	398.62	0	0
Cluster-181.11327	XP_024192816.1	endo-1,3;1,4-beta-D-glucanase-like isoform X2	Rosa chinensis	14086		363.73			1317.2		363.73	1317.2	0	0
Cluster-181.11331	PRQ25717.1	putative tetratricopeptide-like helical domain-containing protein	Rosa chinensis	1415.9				553.57			#DIV/0!	553.57	0	1
Cluster-181.11338				10490		131.18		2255.9	843.48	1482.1	131.18	1527.16	0	0
Cluster-181.11356	PRQ52976.1	putative protein Thf1	Rosa chinensis	1663.2					78.337		#DIV/0!	78.337	0	1
Cluster-181.11357	XP_024175706.1	mediator of RNA polymerase II transcription subunit 12	Rosa chinensis	2530.9		148.73	1440.8	228.35	713.04		794.765	470.695	0	0
Cluster-181.11361				21914		1609.6	1308.7	932.22	415.55	648.53	1459.15	665.433	-1	-1
Cluster-181.11380	XP_024167229.1	aspartate aminotransferase, chloroplastic isoform X1	Rosa chinensis	17937	89.11	490.6	530.46	919.65	730.09	589.82	370.057	746.52	0	0
Cluster-181.11380	XP_024167229.1	aspartate aminotransferase, chloroplastic isoform X1	Rosa chinensis	4178	89.957					482.24	89.957	482.24	0	0
Cluster-181.11392				830.41					15.778	128.07	#DIV/0!	71.924	0	1
Cluster-181.11420	PRQ56621.1	putative Heat shock chaperonin-binding protein	Rosa chinensis	1958			69.395	14.663			69.395	14.663	0	0
Cluster-181.11433	PRQ27485.1	putative aspartate transaminase	Rosa chinensis	4313.5	396.03	105.54	113.49	108.03		206	205.02	157.015	0	0
Cluster-181.11435				134820	4317.7	6252.3	5647.4	3530.8	3038.7	3560.1	5405.8	3376.53	0	0
Cluster-181.11444	AEQ75494.1	serine..threonine protein phosphatase 2a regulatory subunit A	Rosa multiflora	1381.4				42.346	103.4		#DIV/0!	72.873	0	1
Cluster-181.11447				36693	1985.2	2542.8	2933.9	928.6	451.29	986.99	2487.3	788.96	-1	-1
Cluster-181.11462				41494	3975.8	5012.1	4189.2	2785.8	1393.7	1820.2	4392.37	1999.9	-1	-1
Cluster-181.11466				5780.5	224.06	144.72	169.95	84.092	324.6	159.89	179.577	189.527	0	0
Cluster-181.11476	PRQ29344.1	putative ribosomal protein L32e	Rosa chinensis	3066						337.44	#DIV/0!	337.44	0	1
Cluster-181.11484	PRQ50488.1	hypothetical protein RchiOBHm_Chr2g0133741	Rosa chinensis	711.72	281.53						281.53	#DIV/0!	0	-1
Cluster-181.11486	XP_024156936.1	ATP synthase gamma chain, chloroplastic	Rosa chinensis	6898.5	78.388	152.46	119.08	452.73	604.78	689.02	116.643	582.177	1	1
Cluster-181.11516	PRQ36893.1	putative NADH:ubiquinone reductase ..H..+..-translocating..	Rosa chinensis	3862.8	227.92				192.76		227.92	192.76	0	0
Cluster-181.11519	PRQ56644.1	putative Heat shock protein 70 family	Rosa chinensis	30530	1417.2	1446.3	1860.3	1405.9	832.63	955.16	1574.6	1064.56	0	0
Cluster-181.11521				21807	1167	1773.7	1022.9	858.14	189.88	597.91	1321.2	548.643	0	0
Cluster-181.11522				11151	336.25	185.16	224.26	226.71	515.58	449.14	248.557	397.143	0	0
Cluster-181.11530	XP_015888097.1	PREDICTED: 1,2-dihydroxy-3-keto-5-methylthiopentene dioxygenase 2	Ziziphus jujuba	7131.6	827.84	335.98	162.27	398.45	237.66	177.84	442.03	271.317	0	0
Cluster-181.11535				24928	3295.3	4676.9	3886	1178.1	1135.6	856.44	3952.73	1056.71	-1	-1
Cluster-181.11543	PRQ27803.1	putative oxidoreductase	Rosa chinensis	1641.9				407.22		243.3	#DIV/0!	325.26	0	1
Cluster-181.11545				424.93					3.7221		#DIV/0!	3.7221	0	1
Cluster-181.11547	XP_024176659.1	ADP,ATP carrier protein 1, mitochondrial-like	Rosa chinensis	13574	182.68	276.31	124.67	757.41	637.07	612.8	194.553	669.093	1	1
Cluster-181.11555				2621		261.87	184.9	100.47	84.561	374.5	223.385	186.51	0	0
Cluster-181.11556	PRQ36300.1	putative thioredoxin-like, sieve element occlusion	Rosa chinensis	10611	150.05	202.42	61.075	1798.5	1895.4	1640.8	137.848	1778.23	1	1
Cluster-181.11557	XP_024198158.1	protein translation factor SUI1 homolog	Rosa chinensis	7030.9		616.12	661.65				638.885	#DIV/0!	0	-1
Cluster-181.11560				1596.8			79.053				79.053	#DIV/0!	0	-1
Cluster-181.11573				89875	4350.7	5596.7	5720.2	1543.8	4265.3	4193.9	5222.53	3334.33	0	0
Cluster-181.11579	PRQ44194.1	putative ML domain, phosphatidylinositol..phosphatidylglycerol transfer protein	Rosa chinensis	12406	879.19	1134			586.64		1006.6	586.64	0	0
Cluster-181.11582	XP_011458016.1	PREDICTED: H..ACA ribonucleoprotein complex subunit 3-like protein	Fragaria vesca subsp. vesca	3179			1778.7		359.67		1778.7	359.67	0	0
Cluster-181.11587	AKT74339.1	farnesyl pyrophosphate synthase	Rosa rugosa	8064.3				188.15	408.01	240.36	#DIV/0!	278.84	0	1
Cluster-181.11591				21599	132.23	245.5	152.08		696.07	1180.8	176.603	938.435	1	1
Cluster-181.11592				5299.4	406.94						406.94	#DIV/0!	0	-1
Cluster-181.11595	XP_024169879.1	programmed cell death protein 4-like	Rosa chinensis	764.84						105.85	#DIV/0!	105.85	0	1
Cluster-181.11599				1650.6		112.38				71.062	112.38	71.062	0	0
Cluster-181.11604	PRQ41130.1	putative transmembrane protein	Rosa chinensis	429.02	12.513		51.999				32.256	#DIV/0!	0	-1
Cluster-181.11609				15818	3074.5	3754.1	3551.3	1643.2	193.94		3459.97	918.57	-1	-1
Cluster-181.11612	PRQ44252.1	hypothetical protein RchiOBHm_Chr3g0477191	Rosa chinensis	406.77		49.408					49.408	#DIV/0!	0	-1
Cluster-181.11631	XP_024165992.1	ankyrin repeat domain-containing protein 2B-like	Rosa chinensis	19999	2321.7	1483.7	1865.4	1197.6	306.91	1002.7	1890.27	835.737	-1	-1
Cluster-181.11661	XP_024196626.1	pyruvate dehydrogenase E1 component subunit beta-1, mitochondrial isoform X1	Rosa chinensis	14617	884.43	1126.8	796.95	473.84	142.51	707.97	936.06	441.44	0	0
Cluster-181.11662				7053.3		208.04	356.81	362.7	238.73	289.09	282.425	296.84	0	0
Cluster-181.11670	XP_011460983.1	PREDICTED: glyoxylate..succinic semialdehyde reductase 1	Fragaria vesca subsp. vesca	1381			90.761	110.63			90.761	110.63	0	0
Cluster-181.11693				18310	485.08	825.9	626.09		628.63		645.69	628.63	0	0
Cluster-181.11698	XP_024199970.1	ribulose bisphosphate carboxylase..oxygenase activase, chloroplastic-like isoform X1	Rosa chinensis	9850.7	152.51	202.6	216.34	164.8	502.9	860.14	190.483	509.28	0	0
Cluster-181.11699	XP_024167232.1	SKP1-like protein 1B	Rosa chinensis	2659.7	598.24	746.72					672.48	#DIV/0!	0	-1
Cluster-181.11702	XP_024191728.1	eukaryotic peptide chain release factor subunit 1-3	Rosa chinensis	298.38			54.384			88.572	54.384	88.572	0	0
Cluster-181.11706				27802	157.33	447.15	59.846	2574.4	1071.4	1090	221.442	1578.6	0	0
Cluster-181.11713				1946.3		72.001		97.826		43.417	72.001	70.6215	0	0
Cluster-181.11722	XP_024191359.1	probable aldo-keto reductase 1 isoform X2	Rosa chinensis	11083	496.62	752.56		877.28	737.77	358.19	624.59	657.747	0	0
Cluster-181.11747	XP_024182243.1	LOW QUALITY PROTEIN: probable alpha-mannosidase At5g13980	Rosa chinensis	701.17	74.277		428.67				251.474	#DIV/0!	0	-1
Cluster-181.11747	XP_024182243.1	LOW QUALITY PROTEIN: probable alpha-mannosidase At5g13980	Rosa chinensis	345.17			11.976	114.17	34.611		11.976	74.3905	0	0
Cluster-181.11757	XP_024194841.1	7-deoxyloganetin glucosyltransferase-like	Rosa chinensis	201.66				62.947	59.328	79.382	#DIV/0!	67.219	0	1
Cluster-181.11771	PRQ36561.1	putative ribosomal protein L5 eukaryotic..L18 archaeal	Rosa chinensis	6507.2			98.063	703.82	516.82	870.03	98.063	696.89	0	0
Cluster-181.11773	PRQ53421.1	putative glycogen phosphorylase	Rosa chinensis	1043.4		42.165				109.3	42.165	109.3	0	0
Cluster-181.11773	PRQ53421.1	putative glycogen phosphorylase	Rosa chinensis	600.2				73.346			#DIV/0!	73.346	0	1
Cluster-181.11780	XP_024181891.1	2-isopropylmalate synthase 2, chloroplastic-like	Rosa chinensis	837.5				13.677			#DIV/0!	13.677	0	1
Cluster-181.11790				24970				630.99	474.85	1335.9	#DIV/0!	813.913	0	1
Cluster-181.11806	PRQ34167.1	putative pyridoxal phosphatase	Rosa chinensis	631.54						49.66	#DIV/0!	49.66	0	1
Cluster-181.11812	XP_024171855.1	nucleoside diphosphate kinase 3-like	Rosa chinensis	8083.1	694.99	872.24	593.64	415.68	601.45	410.49	720.29	475.873	0	0
Cluster-181.11815	XP_024174098.1	pectin acetylesterase 8-like	Rosa chinensis	2287.7			74.378	463.96	497.06	395.76	74.378	452.26	1	1
Cluster-181.11818				908.58	142.78		58.594		39.506	86.529	100.687	63.0175	0	0
Cluster-181.11829	XP_024197418.1	major allergen Pru ar 1-like	Rosa chinensis	5662.3		2130.3	965.84		967.36	887.06	1548.07	927.21	0	0
Cluster-181.11830	XP_024191973.1	major allergen Pru ar 1-like	Rosa chinensis	38003	5636.1	6601.7	5420.7	3282.9	2881.5	3714	5886.17	3292.8	0	0
Cluster-181.11835	PRQ48218.1	putative oxidoreductase	Rosa chinensis	2087.9		157.99	113.76	95.139	114.42		135.875	104.779	0	0
Cluster-181.11836	XP_024177253.1	26S proteasome non-ATPase regulatory subunit 7 homolog A	Rosa chinensis	1387.5		316.23		84.166		145.63	316.23	114.898	0	0
Cluster-181.11838	PRQ39376.1	putative dihydrolipoyl dehydrogenase	Rosa chinensis	2817		17.514	96.827		36.277		57.1705	36.277	0	0
Cluster-181.11839	AVP75000.1	NADH-plastoquinone oxidoreductase chain 4 ..chloroplast..	Rosa praelucens	4540.7	1553.5	1282.2	720.04				1185.25	#DIV/0!	0	-1
Cluster-181.11857				2067.4	137.21	191.1			73.925	49.319	164.155	61.622	0	0
Cluster-181.11882				3092.7	176.95	624.24	628.6		133.69	169.49	476.597	151.59	0	0
Cluster-181.11882				391.79				58.146	138.82		#DIV/0!	98.483	0	1
Cluster-181.11912				431.85				15.597			#DIV/0!	15.597	0	1
Cluster-181.11919	KCW65189.1	hypothetical protein EUGRSUZ_G02684	Eucalyptus grandis	25133	2741.4	3753.7	5092.3	2451.5	1001.3	1170.7	3862.47	1541.17	-1	-1
Cluster-181.11919	KCW65189.1	hypothetical protein EUGRSUZ_G02684	Eucalyptus grandis	62844	6076.4	5229.6	7475	1037.3	1341.6	1471.1	6260.33	1283.33	-1	-1
Cluster-181.11921	XP_024165722.1	40S ribosomal protein S5	Rosa chinensis	29382	1498.1	1908.1	2078	915.39	634.2	960.74	1828.07	836.777	-1	-1
Cluster-181.11924	XP_024175107.1	cytochrome c oxidase subunit 6b-1	Rosa chinensis	8460.9	260.95	392.77	732.6	937.25	544.42	375.97	462.107	619.213	0	0
Cluster-181.11927				680.97	114.1	199.54	226.3	29.974			179.98	29.974	0	0
Cluster-181.11936	ONI14208.1	hypothetical protein PRUPE_4G269100	Prunus persica	71332	1409.3	292.59	703.24	3358.5	2201	1346.5	801.71	2302	0	0
Cluster-181.11946	PRQ24669.1	hypothetical protein RchiOBHm_Chr6g0274971	Rosa chinensis	16924	890.05	245.28	166.85	832.57	762.96	2347.8	434.06	1314.44	0	0
Cluster-181.11955				1165.5		144.8		179.16	73.345	91.359	144.8	114.621	0	0
Cluster-181.11958	XP_024157699.1	uncharacterized protein LOC112165430 isoform X2	Rosa chinensis	1106				41.464	44.933	57.371	#DIV/0!	47.9227	0	1
Cluster-181.11959	PRQ53511.1	hypothetical protein RchiOBHm_Chr2g0167321	Rosa chinensis	18971	2007.4	1920.9	1082.2	3018.1	2595.9	3818.1	1670.17	3144.03	0	0
Cluster-181.11966				1134.8			48.026	114.14	18.109		48.026	66.1245	0	0
Cluster-181.11976	AVP74977.1	photosystem II p680 chlorophyll A apoprotein ..chloroplast..	Rosa praelucens	21618		138.74		133.23	1175.5	1223.4	138.74	844.043	0	0
Cluster-181.11978				15700	511.78	1173.2	551.4	848.6	699.43	909.91	745.46	819.313	0	0
Cluster-181.11978				743.44				425.71	162.6		#DIV/0!	294.155	0	1
Cluster-181.11979	XP_024191144.1	ERBB-3 BINDING PROTEIN 1 isoform X1	Rosa chinensis	4877.7			248.12	51.556	238.27	289.13	248.12	192.985	0	0
Cluster-181.11980	PRQ54374.1	putative oxidoreductase	Rosa chinensis	14627	241.23	344.49	565.88	1981.7	1379	1494.3	383.867	1618.33	1	1
Cluster-181.11993	PRQ40852.1	putative Porin domain-containing protein	Rosa chinensis	13525	3592.6	1719.8	300.49	305.22	456.5	234.94	1870.96	332.22	0	0
Cluster-181.12004				5026.6	420.05	1608.9	972.49	225.59	490.64	319.96	1000.48	345.397	0	0
Cluster-181.12011				8316	1236.1	998.42	384.64	380.25	310.58		873.053	345.415	0	0
Cluster-181.12013				6876.3				338.33	326.48	716.11	#DIV/0!	460.307	0	1
Cluster-181.12021	XP_024189547.1	protein SSUH2 homolog isoform X2	Rosa chinensis	181.75				43.051			#DIV/0!	43.051	0	1
Cluster-181.12046				24962	3538.3	2232.4	1589.6	941.94	378.8	858.79	2453.43	726.51	-1	-1
Cluster-181.12053				535.75		39.52		62.314			39.52	62.314	0	0
Cluster-181.12054				5571.9	60.023			324.98	256.36	173.94	60.023	251.76	0	0
Cluster-181.12057	PRQ58978.1	hypothetical protein RchiOBHm_Chr1g0365121	Rosa chinensis	769.99						10.739	#DIV/0!	10.739	0	1
Cluster-181.12075				2138.7	174.04	268.53				741.24	221.285	741.24	0	0
Cluster-181.12083	XP_024168508.1	28 kDa ribonucleoprotein, chloroplastic-like	Rosa chinensis	49152	3113.4	5022.7	4330.3	3837.4	2447.3	2637	4155.47	2973.9	0	0
Cluster-181.12088				338.63	69.482						69.482	#DIV/0!	0	-1
Cluster-181.12089				687.89	19.177	31.454	10.771				20.4673	#DIV/0!	0	-1
Cluster-181.12091	PRQ31998.1	putative microtubule-associated protein, MAP65..Ase1..PRC1	Rosa chinensis	8248.7	339.94	191.61	268.62	233.82	175.48	338.15	266.723	249.15	0	0
Cluster-181.12093	PRQ42364.1	putative protein disulfide-isomerase	Rosa chinensis	36326	1498.9	1846.2	1099.6	1039.1	1253.6	817.34	1481.57	1036.68	0	0
Cluster-181.12096	PRQ36935.1	putative NADP-dependent oxidoreductase domain-containing protein	Rosa chinensis	3618.8	218.29	139.24			114.9		178.765	114.9	0	0
Cluster-181.12102				8217.8			30.335	313.55	485.04	268.41	30.335	355.667	0	0
Cluster-181.12104	PRQ44057.1	putative peptidase M20	Rosa chinensis	922.38						143.5	#DIV/0!	143.5	0	1
Cluster-181.12110	XP_024193939.1	beta-amyrin 28-oxidase	Rosa chinensis	706.82					72.006		#DIV/0!	72.006	0	1
Cluster-181.12111				1748.3	43.152	30.529	43.712	135.04	105.36	94.493	39.131	111.631	1	1
Cluster-181.12114				7.6536	7.6536						7.6536	#DIV/0!	0	-1
Cluster-181.12121	PRQ41572.1	putative transcription factor WD40-like family	Rosa chinensis	300.39				124.54			#DIV/0!	124.54	0	1
Cluster-181.12122	XP_024165597.1	probable nucleoredoxin 1	Rosa chinensis	34337	1703.2	1860.7	1413	2548.3	1730	1781.3	1658.97	2019.87	0	0
Cluster-181.12134	PRQ60226.1	putative SGS domain, HSP20-like chaperone, tetratricopeptide-like helical domain-containing protein	Rosa chinensis	22641	569.14	2712.3	2925.3	209.81	151.73	639.39	2068.91	333.643	0	0
Cluster-181.12134	PRQ60226.1	putative SGS domain, HSP20-like chaperone, tetratricopeptide-like helical domain-containing protein	Rosa chinensis	15770	649.68	661.55	480.49	585.84	909.28	293.37	597.24	596.163	0	0
Cluster-181.12137				4382.9	147.39	310.9			101.24	272.37	229.145	186.805	0	0
Cluster-181.12154				95.124	95.124						95.124	#DIV/0!	0	-1
Cluster-181.12155				700.24					20.525		#DIV/0!	20.525	0	1
Cluster-181.12160	XP_024170160.1	membrane steroid-binding protein 2	Rosa chinensis	7060.5	117.18	77.309	516.76	152.9	242.15	445.44	237.083	280.163	0	0
Cluster-181.12180	XP_024170577.1	dynamin-related protein 1A-like	Rosa chinensis	1430.3	67.007		68.417		18.643		67.712	18.643	-1	-1
Cluster-181.12207				1608.1	56.42		43.327	40.149			49.8735	40.149	0	0
Cluster-181.12210				2898.9	314.57	700.05	618.76				544.46	#DIV/0!	0	-1
Cluster-181.12229				2950.7				37.887	102.13	113.19	#DIV/0!	84.4023	0	1
Cluster-181.12233	PRQ32682.1	putative strictosidine synthase transcription factor WD40-like family	Rosa chinensis	87.169				87.169			#DIV/0!	87.169	0	1
Cluster-181.12236				12562	1172.9	596.62	565.56	516.21	310.58	511.99	778.36	446.26	0	0
Cluster-181.12246				2972.9	15.082	127.23		283.36	70.193	91.795	71.156	148.449	0	0
Cluster-181.12262	PRQ50971.1	putative O-methyltransferase COMT-type, S-adenosyl-L-methionine-dependent methyltransferase	Rosa chinensis	2297.5		1235.9	480.03				857.965	#DIV/0!	0	-1
Cluster-181.12265	XP_024171452.1	peptide methionine sulfoxide reductase	Rosa chinensis	4088.4		119.39				207.85	119.39	207.85	0	0
Cluster-181.12271	XP_024166688.1	aquaporin PIP2-7	Rosa chinensis	816.76				501.05	79.496	93.687	#DIV/0!	224.744	0	1
Cluster-181.12275	XP_011463569.1	PREDICTED: uncharacterized protein LOC101303794	Fragaria vesca subsp. vesca	4214.4	77.165	182.86		102.73	28.67	102.71	130.012	78.0367	0	0
Cluster-181.12278	PRQ39321.1	putative START-like domain, Bet v I type allergen	Rosa chinensis	1789700	212630	201800	212530	97209	118870	113560	208987	109880	0	0
Cluster-181.12280	PRQ53759.1	putative transcription factor WD40-like family	Rosa chinensis	4632.4	377.73	525.91	55.666	284.57	129.15	256.83	319.769	223.517	0	0
Cluster-181.12282	XP_009375510.1	PREDICTED: DEAD-box ATP-dependent RNA helicase 37-like	Pyrus x bretschneideri	419.53				58.659		52.022	#DIV/0!	55.3405	0	1
Cluster-181.12283				608.27		18.511					18.511	#DIV/0!	0	-1
Cluster-181.12289	PRQ28348.1	putative SEP domain-containing protein	Rosa chinensis	2889.6	335.38	399.5	134.86				289.913	#DIV/0!	0	-1
Cluster-181.12300				16129				1398.4	1026	1084.6	#DIV/0!	1169.67	0	1
Cluster-181.12330	PRQ41738.1	putative peptidylprolyl isomerase	Rosa chinensis	1041.5			30.666	36.469	67.459		30.666	51.964	0	0
Cluster-181.12336	PRQ39930.1	putative ribosomal protein L22..L17	Rosa chinensis	627.47				119.49		110.63	#DIV/0!	115.06	0	1
Cluster-181.12344	XP_009358898.1	PREDICTED: aminoacylase-1-like isoform X2	Pyrus x bretschneideri	4556.8	206.46	357.36		169.9	75.186	103.34	281.91	116.142	0	0
Cluster-181.12361	XP_024177109.1	ribulose bisphosphate carboxylase..oxygenase activase, chloroplastic isoform X1	Rosa chinensis	71713	3470	4294.6	3272.7	2459.5	3204.9	2041.3	3679.1	2568.57	0	0
Cluster-181.12387				389.67					44.586	89.602	#DIV/0!	67.094	0	1
Cluster-181.12431				27977	262.36	643.03	1314	513.8	1577.7	510.27	739.797	867.257	0	0
Cluster-181.12461	XP_024195087.1	small nuclear ribonucleoprotein E-like	Rosa chinensis	368.55			368.55				368.55	#DIV/0!	0	-1
Cluster-181.12474				4885.2	526.56	209.01	110.11	602.57	200.68	474.37	281.893	425.873	0	0
Cluster-181.12476	PRQ23593.1	putative anthranilate phosphoribosyltransferase	Rosa chinensis	3362.8	163.6	92.118	80.302	81.688	161.07		112.007	121.379	0	0
Cluster-181.12493				918.68	55.2	152.54					103.87	#DIV/0!	0	-1
Cluster-181.12494	XP_024197339.1	60S ribosomal protein L13a-4-like	Rosa chinensis	10366					357.42	337.09	#DIV/0!	347.255	0	1
Cluster-181.12495				875.76					68.392		#DIV/0!	68.392	0	1
Cluster-181.12496				3901.3	722.41	855.99	457.25				678.55	#DIV/0!	0	-1
Cluster-181.12502				11331	446.63	826.68	480.98	257.49		73.641	584.763	165.565	0	0
Cluster-181.12504				7356.4	745.67	886.97	490.39	462.31	65.648	254.95	707.677	260.969	0	0
Cluster-181.12537				160.94					56.329		#DIV/0!	56.329	0	1
Cluster-181.12540	XP_024180917.1	formate dehydrogenase, mitochondrial	Rosa chinensis	253120	34288	21238	26084	1428.2			27203.3	1428.2	0	0
Cluster-181.12540	XP_024180917.1	formate dehydrogenase, mitochondrial	Rosa chinensis	11821	444.5	798.15	175.56	189.28	297.46	139.34	472.737	208.693	0	0
Cluster-181.12550	PRQ41095.1	putative Zinc finger, RanBP2-type	Rosa chinensis	10475	1957.5	407.76	152.49	897.39	143.68	330.16	839.25	457.077	0	0
Cluster-181.12551	XP_004293982.1	PREDICTED: obg-like ATPase 1	Fragaria vesca subsp. vesca	803.04				44.446	168.81	41.851	#DIV/0!	85.0357	0	1
Cluster-181.12571				2586.1		237.63			205.43	177.46	237.63	191.445	0	0
Cluster-181.12597	XP_024193648.1	major allergen Pru av 1-like	Rosa chinensis	235310	25331	27710	39959	12768	10263	11000	31000	11343.7	-1	-1
Cluster-181.12602				7088.2	295.01	167.56	194.31	567.35	443.99		218.96	505.67	1	1
Cluster-181.12644				1264.2					174.76	66.999	#DIV/0!	120.879	0	1
Cluster-181.12646				4658.6	38.096	215.41		354.21	81.397	272.63	126.753	236.079	0	0
Cluster-181.12647				38.325					2.1276		#DIV/0!	2.1276	0	1
Cluster-181.12656	XP_024162351.1	protein WEAK CHLOROPLAST MOVEMENT UNDER BLUE LIGHT 1-like	Rosa chinensis	20.774					9.9794		#DIV/0!	9.9794	0	1
Cluster-181.12659	PRQ27446.1	putative proteasome endopeptidase complex	Rosa chinensis	1012.1		1.9798		366.52	132.24		1.9798	249.38	0	0
Cluster-181.12662				74.778						23.257	#DIV/0!	23.257	0	1
Cluster-181.12664	XP_004291021.1	PREDICTED: PITH domain-containing protein 1	Fragaria vesca subsp. vesca	2587.6			429.28	225.01	309.9	229.11	429.28	254.673	0	0
Cluster-181.12684				50159	4129.1	7630.6	3918.1		625.21	963.84	5225.93	794.525	0	0
Cluster-181.12686	XP_004297596.1	PREDICTED: 40S ribosomal protein S27-2-like	Fragaria vesca subsp. vesca	9660.9	987.42	1717.2					1352.31	#DIV/0!	0	-1
Cluster-181.12707	XP_009345929.1	PREDICTED: epidermal growth factor receptor substrate 15-like 1	Pyrus x bretschneideri	34.315	7.5175				13.933		7.5175	13.933	0	0
Cluster-181.12740	PRQ26577.1	putative protein disulfide-isomerase	Rosa chinensis	28665	1271.3			2528.4	1653	1622.8	1271.3	1934.73	0	0
Cluster-181.12740	PRQ26577.1	putative protein disulfide-isomerase	Rosa chinensis	14793	366.48	388.25	357.78	626.36	25.215	109.12	370.837	253.565	0	0
Cluster-181.12744				15833	334.66	358.55	415.94	778.95	1006.5	1446.8	369.717	1077.42	1	1
Cluster-181.12747				2211				89.457	727.16	195.96	#DIV/0!	337.526	0	1
Cluster-181.12747				8974.2	375.98	989.17	1034.1	711.23	242.61	574.48	799.75	509.44	0	0
Cluster-181.12758	XP_024186075.1	60S ribosomal protein L26-1	Rosa chinensis	6861.7				695.97	1008.5	552.14	#DIV/0!	752.203	0	1
Cluster-181.12762	XP_024185670.1	ESCRT-related protein CHMP1B	Rosa chinensis	4423.1	950.64	744.4	857.57	164.61		415.92	850.87	290.265	-1	-1
Cluster-181.12771				463.35			194.14				194.14	#DIV/0!	0	-1
Cluster-181.12801	XP_024195041.1	acylamino-acid-releasing enzyme-like isoform X1	Rosa chinensis	468.79				22.536		38.461	#DIV/0!	30.4985	0	1
Cluster-181.12805				155.33					34.091		#DIV/0!	34.091	0	1
Cluster-181.12827	XP_024174238.1	pyrophosphate--fructose 6-phosphate 1-phosphotransferase subunit alpha	Rosa chinensis	4783.9		67.794		103.19	64.336	85.202	67.794	84.2427	0	0
Cluster-181.12839	PRQ46477.1	putative transcription factor WD40-like family	Rosa chinensis	579.66	96.978	141.01	59.328		24.589		99.1053	24.589	0	0
Cluster-181.12877				8764.2	1578.3	1727.8	401.42	697.6	1101.5	1054.6	1235.84	951.233	0	0
Cluster-181.12878	XP_011461250.1	PREDICTED: THO complex subunit 4A	Fragaria vesca subsp. vesca	1249.4		78.458	81.795				80.1265	#DIV/0!	0	-1
Cluster-181.12884	XP_024199375.1	inosine-5'-monophosphate dehydrogenase 2-like	Rosa chinensis	621.36			40.868				40.868	#DIV/0!	0	-1
Cluster-181.12886				1048.9	162.21		192.61				177.41	#DIV/0!	0	-1
Cluster-181.12896	XP_007224786.2	patellin-3	Prunus persica	23357	1005.1	1648.3	1130.2	2068.9	1772.4	2487.8	1261.2	2109.7	0	0
Cluster-181.12903				8076.7	843.4	979.68	179.95	368.94		416.1	667.677	392.52	0	0
Cluster-181.12913	XP_004306487.1	PREDICTED: citrate synthase, mitochondrial	Fragaria vesca subsp. vesca	2430.6			50.521	95.345	211.3	206.95	50.521	171.198	0	0
Cluster-181.12923	XP_024172861.1	poly..U..-specific endoribonuclease-B-like isoform X2	Rosa chinensis	6159.1		837.65	681.62				759.635	#DIV/0!	0	-1
Cluster-181.12926	XP_024163349.1	UDP-sulfoquinovose synthase, chloroplastic	Rosa chinensis	1279.5			497.84				497.84	#DIV/0!	0	-1
Cluster-181.12937	XP_024198723.1	thioredoxin O2, mitochondrial-like	Rosa chinensis	403.51				171.66			#DIV/0!	171.66	0	1
Cluster-181.12942				31062	3075.7	2815.6	2502.6	1306.9	656.08	512.25	2797.97	825.077	-1	-1
Cluster-181.12951				4485.7				804.81	546.6	444.2	#DIV/0!	598.537	0	1
Cluster-181.12963				27881	1309.5		1603.3	1505.1		1004.1	1456.4	1254.6	0	0
Cluster-181.12988				7103.6	887.54	142.18	1077.3			147.02	702.34	147.02	0	0
Cluster-181.12994	PRQ27166.1	putative transcription factor bZIP family	Rosa chinensis	869.19	46.181	349.15	163.78	100.36	94.312		186.37	97.336	0	0
Cluster-181.13000				7995.2	857.66	839.56	566.5	150.49	33.883	182.59	754.573	122.321	-1	-1
Cluster-181.13012				397.01				85.209			#DIV/0!	85.209	0	1
Cluster-181.13024	XP_024171089.1	argininosuccinate synthase, chloroplastic-like isoform X1	Rosa chinensis	2649.9	36.508	27.926		359.72	211.84	234.69	32.217	268.75	1	1
Cluster-181.13037				38107				86.398	245.99		#DIV/0!	166.194	0	1
Cluster-181.13039				5738.6	312.45	302.19		1005.2	1027	488.73	307.32	840.31	0	0
Cluster-181.13050	XP_024173153.1	serine..threonine-protein phosphatase 2A 65 kDa regulatory subunit A beta isoform-like	Rosa chinensis	310.11						131.87	#DIV/0!	131.87	0	1
Cluster-181.13050	XP_024173153.1	serine..threonine-protein phosphatase 2A 65 kDa regulatory subunit A beta isoform-like	Rosa chinensis	823.2				195.02		90.811	#DIV/0!	142.916	0	1
Cluster-181.13057	PRQ52709.1	putative SEP domain-containing protein	Rosa chinensis	3004.3	87.788	339.23	216.09		42.818		214.369	42.818	0	0
Cluster-181.13067	XP_024158797.1	60S acidic ribosomal protein P2A-like	Rosa chinensis	96614	3934.8	6194.6	5829.9	1716.6	1339.6	1108.8	5319.77	1388.33	-1	-1
Cluster-181.13070				4515.3	149.57	351.55	137.3		93.289		212.807	93.289	0	0
Cluster-181.13075				8646.8	369.62	189.92	277.63	588.63	397.5	209.08	279.057	398.403	0	0
Cluster-181.13081				14240	401.55	307.48		159.37			354.515	159.37	0	0
Cluster-181.13081				1872.3					56.003		#DIV/0!	56.003	0	1
Cluster-181.13106	XP_024160423.1	RNA-binding protein Y14A	Rosa chinensis	2200.3		354.84	236.03		94.524	94.969	295.435	94.7465	0	0
Cluster-181.13110				1590.2	16.388			106.06	196.98	253.49	16.388	185.51	0	0
Cluster-181.13122	PRQ16877.1	hypothetical protein RchiOBHm_Chr7g0188961	Rosa chinensis	24.011		24.011					24.011	#DIV/0!	0	-1
Cluster-181.13126				450.42			34.424	28.281			34.424	28.281	0	0
Cluster-181.1314				13066				125.61		104.92	#DIV/0!	115.265	0	1
Cluster-181.13140	XP_024198383.1	oxygen-evolving enhancer protein 3-2, chloroplastic	Rosa chinensis	262360	9951.3	8693.8	9354.9	10968	9831.3	11296	9333.33	10698.4	0	0
Cluster-181.13164	PRQ39942.1	putative proteasome endopeptidase complex	Rosa chinensis	5970	80.905		46.23		32.799	42.124	63.5675	37.4615	0	0
Cluster-181.13186	PRQ48136.1	putative tripeptidyl-peptidase II	Rosa chinensis	605.5				90.003	68.731	138.78	#DIV/0!	99.1713	0	1
Cluster-181.13193	PRQ16493.1	hypothetical protein RchiOBHm_Chr7g0184861	Rosa chinensis	341.23			33.972				33.972	#DIV/0!	0	-1
Cluster-181.13198	PRQ58802.1	putative phosphotransferase ..phosphomutase..	Rosa chinensis	750.06				106.2	63.484		#DIV/0!	84.842	0	1
Cluster-181.13220				56180	264.9	440.05		833.45	631.89	241.14	352.475	568.827	0	0
Cluster-181.13225	KDP46772.1	hypothetical protein JCGZ_06560	Jatropha curcas	1493.5	93.47	97.602	111.84				100.971	#DIV/0!	0	-1
Cluster-181.13225	KDP46772.1	hypothetical protein JCGZ_06560	Jatropha curcas	17922	887.07		839.85	833.97	680.59	601.79	863.46	705.45	0	0
Cluster-181.13242	PRQ39901.1	putative rubber elongation factor	Rosa chinensis	1830.6		23.467					23.467	#DIV/0!	0	-1
Cluster-181.13252				1168.2		1031.7					1031.7	#DIV/0!	0	-1
Cluster-181.13262				17837		126.11	112.17	662.84	1216.3	918.86	119.14	932.667	1	1
Cluster-181.13266	XP_024164914.1	fructose-bisphosphate aldolase 1, chloroplastic	Rosa chinensis	18298	909.38	585.11	569.54	2748.8	2294.3	2376.9	688.01	2473.33	1	1
Cluster-181.13280	XP_008228676.1	PREDICTED: pyrophosphate-energized vacuolar membrane proton pump	Prunus mume	225.17				97.463			#DIV/0!	97.463	0	1
Cluster-181.13282	XP_011470289.1	PREDICTED: plastidial pyruvate kinase 2	Fragaria vesca subsp. vesca	195.85	10.371	19.04	16.44			22.925	15.2837	22.925	0	0
Cluster-181.13308	XP_024194789.1	peptidyl-prolyl cis-trans isomerase E	Rosa chinensis	339.43	107.39	68.828	98.451				91.5563	#DIV/0!	0	-1
Cluster-181.1331				2270.1	127.88	106.31	121.8				118.663	#DIV/0!	0	-1
Cluster-181.13317				3737.8	117.59	275.66		49.061	77.112	81.528	196.625	69.2337	0	0
Cluster-181.13321				9455.1	254.6	97.2	158.68	1259.5	461.68	224.94	170.16	648.707	0	0
Cluster-181.13382	XP_024167437.1	thioredoxin M-type, chloroplastic-like	Rosa chinensis	23344	2272	2226.9	1842.2	320.4	1267.3	914.16	2113.7	833.953	-1	-1
Cluster-181.13394	XP_024168383.1	5'-methylthioadenosine..S-adenosylhomocysteine nucleosidase 2-like	Rosa chinensis	473.34	93.709		51.146	94.394	126.86	107.24	72.4275	109.498	0	0
Cluster-181.13417	PNT22222.1	hypothetical protein POPTR_008G021100v3	Populus trichocarpa	15576		374.28		885.1	568.75	468.62	374.28	640.823	0	0
Cluster-181.13427	XP_024156730.1	T-complex protein 1 subunit gamma	Rosa chinensis	487.81				95.867	50.874	93.802	#DIV/0!	80.181	0	1
Cluster-181.13435	PRQ20320.1	putative allene-oxide cyclase	Rosa chinensis	12944	545.53	536.76	965.26	764.14	490.76	608.32	682.517	621.073	0	0
Cluster-181.13437				8756.8					42.818		#DIV/0!	42.818	0	1
Cluster-181.13445	XP_024179734.1	small ubiquitin-related modifier 1-like	Rosa chinensis	10842	2137.9	1187.2	1891.5				1738.87	#DIV/0!	0	-1
Cluster-181.13462	PRQ29379.1	Chlorophyll a-b binding protein AB10	Rosa chinensis	16205	652.01	639.56	165.47	3068.8	3775.1	3428.8	485.68	3424.23	1	1
Cluster-181.13470	XP_024179493.1	universal stress protein A-like protein	Rosa chinensis	1852.5	116.85	563.05			183.77	165.64	339.95	174.705	0	0
Cluster-181.13501	XP_024167290.1	probable carboxylesterase 12	Rosa chinensis	18372	98.292	128.82	298.35	292.7	53.996	193.08	175.154	179.925	0	0
Cluster-181.13502	PRQ44027.1	putative vacuolar protein sorting-associated protein 17, Vps17	Rosa chinensis	186.62		50.795					50.795	#DIV/0!	0	-1
Cluster-181.13528				11198	1013.8	484.2		398.33	318.32		749	358.325	0	0
Cluster-181.13528				8025		2735.2		1863.2	986.19	1037.3	2735.2	1295.56	0	0
Cluster-181.13531				26213		167.33	135.66	513.61	687.32	445.01	151.495	548.647	1	1
Cluster-181.13549				1777.5		154.15	158.57				156.36	#DIV/0!	0	-1
Cluster-181.13551				1636.6						114.39	#DIV/0!	114.39	0	1
Cluster-181.13558	XP_024180547.1	probable caffeoyl-CoA O-methyltransferase At4g26220 isoform X2	Rosa chinensis	571.41						205.73	#DIV/0!	205.73	0	1
Cluster-181.13571	XP_024156234.1	GBF-interacting protein 1-like	Rosa chinensis	476.92	101.1						101.1	#DIV/0!	0	-1
Cluster-181.13573	XP_024167470.1	aminopeptidase M1	Rosa chinensis	899.2	33.659			69.619	100.68	38.651	33.659	69.65	0	0
Cluster-181.13575				24245	1928.1	2167.8	1445.3	776.49	407.05	823.57	1847.07	669.037	-1	-1
Cluster-181.13576				1909.2			141.82			212.11	141.82	212.11	0	0
Cluster-181.13579	XP_007213848.1	ubiquitin-conjugating enzyme E2 35	Prunus persica	1318.7		456.92	326.8				391.86	#DIV/0!	0	-1
Cluster-181.13583	XP_024193309.1	coatomer subunit beta-1	Rosa chinensis	590.3						8.4941	#DIV/0!	8.4941	0	1
Cluster-181.13590				2144.8	209.24	179.39	86.363	621.59	214.29	253.01	158.331	362.963	0	0
Cluster-181.13599	XP_024192077.1	2-methylene-furan-3-one reductase	Rosa chinensis	4106.6	20.753	249.3	36.339	95.368	180.82	120.02	102.131	132.069	0	0
Cluster-181.13600	XP_021832670.1	presequence protease 1, chloroplastic..mitochondrial-like	Prunus avium	53.295					5.3897		#DIV/0!	5.3897	0	1
Cluster-181.13602	PRQ25200.1	putative major facilitator, sugar transporter, major facilitator superfamily	Rosa chinensis	239.29			16.41				16.41	#DIV/0!	0	-1
Cluster-181.13636				5830.7				69.199	339.26	300.39	#DIV/0!	236.283	0	1
Cluster-181.13638	XP_024198011.1	proteasome subunit alpha type-5	Rosa chinensis	19594	1727.9	498.26	2701.6	1019.3	798.07	686.36	1642.59	834.577	0	0
Cluster-181.13644				2121.7		106.97	138.13		125.8	178.18	122.55	151.99	0	0
Cluster-181.13659	PRQ26388.1	putative ribosomal protein L22e	Rosa chinensis	23904	2529.4	1659	2001.4	1943.6	2168.8	2118.5	2063.27	2076.97	0	0
Cluster-181.13687	PRQ17466.1	putative hydroquinone glucosyltransferase	Rosa chinensis	95.717			42.17				42.17	#DIV/0!	0	-1
Cluster-181.13738				1378.6		90.413					90.413	#DIV/0!	0	-1
Cluster-181.13743	PRQ27457.1	hypothetical protein RchiOBHm_Chr6g0305521	Rosa chinensis	1050.3	61.127			119.74	90.06		61.127	104.9	0	0
Cluster-181.13757	XP_024165178.1	trithorax group protein osa	Rosa chinensis	3731	242.05	214.98	406.62			32.091	287.883	32.091	0	0
Cluster-181.1376	PRQ28689.1	putative universal stress protein A	Rosa chinensis	2573.8	311.27			41.652	55.474	53.262	311.27	50.1293	-1	-1
Cluster-181.13792				328.1				43.045			#DIV/0!	43.045	0	1
Cluster-181.13852	XP_024157819.1	carbamoyl-phosphate synthase small chain, chloroplastic-like	Rosa chinensis	1365.1		66.772			35.844	75.151	66.772	55.4975	0	0
Cluster-181.13862				5849.8	725.55	997.14	403.38	145.63		107.01	708.69	126.32	0	0
Cluster-181.13901	XP_024189475.1	protein SUPPRESSOR OF GENE SILENCING 3	Rosa chinensis	490.86	20.12	26.464	16.816				21.1333	#DIV/0!	0	-1
Cluster-181.13910	XP_024193410.1	uncharacterized protein LOC112197081 isoform X5	Rosa chinensis	767.71				298.76	175.68	87.626	#DIV/0!	187.355	0	1
Cluster-181.13911				1151.5	315.32						315.32	#DIV/0!	0	-1
Cluster-181.13935				480.85	74.214						74.214	#DIV/0!	0	-1
Cluster-181.13940	XP_004288248.1	PREDICTED: mitochondrial outer membrane protein porin 2-like	Fragaria vesca subsp. vesca	16730	1262.9	1724.8	1030.9	834.46	584.38	718.57	1339.53	712.47	0	0
Cluster-181.13948	PRQ52538.1	putative chlorophyll A-B binding protein	Rosa chinensis	4282.9	186.35	214.37		855.82	757.19	1250.2	200.36	954.403	1	1
Cluster-181.13950	XP_004303637.1	PREDICTED: peptidyl-prolyl cis-trans isomerase Pin1	Fragaria vesca subsp. vesca	6331.1		2329.8					2329.8	#DIV/0!	0	-1
Cluster-181.13950	XP_004303637.1	PREDICTED: peptidyl-prolyl cis-trans isomerase Pin1	Fragaria vesca subsp. vesca	555.55			60.811	118.13	96.788	84.433	60.811	99.7837	0	0
Cluster-181.13951				130.28			60.733				60.733	#DIV/0!	0	-1
Cluster-181.13971				91181	1871	3308.2	2972.7	876.27	2053.9	1506.1	2717.3	1478.76	0	0
Cluster-181.13972				1525.6				124.02	226	105.18	#DIV/0!	151.733	0	1
Cluster-181.13982				2466	295.55	343.71			40.029		319.63	40.029	0	0
Cluster-181.13994	XP_024173134.1	dihydropyrimidine dehydrogenase ..NADP..+...., chloroplastic	Rosa chinensis	1076.6			192.16				192.16	#DIV/0!	0	-1
Cluster-181.13996				2206.6	291.36	433.28	298.44				341.027	#DIV/0!	0	-1
Cluster-181.14001	PRQ39899.1	hypothetical protein RchiOBHm_Chr4g0430261	Rosa chinensis	649.88		298.58					298.58	#DIV/0!	0	-1
Cluster-181.14019				313.82				28.479			#DIV/0!	28.479	0	1
Cluster-181.14031				279.1				95.878		90.489	#DIV/0!	93.1835	0	1
Cluster-181.14063	PRQ17044.1	putative 3-oxoacyl-[acyl-carrier-protein] reductase	Rosa chinensis	1385.6				109.74	98.213		#DIV/0!	103.977	0	1
Cluster-181.14069	XP_017192450.1	PREDICTED: aldehyde dehydrogenase family 2 member B7, mitochondrial-like	Malus domestica	17291	1011.4	754.2	718.86	1026.9	576.44	487.25	828.153	696.863	0	0
Cluster-181.16642				775.5	30.191						30.191	#DIV/0!	0	-1
Cluster-181.14163	XP_024185316.1	cytochrome c1-2, heme protein, mitochondrial	Rosa chinensis	2217		87.121		131.38	134.52		87.121	132.95	0	0
Cluster-181.14181				1105.9				40.696	96.575	39.509	#DIV/0!	58.9267	0	1
Cluster-181.14199	XP_024166080.1	NADP-dependent malic enzyme isoform X1	Rosa chinensis	1547.4				126.43			#DIV/0!	126.43	0	1
Cluster-181.14205				8788.6	351.55	275.49	526.05	272.81	332.45	275.07	384.363	293.443	0	0
Cluster-181.14206				1164.4		295.7					295.7	#DIV/0!	0	-1
Cluster-181.14208	XP_024185772.1	uncharacterized protein LOC112190562	Rosa chinensis	658.75	4.586						4.586	#DIV/0!	0	-1
Cluster-181.14221				174.35						174.35	#DIV/0!	174.35	0	1
Cluster-181.14233	PRQ51138.1	putative quinol--cytochrome-c reductase, Mitochondrial processing peptidase	Rosa chinensis	6632.3	266.31	195.55	144.35	574.12	285.87	470.26	202.07	443.417	0	0
Cluster-181.14257				891.06		7.6877	4.057				5.87235	#DIV/0!	0	-1
Cluster-181.14286	PRQ19347.1	putative glyceraldehyde-3-phosphate dehydrogenase ..NADP..+.... ..phosphorylating..	Rosa chinensis	1134.2					99.894		#DIV/0!	99.894	0	1
Cluster-181.14288				733.21	37.954	76.193	97.739	218.38		85.753	70.6287	152.066	0	0
Cluster-181.14319	XP_024177577.1	proteasome subunit alpha type-7	Rosa chinensis	10852	168.98		166.37	176.51	757.24	411.44	167.675	448.397	0	0
Cluster-181.14328				10840		125.97	527.58	222.23	589.79		326.775	406.01	0	0
Cluster-181.14335	PRQ42942.1	putative pyridoxal 5'-phosphate synthase ..glutamine hydrolyzing..	Rosa chinensis	3243.2	581.26	613.24	424.66	189.18		110.4	539.72	149.79	-1	-1
Cluster-181.14347	XP_024167443.1	dolichyl-diphosphooligosaccharide--protein glycosyltransferase 48 kDa subunit	Rosa chinensis	1073					68.391	4.3873	#DIV/0!	36.3892	0	1
Cluster-181.14349	PRQ43263.1	putative Tim10..DDP family zinc finger	Rosa chinensis	10935	1049.8	1076.1	1106.6		245.01		1077.5	245.01	-1	-1
Cluster-181.14358	XP_024174171.1	probable 3-hydroxyisobutyrate dehydrogenase-like 2, mitochondrial	Rosa chinensis	3823	82.37			248.91	122.91		82.37	185.91	0	0
Cluster-181.14366				29113				1132.7	1252.1	2208.8	#DIV/0!	1531.2	0	1
Cluster-181.14382	XP_009333689.1	PREDICTED: probable enoyl-CoA hydratase 2, mitochondrial isoform X1	Pyrus x bretschneideri	2040			285.67	203.75			285.67	203.75	0	0
Cluster-181.14390	XP_024157667.1	probable protein phosphatase 2C 39	Rosa chinensis	8700.1	1137	795.35	719.28	873.25		401.26	883.877	637.255	0	0
Cluster-181.14420				7230.1	428.76	383.45		716.22			406.105	716.22	0	0
Cluster-181.14432	ALR74723.1	flavanone 3-hydroxylase, partial	Rosa rugosa	68572	636.52	632.02	1093.9	238.7	157.14	185.03	787.48	193.623	-1	-1
Cluster-181.14473				4524.8			1684.3	16.455	467.39	245.93	1684.3	243.258	-1	-1
Cluster-181.14474				4273.9	357.98	216.96		79.697	273.59	338.67	287.47	230.652	0	0
Cluster-181.14484	ONH99359.1	hypothetical protein PRUPE_6G026600	Prunus persica	1454.3	130.17	106.37					118.27	#DIV/0!	0	-1
Cluster-181.14505	XP_024189173.1	2-Cys peroxiredoxin BAS1, chloroplastic-like	Rosa chinensis	58255	2954.7	4693	3782.2	2564.7	2044	2402.5	3809.97	2337.07	0	0
Cluster-181.14518	XP_024168127.1	26S proteasome regulatory subunit 10B homolog A	Rosa chinensis	5350.1	295.3	235.9	197.41	189.42	147.15	98.51	242.87	145.027	0	0
Cluster-181.14518	XP_024168127.1	26S proteasome regulatory subunit 10B homolog A	Rosa chinensis	3006		201.35					201.35	#DIV/0!	0	-1
Cluster-181.14536	PRQ27398.1	putative proteasome endopeptidase complex	Rosa chinensis	1062		45.883	217.44				131.661	#DIV/0!	0	-1
Cluster-181.14545				56.945					27.452		#DIV/0!	27.452	0	1
Cluster-181.14564	PRQ16341.1	putative glycerophosphodiester phosphodiesterase	Rosa chinensis	76.459						76.459	#DIV/0!	76.459	0	1
Cluster-181.1458	XP_024161319.1	cytosolic enolase 3	Rosa chinensis	782.25		115.62	22.051	131.4	76.389		68.8355	103.894	0	0
Cluster-181.14580	PRQ44063.1	putative ribosomal protein S17e	Rosa chinensis	8736.4	525.38	272.42	195.64	265.31	618.61	453.87	331.147	445.93	0	0
Cluster-181.14649	PRQ35975.1	putative 26S proteasome regulatory complex, non-ATPase subcomplex, Rpn2..Psmd1 subunit	Rosa chinensis	1285.7	15.684				27.509	45.029	15.684	36.269	0	0
Cluster-181.14652	XP_024193916.1	alpha-xylosidase 1	Rosa chinensis	5816.7	429.94	423.71	679.07	78.484	146.56		510.907	112.522	-1	-1
Cluster-181.14656				912.37						28.481	#DIV/0!	28.481	0	1
Cluster-181.14665	XP_008241387.1	PREDICTED: serine..threonine protein phosphatase 2A 57 kDa regulatory subunit B' beta isoform	Prunus mume	122.22	21.219	30.748					25.9835	#DIV/0!	0	-1
Cluster-181.14687	PRQ49242.1	putative cinnamyl-alcohol dehydrogenase	Rosa chinensis	1927.2	112			134.44			112	134.44	0	0
Cluster-181.14698	PRQ57071.1	putative groES chaperonin family	Rosa chinensis	6292.1		1345.5	787.79				1066.64	#DIV/0!	0	-1
Cluster-181.14750	XP_024177392.1	pentatricopeptide repeat-containing protein At3g49240, mitochondrial	Rosa chinensis	279.13			77.501				77.501	#DIV/0!	0	-1
Cluster-181.14752				57.64				13.219			#DIV/0!	13.219	0	1
Cluster-181.14785	PRQ48877.1	putative transcription regulator SAP family	Rosa chinensis	305			16.364				16.364	#DIV/0!	0	-1
Cluster-181.14791				1534.4	120.84	62.128		77.101			91.484	77.101	0	0
Cluster-181.14791				2326.8	127.28		154.69	79.984	212.08		140.985	146.032	0	0
Cluster-181.14827	XP_024185649.1	4-hydroxy-tetrahydrodipicolinate reductase 2, chloroplastic	Rosa chinensis	100.04				100.04			#DIV/0!	100.04	0	1
Cluster-181.14829				5653.5	110.32	104.56	120.84			101.55	111.907	101.55	0	0
Cluster-181.14837	PRQ16956.1	putative NADH:ubiquinone reductase ..H..+..-translocating..	Rosa chinensis	1957.8		177.92					177.92	#DIV/0!	0	-1
Cluster-181.14849	PRQ58778.1	putative adenosine kinase	Rosa chinensis	37299				1066.3	409.67	2026.1	#DIV/0!	1167.36	0	1
Cluster-181.14853				6085.9				3.006	428.73	346.31	#DIV/0!	259.349	0	1
Cluster-181.14920				25262	583.15	1647.6	1741.9	1202.7	820.68	1107.1	1324.22	1043.49	0	0
Cluster-181.14931				29358	805.56	818.34	733.72	1357.6	1129.9	1074	785.873	1187.17	0	0
Cluster-181.14948				14885	817.1	1356	1452.7	183.28	1177.4	1288.9	1208.6	883.193	0	0
Cluster-181.14989	PRQ41318.1	putative transcription factor WD40-like family	Rosa chinensis	5060.6	395.12	560.2	147.8		114.73	107.86	367.707	111.295	0	0
Cluster-181.15013	XP_024171476.1	uncharacterized protein LOC112177418	Rosa chinensis	548.48					70.223		#DIV/0!	70.223	0	1
Cluster-181.15042	PRQ28607.1	putative NAD..P..H dehydrogenase ..quinone..	Rosa chinensis	5037.6					146.74	132.86	#DIV/0!	139.8	0	1
Cluster-181.15085	XP_024180926.1	26S proteasome regulatory subunit 8 homolog A	Rosa chinensis	1194.4				66.199		94.05	#DIV/0!	80.1245	0	1
Cluster-181.15134				2510.1				314.8	198.1	184.99	#DIV/0!	232.63	0	1
Cluster-181.15138	XP_004291314.1	PREDICTED: T-complex protein 1 subunit beta	Fragaria vesca subsp. vesca	9552	422.3	957.38	624.09				667.923	#DIV/0!	0	-1
Cluster-181.15138	XP_004291314.1	PREDICTED: T-complex protein 1 subunit beta	Fragaria vesca subsp. vesca	5534.5	90.252	258.79		64.391			174.521	64.391	0	0
Cluster-181.15140				3111.4	242.08	196.42		439.77	113.57	95.317	219.25	216.219	0	0
Cluster-181.15212	GAY37434.1	hypothetical protein CUMW_028970, partial	Citrus unshiu	15612	596.68	83.041	396.78	1594.5	1785.2	713.56	358.834	1364.42	0	0
Cluster-181.15225				128.79					27.676		#DIV/0!	27.676	0	1
Cluster-181.15235				19375	334.22	850.23	1088.1	835.53	630.88	539.72	757.517	668.71	0	0
Cluster-181.15252	XP_024165344.1	allene oxide synthase 1, chloroplastic	Rosa chinensis	360.44					2.1008		#DIV/0!	2.1008	0	1
Cluster-181.15256				578.53	77.595		36.373	33.009		62.095	56.984	47.552	0	0
Cluster-181.15279	XP_024170381.1	chaperone protein ClpB1	Rosa chinensis	12305	330.21	251.06	330.39	171.69	42.823	92.049	303.887	102.187	-1	-1
Cluster-181.15284	XP_024157895.1	..S..-2-hydroxy-acid oxidase GLO1 isoform X1	Rosa chinensis	15874	307.9		177.64	633.18	610.85	436.87	242.77	560.3	1	1
Cluster-181.15327				1412.1	115.09	348.38	65.204			89.035	176.225	89.035	0	0
Cluster-181.15342	PRQ52759.1	putative B-cell receptor-associated protein 29..31	Rosa chinensis	1399.1				270.94	99.898		#DIV/0!	185.419	0	1
Cluster-181.15355	XP_024199010.1	anthocyanidin reductase ....2S..-flavan-3-ol-forming..	Rosa chinensis	11507				317.8	316.52	262.95	#DIV/0!	299.09	0	1
Cluster-181.15357	XP_024184384.1	uncharacterized protein LOC112189314	Rosa chinensis	2274.5	389.39	628.61	492.91				503.637	#DIV/0!	0	-1
Cluster-181.15409	XP_024193767.1	ferredoxin-thioredoxin reductase, variable chain, chloroplastic-like	Rosa chinensis	3404.6		260.96					260.96	#DIV/0!	0	-1
Cluster-181.15449				34130	456.55	576.44		245.06	724.67	408.91	516.495	459.547	0	0
Cluster-181.15454	XP_024192225.1	MLP-like protein 31	Rosa chinensis	2505.9	96.141		132.45			32.473	114.296	32.473	0	0
Cluster-181.15461				373.64	83.698	32.304					58.001	#DIV/0!	0	-1
Cluster-181.15477	XP_024160329.1	DNA damage-inducible protein 1 isoform X1	Rosa chinensis	1833.1		228.8	204.57				216.685	#DIV/0!	0	-1
Cluster-181.15516				7879.6	589.23	745.95	489.28	102.25	71.094		608.153	86.672	-1	-1
Cluster-181.15516				7980.9	198.46	471.56	312.95	543.39	471.28	450.38	327.657	488.35	0	0
Cluster-181.15543				884.94	223.17	194.03	266.05				227.75	#DIV/0!	0	-1
Cluster-181.15562	XP_024187010.1	isocitrate dehydrogenase [NAD] catalytic subunit 5, mitochondrial	Rosa chinensis	1475.3				101.75			#DIV/0!	101.75	0	1
Cluster-181.15590				789.85		44.91		48.493		48.752	44.91	48.6225	0	0
Cluster-181.15612				1021.7					128.19		#DIV/0!	128.19	0	1
Cluster-181.15612				1031.3	130.85				212.94		130.85	212.94	0	0
Cluster-181.15631				135.88		135.88					135.88	#DIV/0!	0	-1
Cluster-181.7270	OUS42357.1	histone H4, partial	Ostreococcus tauri	16068	849.97	1444.7	1108.9	908.17	873.35	516.92	1134.52	766.147	0	0
Cluster-181.15703	XP_024157624.1	enoyl-[acyl-carrier-protein] reductase, mitochondrial	Rosa chinensis	173.53	50.446			25.28	36.004	61.796	50.446	41.0267	0	0
Cluster-181.15733	PRQ27308.1	putative ubiquitin	Rosa chinensis	699.14		216.32	65.91				141.115	#DIV/0!	0	-1
Cluster-181.15735				18.696					18.696		#DIV/0!	18.696	0	1
Cluster-181.15793	PRQ28555.1	putative Gnk2-like domain-containing protein	Rosa chinensis	1039.6				68.076	221.25	121.5	#DIV/0!	136.942	0	1
Cluster-181.15833	XP_020235978.1	chaperonin CPN60-2, mitochondrial-like	Cajanus cajan	5288.9	122.81	917.14	733.48	110.85	61.169	58.509	591.143	76.8427	0	0
Cluster-181.15833	XP_020235978.1	chaperonin CPN60-2, mitochondrial-like	Cajanus cajan	92.935	92.935						92.935	#DIV/0!	0	-1
Cluster-181.15843				1540.2	105.08					146.86	105.08	146.86	0	0
Cluster-181.15869				60.945					27.734		#DIV/0!	27.734	0	1
Cluster-181.15914	PRQ20903.1	putative PB1 domain-containing protein	Rosa chinensis	2118.9		403.28	104.43	78.168		48.014	253.855	63.091	0	0
Cluster-181.15919	PRQ35813.1	putative pyruvate kinase	Rosa chinensis	26225	1023.4	915.92	1268	1322.3	1298.5	181.45	1069.11	934.083	0	0
Cluster-181.15985	XP_024166853.1	ATP-dependent zinc metalloprotease FTSH, chloroplastic	Rosa chinensis	2168	24.669		85.077	104.87	139.76	44.318	54.873	96.316	0	0
Cluster-181.16011	XP_024189887.1	bifunctional monothiol glutaredoxin-S16, chloroplastic	Rosa chinensis	211.78		17.441	33.788				25.6145	#DIV/0!	0	-1
Cluster-181.16034	PRQ26156.1	putative phospholipid-hydroperoxide glutathione peroxidase	Rosa chinensis	2966.3	376.39						376.39	#DIV/0!	0	-1
Cluster-181.16070	XP_024182616.1	L-galactono-1,4-lactone dehydrogenase, mitochondrial	Rosa chinensis	328.27				58.519			#DIV/0!	58.519	0	1
Cluster-181.16116				42927	5.2605						5.2605	#DIV/0!	0	-1
Cluster-181.16140	XP_024160598.1	putative disease resistance RPP13-like protein 1	Rosa chinensis	2009.5					843.34	1166.2	#DIV/0!	1004.77	0	1
Cluster-181.16154	PRQ16801.1	putative transcription factor MYB family	Rosa chinensis	426.35				91.537			#DIV/0!	91.537	0	1
Cluster-181.16224	XP_024181394.1	26.5 kDa heat shock protein, mitochondrial	Rosa chinensis	699.04	189.49	69.558					129.524	#DIV/0!	0	-1
Cluster-181.16235				18015	1061.7	972.37	1033.9	428.1	182.31		1022.66	305.205	-1	-1
Cluster-181.16237				470.96				22.59	29.015	48.641	#DIV/0!	33.4153	0	1
Cluster-181.16251	XP_024163327.1	chaperone protein dnaJ 10	Rosa chinensis	3782.1		527.18	110.98				319.08	#DIV/0!	0	-1
Cluster-181.16296	PRQ34049.1	Mitochondrial inner membrane translocase subunit Tim17..Tim22..Tim23..peroxisomal protein PMP24	Rosa chinensis	706.17	134.91	208.28	71.485	114.44	107.14	63.348	138.225	94.976	0	0
Cluster-181.16296	PRQ34049.1	Mitochondrial inner membrane translocase subunit Tim17..Tim22..Tim23..peroxisomal protein PMP24	Rosa chinensis	9725.6					592.42		#DIV/0!	592.42	0	1
Cluster-181.16301	XP_024163608.1	protein IQ-DOMAIN 32	Rosa chinensis	1216.3	30.89	61.466	35.787		12.941		42.7143	12.941	0	0
Cluster-181.16306	XP_024192814.1	endo-1,3;1,4-beta-D-glucanase-like	Rosa chinensis	395.63						111.56	#DIV/0!	111.56	0	1
Cluster-181.16308	XP_024189924.1	probable proteasome inhibitor isoform X1	Rosa chinensis	685.97		135.62					135.62	#DIV/0!	0	-1
Cluster-181.16345	XP_008381990.1	PREDICTED: phospho-2-dehydro-3-deoxyheptonate aldolase 2, chloroplastic-like	Malus domestica	7720.4						42.438	#DIV/0!	42.438	0	1
Cluster-181.16351	PRQ32370.1	putative NADH:ubiquinone reductase ..H..+..-translocating..	Rosa chinensis	2099.8	127.93	1166.6	239.86	106.03	135.19	108.13	511.463	116.45	0	0
Cluster-181.16385	XP_024158593.1	uncharacterized protein LOC112166070	Rosa chinensis	15688	1389.3	805.05	1195.4		112.08		1129.92	112.08	0	0
Cluster-181.16474	PRQ42251.1	putative Heat shock protein 70 family	Rosa chinensis	6320.9	548.33	314.93	205.18	227.19	194.03	121.4	356.147	180.873	0	0
Cluster-181.1648				2468	614.72	466.59	835.38	66.414		61.285	638.897	63.8495	-1	-1
Cluster-181.16525				21667		1225.7		865.84			1225.7	865.84	0	0
Cluster-181.16528				544.09				196.7		60.408	#DIV/0!	128.554	0	1
Cluster-181.16536				13117	583.73	96.385	151.97	35.091	272.72	46.77	277.362	118.194	0	0
Cluster-181.16694				1082				31.117			#DIV/0!	31.117	0	1
Cluster-181.16698	XP_024179569.1	uncharacterized protein LOC112185543	Rosa chinensis	494.36	143.33		105.52				124.425	#DIV/0!	0	-1
Cluster-181.16714				1636.2	78.604	274.54	200.74				184.628	#DIV/0!	0	-1
Cluster-181.16735	XP_024183401.1	40S ribosomal protein S19-3-like	Rosa chinensis	2668.9	228.46		231.02			173.09	229.74	173.09	0	0
Cluster-181.16767	PRQ27065.1	putative proteasome endopeptidase complex	Rosa chinensis	1033.7	90.423			59.958		143.19	90.423	101.574	0	0
Cluster-181.16865	XP_024168825.1	primary amine oxidase-like	Rosa chinensis	901.4			41.172	48.547	55.569		41.172	52.058	0	0
Cluster-181.16936	PRQ60580.1	putative ribosomal protein S30Ae..sigma 54 modulation protein	Rosa chinensis	214.43						214.43	#DIV/0!	214.43	0	1
Cluster-181.16979				19328	1194.9	630.45	981.56	778.22	442.02	770.94	935.637	663.727	0	0
Cluster-181.17039				3144.9		163.1	199.75	17.688	76.181	58.667	181.425	50.8453	-1	-1
Cluster-181.17056				6658.7	271.75	253.64	144.43	509.38	291.3	140.21	223.273	313.63	0	0
Cluster-181.17089	XP_004307291.1	PREDICTED: upstream activation factor subunit spp27-like	Fragaria vesca subsp. vesca	62.626		62.626					62.626	#DIV/0!	0	-1
Cluster-181.17112	ONI19319.1	hypothetical protein PRUPE_3G271800	Prunus persica	31254	301.56	2101.2	245.03	2011.6	728.38	710.14	882.597	1150.04	0	0
Cluster-181.17215				2809		732.63					732.63	#DIV/0!	0	-1
Cluster-181.17232	PRQ28453.1	putative senescence regulator S40	Rosa chinensis	67.219	67.219						67.219	#DIV/0!	0	-1
Cluster-181.17273	XP_024168505.1	protein-L-isoaspartate O-methyltransferase 1-like isoform X1	Rosa chinensis	1516.4		1219.8					1219.8	#DIV/0!	0	-1
Cluster-181.17329	XP_024189345.1	syntaxin-71-like	Rosa chinensis	1678.1			155.45	286.77	66.474	140.26	155.45	164.501	0	0
Cluster-181.17443				812.95	76.828		81.459	84.122			79.1435	84.122	0	0
Cluster-181.17451	XP_024195433.1	outer envelope pore protein 16, chloroplastic-like isoform X2	Rosa chinensis	251.56	13.378						13.378	#DIV/0!	0	-1
Cluster-181.17739	XP_024157618.1	ruvB-like protein 1 isoform X1	Rosa chinensis	1385.8	164.41	140.11			83.023		152.26	83.023	0	0
Cluster-181.17743				273.09	144.86		128.23				136.545	#DIV/0!	0	-1
Cluster-181.17763				405.93					34.574	36.138	#DIV/0!	35.356	0	1
Cluster-181.17834				11745	1968.1	1796.5	1786.3	568.38	712.05	2578.2	1850.3	1286.21	0	0
Cluster-181.17835	PRQ39337.1	putative START-like domain, Bet v I type allergen	Rosa chinensis	12323	3317.4	3055	3413.4	452.39	816.13	639.74	3261.93	636.087	-1	-1
Cluster-181.17876	PRQ52067.1	hypothetical protein RchiOBHm_Chr2g0151471	Rosa chinensis	5569.8	371.39	117.11	350.28	363.03	649.52	351.89	279.593	454.813	0	0
Cluster-181.17888				1382.4	265.44	33.55			98.751		149.495	98.751	0	0
Cluster-181.17986	PRQ26239.1	putative nuclear pore localization protein NPL4	Rosa chinensis	481.83	91.933	71.501					81.717	#DIV/0!	0	-1
Cluster-181.17997				12534		360.46	196.53	1103.5		375.84	278.495	739.67	0	0
Cluster-181.18019	XP_024176116.1	uncharacterized protein LOC112181944 isoform X1	Rosa chinensis	339.47				29.018			#DIV/0!	29.018	0	1
Cluster-181.18075				619.8	158.24	41.907	213.72			109.46	137.956	109.46	0	0
Cluster-181.18083				13492	102.91			935.63	272.99	604.69	102.91	604.437	0	0
Cluster-181.18131	XP_024171357.1	mitotic spindle assembly checkpoint protein MAD1 isoform X1	Rosa chinensis	14.658				14.658			#DIV/0!	14.658	0	1
Cluster-181.18228	PRQ23824.1	putative diaminopimelate decarboxylase	Rosa chinensis	467.4						26.078	#DIV/0!	26.078	0	1
Cluster-181.18241				6045.3	284.27		754.25	308.76		58.422	519.26	183.591	0	0
Cluster-181.18272				2240.6				272.77	326.09	427.44	#DIV/0!	342.1	0	1
Cluster-181.18281	XP_021807794.1	uncharacterized protein LOC110751604 isoform X1	Prunus avium	5226.7	531.82	554.07	641.01	85.765		178.14	575.633	131.952	-1	-1
Cluster-181.18330				54.738					39.863		#DIV/0!	39.863	0	1
Cluster-181.18442	PRQ38035.1	putative Porin domain-containing protein	Rosa chinensis	2137.5				265.54			#DIV/0!	265.54	0	1
Cluster-181.18456	PRQ53066.1	putative photosystem II Pbs27	Rosa chinensis	7241	797.22	694.99	1073.2		440.77		855.137	440.77	0	0
Cluster-181.18474				1670.9	263		324.7		201.31		293.85	201.31	0	0
Cluster-181.18484				11175	847.34	838.47	571.01	494.62	760.7	707.74	752.273	654.353	0	0
Cluster-181.18501	PRQ42756.1	putative D-alanine--D-alanine ligase	Rosa chinensis	211.04				75.322	54.441	81.281	#DIV/0!	70.348	0	1
Cluster-181.6764	CAA98174.1	RAB8C	Lotus japonicus	626.84					117.45	129.09	#DIV/0!	123.27	0	1
Cluster-181.18677	PRQ39401.1	hypothetical protein RchiOBHm_Chr4g0424771	Rosa chinensis	8644.1				543.58			#DIV/0!	543.58	0	1
Cluster-181.18708	XP_024184750.1	ribose-phosphate pyrophosphokinase 4	Rosa chinensis	315.42				34.278			#DIV/0!	34.278	0	1
Cluster-181.18718				807.72	13.45		57.359		51.653	27.481	35.4045	39.567	0	0
Cluster-181.18748	XP_024158594.1	60S acidic ribosomal protein P2B-like	Rosa chinensis	38712	4476.4	6984.1	4504.9	2550.9	416.92	2636.8	5321.8	1868.21	-1	-1
Cluster-181.18834	XP_024174593.1	ras-related protein RABA2a	Rosa chinensis	38.849				38.849			#DIV/0!	38.849	0	1
Cluster-181.18853				1509.2					55.809	36.549	#DIV/0!	46.179	0	1
Cluster-181.18901				808.86		77.694			56.409		77.694	56.409	0	0
Cluster-181.18924				5421.6		327.9	173.79	729.52	383.66		250.845	556.59	0	0
Cluster-181.18931				2127.2	50.627						50.627	#DIV/0!	0	-1
Cluster-181.1897	XP_024174015.1	annexin D1-like	Rosa chinensis	842.17			85.902	390.2	103.2	100.25	85.902	197.883	0	0
Cluster-181.18996				89.738		57.529					57.529	#DIV/0!	0	-1
Cluster-181.1910	XP_024182464.1	LOW QUALITY PROTEIN: MAR-binding filament-like protein 1-1	Rosa chinensis	512.6				209.55	120.33	104.17	#DIV/0!	144.683	0	1
Cluster-181.19115				686.73				319.8	366.93		#DIV/0!	343.365	0	1
Cluster-181.19137	PRQ45787.1	putative methylenetetrahydrofolate dehydrogenase ..NADP..+...., Methenyltetrahydrofolate cyclohydrolase	Rosa chinensis	1255.3						46.117	#DIV/0!	46.117	0	1
Cluster-181.19483				171.21			35.735				35.735	#DIV/0!	0	-1
Cluster-181.19606				36043	1811.9	4671.3	3198.6	1320.5	533.48	674.3	3227.27	842.76	0	0
Cluster-181.1966				33146	3102.1	2527.4	1462.1	1237.5	5277.6	6525.2	2363.87	4346.77	0	0
Cluster-181.19703				3187.2		35.399			15.858	133.86	35.399	74.859	0	0
Cluster-181.19747				7553.9				281.92		234.15	#DIV/0!	258.035	0	1
Cluster-181.19875				5250.4	174.05	295.18		86.315	148.92		234.615	117.618	0	0
Cluster-181.19984				123.45	52.659	66.273					59.466	#DIV/0!	0	-1
Cluster-181.20053				4646.8		142.92	200.69				171.805	#DIV/0!	0	-1
Cluster-181.20247				478.52		187.28	43.374				115.327	#DIV/0!	0	-1
Cluster-181.20344	PRQ56772.1	putative UDP-glucose 6-dehydrogenase	Rosa chinensis	1201.6				49.978			#DIV/0!	49.978	0	1
Cluster-181.20393	PRQ47075.1	putative peroxiredoxin	Rosa chinensis	4653.5					38.757	33.732	#DIV/0!	36.2445	0	1
Cluster-181.20477	XP_024198225.1	uncharacterized protein LOC112201555 isoform X1	Rosa chinensis	3012.7	341.34	375.53	392.28		137.84		369.717	137.84	-1	-1
Cluster-181.20495				7005.4	549.03		807.21	166.14	197.39	165.54	678.12	176.357	-1	-1
Cluster-181.20567				688.04				210.81			#DIV/0!	210.81	0	1
Cluster-181.20567				298.39						298.39	#DIV/0!	298.39	0	1
Cluster-181.2082	PRQ54494.1	putative thioredoxin-like protein	Rosa chinensis	7757.4	1160.4	1645.7	948.14	267.28	349.31		1251.41	308.295	-1	-1
Cluster-181.20928	XP_024182515.1	MICOS complex subunit MIC60	Rosa chinensis	819		117.91	102.86		40.217	53.819	110.385	47.018	-1	-1
Cluster-181.2102				3823.7	293.52	261.95	346.11	43.848		305.85	300.527	174.849	0	0
Cluster-181.21042	PRQ26317.1	putative glutathione transferase	Rosa chinensis	341.02				280.96	60.06		#DIV/0!	170.51	0	1
Cluster-181.21076	PRQ30042.1	putative adenylylsulfatase	Rosa chinensis	6108.8	758.18					304.93	758.18	304.93	0	0
Cluster-181.21273				2619.3		145.27	223.82	103.03			184.545	103.03	0	0
Cluster-181.21302				1239.5					121.79	202.44	#DIV/0!	162.115	0	1
Cluster-181.21322				5222.6	924.24	1119.4	777.26	262.49		379.38	940.3	320.935	-1	-1
Cluster-181.21452	PRQ21394.1	putative triacylglycerol lipase	Rosa chinensis	578.73	49.579			194.57	193.12		49.579	193.845	1	1
Cluster-181.21572	XP_024195338.1	small heat shock protein, chloroplastic-like	Rosa chinensis	10591	1618.4	2278.5	1846.5	138.23		185.02	1914.47	161.625	-1	-1
Cluster-181.21618				233.1		25.061	48.991			13.921	37.026	13.921	0	0
Cluster-181.21690	XP_024198658.1	glucan endo-1,3-beta-glucosidase-like	Rosa chinensis	240.83		146.36					146.36	#DIV/0!	0	-1
Cluster-181.21721				621.89				141.07	85.296	88.617	#DIV/0!	104.994	0	1
Cluster-181.21755				383.63			103.37				103.37	#DIV/0!	0	-1
Cluster-181.21843				85818	1132.9	1031.8	2614.1	1397	2285.3	2275.8	1592.93	1986.03	0	0
Cluster-181.21926	PRQ23166.1	putative carboxylesterase, 2-hydroxyisoflavanone dehydratase	Rosa chinensis	333.45					24.91		#DIV/0!	24.91	0	1
Cluster-181.22078				6724.7	934.82	255.55	735.34	283	2.4481		641.903	142.724	0	0
Cluster-181.22123	XP_024159766.1	ADP,ATP carrier protein, mitochondrial	Rosa chinensis	7820.6	301.83		36.118	864.38		355.75	168.974	610.065	0	0
Cluster-181.22240	PRQ22640.1	putative peptidase S10, serine carboxypeptidase, alpha..Beta hydrolase	Rosa chinensis	7737.6				140.81	241.1		#DIV/0!	190.955	0	1
Cluster-181.2242	PRQ39452.1	hypothetical protein RchiOBHm_Chr4g0425361	Rosa chinensis	4020.8	205.53		59.339				132.435	#DIV/0!	0	-1
Cluster-181.22475	PRQ56115.1	putative mitochondrial glycoprotein	Rosa chinensis	910.24	125.93	139.06					132.495	#DIV/0!	0	-1
Cluster-181.22506				1502.9	397.65	684.6	373.02				485.09	#DIV/0!	0	-1
Cluster-181.22626				1068.2	119.7	301.44	647.07				356.07	#DIV/0!	0	-1
Cluster-181.22705	XP_004294407.1	PREDICTED: cell division protein FtsZ homolog 1, chloroplastic	Fragaria vesca subsp. vesca	218.4		218.4					218.4	#DIV/0!	0	-1
Cluster-181.23130				561.16		362.4					362.4	#DIV/0!	0	-1
Cluster-181.2319	XP_024184542.1	LOW QUALITY PROTEIN: guanosine nucleotide diphosphate dissociation inhibitor At5g09550-like	Rosa chinensis	1048.1				57.381		54.363	#DIV/0!	55.872	0	1
Cluster-181.23217	XP_024182334.1	plant UBX domain-containing protein 1	Rosa chinensis	2615.5		432.88					432.88	#DIV/0!	0	-1
Cluster-181.233				854.16		111.58	121.24				116.41	#DIV/0!	0	-1
Cluster-181.2389				545.19		13.833		82.718	44.42		13.833	63.569	0	0
Cluster-181.2400				141.18			141.18				141.18	#DIV/0!	0	-1
Cluster-181.2438				852.79				154.51	87.161	70.979	#DIV/0!	104.217	0	1
Cluster-181.2467	PRQ24789.1	putative carbonic anhydrase	Rosa chinensis	5604.8		197.47	381.86	1356.6	1810.8	1243.5	289.665	1470.3	1	1
Cluster-181.2473	PRQ18992.1	putative phosphomevalonate kinase	Rosa chinensis	1899					28.963	39.892	#DIV/0!	34.4275	0	1
Cluster-181.2598				1129.2	132.01	83.574	151.1		34.99		122.228	34.99	0	0
Cluster-181.2705				497.67	57.283						57.283	#DIV/0!	0	-1
Cluster-181.2768				2008.7				146.53			#DIV/0!	146.53	0	1
Cluster-181.2815	PRQ41157.1	putative nucleic acid-binding protein	Rosa chinensis	800.93	122.45	75.303	550.05			53.133	249.268	53.133	0	0
Cluster-181.2817	PRQ35797.1	putative PDZ domain, tetratricopeptide-like helical domain-containing protein	Rosa chinensis	404.98	102.06						102.06	#DIV/0!	0	-1
Cluster-181.2853				222.08	30.648		25.29				27.969	#DIV/0!	0	-1
Cluster-181.2875	PRQ40558.1	putative BSD domain-containing protein	Rosa chinensis	268.24	150.9			30.342	49.549		150.9	39.9455	0	0
Cluster-181.2882				106900	1556.6	2493.6	3206	2366.7	1712.8	2359.2	2418.73	2146.23	0	0
Cluster-181.2913				347.7		37.998					37.998	#DIV/0!	0	-1
Cluster-181.2916				147			40.014				40.014	#DIV/0!	0	-1
Cluster-181.2929	PRQ44017.1	putative protein phosphatase methylesterase-1	Rosa chinensis	520.32		139.7	91.032				115.366	#DIV/0!	0	-1
Cluster-181.2991				2436.5	115.8	297.29					206.545	#DIV/0!	0	-1
Cluster-181.2999	PRQ41802.1	putative prefoldin	Rosa chinensis	5392.9	1411.5	1047	584.39		161.11		1014.3	161.11	0	0
Cluster-181.3222				161.04		2.2007					2.2007	#DIV/0!	0	-1
Cluster-181.3265				2164.3	143.53	127.93	346.86	89.356	64.147	63.79	206.107	72.431	0	0
Cluster-181.3300				661.14				33.559			#DIV/0!	33.559	0	1
Cluster-181.3309	XP_009801049.1	PREDICTED: AP-1 complex subunit sigma-2-like	Nicotiana sylvestris	2088.3						160.77	#DIV/0!	160.77	0	1
Cluster-181.6768				594.78				127.57	280.29	186.91	#DIV/0!	198.257	0	1
Cluster-181.3473	PRQ28853.1	putative transcription factor interactor and regulator LisH family	Rosa chinensis	356.51					114.14		#DIV/0!	114.14	0	1
Cluster-181.3585	XP_024181511.1	trifunctional UDP-glucose 4,6-dehydratase..UDP-4-keto-6-deoxy-D-glucose 3,5-epimerase..UDP-4-keto-L-rhamnose-reductase RHM1-like isoform X1	Rosa chinensis	765.73		54.422			37.262		54.422	37.262	0	0
Cluster-181.3592				4333.8	779.14	218.87	686.48	422.2		85.798	561.497	253.999	0	0
Cluster-181.3651				6832.5	1262.7	1259.6	868.76				1130.35	#DIV/0!	0	-1
Cluster-181.3666				3312.1	136.26		186.74				161.5	#DIV/0!	0	-1
Cluster-181.3697				2305.7					334.61		#DIV/0!	334.61	0	1
Cluster-181.3703	PRQ26198.1	putative auxin-binding protein	Rosa chinensis	5405.4						3435.2	#DIV/0!	3435.2	0	1
Cluster-181.3790	XP_024157232.1	formate--tetrahydrofolate ligase	Rosa chinensis	3520.2	171.25	62.133	129.43	188.55	130.49	104.29	120.938	141.11	0	0
Cluster-181.3800				1045.6				262.48	138.26	129.04	#DIV/0!	176.593	0	1
Cluster-181.3872	XP_024177315.1	peptidyl-prolyl cis-trans isomerase CYP20-1-like isoform X2	Rosa chinensis	5568.8	1816.9				675.04	878.93	1816.9	776.985	0	0
Cluster-181.3873	XP_024195045.1	probable aldo-keto reductase 2 isoform X1	Rosa chinensis	2684	236.01	252.8	220.04		78.299		236.283	78.299	-1	-1
Cluster-181.3886	XP_024157568.1	prefoldin subunit 6	Rosa chinensis	3741.6		425.16					425.16	#DIV/0!	0	-1
Cluster-181.3933	XP_024194005.1	1-aminocyclopropane-1-carboxylate oxidase homolog 11-like	Rosa chinensis	1905.4	66.383			341.56	431.8	254.54	66.383	342.633	0	0
Cluster-181.3997	PRQ47253.1	putative chitinase	Rosa chinensis	1177.5	161.33	169.65	362.19	81.453	87.327	146.73	231.057	105.17	0	0
Cluster-181.4135				4955.6			138.07	235.17	114.13	114.61	138.07	154.637	0	0
Cluster-181.4196	XP_024195842.1	ureidoglycolate hydrolase isoform X1	Rosa chinensis	7123.6	717.52	798.43	731.46	512.73	666.61	416.26	749.137	531.867	0	0
Cluster-181.4196	XP_024195842.1	ureidoglycolate hydrolase isoform X1	Rosa chinensis	4587.4		165.95	282.24	535.91	301.32	590.86	224.095	476.03	0	0
Cluster-181.4212				9159.6	334.92	324.24	315.95	469.13	390.37	295.7	325.037	385.067	0	0
Cluster-181.4268	XP_024177230.1	sedoheptulose-1,7-bisphosphatase, chloroplastic-like	Rosa chinensis	853.78					160.34	162.39	#DIV/0!	161.365	0	1
Cluster-181.4298				2828.6		29.148	28.221	407.36	410.33	254.85	28.6845	357.513	1	1
Cluster-181.4315	PRQ57573.1	putative arginase	Rosa chinensis	5683.4	541.19	267.61	277.83	373.33	176.08		362.21	274.705	0	0
Cluster-181.4318	PRQ46857.1	putative feruloyl esterase	Rosa chinensis	24.091		24.091					24.091	#DIV/0!	0	-1
Cluster-181.4356	XP_024176008.1	putative UDP-rhamnose:rhamnosyltransferase 1	Rosa chinensis	1958.2				72.352	107.87	177.73	#DIV/0!	119.317	0	1
Cluster-181.4375				603.62	62.197	63.851		23.826		58.514	63.024	41.17	0	0
Cluster-181.4382	PRQ36036.1	putative prefoldin	Rosa chinensis	3147.8	718.33	950.77	517.68		237.73		728.927	237.73	0	0
Cluster-181.4404	PRQ18965.1	putative eukaryotic translation initiation factor 3 subunit J	Rosa chinensis	17489	1042.2	1100.1	1432.4	880.47	960.75	728.99	1191.57	856.737	0	0
Cluster-181.4623	PRQ17711.1	putative phospholipid-hydroperoxide glutathione peroxidase	Rosa chinensis	866.98			294.92				294.92	#DIV/0!	0	-1
Cluster-181.4680				3715.1				402.85	470.09	321.42	#DIV/0!	398.12	0	1
Cluster-181.4709	XP_024157532.1	asparagine--tRNA ligase, cytoplasmic 1-like	Rosa chinensis	745.63	34.023	37.17	37.314			50.721	36.169	50.721	0	0
Cluster-181.4712				1201.5	41.001						41.001	#DIV/0!	0	-1
Cluster-181.4768	XP_024176953.1	heat shock cognate 70 kDa protein 2-like	Rosa chinensis	15891	223.01	187.29	176.3	921.04	716.55	728.46	195.533	788.683	1	1
Cluster-181.4787	PRQ48766.1	putative DNA oxidative demethylase	Rosa chinensis	1338.7		47.24				30.248	47.24	30.248	0	0
Cluster-181.4820				7096.4	372.74	957.6	979.52				769.953	#DIV/0!	0	-1
Cluster-181.4864	PRQ60614.1	putative Band 7 domain, Stomatin family, Band 7 extension	Rosa chinensis	2631.1	14.409	62.72		17.94	9.4227		38.5645	13.6814	0	0
Cluster-181.4920				1831.8				347.7	326.95	159.51	#DIV/0!	278.053	0	1
Cluster-181.4923				4636.3				79.146	152.37	72.308	#DIV/0!	101.275	0	1
Cluster-181.4928	PRQ55914.1	putative carboxylesterase	Rosa chinensis	510.35			94.115	227.64	49.215		94.115	138.428	0	0
Cluster-181.5003				546.09				76.744		104.74	#DIV/0!	90.742	0	1
Cluster-181.5030				5966.1				1225	2203	1453.8	#DIV/0!	1627.27	0	1
Cluster-181.5091	XP_024162345.1	CBS domain-containing protein CBSX2, chloroplastic-like	Rosa chinensis	1107.3		164.88				120.11	164.88	120.11	0	0
Cluster-181.5110				795.99		15.863	67.601				41.732	#DIV/0!	0	-1
Cluster-181.5132				133.5				133.5			#DIV/0!	133.5	0	1
Cluster-181.5138				29678	1945.4	1608.8	395.84	1596.4	1102	1021.4	1316.68	1239.93	0	0
Cluster-181.5169				485.14	79.397		194.36		22.039	22.05	136.879	22.0445	0	0
Cluster-181.5247	XP_024169819.1	actin cytoskeleton-regulatory complex protein PAN1 isoform X2	Rosa chinensis	797.71	98.01						98.01	#DIV/0!	0	-1
Cluster-181.5258	XP_021817199.1	chaperonin CPN60-like 2, mitochondrial	Prunus avium	240.31	32.028	32.649	47.374				37.3503	#DIV/0!	0	-1
Cluster-181.5261				167.64						11.236	#DIV/0!	11.236	0	1
Cluster-181.5372				2566.2				255.31	277.15	183.7	#DIV/0!	238.72	0	1
Cluster-181.5436	PRQ21179.1	putative leucine-rich repeat domain, L domain-containing protein	Rosa chinensis	243.78		63.243					63.243	#DIV/0!	0	-1
Cluster-181.5447				1207	230.41		335.29				282.85	#DIV/0!	0	-1
Cluster-181.5538	PSR98252.1	Soluble inorganic pyrophosphatase	Actinidia chinensis var. chinensis	1953.1	502.41	621.72			828.97		562.065	828.97	0	0
Cluster-181.5558	XP_024186803.1	alpha-L-arabinofuranosidase 1	Rosa chinensis	179.8				60.149			#DIV/0!	60.149	0	1
Cluster-181.5605	PRQ52672.1	1-aminocyclopropane-1-carboxylate oxidase	Rosa chinensis	2855.3	193.07	129.08		62.046			161.075	62.046	0	0
Cluster-181.5611	XP_024173747.1	uncharacterized protein LOC112179538	Rosa chinensis	3678.9	484.15	579.04	478.45	380.09	281.07		513.88	330.58	0	0
Cluster-181.5642				65.852					17.882		#DIV/0!	17.882	0	1
Cluster-181.5655	PRQ60494.1	putative nucleotide-binding alpha-beta plait domain-containing protein	Rosa chinensis	204.12	139.67	64.456					102.063	#DIV/0!	0	-1
Cluster-181.5660				453.37					453.37		#DIV/0!	453.37	0	1
Cluster-181.5660				589.2					377.33		#DIV/0!	377.33	0	1
Cluster-181.5669	XP_024168774.1	uncharacterized protein LOC112175333	Rosa chinensis	344.02	63.726	54.496		24.924			59.111	24.924	0	0
Cluster-181.5700				1090.9	71.024	76.252	47.671				64.9823	#DIV/0!	0	-1
Cluster-181.5744	PRQ43132.1	putative oxidoreductase	Rosa chinensis	5785.5	220.33		225.83	179.13	375.19	386.86	223.08	313.727	0	0
Cluster-181.5806	KRH67070.1	hypothetical protein GLYMA_03G144800	Glycine max	3494.6				440.35	163.06	260.41	#DIV/0!	287.94	0	1
Cluster-181.5808	KRH67069.1	hypothetical protein GLYMA_03G144800	Glycine max	9160.3	74.395	206.95	44.308	1388.1	1390.6	1164.9	108.551	1314.53	1	1
Cluster-181.5874	AKT74336.1	leucoanthocyanidin reductase	Rosa rugosa	1218.5				44.26			#DIV/0!	44.26	0	1
Cluster-181.5924	XP_024181064.1	12-oxophytodienoate reductase 3-like	Rosa chinensis	3072.9				56.754	111.86	110.47	#DIV/0!	93.028	0	1
Cluster-181.5943				433.52		16.668			11.017		16.668	11.017	0	0
Cluster-181.5970	XP_024198559.1	uncharacterized protein LOC112201867	Rosa chinensis	17688	3013.3	4396.1	1982.4	838.71	826.75		3130.6	832.73	0	0
Cluster-181.5972	XP_024176881.1	beta-hexosaminidase 1	Rosa chinensis	412.94	50.106			48.409	55.177	50.838	50.106	51.4747	0	0
Cluster-181.5989				2451.8				279.87			#DIV/0!	279.87	0	1
Cluster-181.5996				1313.1					51.273	20.222	#DIV/0!	35.7475	0	1
Cluster-181.6050	POE90412.1	pyruvate decarboxylase 4	Quercus suber	362.99					140.31		#DIV/0!	140.31	0	1
Cluster-181.6074	PRQ22611.1	putative L-ascorbate peroxidase	Rosa chinensis	6208.6	210.65	211.82	246.01				222.827	#DIV/0!	0	-1
Cluster-181.6080	PRQ27776.1	putative WPP domain-containing protein	Rosa chinensis	29581	2958	3195.9	2298.4		276.4	363.29	2817.43	319.845	-1	-1
Cluster-181.6105	PRQ23683.1	putative coatomer..calthrin adaptor appendage subdomain, coatomer gamma subunit	Rosa chinensis	226.33					63.294		#DIV/0!	63.294	0	1
Cluster-181.6106	PRQ24505.1	putative laccase	Rosa chinensis	272.33						78.177	#DIV/0!	78.177	0	1
Cluster-181.6107				3421.9			3.546				3.546	#DIV/0!	0	-1
Cluster-181.6109	PRQ17847.1	putative PH domain-containing protein	Rosa chinensis	65.091			1.9382				1.9382	#DIV/0!	0	-1
Cluster-181.6131	PRQ52966.1	putative plastoquinol--plastocyanin reductase	Rosa chinensis	24286	956.73	931.68	890.26		381.84		926.223	381.84	-1	-1
Cluster-181.6150	PRQ34734.1	putative peroxidase	Rosa chinensis	25161	3484	1454.6	1432.6	840.11	797.46	540.8	2123.73	726.123	0	0
Cluster-181.6150	PRQ34734.1	putative peroxidase	Rosa chinensis	22785	1666.1	2340.5	1282.9	2504.6	1933.4	1593.2	1763.17	2010.4	0	0
Cluster-181.6151	PRQ50213.1	putative T-complex protein 1, theta subunit	Rosa chinensis	4653.5	73.219			273.48	121.37	244.97	73.219	213.273	0	0
Cluster-181.6155				4770.7		143.42	40.41	50.121	182.74	174.4	91.915	135.754	0	0
Cluster-181.6188	XP_024187372.1	cinnamoyl-CoA reductase 1-like	Rosa chinensis	1483.7				99.371			#DIV/0!	99.371	0	1
Cluster-181.6195	XP_024179583.1	TOM1-like protein 1	Rosa chinensis	400.47		16.913		229.25		133.88	16.913	181.565	0	0
Cluster-181.6210				3671.1		28.113	85.052		211.73	226.56	56.5825	219.145	1	1
Cluster-181.6233				1451.3			40.929	238.38	45.739	138.28	40.929	140.8	0	0
Cluster-181.6235	PRQ28336.1	putative diphosphate--fructose-6-phosphate 1-phosphotransferase	Rosa chinensis	6552.5	138.7	152.11	247.67	152.49	407.36	105.6	179.493	221.817	0	0
Cluster-181.6303	PRQ38971.1	putative peptide-methionine ..R..-S-oxide reductase	Rosa chinensis	21498	4338.4	4955.7					4647.05	#DIV/0!	0	-1
Cluster-181.6317	PRQ32009.1	putative thioredoxin-like, NADH dehydrogenase [ubiquinone] ..complex I.., alpha subcomplex, subunit 2	Rosa chinensis	5375.3	1264.7	1951.6	732.6		73.974		1316.3	73.974	0	0
Cluster-181.6348	XP_024193657.1	alcohol dehydrogenase-like 1 isoform X2	Rosa chinensis	1532.2				421.64	53.467	388.82	#DIV/0!	287.976	0	1
Cluster-181.6381	PRQ58934.1	putative glutathione transferase	Rosa chinensis	3035.1			79.405	45.696	116.26		79.405	80.978	0	0
Cluster-181.6436	PRQ40721.1	putative proteasome component ..PCI.. domain, tetratricopeptide-like helical domain-containing protein	Rosa chinensis	444.35				123.72	96.882	119.02	#DIV/0!	113.207	0	1
Cluster-181.6454				973.38					297.52	178.66	#DIV/0!	238.09	0	1
Cluster-181.6487				20464	3121.8	475.47	2652.1				2083.12	#DIV/0!	0	-1
Cluster-181.6530	PRQ25159.1	putative CAP Gly-rich domain-containing protein	Rosa chinensis	386.44			123.13				123.13	#DIV/0!	0	-1
Cluster-181.6587	PRQ45411.1	putative small heat shock protein HSP20	Rosa chinensis	9374.3	2184.2	1912.8	1830.3				1975.77	#DIV/0!	0	-1
Cluster-181.6587	PRQ45411.1	putative small heat shock protein HSP20	Rosa chinensis	8318.2	2264.4		2461.5				2362.95	#DIV/0!	0	-1
Cluster-181.6597				4312.9	252.67	191.55	80.368	114.42	186.73	317.67	174.863	206.273	0	0
Cluster-181.6617	PRQ43352.1	putative diaminopimelate epimerase	Rosa chinensis	4736.3	337.83	328.98	231.08	105.69	206.63		299.297	156.16	0	0
Cluster-181.6618	PRQ41845.1	putative H..+..-transporting two-sector ATPase	Rosa chinensis	2107.2			345.33			157.43	345.33	157.43	0	0
Cluster-181.6701	XP_024182038.1	GDP-mannose 4,6 dehydratase 1	Rosa chinensis	673.45						62.605	#DIV/0!	62.605	0	1
Cluster-181.6708	OIV97567.1	hypothetical protein TanjilG_12324	Lupinus angustifolius	15401	472.2	519.11	430.42	45.717	323.53	244.48	473.91	204.576	-1	-1
Cluster-181.6785	PRQ37796.1	putative BolA protein	Rosa chinensis	227.24				227.24			#DIV/0!	227.24	0	1
Cluster-181.6787				25590	361.76	669.2	337.49	2867.5	983.55	1568.9	456.15	1806.65	0	0
Cluster-181.6808				6342.9	148.12	220.59		533.82			184.355	533.82	0	0
Cluster-181.6816	XP_024162811.1	glucan endo-1,3-beta-D-glucosidase	Rosa chinensis	3485	104.9	269.43	368.19	253.25	392.35	411.47	247.507	352.357	0	0
Cluster-181.6826				2476.4				823.56	668.52	429.28	#DIV/0!	640.453	0	1
Cluster-181.684	XP_011465089.1	PREDICTED: disease resistance protein RPM1-like	Fragaria vesca subsp. vesca	121.91					31.104		#DIV/0!	31.104	0	1
Cluster-181.6876	XP_021803062.1	succinate--CoA ligase [ADP-forming] subunit alpha-2, mitochondrial isoform X2	Prunus avium	7036.9	329.68	348.8	375.86	482.69	209.84		351.447	346.265	0	0
Cluster-181.6876	XP_021803062.1	succinate--CoA ligase [ADP-forming] subunit alpha-2, mitochondrial isoform X2	Prunus avium	25322		1183.9	1270.1		58.153	649.03	1227	353.591	0	0
Cluster-181.6900	XP_024176667.1	chorismate synthase, chloroplastic isoform X4	Rosa chinensis	2102.9		101.27					101.27	#DIV/0!	0	-1
Cluster-181.6900	XP_024176667.1	chorismate synthase, chloroplastic isoform X4	Rosa chinensis	3792.4			143.95				143.95	#DIV/0!	0	-1
Cluster-181.6951				3037.3		43.603			88.117	271.23	43.603	179.673	0	0
Cluster-181.7030	XP_021817533.1	cysteine synthase	Prunus avium	16183	146.42	432.13	359.27	459.13	192.69	340.77	312.607	330.863	0	0
Cluster-181.7065				198.33				31.186	66.535		#DIV/0!	48.8605	0	1
Cluster-181.7090				8088.3		110.32					110.32	#DIV/0!	0	-1
Cluster-181.7092				491.81			32.036	32.222			32.036	32.222	0	0
Cluster-181.7096	XP_004296562.1	PREDICTED: uncharacterized protein LOC101292204	Fragaria vesca subsp. vesca	2170	909.23						909.23	#DIV/0!	0	-1
Cluster-181.7100				2421.6				87.213	254.93		#DIV/0!	171.071	0	1
Cluster-181.7114				416.09	8.8427						8.8427	#DIV/0!	0	-1
Cluster-181.7140				2706.6	38.837	122	147.73	15.824	209.21		102.856	112.517	0	0
Cluster-181.7141				34896	3987.2	2624	5973.3	649.6	257.02	1170.6	4194.83	692.407	-1	-1
Cluster-181.7158	XP_024183949.1	V-type proton ATPase subunit D	Rosa chinensis	3039.4		247.9		70.807	44.786	70.479	247.9	62.024	-1	-1
Cluster-181.7178	XP_024181654.1	3-dehydroquinate synthase, chloroplastic-like	Rosa chinensis	4771.3					47.162		#DIV/0!	47.162	0	1
Cluster-181.7261	XP_007217629.1	D-3-phosphoglycerate dehydrogenase 2, chloroplastic	Prunus persica	4948.6	59.674	26.214	83.731				56.5397	#DIV/0!	0	-1
Cluster-181.7279	XP_024192258.1	serine hydroxymethyltransferase 4	Rosa chinensis	12143		144.53	144.94	658.73	845.05	623.36	144.735	709.047	1	1
Cluster-181.7282				7292.1	73.97	486.49			371.64		280.23	371.64	0	0
Cluster-181.7310	PRQ42694.1	putative TMEM14 family protein	Rosa chinensis	2175.7						481.98	#DIV/0!	481.98	0	1
Cluster-181.7329	GAU48266.1	hypothetical protein TSUD_405120	Trifolium subterraneum	498.65				79.612			#DIV/0!	79.612	0	1
Cluster-181.7337				1669.9	59.41	101.8					80.605	#DIV/0!	0	-1
Cluster-181.7364	PRQ43125.1	putative uracil phosphoribosyltransferase	Rosa chinensis	564.73				22.686			#DIV/0!	22.686	0	1
Cluster-181.7366				57.258					15.242		#DIV/0!	15.242	0	1
Cluster-181.7369				386.78				46.983		1.4507	#DIV/0!	24.2169	0	1
Cluster-181.7375	XP_024178138.1	reticulon-like protein B16	Rosa chinensis	761.65	52.952		187.34	34.124	6.3639		120.146	20.244	0	0
Cluster-181.7392	XP_024188802.1	uncharacterized protein LOC112193027	Rosa chinensis	1268.9						156.42	#DIV/0!	156.42	0	1
Cluster-181.7424				223.72				111.11		112.61	#DIV/0!	111.86	0	1
Cluster-181.7424				3644.3	120.58	155.63	84.249	672.35	435.8	313.14	120.153	473.763	1	1
Cluster-181.7426	PRQ21006.1	putative GDP dissociation inhibitor, FAD..NAD..P..-binding domain-containing protein	Rosa chinensis	31473					4514.5		#DIV/0!	4514.5	0	1
Cluster-181.7478				867.66				295.43	153.3	256.14	#DIV/0!	234.957	0	1
Cluster-181.7480				4256.6	283.37	116.46	429.29			124.51	276.373	124.51	0	0
Cluster-181.7503	PRQ60664.1	hypothetical protein RchiOBHm_Chr1g0383761	Rosa chinensis	4508.3			313.41				313.41	#DIV/0!	0	-1
Cluster-181.7526				550.2		51.949					51.949	#DIV/0!	0	-1
Cluster-181.7537	PRQ34087.1	putative triose-phosphate isomerase	Rosa chinensis	11746	1005.6	807.24	1034	644.5	705.43	638.68	948.947	662.87	0	0
Cluster-181.7546	PRQ35113.1	putative WEB family protein	Rosa chinensis	135.19						0.86589	#DIV/0!	0.86589	0	1
Cluster-181.7558	PRQ53493.1	putative GOSR2..Membrin..Bos1	Rosa chinensis	2767.4	78.695	291.79	41.548	290.31	44.007	37.376	137.344	123.898	0	0
Cluster-181.7563				14320				1740.8			#DIV/0!	1740.8	0	1
Cluster-181.7663	XP_002514626.1	PREDICTED: alpha-1,4-glucan-protein synthase [UDP-forming] 2	Ricinus communis	7528.7			30.765	801.18	546.98	552.41	30.765	633.523	0	0
Cluster-181.7703	PRQ26368.1	putative universal stress protein A	Rosa chinensis	4801					771.08		#DIV/0!	771.08	0	1
Cluster-181.7747	XP_024173177.1	serine..threonine-protein kinase SAPK3-like	Rosa chinensis	987.17	261.6	316.78	151.28		105.21		243.22	105.21	0	0
Cluster-181.7757				6224	466.37		263.17	357.97	204.89	178.18	364.77	247.013	0	0
Cluster-181.7769	XP_024158454.1	DNA-binding protein DDB_G0278111	Rosa chinensis	22546	1745.7	3392.3	2423.8		228.72	258	2520.6	243.36	-1	-1
Cluster-181.7812				776.43		59.944		45.26	31.012		59.944	38.136	0	0
Cluster-181.7855	XP_024163649.1	probable 26S proteasome non-ATPase regulatory subunit 3 isoform X2	Rosa chinensis	123.22					123.22		#DIV/0!	123.22	0	1
Cluster-181.7856	PRQ55767.1	putative Cystatin domain-containing protein	Rosa chinensis	63655	4464.2	5519.8	3429.2	1331.7	337.6	1229	4471.07	966.1	-1	-1
Cluster-181.7868	PRQ46353.1	putative DNA-binding domain-containing protein	Rosa chinensis	910.3				119.72	41.859		#DIV/0!	80.7895	0	1
Cluster-181.7876	XP_024170858.1	calnexin homolog	Rosa chinensis	4601.2	126	101.87	157.55	139.97	211.35	223.77	128.473	191.697	0	0
Cluster-181.7898				702.85				113.42	113.27		#DIV/0!	113.345	0	1
Cluster-181.7908	XP_024165269.1	sorbitol dehydrogenase	Rosa chinensis	6764.5	299.44	613.71	239.11	225.83	288.92	547.9	384.087	354.217	0	0
Cluster-181.7910	XP_024183730.1	allene oxide cyclase, chloroplastic-like	Rosa chinensis	7252.8					114.92	65.067	#DIV/0!	89.9935	0	1
Cluster-181.7913	XP_024197621.1	hydroxyacylglutathione hydrolase cytoplasmic isoform X1	Rosa chinensis	938.22		163.02	22.547	115.29	170.81	34.705	92.7835	106.935	0	0
Cluster-181.7967				5166.7	204.49	533.32	478.05	847.85	349.34	397.1	405.287	531.43	0	0
Cluster-181.7975	PRQ27606.1	putative bleomycin hydrolase transcription factor WD40-like family	Rosa chinensis	1621.3	152.81	338.15	250.89	129.93	126.2		247.283	128.065	0	0
Cluster-181.7984				169.34					19.6	5.5835	#DIV/0!	12.5917	0	1
Cluster-181.8012				2811.2	267.62	159.95	126.08				184.55	#DIV/0!	0	-1
Cluster-181.8014	XP_004303093.1	PREDICTED: 26S proteasome non-ATPase regulatory subunit 2 homolog A isoform X2	Fragaria vesca subsp. vesca	500.94				6.5561	22.108	25.853	#DIV/0!	18.1724	0	1
Cluster-181.8038				917.57						99.732	#DIV/0!	99.732	0	1
Cluster-181.8049	PRQ55868.1	putative nascent polypeptide-associated complex subunit alpha	Rosa chinensis	147560	8762.3	11219	7111.1	4350.4	6224.5	4085.6	9030.8	4886.83	0	0
Cluster-181.8055	PRQ49501.1	putative regulator of chromosome condensation 1..beta-lactamase-inhibitor protein II	Rosa chinensis	199.41	35.879					130.33	35.879	130.33	0	0
Cluster-181.8062				324.27	72.335	52.463		16.85			62.399	16.85	0	0
Cluster-181.8067	XP_023921932.1	cold shock protein 1-like	Quercus suber	8366.3	275.13	1032.1	1299.6	186.92	135.14		868.943	161.03	0	0
Cluster-181.8075				14868	526.04	659.16	609.14	261.11	356.59	82.553	598.113	233.418	-1	-1
Cluster-181.8078	XP_024167249.1	alcohol dehydrogenase 1-like isoform X2	Rosa chinensis	16292	2158.7	1337.7	1270.9	5809.5	3772.3		1589.1	4790.9	1	1
Cluster-181.8079	PRQ24873.1	putative alcohol dehydrogenase	Rosa chinensis	42167		1183.6		1143.6		1236.9	1183.6	1190.25	0	0
Cluster-181.8108				3114.1					90.851		#DIV/0!	90.851	0	1
Cluster-181.8116				68888	1612.4	1262.6	1984.3	1681.5	3148.7	1833.3	1619.77	2221.17	0	0
Cluster-181.8143				571.19				43.146	41.947		#DIV/0!	42.5465	0	1
Cluster-181.8196				14235	802.67	1024.7	500.75	669.54	462.89	712.68	776.04	615.037	0	0
Cluster-181.8214				1032.6			198.96				198.96	#DIV/0!	0	-1
Cluster-181.8220	XP_024165198.1	abscisate beta-glucosyltransferase-like	Rosa chinensis	1045.7				23.13			#DIV/0!	23.13	0	1
Cluster-181.8239	XP_024197590.1	proteasome subunit beta type-2-A	Rosa chinensis	1284.2			108.28		114.62	90.733	108.28	102.677	0	0
Cluster-181.8240	PRQ53985.1	putative thioredoxin-disulfide reductase	Rosa chinensis	36286	4653.8	2712.4	3079.8	677.78		510.48	3482	594.13	-1	-1
Cluster-181.8266				92.415						63.358	#DIV/0!	63.358	0	1
Cluster-181.8268	PRQ36999.1	putative ligase	Rosa chinensis	4783		148.31	29.718	109.26	187.31	169.62	89.014	155.397	0	0
Cluster-181.8271	PRQ41151.1	putative carbonic anhydrase	Rosa chinensis	2613	861.83	639.18	407.93				636.313	#DIV/0!	0	-1
Cluster-181.8272	XP_024197101.1	probable aldo-keto reductase 2 isoform X1	Rosa chinensis	10086	559.3	573.15	603.86			267.13	578.77	267.13	-1	-1
Cluster-181.8273	XP_021801995.1	probable aldo-keto reductase 2	Prunus avium	13290						1205.6	#DIV/0!	1205.6	0	1
Cluster-181.8279				581.06			64.616	35.427			64.616	35.427	0	0
Cluster-181.8332				125100	5364.5	4785.2	6200.9	5788.3	3038.5	5700.8	5450.2	4842.53	0	0
Cluster-181.8337	XP_024161354.1	uncharacterized protein At4g28440-like, partial	Rosa chinensis	3117.3	864.18	1145.5	531.99		240.5		847.223	240.5	0	0
Cluster-181.8341				6687	477.32		496.99	262.92		610.11	487.155	436.515	0	0
Cluster-181.8355	XP_024172571.1	proteasome subunit alpha type-3	Rosa chinensis	5226.7	863.36	791.3	321.84	398.04	252.14	250.63	658.833	300.27	0	0
Cluster-181.8365	PRQ21614.1	putative cytochrome c oxidase subunit 5c	Rosa chinensis	8157.2	1138.1	975.95	1154		331.13		1089.35	331.13	-1	-1
Cluster-181.8367	XP_024189081.1	nitrogen regulatory protein P-II homolog	Rosa chinensis	4632.3	388.96	325.62			242.21		357.29	242.21	0	0
Cluster-181.8370				159.47			52.725	13.41			52.725	13.41	0	0
Cluster-181.8374				4904.5				363.71	524.22	128.73	#DIV/0!	338.887	0	1
Cluster-181.8385	PRQ43991.1	putative small nuclear ribonucleoprotein G	Rosa chinensis	1325.4	275.02		696				485.51	#DIV/0!	0	-1
Cluster-181.8431	XP_024177755.1	tubulin-folding cofactor A-like	Rosa chinensis	2165.7				383.63		529.21	#DIV/0!	456.42	0	1
Cluster-181.8445				18888	1999.3	1648.9	1409	481.91		1529.4	1685.73	1005.65	0	0
Cluster-181.8450	XP_024196842.1	probable fructokinase-4	Rosa chinensis	27590	110.56	166.18	81.607	573.8	470.87	413.31	119.449	485.993	1	1
Cluster-181.8456				852.24	32.94	98.866					65.903	#DIV/0!	0	-1
Cluster-181.8496	PRQ16221.1	putative ribulose-phosphate 3-epimerase	Rosa chinensis	15471			77.059				77.059	#DIV/0!	0	-1
Cluster-181.8530	PRQ30435.1	putative sulfurtransferase	Rosa chinensis	2736.4	201.88	131.41		36.608		98.136	166.645	67.372	0	0
Cluster-181.8542				14536	481.14	436.31	292.49	863.64	779.85	294.6	403.313	646.03	0	0
Cluster-181.8559				429.59			46.247			8.4884	46.247	8.4884	0	0
Cluster-181.8577	XP_024165805.1	uncharacterized protein LOC112172636	Rosa chinensis	4752.6		70.891	110.82	35.788	40.656	50.591	90.8555	42.345	0	0
Cluster-181.8602	XP_024194864.1	T-complex protein 1 subunit epsilon	Rosa chinensis	375.01				82.781		85.307	#DIV/0!	84.044	0	1
Cluster-181.8647	PKA61842.1	ADP-ribosylation factor 1	Apostasia shenzhenica	9633.8				586.94	346.53		#DIV/0!	466.735	0	1
Cluster-181.8648				6348.6		140.09	159.49	866.46	383.49		149.79	624.975	0	0
Cluster-181.8648				1056.1		19.444		43.777	120.06	57.986	19.444	73.941	0	0
Cluster-181.8651				1984.8		105.04		105.99		2.8295	105.04	54.4098	0	0
Cluster-181.8682				57513	5716.7	9090.3	6456.3	2487.5	3177.5	1620.3	7087.77	2428.43	-1	-1
Cluster-181.8685	XP_024166098.1	protein DMR6-LIKE OXYGENASE 2-like	Rosa chinensis	2976.1	194.2	211.38	121.32	251.51	177.16	182.31	175.633	203.66	0	0
Cluster-181.8685	XP_024166098.1	protein DMR6-LIKE OXYGENASE 2-like	Rosa chinensis	5492.9		518.38	1811		634.47	213.83	1164.69	424.15	0	0
Cluster-181.8687				5805.6				97.482			#DIV/0!	97.482	0	1
Cluster-181.8695	PRQ37308.1	putative lysine--tRNA ligase	Rosa chinensis	317.15					56.915		#DIV/0!	56.915	0	1
Cluster-181.8722	PRQ16189.1	putative geranylgeranyl diphosphate reductase	Rosa chinensis	1679.5				84.162		47.162	#DIV/0!	65.662	0	1
Cluster-181.8757	XP_011461003.1	PREDICTED: peptidyl-prolyl cis-trans isomerase FKBP12	Fragaria vesca subsp. vesca	9145.3	710.17				203.96		710.17	203.96	0	0
Cluster-181.8757	XP_011461003.1	PREDICTED: peptidyl-prolyl cis-trans isomerase FKBP12	Fragaria vesca subsp. vesca	3731.3	573.65	870.16	462.18	515.84	370.63	139.96	635.33	342.143	0	0
Cluster-181.8767	PRQ54497.1	putative 60S ribosomal protein L6E	Rosa chinensis	1175.5				465.8	629.76		#DIV/0!	547.78	0	1
Cluster-181.8779				301.16		37.564					37.564	#DIV/0!	0	-1
Cluster-181.8787	PRQ30782.1	putative chlorophyll A-B binding protein	Rosa chinensis	18043	481.19	576.73	420.63	1292.8	893.8	1223.3	492.85	1136.63	1	1
Cluster-181.8803	PRQ50856.1	putative Heat shock protein 70 family	Rosa chinensis	8457.3	245.96	9.1275	141.27	456.65	276.52	331.26	132.119	354.81	0	0
Cluster-181.8838				4905.6	190.71	587.74	316.67	87.045	98.717	22.489	365.04	69.417	0	0
Cluster-181.8859				8531.2	649.91	552.3	1416.6	141.85			872.937	141.85	0	0
Cluster-181.8885	PRQ44528.1	Mitochondrial inner membrane translocase subunit Tim17..Tim22..Tim23..peroxisomal protein PMP24	Rosa chinensis	2898.1	123.5		133.99	152.23	76.538		128.745	114.384	0	0
Cluster-181.8915				447.42				40.261			#DIV/0!	40.261	0	1
Cluster-181.8929				2279.7	538.09						538.09	#DIV/0!	0	-1
Cluster-181.8941	PRQ39539.1	putative dihydrolipoyl dehydrogenase	Rosa chinensis	41738	1608.8	2203.3	1806.8	1451	1522.7	1477	1872.97	1483.57	0	0
Cluster-9932.0				18961			1340.2	2066.7	2265.5	1396.2	1340.2	1909.47	0	0
Cluster-181.8985				1024.8	312.95	269.3	442.56				341.603	#DIV/0!	0	-1
Cluster-181.8988				12794	303.6	874.16		551.3		545.73	588.88	548.515	0	0
Cluster-181.8992				11986	93.412	151.39	141.58	288.12	298.71	219.44	128.794	268.757	1	1
Cluster-181.9017				394.21		43.655	125.7	29.059			84.6775	29.059	0	0
Cluster-181.9025				45695	3223.5	4853.8	2333.1	1361.9	1905.2	388.62	3470.13	1218.57	0	0
Cluster-181.9029	XP_024185062.1	probable ATP synthase 24 kDa subunit, mitochondrial	Rosa chinensis	21469	767.88	1493.5	912.21	690.34	431.85	1468.9	1057.86	863.697	0	0
Cluster-181.9029	XP_024185062.1	probable ATP synthase 24 kDa subunit, mitochondrial	Rosa chinensis	25624	1822.3	1614.4	2063.4	924.75	584.66	568.98	1833.37	692.797	-1	-1
Cluster-181.9032				1087.4			78.7	21.478	31.471		78.7	26.4745	0	0
Cluster-181.9044				1213.5				146.34			#DIV/0!	146.34	0	1
Cluster-181.9054	PRQ42297.1	putative PUA-like domain-containing protein	Rosa chinensis	366.17		36.155	75.586	61.27			55.8705	61.27	0	0
Cluster-181.9058				2580.7				74.183		138.71	#DIV/0!	106.447	0	1
Cluster-181.9063	PRQ31154.1	putative nucleic acid-binding protein	Rosa chinensis	1255.6	554.13			251.73	153.56	49.818	554.13	151.703	0	0
Cluster-181.9070				3408.2			116.77			84.446	116.77	84.446	0	0
Cluster-181.9073				3512.5	289.92	445.33					367.625	#DIV/0!	0	-1
Cluster-181.9080	PRQ45745.1	putative adenylylsulfatase	Rosa chinensis	7491.7	1889.2	323.41	1505	592.38	795.16	583.55	1239.2	657.03	0	0
Cluster-181.9081				8555.2	474.41	488.32	549.37	167.14	68.307	134.9	504.033	123.449	-1	-1
Cluster-181.9095	PRQ43365.1	putative acetyltransferase A, auxiliary subunit	Rosa chinensis	1995.2				132.11	289.74	103.75	#DIV/0!	175.2	0	1
Cluster-181.9098	XP_024156897.1	dnaJ protein homolog	Rosa chinensis	4103.7	80.668	95.269			71.804	78.42	87.9685	75.112	0	0
Cluster-181.9106	PRQ41506.1	putative calreticulin..calnexin, concanavalin A-like lectin..glucanase domain-containing protein	Rosa chinensis	268.18		25.429		107.35		63.414	25.429	85.382	0	0
Cluster-181.9111	XP_024165075.1	serpin-ZX	Rosa chinensis	4784.3					220.85	60.797	#DIV/0!	140.823	0	1
Cluster-181.9118				173.1				61.642			#DIV/0!	61.642	0	1
Cluster-181.9121	XP_024197439.1	DNA repair RAD52-like protein 2, chloroplastic	Rosa chinensis	210.95	210.95						210.95	#DIV/0!	0	-1
Cluster-181.9123	PRQ29640.1	putative ferredoxin--NADP..+.. reductase	Rosa chinensis	3161.6	90.195	78.796	97.882				88.9577	#DIV/0!	0	-1
Cluster-181.9124				1492	253.51						253.51	#DIV/0!	0	-1
Cluster-181.9136	XP_024175169.1	proline-rich protein HaeIII subfamily 1-like	Rosa chinensis	80227	5856.7	5995.9	7633.5	4379.2	2992.6	4076.7	6495.37	3816.17	0	0
Cluster-181.9137	PRQ39319.1	putative START-like domain, Bet v I type allergen	Rosa chinensis	2052.9	261.22	255.2					258.21	#DIV/0!	0	-1
Cluster-181.9137	PRQ39319.1	putative START-like domain, Bet v I type allergen	Rosa chinensis	3555.6		363.74		726.81	280.75	170.15	363.74	392.57	0	0
Cluster-181.9139	XP_024162610.1	uncharacterized protein LOC112169782	Rosa chinensis	28308	2824.6	3723.8	2959.2	791.84	1022.4		3169.2	907.12	-1	-1
Cluster-181.9150	XP_024174669.1	riboflavin synthase	Rosa chinensis	1115					129.51	145	#DIV/0!	137.255	0	1
Cluster-181.9166	XP_024171846.1	vestitone reductase-like isoform X2	Rosa chinensis	1453		110.39				41.673	110.39	41.673	0	0
Cluster-181.9171	XP_021814041.1	NADP-dependent glyceraldehyde-3-phosphate dehydrogenase	Prunus avium	12640	177.31	153.71	182.5	478.68	211.09	262.41	171.173	317.393	0	0
Cluster-181.9177				32.045		32.045					32.045	#DIV/0!	0	-1
Cluster-181.9187	PRQ52455.1	putative GBF-interacting protein	Rosa chinensis	723.2			12.938		32.988		12.938	32.988	0	0
Cluster-181.9188				1631			176.48				176.48	#DIV/0!	0	-1
Cluster-181.9192				8814.6		981.01					981.01	#DIV/0!	0	-1
Cluster-181.9199				418.12	41.121				13.709	24.016	41.121	18.8625	0	0
Cluster-181.9211	PRQ26166.1	putative carboxymethylenebutenolidase	Rosa chinensis	527.25	96.823	208.88	109.9				138.534	#DIV/0!	0	-1
Cluster-181.9222	PRQ22446.1	putative dynamin GTPase	Rosa chinensis	3481.5	60.428	107.64	64.625	53.781	79.542	16.197	77.5643	49.84	0	0
Cluster-181.9237	XP_024167141.1	glucose-6-phosphate isomerase, cytosolic	Rosa chinensis	1120.7	32.648			43.943	15.493	130.23	32.648	63.222	0	0
Cluster-181.9249	PRQ40626.1	hypothetical protein RchiOBHm_Chr4g0438091	Rosa chinensis	9895.8	554.96	760.33	179.16	188.12	315.36	146.9	498.15	216.793	0	0
Cluster-181.9271				24905	852.16	800.61	648.17	1071	819.09	1119.2	766.98	1003.1	0	0
Cluster-181.9273				1478.9			489.8			187.7	489.8	187.7	0	0
Cluster-181.9282				893.3				140.47	236.43	223.7	#DIV/0!	200.2	0	1
Cluster-181.9284				10133	589.47		689.5	340.12	575.38	907.62	639.485	607.707	0	0
Cluster-181.9284				43110	1397.8	1461.8	1228.7	1190.4	1288.7		1362.77	1239.55	0	0
Cluster-181.9295	XP_011469919.1	PREDICTED: phosphoinositide phospholipase C 2-like isoform X2	Fragaria vesca subsp. vesca	5170.1	391.6	123.84	133.69	275.45	403.51	273.12	216.377	317.36	0	0
Cluster-181.9309	PRQ25778.1	putative succinate--CoA ligase ..ADP-forming..	Rosa chinensis	16015	449.01	1130.5	361.29	251.9	631.68	594.66	646.933	492.747	0	0
Cluster-181.9314				15378			420.05	534.96	406.82	1436.6	420.05	792.793	0	0
Cluster-181.9323				28463	648.83	491.87	357.13	4313.9	4897.8	3480.8	499.277	4230.83	1	1
Cluster-181.9325				11641	476.74	594.8	348.21	132.71	131.7	208.99	473.25	157.8	-1	-1
Cluster-181.9325				21516	1640.3		1894.4	2124.8	3198.1		1767.35	2661.45	0	0
Cluster-181.9329	XP_004296891.1	PREDICTED: major allergen Pru ar 1-like	Fragaria vesca subsp. vesca	35178	5723.3	6203.9	6563.4	1895.6	2439.5	781.29	6163.53	1705.46	-1	-1
Cluster-181.9339				286000	4814.2	32257	33950	38364	19938	20098	23673.7	26133.3	0	0
Cluster-181.9353	XP_022931962.1	actin-like	Cucurbita moschata	390.4					134.1	112.36	#DIV/0!	123.23	0	1
Cluster-181.9354	XP_024198762.1	universal stress protein PHOS34-like	Rosa chinensis	6073.7	831.08	799.55	823.82			32.739	818.15	32.739	-1	-1
Cluster-181.9355	XP_024156781.1	plasma membrane-associated cation-binding protein 1	Rosa chinensis	12993	1289.4	1325.7	2130.4	2273.1	1142.2	1813.2	1581.83	1742.83	0	0
Cluster-181.9361	XP_024173165.1	phosphoribulokinase, chloroplastic	Rosa chinensis	15941	429.78		105.16	903.21	814.69	1140.4	267.47	952.767	1	1
Cluster-181.9377	XP_024168756.1	phosphoenolpyruvate carboxykinase ..ATP..-like	Rosa chinensis	6531.3				183.73			#DIV/0!	183.73	0	1
Cluster-181.9378	XP_024167310.1	proline iminopeptidase	Rosa chinensis	3610.1	171.45			356.98	585.73	219.74	171.45	387.483	0	0
Cluster-181.9394				121.74				57.358			#DIV/0!	57.358	0	1
Cluster-181.9405				82.474						24.973	#DIV/0!	24.973	0	1
Cluster-181.9417				299.54			54.054		45.968		54.054	45.968	0	0
Cluster-181.9418				2829.8				625.06	332.43		#DIV/0!	478.745	0	1
Cluster-181.9435				1113		107.84				89.136	107.84	89.136	0	0
Cluster-181.9437	PRQ19329.1	putative Longin-like domain, coatomer delta subunit, Mu domain-containing protein	Rosa chinensis	2852.1				152.49			#DIV/0!	152.49	0	1
Cluster-181.9437	PRQ19329.1	putative Longin-like domain, coatomer delta subunit, Mu domain-containing protein	Rosa chinensis	4120.6						496.21	#DIV/0!	496.21	0	1
Cluster-181.9445				570.99				20.858	4.6684		#DIV/0!	12.7632	0	1
Cluster-181.9447	PRQ25821.1	putative dolichyl-diphosphooligosaccharide--protein glycotransferase	Rosa chinensis	315.3						23.919	#DIV/0!	23.919	0	1
Cluster-181.9447	PRQ25821.1	putative dolichyl-diphosphooligosaccharide--protein glycotransferase	Rosa chinensis	1800.6			1219.8				1219.8	#DIV/0!	0	-1
Cluster-181.9448	XP_024173197.1	chaperone protein ClpD, chloroplastic isoform X2	Rosa chinensis	1287.1	236.86		191.47			116.18	214.165	116.18	0	0
Cluster-181.9453	XP_024166372.1	adenine phosphoribosyltransferase 1-like isoform X1	Rosa chinensis	7661.5	232.04	337.85	524.45			179.67	364.78	179.67	0	0
Cluster-181.9469				102510	1390.5	3155.2	1843.3	6658.3	5064.2	5346.6	2129.67	5689.7	1	1
Cluster-181.9486	XP_024174966.1	probable cinnamyl alcohol dehydrogenase 1 isoform X1	Rosa chinensis	738.25	126.19			7.0445	73.474	95.309	126.19	58.6092	0	0
Cluster-181.9499				474.15				47.626		9.2465	#DIV/0!	28.4363	0	1
Cluster-181.9507	PRQ43297.1	putative Heat shock protein 70 family	Rosa chinensis	99727	3286.4	3923	2643.3	7032	6670.2	6450.9	3284.23	6717.7	1	1
Cluster-181.9522	XP_024180234.1	myosin-17	Rosa chinensis	43.372				11.245			#DIV/0!	11.245	0	1
Cluster-181.9525	XP_008242292.1	PREDICTED: sucrose synthase	Prunus mume	38859	139.97	13.126	34.272	758.05	423.61	667.52	62.456	616.393	1	1
Cluster-181.9554				51714	1386.6	1892.7	1448.5	1169.9	797.52	1081.9	1575.93	1016.44	0	0
Cluster-181.9557	XP_024175408.1	NAD-dependent malic enzyme 59 kDa isoform, mitochondrial isoform X1	Rosa chinensis	725.62						230.14	#DIV/0!	230.14	0	1
Cluster-181.9560	XP_024161956.1	probable fructokinase-7 isoform X1	Rosa chinensis	191.58	81.249			44.396	40.298	25.64	81.249	36.778	0	0
Cluster-181.9575				742.83				122.73	101.74	140.33	#DIV/0!	121.6	0	1
Cluster-181.9577				255850	14302	21696	8450.9	2353.5	3730	4623.7	14816.3	3569.07	-1	-1
Cluster-181.9580				1387.4	84.31	177.77	78.901	21.885			113.66	21.885	0	0
Cluster-181.9584	XP_024183205.1	uncharacterized protein LOC112188342	Rosa chinensis	31767	541.32	656.99	731.2	2110.1	2903.9	3246.1	643.17	2753.37	1	1
Cluster-181.9586				7338.6	320.73	327.53	252.94		237.07	58.696	300.4	147.883	0	0
Cluster-181.9590				6408.9				46.01	61.778	66.245	#DIV/0!	58.011	0	1
Cluster-181.9605	XP_024180700.1	probable Xaa-Pro aminopeptidase P	Rosa chinensis	7047.2	63.242	75.137		223.65	188.62	128.84	69.1895	180.37	0	0
Cluster-181.9611	XP_007218882.1	clathrin heavy chain 1	Prunus persica	1769.5			50.739	58.239	178.82	194.82	50.739	143.96	0	0
Cluster-181.9619				302060	15046	15530	25123	13405	12300	10387	18566.3	12030.7	0	0
Cluster-181.9634	ACN88682.1	monodehydroascorbate reductase	Malus domestica	33049	1110.1	1002.2	825.07	1814.2	2363.7	1697.5	979.123	1958.47	1	1
Cluster-181.9637				29390	5107.7	2431.2	4061.4	2309.4	1122.5	2091.9	3866.77	1841.27	0	0
Cluster-181.9637				7282.7				2896.5	1624.3	2073.1	#DIV/0!	2197.97	0	1
Cluster-181.9654				1027.1					35.777		#DIV/0!	35.777	0	1
Cluster-181.9655	PRQ54338.1	putative mitochondrial carrier domain-containing protein	Rosa chinensis	800.41				80.094	108.53	54.628	#DIV/0!	81.084	0	1
Cluster-181.9659	XP_024191771.1	acyl carrier protein 1, chloroplastic-like	Rosa chinensis	26164				6643.4	6261.8	8524	#DIV/0!	7143.07	0	1
Cluster-181.9668	PRQ29418.1	putative NAD..P..-binding domain-containing protein	Rosa chinensis	2451.3	316.3	70.127		224.25	205.86		193.214	215.055	0	0
Cluster-181.9672	PRQ20124.1	putative oxidoreductase	Rosa chinensis	7266.3			502.67	300.53	282.06	647.5	502.67	410.03	0	0
Cluster-181.9672	PRQ20124.1	putative oxidoreductase	Rosa chinensis	2122.4		688.61	749.71				719.16	#DIV/0!	0	-1
Cluster-181.9678	XP_024168415.1	uncharacterized protein At5g48480	Rosa chinensis	16087	598.03	246.07	756.72		398.65	583.43	533.607	491.04	0	0
Cluster-181.9686				67.931						27.424	#DIV/0!	27.424	0	1
Cluster-181.9694				309.97						45.201	#DIV/0!	45.201	0	1
Cluster-181.9697	XP_020421171.1	ubiquitin carboxyl-terminal hydrolase 12 isoform X1	Prunus persica	32.69				5.6783		6.2074	#DIV/0!	5.94285	0	1
Cluster-181.9701	XP_024193988.1	alanine--tRNA ligase	Rosa chinensis	1326				59.801	40.407	20.773	#DIV/0!	40.327	0	1
Cluster-181.9701	XP_024193988.1	alanine--tRNA ligase	Rosa chinensis	1256.7			121.32				121.32	#DIV/0!	0	-1
Cluster-181.9702	XP_024163547.1	ubiquitin domain-containing protein DSK2a-like	Rosa chinensis	20419	246.31	1770.2	1614.8	593.23		285.5	1210.44	439.365	0	0
Cluster-181.9702	XP_024163547.1	ubiquitin domain-containing protein DSK2a-like	Rosa chinensis	8083.2	223.44	3199.5	824.31	196.74	331.22	248.79	1415.75	258.917	0	0
Cluster-181.9704	PRQ30429.1	putative phosphoglycerate kinase	Rosa chinensis	80737	1712	2013.7	1937	5676.4	5877.4	3435.7	1887.57	4996.5	1	1
Cluster-181.9721	PRQ47053.1	putative groES chaperonin family	Rosa chinensis	57660	4774.4	5368.6	3551.9	871.24	1285.3	1835	4564.97	1330.51	-1	-1
Cluster-181.9744	XP_024198777.1	secretory carrier-associated membrane protein 3	Rosa chinensis	4485.9	281.58						281.58	#DIV/0!	0	-1
Cluster-181.9747				1325.7	154.14						154.14	#DIV/0!	0	-1
Cluster-181.9750				50068	789.16	3945.9	2305.7	872.27	526.03	365.38	2346.92	587.893	0	0
Cluster-181.9753	PRQ57416.1	putative nucleoside-diphosphate kinase	Rosa chinensis	137510	5145.5	13655	11867	5506.1	7774.3	9500.3	10222.5	7593.57	0	0
Cluster-181.9755				1727					21.023		#DIV/0!	21.023	0	1
Cluster-181.9757				85.428				85.428			#DIV/0!	85.428	0	1
Cluster-181.9759	PRQ37937.1	putative phospholipid-hydroperoxide glutathione peroxidase	Rosa chinensis	5588		875.72	225.21	148.53	91.334	273.16	550.465	171.008	0	0
Cluster-181.9760				10022		137.09	130.25	524.88	1013.5	577.59	133.67	705.323	0	0
Cluster-181.9762				572.96		0.84926	61.61	125.37	78.17		31.2296	101.77	0	0
Cluster-181.9762				229.77	58.511	96.282					77.3965	#DIV/0!	0	-1
Cluster-181.9773				17807	529.82	1317.4	1809.8	1682.7	1286.1	924.83	1219.01	1297.88	0	0
Cluster-181.9792				191.58					34.162		#DIV/0!	34.162	0	1
Cluster-181.9800				724.97	244.93		480.04				362.485	#DIV/0!	0	-1
Cluster-181.9807				1956.5				21.75	272.55	113.74	#DIV/0!	136.013	0	1
Cluster-181.9823				623.64				157.83		146.47	#DIV/0!	152.15	0	1
Cluster-181.9826	XP_024188542.1	leucine--tRNA ligase, cytoplasmic-like isoform X1	Rosa chinensis	49.354				22.54			#DIV/0!	22.54	0	1
Cluster-181.9834	XP_024174793.1	26S proteasome non-ATPase regulatory subunit 6 homolog	Rosa chinensis	293.7				69.114		71.032	#DIV/0!	70.073	0	1
Cluster-181.9835	PRQ45145.1	putative NIF system FeS cluster assembly, NifU	Rosa chinensis	317.2			152.54				152.54	#DIV/0!	0	-1
Cluster-181.9848	PRQ38958.1	putative translation elongation factor EF1B..ribosomal protein S6	Rosa chinensis	11030				1954.7	2525.8	2057.2	#DIV/0!	2179.23	0	1
Cluster-181.9849	XP_024159801.1	succinate-semialdehyde dehydrogenase, mitochondrial	Rosa chinensis	1954.1	141.75	87.892	71.402	56.943	126.34	54.211	100.348	79.1647	0	0
Cluster-181.9852				11138	442.58		822.69	5328.2	556.1	1837.3	632.635	2573.87	0	0
Cluster-181.9853				177.82				119.76	30.916		#DIV/0!	75.338	0	1
Cluster-181.9858				12519	471.83	513.43	469.05	364.91	151.83	79.92	484.77	198.887	-1	-1
Cluster-181.9858				2214		178.89					178.89	#DIV/0!	0	-1
Cluster-181.9864	PRQ26869.1	putative cytochrome b5-like heme..steroid binding domain-containing protein	Rosa chinensis	59455	9647.6	5420.1	14194	1281.1	1106.6	1821.5	9753.9	1403.07	-1	-1
Cluster-181.9865				5896.7	165.74	448.69	349.82	216.6	280.03	205.77	321.417	234.133	0	0
Cluster-181.9876	PRQ55316.1	putative orotate phosphoribosyltransferase, Orotidine-5'-phosphate decarboxylase	Rosa chinensis	1437.6				463.73	85.238		#DIV/0!	274.484	0	1
Cluster-181.9879				4754.5		122.31	42.781	237.45	71.05	186.75	82.5455	165.083	0	0
Cluster-181.9881				6806.9	90.081	50.18	59.926	135.65	73.511	72.618	66.729	93.9263	0	0
Cluster-181.9885	CAN65552.1	hypothetical protein VITISV_033330	Vitis vinifera	3307.3						130.96	#DIV/0!	130.96	0	1
Cluster-181.9900				19339	597.72	1122.3	1170.2	539.29	419.96	614.13	963.407	524.46	0	0
Cluster-181.9902				21857	2124.2	3958.3	3863.8	194.95	653.92	501.23	3315.43	450.033	-1	-1
Cluster-181.9903				1626.1					167.05	115.15	#DIV/0!	141.1	0	1
Cluster-181.9930				1141.5			105.28			51.703	105.28	51.703	0	0
Cluster-181.9934				51202	4359.3	3628.9	4442.9	3485.3	4133.5	2133.1	4143.7	3250.63	0	0
Cluster-181.9935				7512.2	161.56	956.27	545.54	146.91		396.14	554.457	271.525	0	0
Cluster-181.9955	XP_024198507.1	glutelin type-D 1-like	Rosa chinensis	2914.9	91.997	230.71	39.447	584.25	366.67	188.9	120.718	379.94	0	0
Cluster-181.9958	PRQ16526.1	putative transcription factor WD40-like family	Rosa chinensis	233.36	0.75594			64.262	10.769		0.75594	37.5155	0	0
Cluster-181.9959	XP_024190714.1	enolase	Rosa chinensis	70363	1410.6	2188.7	2025.9	2592.3	1152.7	1124.4	1875.07	1623.13	0	0
Cluster-181.9961	XP_024177255.1	probable aquaporin PIP-type 7a	Rosa chinensis	7221.3				310.42	588.21	440.88	#DIV/0!	446.503	0	1
Cluster-181.9976				4484.2		339.86	85.873	276.39	216.93	95.746	212.867	196.355	0	0
Cluster-181.9979				2623.5	138.19	142.23	165.2	252.05	56.854		148.54	154.452	0	0
Cluster-181.9982	XP_015890254.1	PREDICTED: uncharacterized protein LOC107424881	Ziziphus jujuba	2200.7		262.6	160.94				211.77	#DIV/0!	0	-1
Cluster-181.9985	PRQ57509.1	putative vesicle-associated membrane-protein-associated protein	Rosa chinensis	821.22						193.79	#DIV/0!	193.79	0	1
Cluster-181.9987	XP_024183009.1	probable mitochondrial-processing peptidase subunit beta, mitochondrial isoform X2	Rosa chinensis	10640	355.17	558.53	185.44	404.41	217.5	384.48	366.38	335.463	0	0
Cluster-181.9996	XP_024177472.1	ferredoxin--NADP reductase, leaf isozyme, chloroplastic	Rosa chinensis	27796		684.28		1525.1	1007.4	371.69	684.28	968.063	0	0
Cluster-181.9997	XP_024173891.1	bifunctional UDP-glucose 4-epimerase and UDP-xylose 4-epimerase 1	Rosa chinensis	2645.3				8.2203	140.19	355.9	#DIV/0!	168.103	0	1
Cluster-2120.0	OAE26716.1	hypothetical protein AXG93_3310s1150	Marchantia polymorpha subsp. ruderalis	22558	3482.5	2208.7	2944	1327.1	1467.1	1203.9	2878.4	1332.7	-1	-1
Cluster-2238.0	XP_024181613.1	carbonic anhydrase 2-like isoform X1	Rosa chinensis	422.9						211.86	#DIV/0!	211.86	0	1
Cluster-2405.0	XP_024164772.1	probable beta-D-xylosidase 5	Rosa chinensis	140.06				21.166			#DIV/0!	21.166	0	1
Cluster-3165.0	XP_015896689.1	PREDICTED: glutamate dehydrogenase 2-like	Ziziphus jujuba	768.89		56.337	164.82	38.643			110.579	38.643	0	0
Cluster-3467.0	PRQ22315.1	putative peptidase S10, serine carboxypeptidase, alpha..Beta hydrolase	Rosa chinensis	1488.4					89.003	194.27	#DIV/0!	141.637	0	1
Cluster-3607.0				1532.5	281.85	278.98		121.72	203.1	161.88	280.415	162.233	0	0
Cluster-3896.0				1230.1				212.83		272.11	#DIV/0!	242.47	0	1
Cluster-4062.0				1905.6	70.265			69.696			70.265	69.696	0	0
Cluster-4304.0				3163.2			375.87				375.87	#DIV/0!	0	-1
Cluster-4930.0	XP_024173808.1	DNA topoisomerase 2-like isoform X1	Rosa chinensis	279.43	234.24						234.24	#DIV/0!	0	-1
Cluster-5186.0	PRQ34315.1	hypothetical protein RchiOBHm_Chr5g0067441	Rosa chinensis	8596.2	169.27	179.16	208.83		1094.8	623.42	185.753	859.11	1	1
Cluster-5599.0	XP_024172674.1	germin-like protein subfamily 3 member 4	Rosa chinensis	188.74					188.74		#DIV/0!	188.74	0	1
Cluster-592.0	XP_013682761.1	heat shock protein 90-2-like	Brassica napus	292.75				142.41	66.098	84.243	#DIV/0!	97.5837	0	1
Cluster-6039.0				803.79				210.25	243.95	160.44	#DIV/0!	204.88	0	1
Cluster-6458.1				19666	833.15	803.07	890.83		1237.2	532.06	842.35	884.63	0	0
Cluster-6464.0				98972	2239	3082.2	3227.4	3977.6	3374.3	4532	2849.53	3961.3	0	0
Cluster-6583.0	XP_024185430.1	4-coumarate--CoA ligase 1-like	Rosa chinensis	16.572						16.572	#DIV/0!	16.572	0	1
Cluster-7041.0				11951	58.5	95.337	253.75	676.72	404.75	329.68	135.862	470.383	0	0
Cluster-7080.0				371.4				4.5741			#DIV/0!	4.5741	0	1
Cluster-7159.0				804.09		9.6025					9.6025	#DIV/0!	0	-1
Cluster-7272.0	PRQ51679.1	putative carboxylesterase	Rosa chinensis	13938	880.99	1010.3	949.06	727.12	756.82	225.48	946.783	569.807	0	0
Cluster-7575.0	PRQ17111.1	putative sugar-terminal-phosphatase	Rosa chinensis	2047.5				373.09			#DIV/0!	373.09	0	1
Cluster-7716.0	XP_024193420.1	germin-like protein subfamily 1 member 1	Rosa chinensis	6373.3	251.87	348.54	259.61	184.74			286.673	184.74	0	0
Cluster-7743.0	XP_024191334.1	fructose-1,6-bisphosphatase, chloroplastic	Rosa chinensis	4045.1				161.24		105.92	#DIV/0!	133.58	0	1
Cluster-7905.0				52067	1260.6	2367.1	1473.4	2751.2	2136.2	2602.5	1700.37	2496.63	0	0
Cluster-8218.0				624.07				288.79		138.83	#DIV/0!	213.81	0	1
Cluster-8289.0	XP_024182872.1	GDSL esterase..lipase 1-like	Rosa chinensis	26299	182.15				108.86	402.78	182.15	255.82	0	0
Cluster-8841.0				1905.4				116.43			#DIV/0!	116.43	0	1
Cluster-8849.0				7832	943.64	2089.6	502.69				1178.64	#DIV/0!	0	-1
Cluster-9003.0				6050.8			188.2				188.2	#DIV/0!	0	-1
Cluster-9112.0				177.06				24.908			#DIV/0!	24.908	0	1
Cluster-9600.0	PRQ43947.1	putative SOUL heme-binding protein	Rosa chinensis	221.71	53.919	146.11					100.014	#DIV/0!	0	-1
Cluster-9744.0	XP_004309830.1	PREDICTED: peptidyl-prolyl cis-trans isomerase FKBP16-3, chloroplastic	Fragaria vesca subsp. vesca	2939			717.12				717.12	#DIV/0!	0	-1
Cluster-9877.0	XP_024193629.1	serine carboxypeptidase-like 18	Rosa chinensis	15030	94.098			80.991	496.51	108.8	94.098	228.767	0	0
