# Supplementary material for: Integrated Analysis of Transcriptomics and Proteomics Provides Insights into the Accumulation Mechanism of Ascorbic Acid in Rosa roxburghii Tratt
Source: Foods. 2025 Feb 22;14(5):748. doi: 10.3390/foods14050748 (PMC11899413; doi:10.3390/foods14050748)
Supplement: Supplementary file 1 [file foods-14-00748-s001.zip › Table S6.xlsx]

## Sheet: Sample
GOID	Name	SAMPLE Count	GeneRatio	EnrichFactor	HyperTest	FisherTest	SS Count	GeneRatio	EnrichFactor	HyperTest	FisherTest	go
GO:0055114	oxidation-reduction process	204	0.135729	1.55948		6.41386e-09	93	0.0618762	1.39539		0.00213761	BP
GO:0008152	metabolic process	94	0.121604	1.3972	0.0182584	0.00278888	43	0.0556274	1.25447	0.0545252	0.157992	BP
GO:0006508	proteolysis	50	0.0972763	1.11768	0.000459052	0.433733	32	0.0622568	1.40397	0.116036	0.0675924	BP
GO:0005975	carbohydrate metabolic process	48	0.114014	1.30999	0.0272397	0.0856086	27	0.064133	1.44628	0.121405	0.0748382	BP
GO:0006355	regulation of transcription, DNA-templated	52	0.0427984	0.491741	7.61701e-85	1.78202e-08	26	0.0213992	0.482578	1.43585e-32	3.78937e-05	BP
GO:0007165	signal transduction	44	0.0518257	0.595462	1.71399e-28	0.000346279	25	0.0294464	0.664053	7.51487e-10	0.040504	BP
GO:0042254	ribosome biogenesis	40	0.0858369	0.986242	3.79752e-05	1	21	0.0450644	1.01626	0.0196529	0.909654	BP
GO:0006412	translation	37	0.0864486	0.99327	0.000113059	1	20	0.046729	1.0538	0.0338456	0.812785	BP
GO:0015992	proton transport	32	0.108108	1.24213	0.0309617	0.259255	18	0.0608108	1.37136	0.136939	0.202591	BP
GO:0006094	gluconeogenesis	31	0.364706	4.19037	5.11235e-08	1.45077e-09	16	0.188235	4.24494	4.40822e-05	5.41809e-06	BP
GO:0015979	photosynthesis	26	0.154762	1.77817	0.099366	0.0107723	16	0.0952381	2.14774	0.036552	0.00847127	BP
GO:0006886	intracellular protein transport	28	0.0684597	0.786582	4.68828e-07	0.247998	16	0.0391198	0.8822	0.00792608	0.716456	BP
GO:0015976	carbon utilization	24	0.4	4.59589	2.85711e-07	2.44877e-08	14	0.233333	5.26196	1.1566e-05	2.4216e-06	BP
GO:0006807	nitrogen compound metabolic process	18	0.189474	2.177	0.053701	0.00461733	14	0.147368	3.32334	0.00176012	0.00021433	BP
GO:0006457	protein folding	31	0.25	2.87243	0.000290388	1.75024e-06	14	0.112903	2.54611	0.0160432	0.00226761	BP
GO:0006810	transport	24	0.0405405	0.465799	5.94988e-21	4.6545e-05	14	0.0236486	0.533306	7.12504e-08	0.0141913	BP
GO:0006096	glycolytic process	28	0.4	4.59589	2.46759e-08	1.7199e-09	13	0.185714	4.18809	0.000292357	4.56867e-05	BP
GO:0006098	pentose-phosphate shunt	34	0.320755	3.68538	3.83884e-07	3.61767e-09	13	0.122642	2.76572	0.0112115	0.00165627	BP
GO:0006118	obsolete electron transport	28	0.101083	1.16142	0.0179818	0.456942	13	0.0469314	1.05836	0.073544	0.769909	BP
GO:0045454	cell redox homeostasis	22	0.22449	2.57932	0.0080564	0.000245595	12	0.122449	2.76138	0.0146986	0.00248758	BP
GO:0006144	purine nucleobase metabolic process	23	0.0714286	0.820694	3.17943e-05	0.42422	12	0.0372671	0.840419	0.0132627	0.681528	BP
GO:0007264	small GTPase mediated signal transduction	12	0.0902256	1.03667	0.0412748	0.877743	11	0.0827068	1.86514	0.112211	0.0575524	BP
GO:0055085	transmembrane transport	16	0.0297398	0.341702	3.50306e-23	7.39028e-07	11	0.0204461	0.461085	4.38266e-08	0.00534727	BP
GO:0006013	mannose metabolic process	21	0.283784	3.26059	0.000542353	1.61092e-05	10	0.135135	3.04747	0.0140953	0.0029331	BP
GO:0008033	tRNA processing	15	0.0967742	1.11191	0.0456766	0.67004	10	0.0645161	1.45492	0.170682	0.24157	BP
GO:0016021	integral component of membrane	71	0.0383784	0.632072		1.75386e-05	43	0.0232432	0.714865		0.0190164	CC
GO:0016020	membrane	68	0.0405003	0.667019	0.0878429	0.000272251	32	0.019059	0.586174	1.73412e-21	0.000820942	CC
GO:0005840	ribosome	52	0.0955882	1.57429	1.40574e-14	0.00213425	27	0.0496324	1.52648	0.0260711	0.0361923	CC
GO:0005634	nucleus	37	0.0344186	0.566857	0.0745811	0.00015752	24	0.0223256	0.686641	7.8998e-05	0.0581497	CC
GO:0005622	intracellular	39	0.0913349	1.50424	4.38681e-09	0.0189871	20	0.0468384	1.44055	0.067754	0.127074	CC
GO:0005737	cytoplasm	34	0.0835381	1.37583	9.85521e-07	0.0758055	20	0.04914	1.51134	0.0512262	0.0675486	CC
GO:0005667	transcription factor complex	33	0.0472103	0.77753	0.0438021	0.164262	18	0.0257511	0.791995	0.0200861	0.378671	CC
GO:0005576	extracellular region	23	0.0445736	0.734105	0.0956432	0.155538	14	0.0271318	0.83446	0.0584163	0.610975	CC
GO:0019028	viral capsid	16	0.0792079	1.30451	0.00304778	0.301496	11	0.0544554	1.67482	0.0706387	0.108104	CC
GO:0005515	protein binding	143	0.0397996	0.560543		8.30843e-15	88	0.0244921	0.640462		4.1494e-06	MF
GO:0005524	ATP binding	101	0.0444347	0.625824	0.0187145	4.25048e-07	57	0.025077	0.655757	0.000996299	0.000743684	MF
GO:0016491	oxidoreductase activity	115	0.160615	2.26212	4.63374e-57	6.85175e-14	51	0.0712291	1.86262	1.46359e-09	5.80522e-05	MF
GO:0003677	DNA binding	69	0.0420732	0.592564	0.0751795	3.2712e-06	34	0.0207317	0.542129	0.000184195	0.000104659	MF
GO:0016787	hydrolase activity	59	0.129386	1.82229	2.51183e-18	4.97277e-05	33	0.0723684	1.89242	2.73641e-06	0.000942451	MF
GO:0003824	catalytic activity	58	0.1167	1.64362	8.73943e-16	0.00073095	27	0.054326	1.42061	0.00243984	0.0785524	MF
GO:0003924	GTPase activity	37	0.114551	1.61335	1.41751e-09	0.00759836	27	0.0835913	2.18589	1.97462e-06	0.000300845	MF
GO:0003723	RNA binding	47	0.0795262	1.12006	7.008e-07	0.422516	26	0.0439932	1.15041	0.0276693	0.450115	MF
GO:0003676	nucleic acid binding	40	0.0520833	0.733548	0.0183247	0.0531571	26	0.0338542	0.885278	0.105901	0.632961	MF
GO:0005198	structural molecule activity	34	0.144681	2.0377	1.31295e-11	0.000297214	23	0.0978723	2.55934	9.26764e-07	0.00015437	MF
GO:0005525	GTP binding	35	0.0788288	1.11024	3.5043e-05	0.51771	22	0.0495495	1.29571	0.0148344	0.215908	MF
GO:0003735	structural constituent of ribosome	38	0.0869565	1.22471	1.41791e-06	0.226795	20	0.0457666	1.19679	0.0346159	0.382876	MF
GO:0051287	NAD binding	41	0.278912	3.92823	3.0318e-25	1.02809e-11	18	0.122449	3.20201	7.02816e-07	4.08041e-05	MF
GO:0008270	zinc ion binding	35	0.0285948	0.402732	0.00460943	6.93327e-10	18	0.0147059	0.384555	5.42943e-06	2.40335e-06	MF
GO:0016616	oxidoreductase activity, acting on the CH-OH group of donors, NAD or NADP as acceptor	43	0.272152	3.83302	4.71944e-26	6.40289e-12	16	0.101266	2.64808	3.52879e-05	0.00074422	MF
GO:0046872	metal ion binding	26	0.0348993	0.491527	0.0854238	9.50938e-05	16	0.0214765	0.561606	0.0230187	0.0188358	MF
GO:0020037	heme binding	24	0.083045	1.16962	0.000345984	0.424925	14	0.0484429	1.26677	0.0459198	0.356919	MF
GO:0016887	ATPase activity	28	0.0727273	1.0243	0.000851031	0.842608	12	0.0311688	0.815057	0.143259	0.591188	MF
GO:0008134	transcription factor binding	22	0.143791	2.02517	1.11528e-07	0.00346139	12	0.0784314	2.05096	0.0031136	0.0214711	MF
GO:0050662	coenzyme binding	26	0.191176	2.69255	9.3094e-12	3.91877e-05	11	0.0808824	2.11505	0.00368509	0.0243812	MF
GO:0000287	magnesium ion binding	20	0.173913	2.44941	1.79331e-08	0.000689075	11	0.0956522	2.50128	0.00103975	0.00697307	MF
GO:0004553	hydrolase activity, hydrolyzing O-glycosyl compounds	21	0.0985915	1.38858	8.55479e-05	0.146625	10	0.0469484	1.22769	0.0819125	0.474439	MF
