# Supplementary material for: Integrated Analysis of Transcriptomics and Proteomics Provides Insights into the Accumulation Mechanism of Ascorbic Acid in Rosa roxburghii Tratt
Source: Foods. 2025 Feb 22;14(5):748. doi: 10.3390/foods14050748 (PMC11899413; doi:10.3390/foods14050748)
Supplement: Supplementary file 1 [file foods-14-00748-s001.zip › Table S7.xlsx]

## Sheet: Count
PathID	PathName	Genome	Sample	SS(A/C)
path:ko01200	Carbon metabolism	252	102	47
path:ko01230	Biosynthesis of amino acids	235	78	41
path:ko04141	Protein processing in endoplasmic reticulum	256	55	31
path:ko03010	Ribosome	309	50	26
path:ko00710	Carbon fixation in photosynthetic organisms	71	33	21
path:ko00190	Oxidative phosphorylation	134	41	18
path:ko00010	Glycolysis / Gluconeogenesis	129	46	17
path:ko00620	Pyruvate metabolism	88	38	16
path:ko00480	Glutathione metabolism	78	30	16
path:ko03013	RNA transport	185	27	14
path:ko00520	Amino sugar and nucleotide sugar metabolism	97	26	14
path:ko00630	Glyoxylate and dicarboxylate metabolism	63	26	14
path:ko00500	Starch and sucrose metabolism	139	22	13
path:ko04144	Endocytosis	169	20	13
path:ko04145	Phagosome	85	19	13
path:ko03015	mRNA surveillance pathway	115	16	13
path:ko00195	Photosynthesis	52	21	11
path:ko01210	2-Oxocarboxylic acid metabolism	50	21	11
path:ko03040	Spliceosome	224	15	11
path:ko00020	Citrate cycle (TCA cycle)	50	30	10
path:ko00030	Pentose phosphate pathway	50	22	10
path:ko03050	Proteasome	49	25	9
path:ko00230	Purine metabolism	169	20	9
path:ko00051	Fructose and mannose metabolism	57	19	9
path:ko00260	Glycine, serine and threonine metabolism	70	17	8
path:ko00250	Alanine, aspartate and glutamate metabolism	50	16	8
path:ko03018	RNA degradation	133	15	8
path:ko00410	beta-Alanine metabolism	51	14	8
path:ko00240	Pyrimidine metabolism	124	12	8
path:ko00270	Cysteine and methionine metabolism	89	20	7
path:ko00940	Phenylpropanoid biosynthesis	121	20	7
path:ko00053	Ascorbate and aldarate metabolism	43	15	6
path:ko04626	Plant-pathogen interaction	266	13	6
path:ko01212	Fatty acid metabolism	91	10	6
path:ko00061	Fatty acid biosynthesis	47	9	6
path:ko00460	Cyanoamino acid metabolism	47	9	6
path:ko00970	Aminoacyl-tRNA biosynthesis	69	9	6
path:ko00052	Galactose metabolism	62	8	6
path:ko00770	Pantothenate and CoA biosynthesis	29	8	6
path:ko00941	Flavonoid biosynthesis	28	8	6
path:ko00196	Photosynthesis - antenna proteins	26	6	6
path:ko00220	Arginine biosynthesis	30	13	5
path:ko00592	alpha-Linolenic acid metabolism	54	11	5
path:ko00400	Phenylalanine, tyrosine and tryptophan biosynthesis	48	9	5
path:ko00590	Arachidonic acid metabolism	18	9	5
path:ko00670	One carbon pool by folate	19	9	5
path:ko00450	Selenocompound metabolism	24	8	5
path:ko00650	Butanoate metabolism	23	7	5
path:ko00910	Nitrogen metabolism	26	7	5
path:ko00562	Inositol phosphate metabolism	57	8	4
path:ko00290	Valine, leucine and isoleucine biosynthesis	15	6	4
path:ko00900	Terpenoid backbone biosynthesis	58	6	4
path:ko00920	Sulfur metabolism	36	6	4
path:ko04120	Ubiquitin mediated proteolysis	153	4	4
path:ko00350	Tyrosine metabolism	55	12	3
path:ko00040	Pentose and glucuronate interconversions	53	9	3
path:ko00640	Propanoate metabolism	27	8	3
path:ko04146	Peroxisome	92	8	3
path:ko00360	Phenylalanine metabolism	48	7	3
path:ko00300	Lysine biosynthesis	15	6	3
path:ko04070	Phosphatidylinositol signaling system	54	6	3
path:ko00780	Biotin metabolism	18	4	3
path:ko00860	Porphyrin and chlorophyll metabolism	40	4	3
path:ko00430	Taurine and hypotaurine metabolism	10	3	3
path:ko00510	N-Glycan biosynthesis	42	3	3
path:ko00660	C5-Branched dibasic acid metabolism	6	3	3
path:ko00071	Fatty acid degradation	63	9	2
path:ko00511	Other glycan degradation	23	6	2
path:ko00906	Carotenoid biosynthesis	52	6	2
path:ko00130	Ubiquinone and other terpenoid-quinone biosynthesis	39	4	2
path:ko04130	SNARE interactions in vesicular transport	35	4	2
path:ko03008	Ribosome biogenesis in eukaryotes	102	3	2
path:ko03060	Protein export	53	3	2
path:ko04075	Plant hormone signal transduction	186	3	2
path:ko00261	Monobactam biosynthesis	13	2	2
path:ko00600	Sphingolipid metabolism	33	2	2
path:ko00730	Thiamine metabolism	13	2	2
path:ko00945	Stilbenoid, diarylheptanoid and gingerol biosynthesis	24	2	2
path:ko01040	Biosynthesis of unsaturated fatty acids	44	2	2
path:ko00330	Arginine and proline metabolism	55	10	1
path:ko00280	Valine, leucine and isoleucine degradation	51	9	1
path:ko00380	Tryptophan metabolism	29	7	1
path:ko00340	Histidine metabolism	27	5	1
path:ko00561	Glycerolipid metabolism	54	5	1
path:ko00750	Vitamin B6 metabolism	12	3	1
path:ko00902	Monoterpenoid biosynthesis	10	2	1
path:ko04122	Sulfur relay system	10	2	1
path:ko00564	Glycerophospholipid metabolism	81	1	1
path:ko00740	Riboflavin metabolism	8	1	1
path:ko00760	Nicotinate and nicotinamide metabolism	13	1	1
path:ko00790	Folate biosynthesis	15	1	1
path:ko01220	Degradation of aromatic compounds	10	1	1
path:ko00310	Lysine degradation	36	6	0
path:ko03420	Nucleotide excision repair	58	6	0
path:ko00950	Isoquinoline alkaloid biosynthesis	31	5	0
path:ko00960	Tropane, piperidine and pyridine alkaloid biosynthesis	29	4	0
path:ko03030	DNA replication	49	4	0
path:ko03430	Mismatch repair	38	4	0
path:ko03440	Homologous recombination	56	4	0
path:ko00903	Limonene and pinene degradation	17	3	0
path:ko00908	Zeatin biosynthesis	29	3	0
path:ko00591	Linoleic acid metabolism	24	2	0
path:ko00062	Fatty acid elongation	26	1	0
path:ko00531	Glycosaminoglycan degradation	21	1	0
path:ko00603	Glycosphingolipid biosynthesis - globo series	6	1	0
path:ko00604	Glycosphingolipid biosynthesis - ganglio series	7	1	0
path:ko00072	Synthesis and degradation of ketone bodies	7	0	0
path:ko00073	Cutin, suberine and wax biosynthesis	13	0	0
path:ko00100	Steroid biosynthesis	40	0	0
path:ko00232	Caffeine metabolism	3	0	0
path:ko00514	Other types of O-glycan biosynthesis	5	0	0
path:ko00563	Glycosylphosphatidylinositol(GPI)-anchor biosynthesis	26	0	0
path:ko00565	Ether lipid metabolism	28	0	0
path:ko00785	Lipoic acid metabolism	5	0	0
path:ko00904	Diterpenoid biosynthesis	10	0	0
path:ko00905	Brassinosteroid biosynthesis	27	0	0
path:ko00909	Sesquiterpenoid and triterpenoid biosynthesis	32	0	0
path:ko00942	Anthocyanin biosynthesis	3	0	0
path:ko00943	Isoflavonoid biosynthesis	1	0	0
path:ko00944	Flavone and flavonol biosynthesis	5	0	0
path:ko00965	Betalain biosynthesis	1	0	0
path:ko00966	Glucosinolate biosynthesis	6	0	0
path:ko02010	ABC transporters	32	0	0
path:ko03020	RNA polymerase	54	0	0
path:ko03022	Basal transcription factors	48	0	0
path:ko03410	Base excision repair	38	0	0
path:ko03450	Non-homologous end-joining	11	0	0
path:ko04140	Regulation of autophagy	28	0	0
path:ko04712	Circadian rhythm - plant	37	0	0

## Sheet: GeneRatio
PathID	PathName	Sample	SS(A/C)
path:ko01200	Carbon metabolism	0.404762	0.186508
path:ko01230	Biosynthesis of amino acids	0.331915	0.174468
path:ko04141	Protein processing in endoplasmic reticulum	0.214844	0.121094
path:ko03010	Ribosome	0.161812	0.0841424
path:ko00010	Glycolysis / Gluconeogenesis	0.356589	0.131783
path:ko00190	Oxidative phosphorylation	0.30597	0.134328
path:ko00620	Pyruvate metabolism	0.431818	0.181818
path:ko00710	Carbon fixation in photosynthetic organisms	0.464789	0.295775
path:ko00020	Citrate cycle (TCA cycle)	0.6	0.2
path:ko00480	Glutathione metabolism	0.384615	0.205128
path:ko03013	RNA transport	0.145946	0.0756757
path:ko00520	Amino sugar and nucleotide sugar metabolism	0.268041	0.14433
path:ko00630	Glyoxylate and dicarboxylate metabolism	0.412698	0.222222
path:ko03050	Proteasome	0.510204	0.183673
path:ko00030	Pentose phosphate pathway	0.44	0.2
path:ko00500	Starch and sucrose metabolism	0.158273	0.0935252
path:ko00195	Photosynthesis	0.403846	0.211538
path:ko01210	2-Oxocarboxylic acid metabolism	0.42	0.22
path:ko00230	Purine metabolism	0.118343	0.0532544
path:ko00270	Cysteine and methionine metabolism	0.224719	0.0786517
path:ko00940	Phenylpropanoid biosynthesis	0.165289	0.0578512
path:ko04144	Endocytosis	0.118343	0.0769231
path:ko00051	Fructose and mannose metabolism	0.333333	0.157895
path:ko04145	Phagosome	0.223529	0.152941
path:ko00260	Glycine, serine and threonine metabolism	0.242857	0.114286
path:ko00250	Alanine, aspartate and glutamate metabolism	0.32	0.16
path:ko03015	mRNA surveillance pathway	0.13913	0.113043
path:ko03018	RNA degradation	0.112782	0.0601504
path:ko03040	Spliceosome	0.0669643	0.0491071
path:ko00053	Ascorbate and aldarate metabolism	0.325581	0.139535
path:ko00410	beta-Alanine metabolism	0.27451	0.156863
path:ko00220	Arginine biosynthesis	0.433333	0.166667
path:ko04626	Plant-pathogen interaction	0.0488722	0.0225564
path:ko00240	Pyrimidine metabolism	0.0967742	0.0645161
path:ko00350	Tyrosine metabolism	0.218182	0.0545455
path:ko00592	alpha-Linolenic acid metabolism	0.203704	0.0925926
path:ko00330	Arginine and proline metabolism	0.181818	0.0181818
path:ko01212	Fatty acid metabolism	0.10989	0.0659341
path:ko00040	Pentose and glucuronate interconversions	0.169811	0.0566038
path:ko00061	Fatty acid biosynthesis	0.191489	0.12766
path:ko00071	Fatty acid degradation	0.142857	0.031746
path:ko00280	Valine, leucine and isoleucine degradation	0.176471	0.0196078
path:ko00400	Phenylalanine, tyrosine and tryptophan biosynthesis	0.1875	0.104167
path:ko00460	Cyanoamino acid metabolism	0.191489	0.12766
path:ko00590	Arachidonic acid metabolism	0.5	0.277778
path:ko00670	One carbon pool by folate	0.473684	0.263158
path:ko00970	Aminoacyl-tRNA biosynthesis	0.130435	0.0869565
path:ko00052	Galactose metabolism	0.129032	0.0967742
path:ko00450	Selenocompound metabolism	0.333333	0.208333
path:ko00562	Inositol phosphate metabolism	0.140351	0.0701754
path:ko00640	Propanoate metabolism	0.296296	0.111111
path:ko00770	Pantothenate and CoA biosynthesis	0.275862	0.206897
path:ko00941	Flavonoid biosynthesis	0.285714	0.214286
path:ko04146	Peroxisome	0.0869565	0.0326087
path:ko00360	Phenylalanine metabolism	0.145833	0.0625
path:ko00380	Tryptophan metabolism	0.241379	0.0344828
path:ko00650	Butanoate metabolism	0.304348	0.217391
path:ko00910	Nitrogen metabolism	0.269231	0.192308
path:ko00196	Photosynthesis - antenna proteins	0.230769	0.230769
path:ko00290	Valine, leucine and isoleucine biosynthesis	0.4	0.266667
path:ko00300	Lysine biosynthesis	0.4	0.2
path:ko00310	Lysine degradation	0.166667	0
path:ko00511	Other glycan degradation	0.26087	0.0869565
path:ko00900	Terpenoid backbone biosynthesis	0.103448	0.0689655
path:ko00906	Carotenoid biosynthesis	0.115385	0.0384615
path:ko00920	Sulfur metabolism	0.166667	0.111111
path:ko03420	Nucleotide excision repair	0.103448	0
path:ko04070	Phosphatidylinositol signaling system	0.111111	0.0555556
path:ko00340	Histidine metabolism	0.185185	0.037037
path:ko00561	Glycerolipid metabolism	0.0925926	0.0185185
path:ko00950	Isoquinoline alkaloid biosynthesis	0.16129	0
path:ko00130	Ubiquinone and other terpenoid-quinone biosynthesis	0.102564	0.0512821
path:ko00780	Biotin metabolism	0.222222	0.166667
path:ko00860	Porphyrin and chlorophyll metabolism	0.1	0.075
path:ko00960	Tropane, piperidine and pyridine alkaloid biosynthesis	0.137931	0
path:ko03030	DNA replication	0.0816327	0
path:ko03430	Mismatch repair	0.105263	0
path:ko03440	Homologous recombination	0.0714286	0
path:ko04120	Ubiquitin mediated proteolysis	0.0261438	0.0261438
path:ko04130	SNARE interactions in vesicular transport	0.114286	0.0571429
path:ko00430	Taurine and hypotaurine metabolism	0.3	0.3
path:ko00510	N-Glycan biosynthesis	0.0714286	0.0714286
path:ko00660	C5-Branched dibasic acid metabolism	0.5	0.5
path:ko00750	Vitamin B6 metabolism	0.25	0.0833333
path:ko00903	Limonene and pinene degradation	0.176471	0
path:ko00908	Zeatin biosynthesis	0.103448	0
path:ko03008	Ribosome biogenesis in eukaryotes	0.0294118	0.0196078
path:ko03060	Protein export	0.0566038	0.0377358
path:ko04075	Plant hormone signal transduction	0.016129	0.0107527
path:ko00261	Monobactam biosynthesis	0.153846	0.153846
path:ko00591	Linoleic acid metabolism	0.0833333	0
path:ko00600	Sphingolipid metabolism	0.0606061	0.0606061
path:ko00730	Thiamine metabolism	0.153846	0.153846
path:ko00902	Monoterpenoid biosynthesis	0.2	0.1
path:ko00945	Stilbenoid, diarylheptanoid and gingerol biosynthesis	0.0833333	0.0833333
path:ko01040	Biosynthesis of unsaturated fatty acids	0.0454545	0.0454545
path:ko04122	Sulfur relay system	0.2	0.1
path:ko00062	Fatty acid elongation	0.0384615	0
path:ko00531	Glycosaminoglycan degradation	0.047619	0
path:ko00564	Glycerophospholipid metabolism	0.0123457	0.0123457
path:ko00603	Glycosphingolipid biosynthesis - globo series	0.166667	0
path:ko00604	Glycosphingolipid biosynthesis - ganglio series	0.142857	0
path:ko00740	Riboflavin metabolism	0.125	0.125
path:ko00760	Nicotinate and nicotinamide metabolism	0.0769231	0.0769231
path:ko00790	Folate biosynthesis	0.0666667	0.0666667
path:ko01220	Degradation of aromatic compounds	0.1	0.1
path:ko00072	Synthesis and degradation of ketone bodies	0	0
path:ko00073	Cutin, suberine and wax biosynthesis	0	0
path:ko00100	Steroid biosynthesis	0	0
path:ko00232	Caffeine metabolism	0	0
path:ko00514	Other types of O-glycan biosynthesis	0	0
path:ko00563	Glycosylphosphatidylinositol(GPI)-anchor biosynthesis	0	0
path:ko00565	Ether lipid metabolism	0	0
path:ko00785	Lipoic acid metabolism	0	0
path:ko00904	Diterpenoid biosynthesis	0	0
path:ko00905	Brassinosteroid biosynthesis	0	0
path:ko00909	Sesquiterpenoid and triterpenoid biosynthesis	0	0
path:ko00942	Anthocyanin biosynthesis	0	0
path:ko00943	Isoflavonoid biosynthesis	0	0
path:ko00944	Flavone and flavonol biosynthesis	0	0
path:ko00965	Betalain biosynthesis	0	0
path:ko00966	Glucosinolate biosynthesis	0	0
path:ko02010	ABC transporters	0	0
path:ko03020	RNA polymerase	0	0
path:ko03022	Basal transcription factors	0	0
path:ko03410	Base excision repair	0	0
path:ko03450	Non-homologous end-joining	0	0
path:ko04140	Regulation of autophagy	0	0
path:ko04712	Circadian rhythm - plant	0	0

## Sheet: EnrichFactor
PathID	PathName	Sample	SS(A/C)
path:ko00660	C5-Branched dibasic acid metabolism	2.74642	5.55564
path:ko00430	Taurine and hypotaurine metabolism	1.64785	3.33338
path:ko00710	Carbon fixation in photosynthetic organisms	2.55301	3.28644
path:ko00590	Arachidonic acid metabolism	2.74642	3.08647
path:ko00290	Valine, leucine and isoleucine biosynthesis	2.19714	2.96301
path:ko00670	One carbon pool by folate	2.60187	2.92402
path:ko00196	Photosynthesis - antenna proteins	1.26758	2.56414
path:ko00630	Glyoxylate and dicarboxylate metabolism	2.26689	2.46917
path:ko01210	2-Oxocarboxylic acid metabolism	2.30699	2.44448
path:ko00650	Butanoate metabolism	1.67173	2.4155
path:ko00941	Flavonoid biosynthesis	1.56938	2.38099
path:ko00195	Photosynthesis	2.21826	2.35046
path:ko00450	Selenocompound metabolism	1.83095	2.31485
path:ko00770	Pantothenate and CoA biosynthesis	1.51527	2.29889
path:ko00480	Glutathione metabolism	2.11263	2.27924
path:ko00020	Citrate cycle (TCA cycle)	3.2957	2.22226
path:ko00030	Pentose phosphate pathway	2.41685	2.22226
path:ko00300	Lysine biosynthesis	2.19714	2.22226
path:ko00910	Nitrogen metabolism	1.47884	2.13678
path:ko01200	Carbon metabolism	2.22329	2.07234
path:ko03050	Proteasome	2.80247	2.04085
path:ko00620	Pyruvate metabolism	2.37191	2.02023
path:ko01230	Biosynthesis of amino acids	1.82316	1.93856
path:ko00220	Arginine biosynthesis	2.38023	1.85188
path:ko00780	Biotin metabolism	1.22063	1.85188
path:ko00250	Alanine, aspartate and glutamate metabolism	1.75771	1.7778
path:ko00051	Fructose and mannose metabolism	1.83095	1.75441
path:ko00410	beta-Alanine metabolism	1.50784	1.74295
path:ko00261	Monobactam biosynthesis	0.845052	1.70943
path:ko00730	Thiamine metabolism	0.845052	1.70943
path:ko04145	Phagosome	1.22781	1.69937
path:ko00520	Amino sugar and nucleotide sugar metabolism	1.47231	1.60369
path:ko00053	Ascorbate and aldarate metabolism	1.78837	1.55041
path:ko00190	Oxidative phosphorylation	1.68065	1.49256
path:ko00010	Glycolysis / Gluconeogenesis	1.95869	1.46428
path:ko00061	Fatty acid biosynthesis	1.05182	1.41846
path:ko00460	Cyanoamino acid metabolism	1.05182	1.41846
path:ko00740	Riboflavin metabolism	0.686605	1.38891
path:ko04141	Protein processing in endoplasmic reticulum	1.1801	1.34551
path:ko00260	Glycine, serine and threonine metabolism	1.33398	1.26986
path:ko03015	mRNA surveillance pathway	0.764221	1.25606
path:ko00920	Sulfur metabolism	0.915473	1.23459
path:ko00640	Propanoate metabolism	1.62751	1.23459
path:ko00400	Phenylalanine, tyrosine and tryptophan biosynthesis	1.02991	1.15743
path:ko00902	Monoterpenoid biosynthesis	1.09857	1.11113
path:ko04122	Sulfur relay system	1.09857	1.11113
path:ko01220	Degradation of aromatic compounds	0.549284	1.11113
path:ko00052	Galactose metabolism	0.708754	1.07529
path:ko00500	Starch and sucrose metabolism	0.869371	1.03918
path:ko00592	alpha-Linolenic acid metabolism	1.11891	1.02882
path:ko00511	Other glycan degradation	1.43292	0.966198
path:ko00970	Aminoacyl-tRNA biosynthesis	0.716458	0.966198
path:ko03010	Ribosome	0.888809	0.93493
path:ko00750	Vitamin B6 metabolism	1.37321	0.92594
path:ko00945	Stilbenoid, diarylheptanoid and gingerol biosynthesis	0.457737	0.92594
path:ko00270	Cysteine and methionine metabolism	1.23435	0.873921
path:ko04144	Endocytosis	0.65004	0.854714
path:ko00760	Nicotinate and nicotinamide metabolism	0.422526	0.854714
path:ko03013	RNA transport	0.801658	0.840854
path:ko00860	Porphyrin and chlorophyll metabolism	0.549284	0.833346
path:ko00510	N-Glycan biosynthesis	0.392346	0.793663
path:ko00562	Inositol phosphate metabolism	0.770925	0.779739
path:ko00900	Terpenoid backbone biosynthesis	0.568225	0.766295
path:ko00790	Folate biosynthesis	0.366189	0.740752
path:ko01212	Fatty acid metabolism	0.603609	0.732612
path:ko00240	Pyrimidine metabolism	0.531565	0.716857
path:ko00360	Phenylalanine metabolism	0.801039	0.694455
path:ko00600	Sphingolipid metabolism	0.332899	0.673411
path:ko03018	RNA degradation	0.619493	0.668348
path:ko00940	Phenylpropanoid biosynthesis	0.907908	0.642801
path:ko04130	SNARE interactions in vesicular transport	0.627753	0.63493
path:ko00040	Pentose and glucuronate interconversions	0.932747	0.62894
path:ko04070	Phosphatidylinositol signaling system	0.610316	0.617293
path:ko00350	Tyrosine metabolism	1.19844	0.60607
path:ko00230	Purine metabolism	0.65004	0.591725
path:ko00130	Ubiquinone and other terpenoid-quinone biosynthesis	0.563368	0.569809
path:ko03040	Spliceosome	0.367824	0.545643
path:ko01040	Biosynthesis of unsaturated fatty acids	0.249675	0.505058
path:ko00906	Carotenoid biosynthesis	0.633789	0.427357
path:ko03060	Protein export	0.310916	0.419294
path:ko00340	Histidine metabolism	1.01719	0.411529
path:ko00380	Tryptophan metabolism	1.32586	0.383148
path:ko04146	Peroxisome	0.477638	0.362324
path:ko00071	Fatty acid degradation	0.784692	0.352739
path:ko04120	Ubiquitin mediated proteolysis	0.143604	0.290491
path:ko04626	Plant-pathogen interaction	0.268447	0.25063
path:ko00280	Valine, leucine and isoleucine degradation	0.969325	0.217868
path:ko03008	Ribosome biogenesis in eukaryotes	0.161554	0.217868
path:ko00561	Glycerolipid metabolism	0.508596	0.205764
path:ko00330	Arginine and proline metabolism	0.998698	0.202023
path:ko00564	Glycerophospholipid metabolism	0.0678129	0.137176
path:ko04075	Plant hormone signal transduction	0.0885942	0.119476
path:ko00310	Lysine degradation	0.915473	0
path:ko03420	Nucleotide excision repair	0.568225	0
path:ko00950	Isoquinoline alkaloid biosynthesis	0.885942	0
path:ko00960	Tropane, piperidine and pyridine alkaloid biosynthesis	0.757633	0
path:ko03030	DNA replication	0.448395	0
path:ko03430	Mismatch repair	0.578194	0
path:ko03440	Homologous recombination	0.392346	0
path:ko00903	Limonene and pinene degradation	0.969325	0
path:ko00908	Zeatin biosynthesis	0.568225	0
path:ko00591	Linoleic acid metabolism	0.457737	0
path:ko00062	Fatty acid elongation	0.211263	0
path:ko00531	Glycosaminoglycan degradation	0.261564	0
path:ko00603	Glycosphingolipid biosynthesis - globo series	0.915473	0
path:ko00604	Glycosphingolipid biosynthesis - ganglio series	0.784692	0
path:ko00072	Synthesis and degradation of ketone bodies	0	0
path:ko00073	Cutin, suberine and wax biosynthesis	0	0
path:ko00100	Steroid biosynthesis	0	0
path:ko00232	Caffeine metabolism	0	0
path:ko00514	Other types of O-glycan biosynthesis	0	0
path:ko00563	Glycosylphosphatidylinositol(GPI)-anchor biosynthesis	0	0
path:ko00565	Ether lipid metabolism	0	0
path:ko00785	Lipoic acid metabolism	0	0
path:ko00904	Diterpenoid biosynthesis	0	0
path:ko00905	Brassinosteroid biosynthesis	0	0
path:ko00909	Sesquiterpenoid and triterpenoid biosynthesis	0	0
path:ko00942	Anthocyanin biosynthesis	0	0
path:ko00943	Isoflavonoid biosynthesis	0	0
path:ko00944	Flavone and flavonol biosynthesis	0	0
path:ko00965	Betalain biosynthesis	0	0
path:ko00966	Glucosinolate biosynthesis	0	0
path:ko02010	ABC transporters	0	0
path:ko03020	RNA polymerase	0	0
path:ko03022	Basal transcription factors	0	0
path:ko03410	Base excision repair	0	0
path:ko03450	Non-homologous end-joining	0	0
path:ko04140	Regulation of autophagy	0	0
path:ko04712	Circadian rhythm - plant	0	0

## Sheet: HyperTest
PathID	PathName	Sample	SS(A/C)
path:ko01200	Carbon metabolism	4.71128e-11	8.92606e-08
path:ko01230	Biosynthesis of amino acids	0.135777	6.48162e-08
path:ko04141	Protein processing in endoplasmic reticulum	1.73315e-21	3.36224e-29
path:ko03010	Ribosome
path:ko00010	Glycolysis / Gluconeogenesis	0.0955742	2.24538e-05
path:ko00190	Oxidative phosphorylation	0.0900606	1.92876e-05
path:ko00620	Pyruvate metabolism	0.0121009	0.0301257
path:ko00710	Carbon fixation in photosynthetic organisms	0.00597816	0.100309
path:ko00020	Citrate cycle (TCA cycle)	3.82704e-05	0.115874
path:ko00480	Glutathione metabolism	0.0791288	0.0824715
path:ko03013	RNA transport	4.47661e-17	1.9094e-18
path:ko00520	Amino sugar and nucleotide sugar metabolism	0.040892	0.00169468
path:ko00630	Glyoxylate and dicarboxylate metabolism	0.0534027	0.128402
path:ko03050	Proteasome	0.004701	0.0892533
path:ko00030	Pentose phosphate pathway	0.0408716	0.115874
path:ko00500	Starch and sucrose metabolism	4.91657e-09	2.57827e-09
path:ko00195	Photosynthesis	0.0828321	0.128402
path:ko01210	2-Oxocarboxylic acid metabolism	0.0640717	0.142502
path:ko00230	Purine metabolism	1.43204e-18	9.12897e-20
path:ko00270	Cysteine and methionine metabolism	0.00683812	2.50953e-06
path:ko00940	Phenylpropanoid biosynthesis	6.14324e-07	2.69998e-11
path:ko04144	Endocytosis	1.43204e-18	2.548e-15
path:ko00051	Fructose and mannose metabolism	0.146436	0.0342045
path:ko04145	Phagosome	0.00773623	0.00662604
path:ko00260	Glycine, serine and threonine metabolism	0.033665	0.00136848
path:ko00250	Alanine, aspartate and glutamate metabolism	0.150908	0.0478007
path:ko03015	mRNA surveillance pathway	2.23709e-08	7.62029e-06
path:ko03018	RNA degradation	4.57105e-13	1.44584e-12
path:ko03040	Spliceosome	0	1.2278e-39
path:ko00053	Ascorbate and aldarate metabolism	0.157811	0.0365191
path:ko00410	beta-Alanine metabolism	0.106806	0.0416862
path:ko00220	Arginine biosynthesis	0.0966277	0.117753
path:ko04626	Plant-pathogen interaction	0	0
path:ko00240	Pyrimidine metabolism	1.50376e-13	6.64402e-11
path:ko00350	Tyrosine metabolism	0.0263211	6.2285e-05
path:ko00592	alpha-Linolenic acid metabolism	0.0170895	0.00157563
path:ko00330	Arginine and proline metabolism	0.00654464	8.04851e-07
path:ko01212	Fatty acid metabolism	3.91558e-08	2.37945e-07
path:ko00040	Pentose and glucuronate interconversions	0.00464871	0.000108872
path:ko00061	Fatty acid biosynthesis	0.0170895	0.0188537
path:ko00071	Fatty acid degradation	0.000271422	6.85903e-07
path:ko00280	Valine, leucine and isoleucine degradation	0.00702493	2.99655e-06
path:ko00400	Phenylalanine, tyrosine and tryptophan biosynthesis	0.0142208	0.00576553
path:ko00460	Cyanoamino acid metabolism	0.0170895	0.0188537
path:ko00590	Arachidonic acid metabolism	0.0828321	0.215391
path:ko00670	One carbon pool by folate	0.102048	0.216717
path:ko00970	Aminoacyl-tRNA biosynthesis	3.93392e-05	0.000146692
path:ko00052	Galactose metabolism	0.000106782	0.000843143
path:ko00450	Selenocompound metabolism	0.191179	0.194872
path:ko00562	Inositol phosphate metabolism	0.000516556	0.00018296
path:ko00640	Propanoate metabolism	0.173909	0.0499392
path:ko00770	Pantothenate and CoA biosynthesis	0.156104	0.176835
path:ko00941	Flavonoid biosynthesis	0.164548	0.185714
path:ko04146	Peroxisome	6.04137e-10	2.27764e-10
path:ko00360	Phenylalanine metabolism	0.00234734	0.000420428
path:ko00380	Tryptophan metabolism	0.117345	0.00225196
path:ko00650	Butanoate metabolism	0.191179	0.19984
path:ko00910	Nitrogen metabolism	0.157811	0.172567
path:ko00196	Photosynthesis - antenna proteins	0.117345	0.196778
path:ko00290	Valine, leucine and isoleucine biosynthesis	0.191726	0.235799
path:ko00300	Lysine biosynthesis	0.191726	0.23029
path:ko00310	Lysine degradation	0.0175226	0
path:ko00511	Other glycan degradation	0.161211	0.0416862
path:ko00900	Terpenoid backbone biosynthesis	2.55013e-05	0.000142355
path:ko00906	Carotenoid biosynthesis	0.00019697	2.19694e-05
path:ko00920	Sulfur metabolism	0.0175226	0.0240368
path:ko03420	Nucleotide excision repair	2.55013e-05	0
path:ko04070	Phosphatidylinositol signaling system	0.000100647	8.24506e-05
path:ko00340	Histidine metabolism	0.0581929	0.00384993
path:ko00561	Glycerolipid metabolism	2.30502e-05	1.11635e-06
path:ko00950	Isoquinoline alkaloid biosynthesis	0.0239334	0
path:ko00130	Ubiquinone and other terpenoid-quinone biosynthesis	0.000837403	0.000901626
path:ko00780	Biotin metabolism	0.151242	0.185714
path:ko00860	Porphyrin and chlorophyll metabolism	0.000600213	0.00311811
path:ko00960	Tropane, piperidine and pyridine alkaloid biosynthesis	0.0159324	0
path:ko03030	DNA replication	2.57373e-05	0
path:ko03430	Mismatch repair	0.00116283	0
path:ko03440	Homologous recombination	1.66965e-06	0
path:ko04120	Ubiquitin mediated proteolysis	1.70732e-33	4.54165e-22
path:ko04130	SNARE interactions in vesicular transport	0.00307	0.00250787
path:ko00430	Taurine and hypotaurine metabolism	0.264665	0.25916
path:ko00510	N-Glycan biosynthesis	5.88186e-05	0.0019418
path:ko00660	C5-Branched dibasic acid metabolism	0.22294	0.157965
path:ko00750	Vitamin B6 metabolism	0.220283	0.140026
path:ko00903	Limonene and pinene degradation	0.106806	0
path:ko00908	Zeatin biosynthesis	0.00512177	0
path:ko03008	Ribosome biogenesis in eukaryotes	6.41253e-18	2.16121e-13
path:ko03060	Protein export	7.47139e-07	1.65434e-05
path:ko04075	Plant hormone signal transduction	1.42687e-53	1.02792e-36
path:ko00261	Monobactam biosynthesis	0.119323	0.210307
path:ko00591	Linoleic acid metabolism	0.00597816	0
path:ko00600	Sphingolipid metabolism	0.000267934	0.00411538
path:ko00730	Thiamine metabolism	0.119323	0.210307
path:ko00902	Monoterpenoid biosynthesis	0.204342	0.194872
path:ko00945	Stilbenoid, diarylheptanoid and gingerol biosynthesis	0.00597816	0.0343795
path:ko01040	Biosynthesis of unsaturated fatty acids	3.60718e-06	0.000222925
path:ko04122	Sulfur relay system	0.204342	0.194872
path:ko00062	Fatty acid elongation	0.000516556	0
path:ko00531	Glycosaminoglycan degradation	0.00334977	0
path:ko00564	Glycerophospholipid metabolism	1.79361e-15	5.66569e-11
path:ko00603	Glycosphingolipid biosynthesis - globo series	0.264665	0
path:ko00604	Glycosphingolipid biosynthesis - ganglio series	0.211785	0
path:ko00740	Riboflavin metabolism	0.171626	0.261008
path:ko00760	Nicotinate and nicotinamide metabolism	0.0454956	0.116411
path:ko00790	Folate biosynthesis	0.0239334	0.0775619
path:ko01220	Degradation of aromatic compounds	0.106806	0.194872
path:ko00072	Synthesis and degradation of ketone bodies	0	0
path:ko00073	Cutin, suberine and wax biosynthesis	0	0
path:ko00100	Steroid biosynthesis	0	0
path:ko00232	Caffeine metabolism	0	0
path:ko00514	Other types of O-glycan biosynthesis	0	0
path:ko00563	Glycosylphosphatidylinositol(GPI)-anchor biosynthesis	0	0
path:ko00565	Ether lipid metabolism	0	0
path:ko00785	Lipoic acid metabolism	0	0
path:ko00904	Diterpenoid biosynthesis	0	0
path:ko00905	Brassinosteroid biosynthesis	0	0
path:ko00909	Sesquiterpenoid and triterpenoid biosynthesis	0	0
path:ko00942	Anthocyanin biosynthesis	0	0
path:ko00943	Isoflavonoid biosynthesis	0	0
path:ko00944	Flavone and flavonol biosynthesis	0	0
path:ko00965	Betalain biosynthesis	0	0
path:ko00966	Glucosinolate biosynthesis	0	0
path:ko02010	ABC transporters	0	0
path:ko03020	RNA polymerase	0	0
path:ko03022	Basal transcription factors	0	0
path:ko03410	Base excision repair	0	0
path:ko03450	Non-homologous end-joining	0	0
path:ko04140	Regulation of autophagy	0	0
path:ko04712	Circadian rhythm - plant	0	0

## Sheet: FisherTest
PathID	PathName	Sample	SS(A/C)
path:ko01200	Carbon metabolism	5.01398e-11	1.36917e-05
path:ko01230	Biosynthesis of amino acids	9.52122e-06	0.000199307
path:ko04141	Protein processing in endoplasmic reticulum	0.262422	0.124874
path:ko03010	Ribosome	0.455967	0.839152
path:ko00010	Glycolysis / Gluconeogenesis	0.000179717	0.129922
path:ko00190	Oxidative phosphorylation	0.00559681	0.133925
path:ko00620	Pyruvate metabolism	2.7403e-05	0.0174782
path:ko00710	Carbon fixation in photosynthetic organisms	2.60703e-05	1.36316e-05
path:ko00020	Citrate cycle (TCA cycle)	1.07382e-06	0.0294386
path:ko00480	Glutathione metabolism	0.00106719	0.00433511
path:ko03013	RNA transport	0.334732	0.602972
path:ko00520	Amino sugar and nucleotide sugar metabolism	0.0786478	0.114257
path:ko00630	Glyoxylate and dicarboxylate metabolism	0.000925953	0.00505032
path:ko03050	Proteasome	6.94517e-05	0.0533898
path:ko00030	Pentose phosphate pathway	0.00142033	0.0294386
path:ko00500	Starch and sucrose metabolism	0.658903	0.88135
path:ko00195	Photosynthesis	0.00306005	0.0174182
path:ko01210	2-Oxocarboxylic acid metabolism	0.00241104	0.0154571
path:ko00230	Purine metabolism	0.0664273	0.129696
path:ko00270	Cysteine and methionine metabolism	0.421798	0.853377
path:ko00940	Phenylpropanoid biosynthesis	0.813817	0.329361
path:ko04144	Endocytosis	0.0664273	0.683077
path:ko00051	Fructose and mannose metabolism	0.0251641	0.11447
path:ko04145	Phagosome	0.412019	0.0921999
path:ko00260	Glycine, serine and threonine metabolism	0.294792	0.531471
path:ko00250	Alanine, aspartate and glutamate metabolism	0.0577617	0.143775
path:ko03015	mRNA surveillance pathway	0.392273	0.416938
path:ko03018	RNA degradation	0.0840012	0.352047
path:ko03040	Spliceosome	1.66787e-05	0.0406645
path:ko00053	Ascorbate and aldarate metabolism	0.0643226	0.293489
path:ko00410	beta-Alanine metabolism	0.168306	0.148876
path:ko00220	Arginine biosynthesis	0.016924	0.206832
path:ko04626	Plant-pathogen interaction	1.5934e-08	4.14044e-05
path:ko00240	Pyrimidine metabolism	0.0307619	0.426834
path:ko00350	Tyrosine metabolism	0.608971	0.628326
path:ko00592	alpha-Linolenic acid metabolism	0.729732	0.814637
path:ko00330	Arginine and proline metabolism	1	0.0863654
path:ko01212	Fatty acid metabolism	0.163688	0.57835
path:ko00040	Pentose and glucuronate interconversions	1	0.624684
path:ko00061	Fatty acid biosynthesis	0.852902	0.445821
path:ko00071	Fatty acid degradation	0.622667	0.171371
path:ko00280	Valine, leucine and isoleucine degradation	1	0.125166
path:ko00400	Phenylalanine, tyrosine and tryptophan biosynthesis	0.855253	0.6224
path:ko00460	Cyanoamino acid metabolism	0.852902	0.445821
path:ko00590	Arachidonic acid metabolism	0.0270031	0.0364942
path:ko00670	One carbon pool by folate	0.0298077	0.0430771
path:ko00970	Aminoacyl-tRNA biosynthesis	0.430639	1
path:ko00052	Galactose metabolism	0.409922	0.823885
path:ko00450	Selenocompound metabolism	0.139668	0.0860111
path:ko00562	Inositol phosphate metabolism	0.605503	0.816214
path:ko00640	Propanoate metabolism	0.237209	0.734064
path:ko00770	Pantothenate and CoA biosynthesis	0.26111	0.0642778
path:ko00941	Flavonoid biosynthesis	0.248207	0.057061
path:ko04146	Peroxisome	0.0365328	0.0876934
path:ko00360	Phenylalanine metabolism	0.709208	0.79709
path:ko00380	Tryptophan metabolism	0.487097	0.510534
path:ko00650	Butanoate metabolism	0.21066	0.0760989
path:ko00910	Nitrogen metabolism	0.335213	0.176525
path:ko00196	Photosynthesis - antenna proteins	0.621438	0.0441548
path:ko00290	Valine, leucine and isoleucine biosynthesis	0.121119	0.0659263
path:ko00300	Lysine biosynthesis	0.121119	0.181675
path:ko00310	Lysine degradation	1	0.0702621
path:ko00511	Other glycan degradation	0.436773	1
path:ko00900	Terpenoid backbone biosynthesis	0.223641	0.816599
path:ko00906	Carotenoid biosynthesis	0.362079	0.319718
path:ko00920	Sulfur metabolism	1	0.568981
path:ko03420	Nucleotide excision repair	0.223641	0.013685
path:ko04070	Phosphatidylinositol signaling system	0.285615	0.626249
path:ko00340	Histidine metabolism	1	0.725417
path:ko00561	Glycerolipid metabolism	0.202055	0.0861768
path:ko00950	Isoquinoline alkaloid biosynthesis	1	0.107242
path:ko00130	Ubiquinone and other terpenoid-quinone biosynthesis	0.394426	0.577919
path:ko00780	Biotin metabolism	0.765268	0.248329
path:ko00860	Porphyrin and chlorophyll metabolism	0.299737	1
path:ko00960	Tropane, piperidine and pyridine alkaloid biosynthesis	0.809386	0.167791
path:ko03030	DNA replication	0.127827	0.0318574
path:ko03430	Mismatch repair	0.391758	0.0711518
path:ko03440	Homologous recombination	0.0705268	0.0132471
path:ko04120	Ubiquitin mediated proteolysis	1.56983e-07	0.00496222
path:ko04130	SNARE interactions in vesicular transport	0.505482	0.76592
path:ko00430	Taurine and hypotaurine metabolism	0.436808	0.0859527
path:ko00510	N-Glycan biosynthesis	0.143711	1
path:ko00660	C5-Branched dibasic acid metabolism	0.14945	0.0322774
path:ko00750	Vitamin B6 metabolism	0.716634	1
path:ko00903	Limonene and pinene degradation	1	0.391374
path:ko00908	Zeatin biosynthesis	0.464849	0.167791
path:ko03008	Ribosome biogenesis in eukaryotes	5.52966e-05	0.0113923
path:ko03060	Protein export	0.0388931	0.321394
path:ko04075	Plant hormone signal transduction	1.5315e-10	2.18992e-05
path:ko00261	Monobactam biosynthesis	1	0.354885
path:ko00591	Linoleic acid metabolism	0.414232	0.257171
path:ko00600	Sphingolipid metabolism	0.155749	1
path:ko00730	Thiamine metabolism	1	0.354885
path:ko00902	Monoterpenoid biosynthesis	1	0.612703
path:ko00945	Stilbenoid, diarylheptanoid and gingerol biosynthesis	0.414232	1
path:ko01040	Biosynthesis of unsaturated fatty acids	0.0382072	0.585676
path:ko04122	Sulfur relay system	1	0.612703
path:ko00062	Fatty acid elongation	0.109724	0.268614
path:ko00531	Glycosaminoglycan degradation	0.236073	0.411641
path:ko00564	Glycerophospholipid metabolism	3.60126e-05	0.0137036
path:ko00603	Glycosphingolipid biosynthesis - globo series	1	1
path:ko00604	Glycosphingolipid biosynthesis - ganglio series	1	1
path:ko00740	Riboflavin metabolism	1	0.539755
path:ko00760	Nicotinate and nicotinamide metabolism	0.7097	1
path:ko00790	Folate biosynthesis	0.493227	1
path:ko01220	Degradation of aromatic compounds	1	0.612703
path:ko00072	Synthesis and degradation of ketone bodies	0.604632	1
path:ko00073	Cutin, suberine and wax biosynthesis	0.240493	0.618079
path:ko00100	Steroid biosynthesis	0.00175635	0.0746703
path:ko00232	Caffeine metabolism	1	1
path:ko00514	Other types of O-glycan biosynthesis	1	1
path:ko00563	Glycosylphosphatidylinositol(GPI)-anchor biosynthesis	0.0252609	0.268614
path:ko00565	Ether lipid metabolism	0.0158657	0.165267
path:ko00785	Lipoic acid metabolism	1	1
path:ko00904	Diterpenoid biosynthesis	0.377831	1
path:ko00905	Brassinosteroid biosynthesis	0.0158276	0.164064
path:ko00909	Sesquiterpenoid and triterpenoid biosynthesis	0.0109837	0.107239
path:ko00942	Anthocyanin biosynthesis	1	1
path:ko00943	Isoflavonoid biosynthesis	1	1
path:ko00944	Flavone and flavonol biosynthesis	1	1
path:ko00965	Betalain biosynthesis	1	1
path:ko00966	Glucosinolate biosynthesis	0.599421	1
path:ko02010	ABC transporters	0.0109837	0.107239
path:ko03020	RNA polymerase	0.000197223	0.0211888
path:ko03022	Basal transcription factors	0.000470511	0.0310548
path:ko03410	Base excision repair	0.00270883	0.0711518
path:ko03450	Non-homologous end-joining	0.392051	1
path:ko04140	Regulation of autophagy	0.0158657	0.165267
path:ko04712	Circadian rhythm - plant	0.00448797	0.0703716
