# Supplementary material for: Integrated Analysis of Transcriptomics and Proteomics Provides Insights into the Accumulation Mechanism of Ascorbic Acid in Rosa roxburghii Tratt
Source: Foods. 2025 Feb 22;14(5):748. doi: 10.3390/foods14050748 (PMC11899413; doi:10.3390/foods14050748)
Supplement: Supplementary file 1 [file foods-14-00748-s001.zip › Table S1.xlsx]

## Sheet: 查询1
gene_id	A_1	A_2	C_1	C_2	Gene Length	NR GI	NR ID	NR Score	NR Evalue	NR Description	NT GI	NT ID	NT Score	NT Evalue	NT Description	KO ID	KO Name	KO Description	Http Link	Swissprot ID	Swissprot Score	Swissprot Evalue	Swissprot Description	PFAM ID	PFAM description	Gene Ontology Biological Pathway	BP Description	Gene Ontology Molecular Function	MF Description	Gene Ontology Cellular Component	CC Description	KOG ID	KOG Description
Cluster-0.0	0	0	1	2.26	423	10688895	XP_023911439.1	608	7.90E-61	heat shock 70 kDa protein 2 isoform X1 [Quercus suber]	XM_013459344.1	XM_013459344	237	4.18E-119	Exophiala xenobiotica hsp72-like protein mRNA	K03283	HSPA1_8	heat shock 70kDa protein 1/8	http://www.genome.jp/dbget-bin/www_bget?ko:K03283	Q96W30	622	8.60E-64	Heat shock 70 kDa protein 2 OS=Paracoccidioides lutzii (strain ATCC MYA-826 / Pb01) OX=502779 GN=HSP70-2 PE=2 SV=2	PF06723	MreB/Mbl protein	GO:0000902	cell morphogenesis	--	--	--	--	KOG0101	Molecular chaperones HSP70/HSC70, HSP70 superfamily
Cluster-1.0	0	0	0	3.06	335	--	--	--	--	--	--	--	--	--	--	--	--	--	--	--	--	--	--	--	--	--	--	--	--	--	--	--	--
Cluster-10.0	0	0	0.27	1.33	462	10655721	XP_023875100.1	311	2.40E-26	enolase-like [Quercus suber]	--	--	--	--	--	K01689	ENO, eno	enolase	http://www.genome.jp/dbget-bin/www_bget?ko:K01689	Q7RV85	345	1.20E-31	Enolase OS=Neurospora crassa (strain ATCC 24698 / 74-OR23-1A / CBS 708.71 / DSM 1257 / FGSC 987) OX=367110 GN=emp-7 PE=3 SV=1	PF03952//PF00113	Enolase, N-terminal domain//Enolase, C-terminal TIM barrel domain	GO:0006096//GO:0009094//GO:0000162//GO:0006571//GO:0006094	glycolytic process//L-phenylalanine biosynthetic process//tryptophan biosynthetic process//tyrosine biosynthetic process//gluconeogenesis	GO:0004634//GO:0000287	phosphopyruvate hydratase activity//magnesium ion binding	GO:0000015	phosphopyruvate hydratase complex	KOG2670	Enolase
Cluster-100.0	0	0	7.8	11.17	674	10410965	POE66144.1	197	5.70E-13	12 kda heat shock protein [Quercus suber]	--	--	--	--	--	--	--	--	--	--	--	--	--	--	--	--	--	--	--	--	--	--	--
Cluster-1000.0	0	1.08	0	2.97	338	10930215	XP_024176075.1	533	3.10E-52	hippocampus abundant transcript-like protein 1 isoform X1 [Rosa chinensis]	XM_011471014.1	XM_011471014	274	8.86E-140	PREDICTED: Fragaria vesca subsp. vesca hippocampus abundant transcript-like protein 1 (LOC101310471), transcript variant X2, mRNA	--	--	--	--	--	--	--	--	PF07690	Major Facilitator Superfamily	GO:0055085	transmembrane transport	--	--	GO:0016021	integral component of membrane	--	--
Cluster-10000.0	15.42	15.18	16.78	18.72	1318	10957873	XP_024161629.1	1547	3.20E-169	E3 ubiquitin-protein ligase MIEL1 isoform X1 [Rosa chinensis]	XM_004309641.2	XM_004309641	698	0	PREDICTED: Fragaria vesca subsp. vesca RING finger and CHY zinc finger domain-containing protein 1 (LOC101307078), mRNA	K10144	RCHY1, PIRH2	RING finger and CHY zinc finger domain-containing protein 1	http://www.genome.jp/dbget-bin/www_bget?ko:K10144	Q8VZK0	1010	2.70E-108	E3 ubiquitin-protein ligase MIEL1 OS=Arabidopsis thaliana OX=3702 GN=MIEL1 PE=1 SV=1	PF00097//PF05495//PF14634	Zinc finger, C3HC4 type (RING finger)//CHY zinc finger//zinc-RING finger domain	--	--	GO:0046872//GO:0008270//GO:0005515	metal ion binding//zinc ion binding//protein binding	--	--	KOG1940	Zn-finger protein
Cluster-10001.0	1.09	2.43	0.83	0.16	601	--	--	--	--	--	XM_007850759.1	XM_007850759	58	1.95E-19	Moniliophthora roreri MCA 2997 biotrophy-associated secreted protein 2 partial mRNA	--	--	--	--	--	--	--	--	PF07127//PF00299	Late nodulin protein//Squash family serine protease inhibitor	GO:0009878	nodule morphogenesis	GO:0004867//GO:0046872	serine-type endopeptidase inhibitor activity//metal ion binding	--	--	--	--
Cluster-10002.0	0.43	0.19	0.35	0.47	1247	8645150	OUS44535.1	344	9.60E-30	periplasmic binding protein-like I [Ostreococcus tauri]	KX461962.1	KX461962	1247	0	Cloning vector pET15b-vioD, complete sequence	--	--	--	--	P03023	1453	1.10E-159	Lactose operon repressor OS=Escherichia coli (strain K12) OX=83333 GN=lacI PE=1 SV=3	PF07690	Major Facilitator Superfamily	GO:0055085	transmembrane transport	--	--	GO:0016021	integral component of membrane	--	--
Cluster-10003.0	0.75	0.39	0.56	0.08	971	--	--	--	--	--	--	--	--	--	--	--	--	--	--	--	--	--	--	--	--	--	--	--	--	--	--	--	--
Cluster-10004.0	2.2	2.78	1.68	3.22	1009	10890113	PRQ53778.1	344	7.70E-30	hypothetical protein RchiOBHm_Chr2g0170231 [Rosa chinensis]	--	--	--	--	--	--	--	--	--	Q38796	135	6.10E-07	Homeobox protein LUMINIDEPENDENS OS=Arabidopsis thaliana OX=3702 GN=LD PE=1 SV=2	--	--	--	--	--	--	--	--	--	--
Cluster-10005.0	7.46	5.94	0.1	0.16	2053	10946874	XP_024194657.1	1257	2.10E-135	heavy metal-associated isoprenylated plant protein 37 [Rosa chinensis]	XM_004297308.2	XM_004297308	968	0	PREDICTED: Fragaria vesca subsp. vesca uncharacterized LOC101295995 (LOC101295995), mRNA	--	--	--	--	A2RVM8	327	6.80E-29	Heavy metal-associated isoprenylated plant protein 37 OS=Arabidopsis thaliana OX=3702 GN=HIPP37 PE=2 SV=1	PF00403	Heavy-metal-associated domain	GO:0030001	metal ion transport	GO:0046872	metal ion binding	--	--	--	--
Cluster-10006.0	1.48	1.74	1.75	1.35	5247	10953077	XP_024156489.1	4878	0.00E+00	LOW QUALITY PROTEIN: splicing factor 3B subunit 1-like [Rosa chinensis]	XM_004293038.2	XM_004293038	2410	0	PREDICTED: Fragaria vesca subsp. vesca splicing factor 3B subunit 1-like (LOC101310199), mRNA	K12828	SF3B1, SAP155	splicing factor 3B subunit 1	http://www.genome.jp/dbget-bin/www_bget?ko:K12828	O57683	3479	0.00E+00	Splicing factor 3B subunit 1 OS=Xenopus laevis OX=8355 GN=sf3b1 PE=2 SV=1	PF00514//PF00067//PF02985//PF08064//PF00522//PF01602	Armadillo/beta-catenin-like repeat//Cytochrome P450//HEAT repeat//UME (NUC010) domain//VPR/VPX protein//Adaptin N terminal region	GO:0016192//GO:0019058//GO:0006886//GO:0055114//GO:0016310//GO:0009069	vesicle-mediated transport//viral life cycle//intracellular protein transport//oxidation-reduction process//phosphorylation//serine family amino acid metabolic process	GO:0005515//GO:0005506//GO:0016705//GO:0004674//GO:0020037	protein binding//iron ion binding//oxidoreductase activity, acting on paired donors, with incorporation or reduction of molecular oxygen//protein serine/threonine kinase activity//heme binding	GO:0042025//GO:0030117	host cell nucleus//membrane coat	KOG0213	Splicing factor 3b, subunit 1
Cluster-10007.0	1.6	1.83	2.19	1.83	1752	10947521	XP_024195357.1	1299	2.50E-140	DNA repair protein XRCC3 homolog [Rosa chinensis]	XM_011464026.1	XM_011464026	562	0	PREDICTED: Fragaria vesca subsp. vesca DNA repair protein XRCC3 homolog (LOC101315231), transcript variant X1, mRNA	K10880	XRCC3	DNA-repair protein XRCC3	http://www.genome.jp/dbget-bin/www_bget?ko:K10880	Q9FKM5	776	5.00E-81	DNA repair protein XRCC3 homolog OS=Arabidopsis thaliana OX=3702 GN=XRCC3 PE=1 SV=1	PF00154//PF03796	recA bacterial DNA recombination protein//DnaB-like helicase C terminal domain	GO:0009432//GO:0006281//GO:0006260	SOS response//DNA repair//DNA replication	GO:0003678//GO:0003697//GO:0005524	DNA helicase activity//single-stranded DNA binding//ATP binding	GO:0005657	replication fork	KOG1433	DNA repair protein RAD51/RHP55
Cluster-10008.0	3.39	3.63	0.15	0.5	1777	--	--	--	--	--	--	--	--	--	--	K13422	MYC2	transcription factor MYC2	http://www.genome.jp/dbget-bin/www_bget?ko:K13422	O23090	504	1.70E-49	Transcription factor bHLH14 OS=Arabidopsis thaliana OX=3702 GN=BHLH14 PE=1 SV=1	PF05051//PF00010	Cytochrome C oxidase copper chaperone (COX17)//Helix-loop-helix DNA-binding domain	GO:0006825	copper ion transport	GO:0016531//GO:0046983//GO:0005507	copper chaperone activity//protein dimerization activity//copper ion binding	GO:0005758	mitochondrial intermembrane space	--	--
Cluster-10009.0	0.31	0	1.16	0.82	600	10951900	XP_024200132.1	758	4.50E-78	uncharacterized protein LOC112203389 [Rosa chinensis]	HG670306.1	HG670306	37	9.19E-08	Triticum aestivum chromosome 3B, genomic scaffold, cultivar Chinese Spring	--	--	--	--	P14381	214	2.50E-16	Transposon TX1 uncharacterized 149 kDa protein OS=Xenopus laevis OX=8355 PE=4 SV=1	--	--	--	--	--	--	--	--	--	--
Cluster-1001.0	0	0.26	1.13	0.48	609	--	--	--	--	--	--	--	--	--	--	--	--	--	--	--	--	--	--	--	--	--	--	--	--	--	--	--	--
Cluster-10010.0	0.69	0.46	1.63	0.93	1563	--	--	--	--	--	XM_004297606.2	XM_004297606	1067	0	PREDICTED: Fragaria vesca subsp. vesca WAT1-related protein At1g70260 (LOC101314845), mRNA	--	--	--	--	F4I5D5	930	6.20E-99	WAT1-related protein At1g70260 OS=Arabidopsis thaliana OX=3702 GN=At1g70260 PE=2 SV=1	PF00892	EamA-like transporter family	--	--	--	--	GO:0016021//GO:0016020	integral component of membrane//membrane	--	--
Cluster-10011.0	0.73	1.42	1.3	1.29	1138	8257152	XP_007222556.2	1253	3.40E-135	elongation factor 1-gamma [Prunus persica]	XM_007222494.1	XM_007222494	557	0	Prunus persica hypothetical protein (PRUPE_ppa006233mg) mRNA, complete cds	K03233	EEF1G	elongation factor 1-gamma	http://www.genome.jp/dbget-bin/www_bget?ko:K03233	Q9FUM1	1197	4.90E-130	Elongation factor 1-gamma OS=Prunus avium OX=42229 PE=2 SV=1	PF00647	Elongation factor 1 gamma, conserved domain	GO:0006414//GO:0006448	translational elongation//regulation of translational elongation	GO:0003746	translation elongation factor activity	GO:0005840	ribosome	KOG1627	Translation elongation factor EF-1 gamma
Cluster-10012.0	4.8	5.33	4.53	4.52	737	--	--	--	--	--	--	--	--	--	--	--	--	--	--	--	--	--	--	--	--	--	--	--	--	--	--	--	--
Cluster-10013.0	2.82	0.26	0	0.78	619	10859112	PRQ22777.1	580	2.00E-57	putative Late embryogenesis abundant protein, LEA5-type [Rosa chinensis]	XM_004289764.2	XM_004289764	338	4.50E-175	PREDICTED: Fragaria vesca subsp. vesca uncharacterized LOC101294520 (LOC101294520), mRNA	--	--	--	--	--	--	--	--	PF03242	Late embryogenesis abundant protein	GO:0006950	response to stress	--	--	--	--	--	--
Cluster-10014.0	0.27	0	1.12	0.82	457	--	--	--	--	--	--	--	--	--	--	--	--	--	--	--	--	--	--	--	--	--	--	--	--	--	--	--	--
Cluster-10015.0	0	0.43	1.02	0.96	362	--	--	--	--	--	--	--	--	--	--	--	--	--	--	--	--	--	--	--	--	--	--	--	--	--	--	--	--
Cluster-10016.0	0.93	0.27	0	0.31	429	--	--	--	--	--	--	--	--	--	--	--	--	--	--	--	--	--	--	--	--	--	--	--	--	--	--	--	--
Cluster-10017.0	0.79	0.23	2.2	1.07	461	--	--	--	--	--	--	--	--	--	--	--	--	--	--	--	--	--	--	--	--	--	--	--	--	--	--	--	--
Cluster-10018.0	1.66	1.42	1.7	0.81	385	--	--	--	--	--	--	--	--	--	--	--	--	--	--	--	--	--	--	--	--	--	--	--	--	--	--	--	--
Cluster-10019.0	0.53	0.83	0.68	1.36	761	10945174	XP_024192772.1	604	4.10E-60	cytochrome P450 CYP749A22-like [Rosa chinensis]	XM_004297158.2	XM_004297158	178	4.91E-86	PREDICTED: Fragaria vesca subsp. vesca uncharacterized LOC101301286 (LOC101301286), mRNA	K15639	CYP734A1, BAS1	PHYB activation tagged suppressor 1	http://www.genome.jp/dbget-bin/www_bget?ko:K15639	H2DH17	493	1.40E-48	Cytochrome P450 CYP749A22 OS=Panax ginseng OX=4054 PE=2 SV=1	PF00067	Cytochrome P450	GO:0055114	oxidation-reduction process	GO:0020037//GO:0005506//GO:0016705	heme binding//iron ion binding//oxidoreductase activity, acting on paired donors, with incorporation or reduction of molecular oxygen	--	--	--	--
Cluster-1002.0	0	0.97	2.29	0.54	349	--	--	--	--	--	--	--	--	--	--	--	--	--	--	--	--	--	--	--	--	--	--	--	--	--	--	--	--
Cluster-10020.0	1.32	1.39	1.72	1	1591	10940724	XP_024187751.1	706	1.30E-71	vacuolar protein sorting-associated protein 54, chloroplastic [Rosa chinensis]	XM_004302083.2	XM_004302083	321	3.37E-165	PREDICTED: Fragaria vesca subsp. vesca vacuolar protein sorting-associated protein 54, chloroplastic (LOC101304883), mRNA	K17600	VPS54	vacuolar protein sorting-associated protein 54	http://www.genome.jp/dbget-bin/www_bget?ko:K17600	F4JT76	556	1.50E-55	Vacuolar protein sorting-associated protein 54, chloroplastic OS=Arabidopsis thaliana OX=3702 GN=VPS54 PE=1 SV=1	--	--	--	--	--	--	--	--	KOG2115	Vacuolar sorting protein VPS45
Cluster-10021.0	0.4	0.68	0.81	0	392	--	--	--	--	--	--	--	--	--	--	--	--	--	--	--	--	--	--	--	--	--	--	--	--	--	--	--	--
Cluster-10022.0	0.43	1.46	0.43	0.83	382	--	--	--	--	--	--	--	--	--	--	--	--	--	--	--	--	--	--	--	--	--	--	--	--	--	--	--	--
Cluster-10023.0	0.66	0.34	0.28	0.35	1070	10967175	XP_024171931.1	1348	3.10E-146	COBRA-like protein 6 [Rosa chinensis]	XM_004301446.2	XM_004301446	495	0	PREDICTED: Fragaria vesca subsp. vesca COBRA-like protein 6 (LOC101308387), mRNA	--	--	--	--	Q6Z4G8	725	2.50E-75	COBRA-like protein 1 OS=Oryza sativa subsp. japonica OX=39947 GN=BC1L6 PE=2 SV=1	PF04833//PF01213	COBRA-like protein//Adenylate cyclase associated (CAP) N terminal	GO:0016049//GO:0010215//GO:0007010	cell growth//cellulose microfibril organization//cytoskeleton organization	GO:0003779	actin binding	GO:0031225	anchored component of membrane	--	--
Cluster-10024.0	0.81	0.17	1.28	0.21	522	--	--	--	--	--	--	--	--	--	--	--	--	--	--	--	--	--	--	--	--	--	--	--	--	--	--	--	--
Cluster-10024.1	1.32	0.89	1.09	0.77	623	--	--	--	--	--	--	--	--	--	--	--	--	--	--	--	--	--	--	--	--	--	--	--	--	--	--	--	--
Cluster-10025.0	0.24	0.63	8.24	9.4	1142	--	--	--	--	--	--	--	--	--	--	--	--	--	--	--	--	--	--	PF09494	Slx4 endonuclease	GO:0006281//GO:0006260//GO:0006308	DNA repair//DNA replication//DNA catabolic process	GO:0017108	5'-flap endonuclease activity	GO:0033557//GO:0005634	Slx1-Slx4 complex//nucleus	--	--
Cluster-10026.0	1.76	1.27	0.62	0.77	623	--	--	--	--	--	--	--	--	--	--	--	--	--	--	--	--	--	--	PF03574	Peptidase family S48	GO:0043158	heterocyst differentiation	GO:0003677//GO:0004252	DNA binding//serine-type endopeptidase activity	--	--	--	--
Cluster-10027.0	0.9	0	0.32	0.31	616	10891364	PRQ55029.1	636	6.50E-64	hypothetical protein RchiOBHm_Chr1g0320121 [Rosa chinensis]	--	--	--	--	--	--	--	--	--	--	--	--	--	--	--	--	--	--	--	--	--	--	--
Cluster-10028.0	0.5	0.62	1.49	0.78	1223	10966878	XP_024171575.1	1001	6.10E-106	F-box..FBD..LRR-repeat protein At1g13570-like [Rosa chinensis]	XM_004300701.2	XM_004300701	308	4.34E-158	PREDICTED: Fragaria vesca subsp. vesca F-box/FBD/LRR-repeat protein At1g13570-like (LOC101295719), mRNA	--	--	--	--	--	--	--	--	PF00817	impB/mucB/samB family	GO:0006281	DNA repair	--	--	--	--	--	--
Cluster-10029.0	2.85	2.87	2.58	2.97	3853	--	--	--	--	--	XM_011466007.1	XM_011466007	542	0	PREDICTED: Fragaria vesca subsp. vesca cell wall protein RBR3 (LOC105351511), transcript variant X2, mRNA	--	--	--	--	--	--	--	--	PF00564//PF16588//PF07649//PF08086	PB1 domain//C2H2 zinc-finger//C1-like domain//Ergtoxin family	GO:0055114//GO:0009405//GO:0006810	oxidation-reduction process//pathogenesis//transport	GO:0019870//GO:0003676//GO:0005515//GO:0008270//GO:0047134	potassium channel inhibitor activity//nucleic acid binding//protein binding//zinc ion binding//protein-disulfide reductase activity	GO:0005576	extracellular region	--	--
Cluster-1003.0	0	0.58	0.24	2.09	495	--	--	--	--	--	--	--	--	--	--	--	--	--	--	--	--	--	--	PF01221	Dynein light chain type 1	GO:0007017	microtubule-based process	--	--	GO:0005875	microtubule associated complex	--	--
Cluster-10030.0	1.83	1.53	2.54	2.96	956	--	--	--	--	--	--	--	--	--	--	--	--	--	--	--	--	--	--	--	--	--	--	--	--	--	--	--	--
Cluster-10031.0	0.93	1.4	0	0	488	10883441	PRQ47106.1	790	7.20E-82	putative transcription factor bHLH family [Rosa chinensis]	XM_011462840.1	XM_011462840	296	7.77E-152	PREDICTED: Fragaria vesca subsp. vesca uncharacterized LOC101298168 (LOC101298168), mRNA	--	--	--	--	Q9ZUG9	400	5.50E-38	Transcription factor bHLH66 OS=Arabidopsis thaliana OX=3702 GN=BHLH66 PE=1 SV=1	PF00772//PF00010	DnaB-like helicase N terminal domain//Helix-loop-helix DNA-binding domain	GO:0006260	DNA replication	GO:0003678//GO:0046983//GO:0005524	DNA helicase activity//protein dimerization activity//ATP binding	GO:0005657	replication fork	--	--
Cluster-10032.0	0.5	0.65	1.71	2.78	1532	10867681	PRQ31346.1	1870	1.30E-206	putative CBS domain-containing protein [Rosa chinensis]	XM_004291608.2	XM_004291608	1088	0	PREDICTED: Fragaria vesca subsp. vesca CBS domain-containing protein CBSX5-like (LOC101303300), mRNA	--	--	--	--	Q84WQ5	907	2.80E-96	CBS domain-containing protein CBSX5 OS=Arabidopsis thaliana OX=3702 GN=CBSX5 PE=2 SV=2	--	--	--	--	--	--	--	--	--	--
Cluster-10033.0	0.58	0	0.58	0.55	347	--	--	--	--	--	--	--	--	--	--	--	--	--	--	--	--	--	--	PF07541	Eukaryotic translation initiation factor 2 alpha subunit	GO:0006446	regulation of translational initiation	GO:0003743//GO:0003723	translation initiation factor activity//RNA binding	GO:0005850//GO:0005840	eukaryotic translation initiation factor 2 complex//ribosome	--	--
Cluster-10034.0	3.68	0	0	0	402	--	--	--	--	--	--	--	--	--	--	--	--	--	--	--	--	--	--	--	--	--	--	--	--	--	--	--	--
Cluster-10035.0	0.59	0	0	1.1	346	--	--	--	--	--	--	--	--	--	--	--	--	--	--	--	--	--	--	--	--	--	--	--	--	--	--	--	--
Cluster-10036.0	0.65	1.21	2.54	2.46	911	--	--	--	--	--	XM_004299489.2	XM_004299489	215	1.60E-106	PREDICTED: Fragaria vesca subsp. vesca serine/threonine-protein kinase EDR1 (LOC101310026), mRNA	--	--	--	--	--	--	--	--	--	--	--	--	--	--	--	--	--	--
Cluster-10037.0	1.3	1.6	1.97	2.44	1158	10953689	XP_024157141.1	273	1.50E-21	uncharacterized protein LOC112164995 [Rosa chinensis]	--	--	--	--	--	--	--	--	--	--	--	--	--	--	--	--	--	--	--	--	--	--	--
Cluster-10038.0	0.73	1.65	0.16	0.15	624	--	--	--	--	--	XM_011472397.1	XM_011472397	206	1.08E-101	PREDICTED: Fragaria vesca subsp. vesca protein SUPPRESSOR OF npr1-1, CONSTITUTIVE 1-like (LOC101305125), mRNA	--	--	--	--	F4JWM0	224	1.80E-17	Disease resistance-like protein DSC2 OS=Arabidopsis thaliana OX=3702 GN=DSC2 PE=1 SV=1	PF01582	TIR domain	GO:0007165	signal transduction	GO:0005515	protein binding	--	--	--	--
Cluster-10039.0	0.49	1.24	0.98	0.47	366	--	--	--	--	--	--	--	--	--	--	--	--	--	--	--	--	--	--	--	--	--	--	--	--	--	--	--	--
Cluster-1004.0	0	0.79	0.32	0	431	158534	CAC94007.1	652	6.40E-66	endo-beta-1,4-glucanase [Fragaria x ananassa]	XM_004297411.2	XM_004297411	335	1.42E-173	PREDICTED: Fragaria vesca subsp. vesca endoglucanase 8 (LOC101301481), mRNA	--	--	--	--	Q9CAC1	553	8.80E-56	Endoglucanase 8 OS=Arabidopsis thaliana OX=3702 GN=CEL1 PE=2 SV=1	PF00759	Glycosyl hydrolase family 9	GO:0005975	carbohydrate metabolic process	GO:0004553	hydrolase activity, hydrolyzing O-glycosyl compounds	--	--	--	--
Cluster-10040.0	0.85	0.32	0.13	0.26	696	--	--	--	--	--	--	--	--	--	--	--	--	--	--	--	--	--	--	--	--	--	--	--	--	--	--	--	--
Cluster-10041.0	0.19	0.16	0.59	0.19	546	--	--	--	--	--	--	--	--	--	--	--	--	--	--	--	--	--	--	--	--	--	--	--	--	--	--	--	--
Cluster-10042.0	0.59	2.01	0	0.56	345	3649056	CDO98323.1	365	9.60E-33	unnamed protein product [Coffea canephora]	XM_004299466.2	XM_004299466	238	9.33E-120	PREDICTED: Fragaria vesca subsp. vesca probable inactive receptor kinase At1g48480 (LOC101302837), mRNA	--	--	--	--	Q9M8T0	317	1.60E-28	Probable inactive receptor kinase At3g02880 OS=Arabidopsis thaliana OX=3702 GN=At3g02880 PE=1 SV=1	PF13855//PF00560	Leucine rich repeat//Leucine Rich Repeat	--	--	GO:0005515	protein binding	--	--	--	--
Cluster-10043.0	0.5	0.8	0.75	0.97	2493	--	--	--	--	--	XM_011459782.1	XM_011459782	1347	0	PREDICTED: Fragaria vesca subsp. vesca uncharacterized protein At1g04910 (LOC101306883), mRNA	--	--	--	--	F4HSU3	1727	3.80E-191	O-fucosyltransferase 6 OS=Arabidopsis thaliana OX=3702 GN=OFUT6 PE=2 SV=1	--	--	--	--	--	--	--	--	--	--
Cluster-10044.0	0.1	0.17	0.31	0.52	813	10890591	PRQ54256.1	1258	6.40E-136	putative cytochrome P450 [Rosa chinensis]	XM_004303928.2	XM_004303928	640	0	PREDICTED: Fragaria vesca subsp. vesca cytochrome P450 94B3 (LOC101291070), mRNA	--	--	--	--	Q9SMP5	651	7.20E-67	Cytochrome P450 94B3 OS=Arabidopsis thaliana OX=3702 GN=CYP94B3 PE=1 SV=1	PF00067	Cytochrome P450	GO:0055114	oxidation-reduction process	GO:0016705//GO:0005506//GO:0020037	oxidoreductase activity, acting on paired donors, with incorporation or reduction of molecular oxygen//iron ion binding//heme binding	--	--	--	--
Cluster-10045.0	0.27	0.12	0	0.72	650	--	--	--	--	--	--	--	--	--	--	--	--	--	--	--	--	--	--	--	--	--	--	--	--	--	--	--	--
Cluster-10046.0	1.68	1.38	0.78	0.48	4407	--	--	--	--	--	XM_004308675.2	XM_004308675	3167	0	PREDICTED: Fragaria vesca subsp. vesca DNA replication ATP-dependent helicase/nuclease DNA2 (LOC101299140), transcript variant X1, mRNA	K10742	DNA2	DNA replication ATP-dependent helicase Dna2	http://www.genome.jp/dbget-bin/www_bget?ko:K10742	Q9URU2	1379	1.50E-150	DNA replication ATP-dependent helicase/nuclease dna2 OS=Schizosaccharomyces pombe (strain 972 / ATCC 24843) OX=284812 GN=dna2 PE=1 SV=2	PF04851//PF11654//PF13361//PF00580//PF01443	Type III restriction enzyme, res subunit//Protein of unknown function (DUF2665)//UvrD-like helicase C-terminal domain//UvrD/REP helicase N-terminal domain//Viral (Superfamily 1) RNA helicase	GO:0009306	protein secretion	GO:0003677//GO:0005524//GO:0016787	DNA binding//ATP binding//hydrolase activity	--	--	KOG1805	DNA replication helicase
Cluster-10047.0	0.25	0	0	0.26	471	10866416	PRQ30081.1	504	1.00E-48	putative non-specific serine..threonine protein kinase [Rosa chinensis]	XM_008227686.2	XM_008227686	51	1.17E-15	PREDICTED: Prunus mume LRR receptor-like serine/threonine-protein kinase GSO1 (LOC103325509), mRNA	--	--	--	--	Q6JN46	192	7.00E-14	Receptor-like protein EIX2 OS=Solanum lycopersicum OX=4081 GN=EIX2 PE=1 SV=2	--	--	--	--	--	--	--	--	--	--
Cluster-10048.0	1.71	0	0	0	349	--	--	--	--	--	--	--	--	--	--	--	--	--	--	--	--	--	--	--	--	--	--	--	--	--	--	--	--
Cluster-10049.0	0.17	0.29	1.22	0.69	582	10879726	PRQ43391.1	884	1.10E-92	putative polar-amino-acid-transporting ATPase [Rosa chinensis]	XM_004302763.2	XM_004302763	450	0	PREDICTED: Fragaria vesca subsp. vesca ABC transporter G family member 20 (LOC101315162), mRNA	--	--	--	--	Q9FNB5	394	3.20E-37	ABC transporter G family member 6 OS=Arabidopsis thaliana OX=3702 GN=ABCG6 PE=2 SV=1	PF00931//PF06414//PF01580//PF03193//PF00910//PF01443//PF13304//PF01926//PF00005//PF00485	NB-ARC domain//Zeta toxin//FtsK/SpoIIIE family//Protein of unknown function, DUF258//RNA helicase//Viral (Superfamily 1) RNA helicase//AAA domain, putative AbiEii toxin, Type IV TA system//50S ribosome-binding GTPase//ABC transporter//Phosphoribulokinase	GO:0008152	metabolic process	GO:0016887//GO:0016301//GO:0005524//GO:0003724//GO:0003723//GO:0005525//GO:0003677//GO:0003924//GO:0043531//GO:0000166	ATPase activity//kinase activity//ATP binding//RNA helicase activity//RNA binding//GTP binding//DNA binding//GTPase activity//ADP binding//nucleotide binding	--	--	--	--
Cluster-1005.0	0	0.32	1.95	0.75	398	--	--	--	--	--	--	--	--	--	--	--	--	--	--	--	--	--	--	--	--	--	--	--	--	--	--	--	--
Cluster-10050.0	0.18	0.31	0	0.74	561	10857451	PRQ21116.1	758	4.20E-78	putative Ulp1 peptidase [Rosa chinensis]	--	--	--	--	--	--	--	--	--	--	--	--	--	--	--	--	--	--	--	--	--	--	--
Cluster-10051.0	1	0.57	1.03	0.33	418	--	--	--	--	--	--	--	--	--	--	--	--	--	--	--	--	--	--	--	--	--	--	--	--	--	--	--	--
Cluster-10052.0	0.31	0.44	0.41	0.07	1107	--	--	--	--	--	--	--	--	--	--	--	--	--	--	--	--	--	--	--	--	--	--	--	--	--	--	--	--
Cluster-10053.0	0.52	0.23	0.27	0.27	462	--	--	--	--	--	XM_007692065.1	XM_007692065	200	1.70E-98	Bipolaris oryzae ATCC 44560 hypothetical protein partial mRNA	K08738	CYC	cytochrome c	http://www.genome.jp/dbget-bin/www_bget?ko:K08738	Q96VP3	519	8.20E-52	Cytochrome c OS=Cochliobolus lunatus OX=5503 PE=3 SV=1	PF00034//PF13442	Cytochrome c//Cytochrome C oxidase, cbb3-type, subunit III	GO:0006118	obsolete electron transport	GO:0009055//GO:0020037	electron carrier activity//heme binding	--	--	KOG3453	Cytochrome c
Cluster-10054.0	0.33	0	0.69	0.86	586	--	--	--	--	--	XM_004303610.2	XM_004303610	164	2.26E-78	PREDICTED: Fragaria vesca subsp. vesca putative phospholipid-transporting ATPase 4 (LOC101312556), mRNA	K01530	E3.6.3.1	phospholipid-translocating ATPase	http://www.genome.jp/dbget-bin/www_bget?ko:K01530	Q9LVK9	257	2.50E-21	Probable phospholipid-transporting ATPase 7 OS=Arabidopsis thaliana OX=3702 GN=ALA7 PE=3 SV=3	--	--	--	--	--	--	--	--	--	--
Cluster-10055.0	3.43	3.5	5.1	4.7	1067	--	--	--	--	--	--	--	--	--	--	--	--	--	--	--	--	--	--	--	--	--	--	--	--	--	--	--	--
Cluster-10056.0	0.95	0.66	3.53	3.2	1380	10929755	XP_024175554.1	1117	2.50E-119	syntaxin-71-like isoform X2 [Rosa chinensis]	XM_004306706.2	XM_004306706	783	0	PREDICTED: Fragaria vesca subsp. vesca syntaxin-71 (LOC101315179), mRNA	--	--	--	--	Q9SF29	765	7.40E-80	Syntaxin-71 OS=Arabidopsis thaliana OX=3702 GN=SYP71 PE=1 SV=1	PF04871//PF04977//PF07989//PF05739//PF09432//PF02050	Uso1 / p115 like vesicle tethering protein, C terminal region//Septum formation initiator//Centrosomin N-terminal motif 1//SNARE domain//Tho complex subunit THP2//Flagellar FliJ protein	GO:0071973//GO:0007049//GO:0006406//GO:0015031//GO:0006886//GO:0006368//GO:0006935	bacterial-type flagellum-dependent cell motility//cell cycle//mRNA export from nucleus//protein transport//intracellular protein transport//transcription elongation from RNA polymerase II promoter//chemotaxis	GO:0003774//GO:0005515//GO:0008565	motor activity//protein binding//protein transporter activity	GO:0016020//GO:0000446//GO:0005737//GO:0005815//GO:0009288	membrane//nucleoplasmic THO complex//cytoplasm//microtubule organizing center//bacterial-type flagellum	--	--
Cluster-10057.0	0.97	2.69	0.82	1.21	533	10873917	PRQ37582.1	136	5.40E-06	hypothetical protein RchiOBHm_Chr4g0404221 [Rosa chinensis]	--	--	--	--	--	--	--	--	--	--	--	--	--	--	--	--	--	--	--	--	--	--	--
Cluster-10058.0	2.14	5.37	10.04	11.19	2570	10876510	PRQ40175.1	1832	5.60E-202	putative major facilitator superfamily [Rosa chinensis]	XM_004298938.2	XM_004298938	883	0	PREDICTED: Fragaria vesca subsp. vesca high affinity nitrate transporter 2.5-like (LOC101314372), mRNA	K02575	NRT, narK, nrtP, nasA	MFS transporter, NNP family, nitrate/nitrite transporter	http://www.genome.jp/dbget-bin/www_bget?ko:K02575	Q9LPV5	1378	1.10E-150	High affinity nitrate transporter 2.5 OS=Arabidopsis thaliana OX=3702 GN=NRT2.5 PE=1 SV=1	PF16006//PF07690	Nucleolar and spindle-associated protein//Major Facilitator Superfamily	GO:0000226//GO:0000281//GO:0040001//GO:0055085	microtubule cytoskeleton organization//mitotic cytokinesis//establishment of mitotic spindle localization//transmembrane transport	--	--	GO:0005874//GO:0016021//GO:0005819	microtubule//integral component of membrane//spindle	--	--
Cluster-10059.0	0.11	0.1	1.21	0.85	728	--	--	--	--	--	XM_004289682.2	XM_004289682	65	3.07E-23	PREDICTED: Fragaria vesca subsp. vesca probable voltage-gated potassium channel subunit beta (LOC101292464), mRNA	--	--	--	--	--	--	--	--	--	--	--	--	--	--	--	--	--	--
Cluster-1006.0	0	0.23	1.65	0.27	461	--	--	--	--	--	--	--	--	--	--	--	--	--	--	--	--	--	--	--	--	--	--	--	--	--	--	--	--
Cluster-10060.0	1.7	1.34	0.82	1.79	604	10872677	PRQ36342.1	135	7.90E-06	hypothetical protein RchiOBHm_Chr4g0390401 [Rosa chinensis]	--	--	--	--	--	--	--	--	--	--	--	--	--	--	--	--	--	--	--	--	--	--	--
Cluster-10061.0	1.16	0.96	0.42	0.42	1083	10866707	PRQ30372.1	1428	1.70E-155	putative cation efflux protein [Rosa chinensis]	XM_004306505.2	XM_004306505	761	0	PREDICTED: Fragaria vesca subsp. vesca metal tolerance protein 10 (LOC101301811), mRNA	--	--	--	--	Q0WU02	1221	7.70E-133	Metal tolerance protein 10 OS=Arabidopsis thaliana OX=3702 GN=MTP10 PE=2 SV=1	PF01545	Cation efflux family	GO:0055085//GO:0006812	transmembrane transport//cation transport	GO:0008324	cation transmembrane transporter activity	GO:0016021	integral component of membrane	--	--
Cluster-10061.1	1.55	1.66	0.4	0.38	395	10955667	XP_024159247.1	622	1.80E-62	metal tolerance protein 10-like [Rosa chinensis]	XM_004306505.2	XM_004306505	295	2.23E-151	PREDICTED: Fragaria vesca subsp. vesca metal tolerance protein 10 (LOC101301811), mRNA	--	--	--	--	Q0WU02	262	4.50E-22	Metal tolerance protein 10 OS=Arabidopsis thaliana OX=3702 GN=MTP10 PE=2 SV=1	--	--	--	--	--	--	--	--	--	--
Cluster-10062.0	1.37	1.3	0.42	0.65	2045	10939581	XP_024186507.1	1806	4.60E-199	protein ABSCISIC ACID-INSENSITIVE 5 [Rosa chinensis]	XM_011468466.1	XM_011468466	575	0	PREDICTED: Fragaria vesca subsp. vesca protein ABSCISIC ACID-INSENSITIVE 5 (LOC101313628), transcript variant X2, mRNA	K14432	ABF	ABA responsive element binding factor	http://www.genome.jp/dbget-bin/www_bget?ko:K14432	Q9SJN0	886	10.00E-94	Protein ABSCISIC ACID-INSENSITIVE 5 OS=Arabidopsis thaliana OX=3702 GN=ABI5 PE=1 SV=1	PF07716//PF03131//PF10186//PF00170	Basic region leucine zipper//bZIP Maf transcription factor//Vacuolar sorting 38 and autophagy-related subunit 14//bZIP transcription factor	GO:0006355//GO:0010508	regulation of transcription, DNA-templated//positive regulation of autophagy	GO:0003700//GO:0003677//GO:0043565	transcription factor activity, sequence-specific DNA binding//DNA binding//sequence-specific DNA binding	GO:0005634//GO:0005667	nucleus//transcription factor complex	--	--
Cluster-10063.0	4.74	0	0	0	307	--	--	--	--	--	XM_011469224.1	XM_011469224	265	8.02E-135	PREDICTED: Fragaria vesca subsp. vesca uncharacterized LOC101310719 (LOC101310719), transcript variant X3, mRNA	--	--	--	--	--	--	--	--	--	--	--	--	--	--	--	--	--	--
Cluster-10064.0	1.52	0	0	0	361	10464849	POF20029.1	302	2.00E-25	hypothetical protein CFP56_52278 [Quercus suber]	--	--	--	--	--	--	--	--	--	--	--	--	--	--	--	--	--	--	--	--	--	--	--
Cluster-10064.1	0.84	0.36	0	0.22	513	--	--	--	--	--	XM_016905291.1	XM_016905291	58	1.65E-19	Sphaerulina musiva SO2202 hypothetical protein mRNA	--	--	--	--	--	--	--	--	--	--	--	--	--	--	--	--	--	--
Cluster-10065.0	2.29	0.64	0	1.39	323	--	--	--	--	--	--	--	--	--	--	--	--	--	--	--	--	--	--	--	--	--	--	--	--	--	--	--	--
Cluster-10066.0	0.73	1.24	2.18	0	326	--	--	--	--	--	--	--	--	--	--	--	--	--	--	--	--	--	--	--	--	--	--	--	--	--	--	--	--
Cluster-10067.0	0.31	0.81	0	0.94	428	--	--	--	--	--	--	--	--	--	--	--	--	--	--	--	--	--	--	--	--	--	--	--	--	--	--	--	--
Cluster-10068.0	0.16	0.41	0.17	0	595	10886744	PRQ50409.1	465	4.20E-44	putative protein kinase RLK-Pelle-RLCK-XI family [Rosa chinensis]	XM_004303188.2	XM_004303188	408	0	PREDICTED: Fragaria vesca subsp. vesca putative receptor-like protein kinase At1g80870 (LOC101299881), mRNA	--	--	--	--	Q9SAH3	306	5.30E-27	Putative receptor-like protein kinase At1g80870 OS=Arabidopsis thaliana OX=3702 GN=At1g80870 PE=3 SV=1	PF00069	Protein kinase domain	GO:0006468	protein phosphorylation	GO:0004672//GO:0005524	protein kinase activity//ATP binding	--	--	--	--
Cluster-10069.0	3.94	3.83	2.26	3.73	350	--	--	--	--	--	--	--	--	--	--	--	--	--	--	--	--	--	--	--	--	--	--	--	--	--	--	--	--
Cluster-1007.0	0	0.53	0.64	1.56	430	--	--	--	--	--	--	--	--	--	--	--	--	--	--	--	--	--	--	--	--	--	--	--	--	--	--	--	--
Cluster-10070.0	0.67	0.14	0.53	0.18	578	--	--	--	--	--	--	--	--	--	--	--	--	--	--	--	--	--	--	--	--	--	--	--	--	--	--	--	--
Cluster-10071.0	0.96	0.27	0.99	0.96	425	--	--	--	--	--	--	--	--	--	--	--	--	--	--	--	--	--	--	--	--	--	--	--	--	--	--	--	--
Cluster-10072.0	0	0	0.75	1.09	403	--	--	--	--	--	--	--	--	--	--	--	--	--	--	--	--	--	--	--	--	--	--	--	--	--	--	--	--
Cluster-10073.0	0.59	0.16	0.91	0.37	1964	10881929	PRQ45594.1	2716	1.30E-304	putative transcription factor.. chromatin remodeling BED-type..Zn.. family [Rosa chinensis]	--	--	--	--	--	--	--	--	--	P08770	511	3.00E-50	Putative AC transposase OS=Zea mays OX=4577 PE=2 SV=2	PF02892//PF14372	BED zinc finger//Domain of unknown function (DUF4413)	--	--	GO:0003677	DNA binding	--	--	--	--
Cluster-10074.0	4.69	4.19	4.26	5.28	1133	10873467	PRQ37132.1	800	1.20E-82	hypothetical protein RchiOBHm_Chr4g0399191 [Rosa chinensis]	XM_011464076.1	XM_011464076	364	0	PREDICTED: Fragaria vesca subsp. vesca protein At-4/1 (LOC101297425), transcript variant X3, mRNA	--	--	--	--	Q1PE49	469	1.30E-45	Protein At-4/1 OS=Arabidopsis thaliana OX=3702 GN=At4g26020 PE=1 SV=1	PF07851//PF04136//PF06160//PF04111//PF04977	TMPIT-like protein//Sec34-like family//Septation ring formation regulator, EzrA//Autophagy protein Apg6//Septum formation initiator	GO:0000921//GO:0006914//GO:0006886//GO:0007049	septin ring assembly//autophagy//intracellular protein transport//cell cycle	--	--	GO:0016021//GO:0005801//GO:0005940//GO:0016020	integral component of membrane//cis-Golgi network//septin ring//membrane	--	--
Cluster-10075.0	0.89	0.77	0.51	0.49	2171	10947476	XP_024195309.1	2355	1.10E-262	protein CHUP1, chloroplastic [Rosa chinensis]	XM_004297018.2	XM_004297018	1574	0	PREDICTED: Fragaria vesca subsp. vesca protein CHUP1, chloroplastic (LOC101306034), transcript variant X1, mRNA	--	--	--	--	Q9LI74	724	6.60E-75	Protein CHUP1, chloroplastic OS=Arabidopsis thaliana OX=3702 GN=CHUP1 PE=1 SV=1	PF06156//PF16331	Protein of unknown function (DUF972)//TolA binding protein trimerisation	GO:0070206//GO:0006260	protein trimerization//DNA replication	--	--	--	--	--	--
Cluster-10076.0	4.92	4.13	0	0	2040	--	--	--	--	--	--	--	--	--	--	--	--	--	--	--	--	--	--	--	--	--	--	--	--	--	--	--	--
Cluster-10077.0	1.06	0.56	0.34	0.23	1258	--	--	--	--	--	XM_004287780.2	XM_004287780	1005	0	PREDICTED: Fragaria vesca subsp. vesca NAC domain-containing protein 7 (LOC101304218), transcript variant X1, mRNA	--	--	--	--	Q9SL41	1045	2.30E-112	NAC domain-containing protein 37 OS=Arabidopsis thaliana OX=3702 GN=NAC037 PE=1 SV=1	PF02365	No apical meristem (NAM) protein	GO:0006355	regulation of transcription, DNA-templated	GO:0003677	DNA binding	--	--	--	--
Cluster-10078.0	0.39	0.22	1.65	0.96	673	2108614	XP_004298591.1	577	4.90E-57	PREDICTED: DNA polymerase lambda-like isoform X1 [Fragaria vesca subsp. vesca]	XM_011465087.1	XM_011465087	281	2.38E-143	PREDICTED: Fragaria vesca subsp. vesca DNA polymerase lambda-like (LOC101308082), transcript variant X2, mRNA	K03512	POLL	DNA polymerase lambda	http://www.genome.jp/dbget-bin/www_bget?ko:K03512	Q9FNY4	523	4.20E-52	DNA polymerase lambda OS=Arabidopsis thaliana OX=3702 GN=POLL PE=1 SV=1	PF08417//PF01909	Pheophorbide a oxygenase//Nucleotidyltransferase domain	GO:0055114	oxidation-reduction process	GO:0010277//GO:0016779	chlorophyllide a oxygenase [overall] activity//nucleotidyltransferase activity	--	--	--	--
Cluster-10078.1	0	0	1.33	0.64	424	10949202	XP_024197208.1	684	1.20E-69	DNA polymerase lambda-like [Rosa chinensis]	XM_011465087.1	XM_011465087	334	5.02E-173	PREDICTED: Fragaria vesca subsp. vesca DNA polymerase lambda-like (LOC101308082), transcript variant X2, mRNA	K03512	POLL	DNA polymerase lambda	http://www.genome.jp/dbget-bin/www_bget?ko:K03512	Q9FNY4	567	2.10E-57	DNA polymerase lambda OS=Arabidopsis thaliana OX=3702 GN=POLL PE=1 SV=1	PF00633//PF10391	Helix-hairpin-helix motif//Fingers domain of DNA polymerase lambda	--	--	GO:0003677//GO:0034061	DNA binding//DNA polymerase activity	GO:0005634	nucleus	KOG2534	DNA polymerase IV (family X)
Cluster-10079.0	1.34	1.15	0	0.23	498	--	--	--	--	--	--	--	--	--	--	--	--	--	--	--	--	--	--	--	--	--	--	--	--	--	--	--	--
Cluster-1008.0	0	0.74	0	0	508	--	--	--	--	--	--	--	--	--	--	--	--	--	--	--	--	--	--	--	--	--	--	--	--	--	--	--	--
Cluster-10080.0	0.1	0.25	1.33	1.02	817	10852302	PRQ15967.1	1306	1.80E-141	putative P-loop containing nucleoside triphosphate hydrolase, leucine-rich repeat domain, L [Rosa chinensis]	XM_011466207.1	XM_011466207	647	0	PREDICTED: Fragaria vesca subsp. vesca putative disease resistance protein RGA3 (LOC101298520), transcript variant X2, mRNA	--	--	--	--	Q7XA39	427	6.80E-41	Putative disease resistance protein RGA4 OS=Solanum bulbocastanum OX=147425 GN=RGA4 PE=2 SV=1	PF00931//PF00560//PF13855	NB-ARC domain//Leucine Rich Repeat//Leucine rich repeat	--	--	GO:0043531//GO:0005515	ADP binding//protein binding	--	--	--	--
Cluster-10081.0	0.5	0	0.26	0.51	473	10878750	PRQ42415.1	473	4.00E-45	putative transcription factor interactor and regulator CCHC..Zn.. family [Rosa chinensis]	--	--	--	--	--	--	--	--	--	--	--	--	--	--	--	--	--	--	--	--	--	--	--
Cluster-10082.0	1.79	2.26	2.63	1.6	311	--	--	--	--	--	--	--	--	--	--	--	--	--	--	--	--	--	--	--	--	--	--	--	--	--	--	--	--
Cluster-10083.0	2.28	3.29	0	0	539	--	--	--	--	--	--	--	--	--	--	--	--	--	--	--	--	--	--	--	--	--	--	--	--	--	--	--	--
Cluster-10084.0	0.8	0.82	6.31	6.37	1450	--	--	--	--	--	--	--	--	--	--	--	--	--	--	--	--	--	--	PF09567	MamI restriction endonuclease	GO:0006308//GO:0009307	DNA catabolic process//DNA restriction-modification system	GO:0003677//GO:0009036	DNA binding//Type II site-specific deoxyribonuclease activity	GO:0009359	Type II site-specific deoxyribonuclease complex	--	--
Cluster-10085.0	2.02	1.86	1.75	1.76	3811	--	--	--	--	--	XM_004291693.2	XM_004291693	1521	0	PREDICTED: Fragaria vesca subsp. vesca pentatricopeptide repeat-containing protein At5g27110-like (LOC101306786), transcript variant X3, mRNA	--	--	--	--	O04659	2144	2.50E-239	Pentatricopeptide repeat-containing protein At5g27110 OS=Arabidopsis thaliana OX=3702 GN=PCMP-E14 PE=2 SV=2	PF05975//PF00515//PF17049//PF13174	Bacterial ABC transporter protein EcsB//Tetratricopeptide repeat//ATPase expression protein 1//Tetratricopeptide repeat	GO:0006417	regulation of translation	GO:0005515//GO:0045182	protein binding//translation regulator activity	GO:0016021	integral component of membrane	--	--
Cluster-10086.0	0.41	1.18	1.02	0.58	650	--	--	--	--	--	--	--	--	--	--	--	--	--	--	--	--	--	--	--	--	--	--	--	--	--	--	--	--
Cluster-10087.0	0.61	0.52	0.63	0	434	--	--	--	--	--	--	--	--	--	--	--	--	--	--	--	--	--	--	--	--	--	--	--	--	--	--	--	--
Cluster-10088.0	0.89	0.9	0.22	0.37	1809	10933241	XP_024179555.1	375	3.50E-33	protein RADIALIS-like 3 [Rosa chinensis]	XM_011464580.1	XM_011464580	244	2.45E-122	PREDICTED: Fragaria vesca subsp. vesca protein RADIALIS-like 3 (LOC101300850), mRNA	--	--	--	--	Q6NNN0	231	8.10E-18	Protein RADIALIS-like 3 OS=Arabidopsis thaliana OX=3702 GN=RL3 PE=2 SV=1	--	--	--	--	--	--	--	--	--	--
Cluster-10088.1	0.79	0.69	0.12	0.24	730	1926037	AFP55537.1	655	4.80E-66	retrotransposon polyprotein [Rosa rugosa]	--	--	--	--	--	--	--	--	--	Q94HW2	252	1.20E-20	Retrovirus-related Pol polyprotein from transposon RE1 OS=Arabidopsis thaliana OX=3702 GN=RE1 PE=2 SV=1	--	--	--	--	--	--	--	--	--	--
Cluster-10089.0	1.87	0.53	0	0	340	--	--	--	--	--	--	--	--	--	--	--	--	--	--	--	--	--	--	--	--	--	--	--	--	--	--	--	--
Cluster-1009.0	0	0.18	0.67	0.44	509	--	--	--	--	--	--	--	--	--	--	--	--	--	--	--	--	--	--	--	--	--	--	--	--	--	--	--	--
Cluster-10090.0	0.7	0.69	0.51	0.51	1392	--	--	--	--	--	--	--	--	--	--	--	--	--	--	--	--	--	--	--	--	--	--	--	--	--	--	--	--
Cluster-10091.0	0.92	0	0.96	1.86	431	--	--	--	--	--	XM_011469092.1	XM_011469092	58	1.37E-19	PREDICTED: Fragaria vesca subsp. vesca coatomer subunit zeta-2-like (LOC101312269), mRNA	--	--	--	--	--	--	--	--	--	--	--	--	--	--	--	--	--	--
Cluster-10092.0	1.02	1.36	2.74	2.98	2506	10929120	XP_024168986.1	1270	8.10E-137	transcription factor bHLH120-like isoform X2 [Rosa chinensis]	XM_004308087.2	XM_004308087	775	0	PREDICTED: Fragaria vesca subsp. vesca transcription factor bHLH36-like (LOC101308130), mRNA	--	--	--	--	Q9FLI0	383	2.70E-35	Transcription factor bHLH120 OS=Arabidopsis thaliana OX=3702 GN=BHLH120 PE=2 SV=2	PF06005//PF04574//PF00010//PF01413	Protein of unknown function (DUF904)//Protein of unknown function (DUF592)//Helix-loop-helix DNA-binding domain//C-terminal tandem repeated domain in type 4 procollagen	GO:0000917//GO:0006342//GO:0006476//GO:0043093//GO:0006355//GO:0006807	barrier septum assembly//chromatin silencing//protein deacetylation//FtsZ-dependent cytokinesis//regulation of transcription, DNA-templated//nitrogen compound metabolic process	GO:0017136//GO:0005201//GO:0051287//GO:0046983//GO:0016811//GO:0008270	NAD-dependent histone deacetylase activity//extracellular matrix structural constituent//NAD binding//protein dimerization activity//hydrolase activity, acting on carbon-nitrogen (but not peptide) bonds, in linear amides//zinc ion binding	GO:0005581//GO:0005578//GO:0000118//GO:0005737	collagen trimer//proteinaceous extracellular matrix//histone deacetylase complex//cytoplasm	--	--
Cluster-10093.0	0.69	0.15	1.09	0.36	568	--	--	--	--	--	--	--	--	--	--	--	--	--	--	--	--	--	--	--	--	--	--	--	--	--	--	--	--
Cluster-10094.0	0.11	0.47	1.05	0.58	749	10948981	XP_024196968.1	778	2.70E-80	zinc finger CCCH domain-containing protein 15-like [Rosa chinensis]	XM_011465772.1	XM_011465772	504	0	PREDICTED: Fragaria vesca subsp. vesca zinc finger CCCH domain-containing protein 15 (LOC101311195), mRNA	K18753	ZFP36L	butyrate response factor 1	http://www.genome.jp/dbget-bin/www_bget?ko:K18753	Q9C9F5	498	3.70E-49	Zinc finger CCCH domain-containing protein 15 OS=Arabidopsis thaliana OX=3702 GN=At1g68200 PE=2 SV=1	PF09048//PF08352//PF02563//PF00642	Cro//Oligopeptide/dipeptide transporter, C-terminal region//Polysaccharide biosynthesis/export protein//Zinc finger C-x8-C-x5-C-x3-H type (and similar)	GO:0006355//GO:0015833//GO:0015774	regulation of transcription, DNA-templated//peptide transport//polysaccharide transport	GO:0000166//GO:0046872//GO:0015159//GO:0003677//GO:0005524	nucleotide binding//metal ion binding//polysaccharide transmembrane transporter activity//DNA binding//ATP binding	GO:0016020	membrane	KOG1677	CCCH-type Zn-finger protein
Cluster-10094.1	0.41	0	0.64	1.05	522	10948981	XP_024196968.1	669	8.20E-68	zinc finger CCCH domain-containing protein 15-like [Rosa chinensis]	XM_011465772.1	XM_011465772	354	0	PREDICTED: Fragaria vesca subsp. vesca zinc finger CCCH domain-containing protein 15 (LOC101311195), mRNA	K18753	ZFP36L	butyrate response factor 1	http://www.genome.jp/dbget-bin/www_bget?ko:K18753	--	--	--	--	--	--	--	--	--	--	--	--	--	--
Cluster-10095.0	0.11	0.29	0.6	0.55	1211	10861809	PRQ25474.1	827	9.10E-86	hypothetical protein RchiOBHm_Chr6g0284061 [Rosa chinensis]	XM_011459863.1	XM_011459863	356	0	PREDICTED: Fragaria vesca subsp. vesca uncharacterized LOC101310657 (LOC101310657), transcript variant X5, mRNA	--	--	--	--	--	--	--	--	PF07926//PF17082//PF09788//PF07851	TPR/MLP1/MLP2-like protein//Spindle Pole Component 29//Transmembrane protein 55A//TMPIT-like protein	GO:0046856//GO:0006606//GO:0030474	phosphatidylinositol dephosphorylation//protein import into nucleus//spindle pole body duplication	GO:0034597//GO:0005200	phosphatidylinositol-4,5-bisphosphate 4-phosphatase activity//structural constituent of cytoskeleton	GO:0005823//GO:0016021//GO:0005856	central plaque of spindle pole body//integral component of membrane//cytoskeleton	--	--
Cluster-10096.0	1.04	0.89	0	0	464	--	--	--	--	--	--	--	--	--	--	--	--	--	--	--	--	--	--	--	--	--	--	--	--	--	--	--	--
Cluster-10097.0	0.39	0.51	0.52	0.32	1359	--	--	--	--	--	--	--	--	--	--	--	--	--	--	--	--	--	--	PF01903	CbiX	GO:0006783//GO:0009236	heme biosynthetic process//cobalamin biosynthetic process	GO:0016852	sirohydrochlorin cobaltochelatase activity	--	--	--	--
Cluster-10098.0	3.33	4.03	4.42	4.67	2442	10936227	XP_024182821.1	3245	0.00E+00	cleavage stimulation factor subunit 77-like [Rosa chinensis]	XM_004303655.2	XM_004303655	1388	0	PREDICTED: Fragaria vesca subsp. vesca cleavage stimulation factor subunit 77-like (LOC101302957), mRNA	K14408	CSTF3, RNA14	cleavage stimulation factor subunit 3	http://www.genome.jp/dbget-bin/www_bget?ko:K14408	Q8GUP1	1776	7.70E-197	Cleavage stimulation factor subunit 77 OS=Arabidopsis thaliana OX=3702 GN=CSTF77 PE=1 SV=1	PF01667//PF05843//PF13414//PF13371//PF13181	Ribosomal protein S27//Suppressor of forked protein (Suf)//TPR repeat//Tetratricopeptide repeat//Tetratricopeptide repeat	GO:0006412//GO:0042254//GO:0006397	translation//ribosome biogenesis//mRNA processing	GO:0005515//GO:0003735	protein binding//structural constituent of ribosome	GO:0005622//GO:0005840//GO:0005634	intracellular//ribosome//nucleus	KOG1914	mRNA cleavage and polyadenylation factor I complex, subunit RNA14
Cluster-10099.0	5.31	5.63	11.33	10.51	2068	10887072	PRQ50737.1	380	1.10E-33	putative transposase, Ptta..En..Spm, plant [Rosa chinensis]	--	--	--	--	--	--	--	--	--	--	--	--	--	PF02269	Transcription initiation factor IID, 18kD subunit	GO:0006366	transcription from RNA polymerase II promoter	--	--	--	--	--	--
Cluster-101.0	0	0	0.93	0.55	563	10650497	XP_023871868.1	167	1.40E-09	putative exopolyphosphatase [Quercus suber]	--	--	--	--	--	--	--	--	--	--	--	--	--	PF02833	DHHA2 domain	--	--	GO:0016462	pyrophosphatase activity	GO:0005737	cytoplasm	--	--
Cluster-1010.0	0	0.18	2.7	6.18	1022	--	--	--	--	--	XM_011465804.1	XM_011465804	395	0	PREDICTED: Fragaria vesca subsp. vesca uncharacterized LOC105351471 (LOC105351471), mRNA	--	--	--	--	Q9LS54	177	8.30E-12	VQ motif-containing protein 20 OS=Arabidopsis thaliana OX=3702 GN=VQ20 PE=2 SV=1	--	--	--	--	--	--	--	--	--	--
Cluster-10100.0	0.28	0.6	0.89	0.74	642	--	--	--	--	--	--	--	--	--	--	--	--	--	--	--	--	--	--	--	--	--	--	--	--	--	--	--	--
Cluster-10101.0	0.17	0.3	0.18	0.37	881	10952897	XP_024156293.1	1442	3.20E-157	protein FAR1-RELATED SEQUENCE 5-like [Rosa chinensis]	XR_908280.1	XR_908280	285	1.89E-145	PREDICTED: Fragaria vesca subsp. vesca uncharacterized LOC101304058 (LOC101304058), ncRNA	--	--	--	--	Q9SZL8	456	3.20E-44	Protein FAR1-RELATED SEQUENCE 5 OS=Arabidopsis thaliana OX=3702 GN=FRS5 PE=1 SV=1	--	--	--	--	--	--	--	--	--	--
Cluster-10102.0	0.37	0.95	0	0.38	549	--	--	--	--	--	--	--	--	--	--	--	--	--	--	--	--	--	--	--	--	--	--	--	--	--	--	--	--
Cluster-10103.0	0.65	0.8	0.58	0.76	1246	10931743	XP_024177810.1	1198	9.00E-129	GDSL esterase..lipase At3g14820-like [Rosa chinensis]	XM_011472640.1	XM_011472640	398	0	PREDICTED: Fragaria vesca subsp. vesca uncharacterized LOC101294893 (LOC101294893), mRNA	--	--	--	--	Q94CH6	723	4.90E-75	GDSL esterase/lipase EXL3 OS=Arabidopsis thaliana OX=3702 GN=EXL3 PE=2 SV=1	PF00657	GDSL-like Lipase/Acylhydrolase	--	--	GO:0016788	hydrolase activity, acting on ester bonds	--	--	--	--
Cluster-10104.0	0.19	0.33	0.6	0.2	538	--	--	--	--	--	--	--	--	--	--	--	--	--	--	--	--	--	--	--	--	--	--	--	--	--	--	--	--
Cluster-10105.0	0.4	0.34	0.63	0.41	526	--	--	--	--	--	--	--	--	--	--	--	--	--	--	--	--	--	--	--	--	--	--	--	--	--	--	--	--
Cluster-10106.0	0.27	1.31	1.46	0.87	647	--	--	--	--	--	--	--	--	--	--	--	--	--	--	--	--	--	--	--	--	--	--	--	--	--	--	--	--
Cluster-10107.0	2.88	3.02	0.89	0.89	704	2105635	XP_004294019.1	208	3.20E-14	PREDICTED: 50S ribosomal protein L21, mitochondrial [Fragaria vesca subsp. vesca]	JN399227.1	JN399227	59	6.41E-20	Rosa multiflora ubiquitin-conjugating enzyme mRNA, complete cds	K02888	RP-L21, MRPL21, rplU	large subunit ribosomal protein L21	http://www.genome.jp/dbget-bin/www_bget?ko:K02888	--	--	--	--	--	--	--	--	--	--	--	--	--	--
Cluster-10108.0	1.23	0	0.42	0	387	--	--	--	--	--	--	--	--	--	--	--	--	--	--	--	--	--	--	--	--	--	--	--	--	--	--	--	--
Cluster-10109.0	0.84	4.93	0.82	2.26	316	--	--	--	--	--	--	--	--	--	--	--	--	--	--	--	--	--	--	--	--	--	--	--	--	--	--	--	--
Cluster-1011.0	0	1.52	0.36	0.35	408	--	--	--	--	--	--	--	--	--	--	--	--	--	--	--	--	--	--	--	--	--	--	--	--	--	--	--	--
Cluster-10110.0	0.49	1.7	0.26	0.25	474	--	--	--	--	--	--	--	--	--	--	--	--	--	--	--	--	--	--	--	--	--	--	--	--	--	--	--	--
Cluster-10111.0	0.32	0.28	0.34	0	422	--	--	--	--	--	--	--	--	--	--	--	--	--	--	--	--	--	--	--	--	--	--	--	--	--	--	--	--
Cluster-10112.0	0.73	0.63	0.31	0.92	624	--	--	--	--	--	--	--	--	--	--	--	--	--	--	--	--	--	--	--	--	--	--	--	--	--	--	--	--
Cluster-10113.0	0.35	0.6	0.98	0.86	722	--	--	--	--	--	--	--	--	--	--	--	--	--	--	--	--	--	--	--	--	--	--	--	--	--	--	--	--
Cluster-10114.0	0	2.68	0	0	320	--	--	--	--	--	--	--	--	--	--	--	--	--	--	--	--	--	--	--	--	--	--	--	--	--	--	--	--
Cluster-10115.0	0.48	0	0.85	0.34	591	--	--	--	--	--	--	--	--	--	--	--	--	--	--	--	--	--	--	--	--	--	--	--	--	--	--	--	--
Cluster-10116.0	0	2.17	17.2	10.11	338	10892422	PRQ56087.1	137	2.60E-06	hypothetical protein RchiOBHm_Chr1g0331911 [Rosa chinensis]	--	--	--	--	--	--	--	--	--	--	--	--	--	--	--	--	--	--	--	--	--	--	--
Cluster-10116.1	0.99	0.84	0.5	0.47	364	--	--	--	--	--	--	--	--	--	--	--	--	--	--	--	--	--	--	--	--	--	--	--	--	--	--	--	--
Cluster-10117.0	1.06	1.6	1.92	0.37	400	--	--	--	--	--	--	--	--	--	--	--	--	--	--	--	--	--	--	--	--	--	--	--	--	--	--	--	--
Cluster-10118.0	0.9	0	0	1.75	375	10871141	PRQ34806.1	643	6.10E-65	putative transcription factor bZIP family [Rosa chinensis]	XM_004295969.2	XM_004295969	304	2.09E-156	PREDICTED: Fragaria vesca subsp. vesca transcription factor RF2b-like (LOC101302636), mRNA	--	--	--	--	Q6S4P4	311	8.80E-28	Transcription factor RF2b OS=Oryza sativa subsp. japonica OX=39947 GN=RF2b PE=1 SV=2	PF10186//PF07989	Vacuolar sorting 38 and autophagy-related subunit 14//Centrosomin N-terminal motif 1	GO:0010508	positive regulation of autophagy	--	--	GO:0005815	microtubule organizing center	--	--
Cluster-10119.0	0.69	2.25	0.73	0.18	567	--	--	--	--	--	--	--	--	--	--	--	--	--	--	--	--	--	--	--	--	--	--	--	--	--	--	--	--
Cluster-1012.0	0	1.42	1.68	0.53	351	--	--	--	--	--	CP012609.1	CP012609	38	1.44E-08	Oryza sativa Indica Group cultivar RP Bio-226 chromosome 1 sequence	--	--	--	--	--	--	--	--	--	--	--	--	--	--	--	--	--	--
Cluster-10120.0	2.36	1.47	0.93	0.91	2057	--	--	--	--	--	--	--	--	--	--	--	--	--	--	--	--	--	--	--	--	--	--	--	--	--	--	--	--
Cluster-10121.0	1.29	0	3.86	1.2	337	--	--	--	--	--	--	--	--	--	--	--	--	--	--	--	--	--	--	--	--	--	--	--	--	--	--	--	--
Cluster-10122.0	0.31	0	0	0	432	10967509	XP_024172304.1	144	5.10E-07	uncharacterized protein LOC112178381 [Rosa chinensis]	--	--	--	--	--	--	--	--	--	--	--	--	--	--	--	--	--	--	--	--	--	--	--
Cluster-10123.0	0.11	0.38	0.23	0.58	748	--	--	--	--	--	XM_004308940.2	XM_004308940	363	0	PREDICTED: Fragaria vesca subsp. vesca WRKY transcription factor 55 (LOC101315104), mRNA	--	--	--	--	Q9SHB5	245	7.90E-20	WRKY transcription factor 55 OS=Arabidopsis thaliana OX=3702 GN=WRKY55 PE=2 SV=1	PF03106//PF12300	WRKY DNA -binding domain//Protein of unknown function (DUF3628)	GO:0006355	regulation of transcription, DNA-templated	GO:0003700//GO:0016817//GO:0043565	transcription factor activity, sequence-specific DNA binding//hydrolase activity, acting on acid anhydrides//sequence-specific DNA binding	GO:0005667	transcription factor complex	--	--
Cluster-10124.0	0	0.63	0	2.72	325	--	--	--	--	--	--	--	--	--	--	--	--	--	--	--	--	--	--	--	--	--	--	--	--	--	--	--	--
Cluster-10125.0	0	0.29	0.54	0.53	573	--	--	--	--	--	--	--	--	--	--	--	--	--	--	--	--	--	--	--	--	--	--	--	--	--	--	--	--
Cluster-10126.0	0.18	0.46	0.56	0	561	10968838	XP_024173786.1	870	4.30E-91	transcription factor MYB52 [Rosa chinensis]	XM_004299442.2	XM_004299442	374	0	PREDICTED: Fragaria vesca subsp. vesca transcriptional activator Myb (LOC101295335), mRNA	K09422	MYBP	myb proto-oncogene protein, plant	http://www.genome.jp/dbget-bin/www_bget?ko:K09422	Q6R0C4	558	3.00E-56	Transcription factor MYB52 OS=Arabidopsis thaliana OX=3702 GN=MYB52 PE=2 SV=1	PF09111	SLIDE	GO:0006338	chromatin remodeling	GO:0016818//GO:0003676//GO:0005524	hydrolase activity, acting on acid anhydrides, in phosphorus-containing anhydrides//nucleic acid binding//ATP binding	GO:0005634	nucleus	--	--
Cluster-10127.0	0.33	0.28	0	1.31	421	10852577	PRQ16242.1	158	1.20E-08	putative ribonuclease H-like domain, reverse transcriptase zinc-binding domain-containing protein [Rosa chinensis]	--	--	--	--	--	--	--	--	--	--	--	--	--	--	--	--	--	--	--	--	--	--	--
Cluster-10128.0	0.96	0	0.66	0.64	424	--	--	--	--	--	--	--	--	--	--	--	--	--	--	--	--	--	--	--	--	--	--	--	--	--	--	--	--
Cluster-10129.0	0.1	0.17	0.83	0.62	807	--	--	--	--	--	--	--	--	--	--	--	--	--	--	--	--	--	--	PF01273	LBP / BPI / CETP family, N-terminal domain	--	--	GO:0008289	lipid binding	--	--	--	--
Cluster-1013.0	0	0.38	0.7	1.15	498	--	--	--	--	--	XM_011463534.1	XM_011463534	55	7.43E-18	PREDICTED: Fragaria vesca subsp. vesca TMV resistance protein N-like (LOC101306905), transcript variant X7, mRNA	--	--	--	--	--	--	--	--	--	--	--	--	--	--	--	--	--	--
Cluster-10130.0	0.91	0	0	1.62	310	--	--	--	--	--	--	--	--	--	--	--	--	--	--	--	--	--	--	--	--	--	--	--	--	--	--	--	--
Cluster-10131.0	0	0.29	1.06	0	414	--	--	--	--	--	--	--	--	--	--	--	--	--	--	--	--	--	--	--	--	--	--	--	--	--	--	--	--
Cluster-10132.0	0.16	0.82	0.5	0	597	--	--	--	--	--	--	--	--	--	--	--	--	--	--	--	--	--	--	--	--	--	--	--	--	--	--	--	--
Cluster-10133.0	0.39	0.07	0.08	1.02	934	10943236	XP_024190592.1	1199	5.20E-129	gamma-interferon-inducible lysosomal thiol reductase-like isoform X1 [Rosa chinensis]	XM_004302545.2	XM_004302545	237	9.66E-119	PREDICTED: Fragaria vesca subsp. vesca gamma-interferon-inducible lysosomal thiol reductase-like (LOC101297358), mRNA	K08059	IFI30, GILT	interferon, gamma-inducible protein 30	http://www.genome.jp/dbget-bin/www_bget?ko:K08059	A6QPN6	272	7.30E-23	Gamma-interferon-inducible lysosomal thiol reductase OS=Bos taurus OX=9913 GN=IFI30 PE=2 SV=1	--	--	--	--	--	--	--	--	KOG3160	Gamma-interferon inducible lysosomal thiol reductase
Cluster-10134.0	2.02	3.64	2.67	1.06	576	--	--	--	--	--	--	--	--	--	--	--	--	--	--	--	--	--	--	--	--	--	--	--	--	--	--	--	--
Cluster-10135.0	0.22	0	0.46	0.22	504	10959194	XP_024163070.1	402	7.20E-37	polyadenylate-binding protein 4 [Rosa chinensis]	XM_004292760.2	XM_004292760	117	2.58E-52	PREDICTED: Fragaria vesca subsp. vesca NAC domain-containing protein 66-like (LOC101312606), mRNA	K13126	PABPC	polyadenylate-binding protein	http://www.genome.jp/dbget-bin/www_bget?ko:K13126	O22173	246	4.10E-20	Polyadenylate-binding protein 4 OS=Arabidopsis thaliana OX=3702 GN=PAB4 PE=1 SV=1	PF00658	Poly-adenylate binding protein, unique domain	--	--	GO:0003723	RNA binding	--	--	KOG0123	Polyadenylate-binding protein (RRM superfamily)
Cluster-10136.0	0.19	0.91	0.41	0.82	818	10878894	PRQ42559.1	237	1.60E-17	hypothetical protein RchiOBHm_Chr3g0458981 [Rosa chinensis]	--	--	--	--	--	--	--	--	--	--	--	--	--	--	--	--	--	--	--	--	--	--	--
Cluster-10137.0	1.23	1.36	5.43	6.02	2502	10941435	XP_024188547.1	1746	5.20E-192	protein PIN-LIKES 6 [Rosa chinensis]	XM_011468091.1	XM_011468091	1205	0	PREDICTED: Fragaria vesca subsp. vesca uncharacterized LOC101296115 (LOC101296115), transcript variant X5, mRNA	--	--	--	--	Q9LZN2	1349	2.60E-147	Protein PIN-LIKES 6 OS=Arabidopsis thaliana OX=3702 GN=PILS6 PE=2 SV=1	PF03547	Membrane transport protein	GO:0055085	transmembrane transport	--	--	GO:0016021	integral component of membrane	--	--
Cluster-10138.0	0.19	0.5	0	1.4	535	--	--	--	--	--	--	--	--	--	--	--	--	--	--	--	--	--	--	--	--	--	--	--	--	--	--	--	--
Cluster-10139.0	0.78	0.67	0	0	393	--	--	--	--	--	--	--	--	--	--	--	--	--	--	--	--	--	--	--	--	--	--	--	--	--	--	--	--
Cluster-1014.0	0	2.22	0.44	0	380	10948213	XP_024196130.1	454	5.10E-43	uncharacterized protein LOC112199331 [Rosa chinensis]	--	--	--	--	--	--	--	--	--	P92555	157	6.40E-10	Uncharacterized mitochondrial protein AtMg01250 OS=Arabidopsis thaliana OX=3702 GN=AtMg01250 PE=4 SV=1	--	--	--	--	--	--	--	--	--	--
Cluster-10140.0	1.58	1.62	0.61	0	631	10874854	PRQ38519.1	230	8.00E-17	hypothetical protein RchiOBHm_Chr4g0414861 [Rosa chinensis]	--	--	--	--	--	--	--	--	--	--	--	--	--	PF16326//PF07352	ABC transporter C-terminal domain//Bacteriophage Mu Gam like protein	GO:0042262	DNA protection	GO:0003690//GO:0003677	double-stranded DNA binding//DNA binding	--	--	--	--
Cluster-10141.0	8.67	0	0	1.71	306	--	--	--	--	--	CT836595.1	CT836595	197	5.05E-97	Oryza sativa (indica cultivar-group) cDNA clone:OSIGCRA123E19, full insert sequence	K08770	UBC	ubiquitin C	http://www.genome.jp/dbget-bin/www_bget?ko:K08770	Q63429	500	8.70E-50	Polyubiquitin-C OS=Rattus norvegicus OX=10116 GN=Ubc PE=1 SV=1	PF00240//PF14560	Ubiquitin family//Ubiquitin-like domain	--	--	GO:0005515	protein binding	--	--	KOG0001	Ubiquitin and ubiquitin-like proteins
Cluster-10141.1	21.24	6.35	4.79	8.19	431	--	--	--	--	--	CT836595.1	CT836595	281	1.48E-143	Oryza sativa (indica cultivar-group) cDNA clone:OSIGCRA123E19, full insert sequence	K08770	UBC	ubiquitin C	http://www.genome.jp/dbget-bin/www_bget?ko:K08770	P0CG82	699	1.00E-72	Polyubiquitin OS=Tetrahymena pyriformis OX=5908 GN=TU20 PE=3 SV=1	PF00240//PF14560//PF04452	Ubiquitin family//Ubiquitin-like domain//RNA methyltransferase	GO:0006364	rRNA processing	GO:0005515//GO:0008168	protein binding//methyltransferase activity	--	--	KOG0001	Ubiquitin and ubiquitin-like proteins
Cluster-10142.0	0	0.52	0	1.16	341	--	--	--	--	--	--	--	--	--	--	--	--	--	--	--	--	--	--	--	--	--	--	--	--	--	--	--	--
Cluster-10143.0	0.96	1.23	0.98	1.39	367	--	--	--	--	--	--	--	--	--	--	--	--	--	--	--	--	--	--	PF01219	Prokaryotic diacylglycerol kinase	GO:0009395//GO:0008654//GO:0046486	phospholipid catabolic process//phospholipid biosynthetic process//glycerolipid metabolic process	GO:0004143	diacylglycerol kinase activity	GO:0016020	membrane	--	--
Cluster-10144.0	2.38	1.66	0.82	0.95	2153	4862562	XP_011467752.1	499	1.80E-47	PREDICTED: uncharacterized protein LOC105352397 [Fragaria vesca subsp. vesca]	--	--	--	--	--	--	--	--	--	--	--	--	--	PF02628	Cytochrome oxidase assembly protein	GO:0055114//GO:0006784	oxidation-reduction process//heme a biosynthetic process	GO:0016627	oxidoreductase activity, acting on the CH-CH group of donors	GO:0016021	integral component of membrane	--	--
Cluster-10145.0	11.86	15.31	23.14	19.66	1094	--	--	--	--	--	XM_004309504.2	XM_004309504	374	0	PREDICTED: Fragaria vesca subsp. vesca protein yippee-like At4g27745 (LOC101308533), mRNA	--	--	--	--	Q9T096	489	5.90E-48	Protein yippee-like At4g27745 OS=Arabidopsis thaliana OX=3702 GN=At4g27745 PE=3 SV=2	--	--	--	--	--	--	--	--	KOG3399	Predicted Yippee-type zinc-binding protein
Cluster-10146.0	1.2	0.77	0.62	0	436	--	--	--	--	--	--	--	--	--	--	--	--	--	--	--	--	--	--	--	--	--	--	--	--	--	--	--	--
Cluster-10147.0	0.38	0.66	0	1.14	396	--	--	--	--	--	--	--	--	--	--	--	--	--	--	--	--	--	--	--	--	--	--	--	--	--	--	--	--
Cluster-10148.0	0.74	0.93	0.53	0.53	907	10951152	XP_024199324.1	622	4.00E-62	heavy metal-associated isoprenylated plant protein 29 [Rosa chinensis]	XM_004293889.2	XM_004293889	455	0	PREDICTED: Fragaria vesca subsp. vesca uncharacterized LOC101293173 (LOC101293173), mRNA	--	--	--	--	F4IC29	261	1.30E-21	Heavy metal-associated isoprenylated plant protein 28 OS=Arabidopsis thaliana OX=3702 GN=HIPP28 PE=3 SV=1	PF01529//PF00403//PF15351	DHHC palmitoyltransferase//Heavy-metal-associated domain//Junctional protein associated with coronary artery disease	GO:0030001	metal ion transport	GO:0046872//GO:0008270	metal ion binding//zinc ion binding	GO:0005911	cell-cell junction	--	--
Cluster-10149.0	1.72	1.1	0.88	1.26	381	10932710	XP_024178949.1	181	2.30E-11	receptor like protein 7-like [Rosa chinensis]	--	--	--	--	--	--	--	--	--	--	--	--	--	--	--	--	--	--	--	--	--	--	--
Cluster-1015.0	0	0	0	3.51	322	--	--	--	--	--	--	--	--	--	--	--	--	--	--	--	--	--	--	--	--	--	--	--	--	--	--	--	--
Cluster-10150.0	3.12	3.9	1.18	0.57	446	--	--	--	--	--	--	--	--	--	--	--	--	--	--	--	--	--	--	--	--	--	--	--	--	--	--	--	--
Cluster-10151.0	0.48	0.66	1.12	0.71	819	--	--	--	--	--	--	--	--	--	--	--	--	--	--	--	--	--	--	--	--	--	--	--	--	--	--	--	--
Cluster-10151.1	0.42	0.18	1.33	1.31	511	--	--	--	--	--	--	--	--	--	--	--	--	--	--	--	--	--	--	PF15015	Spermatogenesis-associated, N-terminal	GO:0007283	spermatogenesis	--	--	GO:0005794	Golgi apparatus	--	--
Cluster-10152.0	0.27	2.81	0	0	454	--	--	--	--	--	--	--	--	--	--	--	--	--	--	--	--	--	--	--	--	--	--	--	--	--	--	--	--
Cluster-10153.0	0.34	0.29	0.54	1.07	572	--	--	--	--	--	--	--	--	--	--	--	--	--	--	--	--	--	--	--	--	--	--	--	--	--	--	--	--
Cluster-10154.0	0.62	0	0.62	0	340	--	--	--	--	--	--	--	--	--	--	--	--	--	--	--	--	--	--	--	--	--	--	--	--	--	--	--	--
Cluster-10155.0	1.57	0.97	0.71	0	496	10969399	XP_024174405.1	617	8.40E-62	E2F transcription factor-like E2FE isoform X2 [Rosa chinensis]	XM_011466233.1	XM_011466233	291	4.76E-149	PREDICTED: Fragaria vesca subsp. vesca E2F transcription factor-like E2FE (LOC101304006), transcript variant X4, mRNA	K09391	E2F7_8	transcription factor E2F7/8	http://www.genome.jp/dbget-bin/www_bget?ko:K09391	Q8LSZ4	421	2.10E-40	E2F transcription factor-like E2FE OS=Arabidopsis thaliana OX=3702 GN=E2FE PE=1 SV=1	PF02319//PF01213	E2F/DP family winged-helix DNA-binding domain//Adenylate cyclase associated (CAP) N terminal	GO:0006355//GO:0007010	regulation of transcription, DNA-templated//cytoskeleton organization	GO:0003779//GO:0003700	actin binding//transcription factor activity, sequence-specific DNA binding	GO:0005667	transcription factor complex	KOG2578	Transcription factor E2F/dimerization partner (TDP)-like proteins
Cluster-10156.0	0.89	0.46	0.76	0.19	557	--	--	--	--	--	--	--	--	--	--	--	--	--	--	--	--	--	--	--	--	--	--	--	--	--	--	--	--
Cluster-10157.0	0.21	0.27	1.68	0.78	767	--	--	--	--	--	XM_004294020.2	XM_004294020	221	6.18E-110	PREDICTED: Fragaria vesca subsp. vesca peptidyl-prolyl cis-trans isomerase CYP59 (LOC101309710), mRNA	K12735	PPIL4	peptidyl-prolyl cis-trans isomerase-like 4	http://www.genome.jp/dbget-bin/www_bget?ko:K12735	--	--	--	--	PF01749	Importin beta binding domain	GO:0015031//GO:0006606	protein transport//protein import into nucleus	GO:0008565	protein transporter activity	GO:0005634//GO:0005737	nucleus//cytoplasm	--	--
Cluster-10158.0	0.39	0.19	0.36	0.61	1210	10928831	XP_024165769.1	1590	3.10E-174	cyclic nucleotide-gated ion channel 1-like [Rosa chinensis]	XM_004307923.2	XM_004307923	571	0	PREDICTED: Fragaria vesca subsp. vesca cyclic nucleotide-gated ion channel 1-like (LOC101308225), mRNA	K05391	CNGF	cyclic nucleotide gated channel, other eukaryote	http://www.genome.jp/dbget-bin/www_bget?ko:K05391	O65717	494	1.70E-48	Cyclic nucleotide-gated ion channel 1 OS=Arabidopsis thaliana OX=3702 GN=CNGC1 PE=1 SV=1	PF05201//PF00520	Glutamyl-tRNAGlu reductase, N-terminal domain//Ion transport protein	GO:0055114//GO:0006811//GO:0033014//GO:0055085	oxidation-reduction process//ion transport//tetrapyrrole biosynthetic process//transmembrane transport	GO:0050661//GO:0005216//GO:0008883	NADP binding//ion channel activity//glutamyl-tRNA reductase activity	GO:0016020	membrane	--	--
Cluster-10159.0	2.21	2.88	1.48	0.91	1464	10951368	XP_024199554.1	1839	5.00E-203	uncharacterized protein LOC112202781 [Rosa chinensis]	XM_004294678.2	XM_004294678	898	0	PREDICTED: Fragaria vesca subsp. vesca uncharacterized LOC101294637 (LOC101294637), mRNA	--	--	--	--	--	--	--	--	--	--	--	--	--	--	--	--	--	--
Cluster-1016.0	0	0.99	1.19	0	444	10853610	PRQ17275.1	649	1.50E-65	putative non-specific serine..threonine protein kinase [Rosa chinensis]	XM_004298915.2	XM_004298915	328	1.14E-169	PREDICTED: Fragaria vesca subsp. vesca LRR receptor-like serine/threonine-protein kinase GSO1 (LOC101307785), mRNA	--	--	--	--	C0LGQ5	218	6.30E-17	LRR receptor-like serine/threonine-protein kinase GSO1 OS=Arabidopsis thaliana OX=3702 GN=GSO1 PE=1 SV=1	PF13855//PF00560	Leucine rich repeat//Leucine Rich Repeat	--	--	GO:0005515	protein binding	--	--	--	--
Cluster-10160.0	1.01	0.15	1.95	0.53	577	--	--	--	--	--	--	--	--	--	--	--	--	--	--	--	--	--	--	--	--	--	--	--	--	--	--	--	--
Cluster-10161.0	2.24	0	1.15	0.37	400	--	--	--	--	--	--	--	--	--	--	--	--	--	--	--	--	--	--	--	--	--	--	--	--	--	--	--	--
Cluster-10162.0	0.27	0.46	0	1.9	458	--	--	--	--	--	--	--	--	--	--	--	--	--	--	--	--	--	--	--	--	--	--	--	--	--	--	--	--
Cluster-10163.0	1.63	0.69	0	2.94	318	--	--	--	--	--	--	--	--	--	--	--	--	--	--	--	--	--	--	--	--	--	--	--	--	--	--	--	--
Cluster-10164.0	5.43	4.82	0.92	0.67	2879	--	--	--	--	--	XM_004309556.2	XM_004309556	2300	0	PREDICTED: Fragaria vesca subsp. vesca probably inactive leucine-rich repeat receptor-like protein kinase At5g06940 (LOC101300587), mRNA	--	--	--	--	Q9FL51	2486	4.20E-279	Probably inactive leucine-rich repeat receptor-like protein kinase At5g06940 OS=Arabidopsis thaliana OX=3702 GN=At5g06940 PE=3 SV=1	PF00560//PF13855//PF00069//PF07714	Leucine Rich Repeat//Leucine rich repeat//Protein kinase domain//Protein tyrosine kinase	GO:0006468	protein phosphorylation	GO:0005515//GO:0005524//GO:0004672	protein binding//ATP binding//protein kinase activity	--	--	--	--
Cluster-10165.0	0	0	0.48	2.74	369	--	--	--	--	--	--	--	--	--	--	--	--	--	--	--	--	--	--	--	--	--	--	--	--	--	--	--	--
Cluster-10166.0	1.39	2.19	0.13	0.4	682	10665656	XP_023886099.1	743	2.80E-76	peptidyl-prolyl cis-trans isomerase-like [Quercus suber]	XM_013571646.1	XM_013571646	280	8.70E-143	Aureobasidium namibiae CBS 147.97 peptidyl-prolyl cis-trans isomerase H partial mRNA	K01802	E5.2.1.8	peptidylprolyl isomerase	http://www.genome.jp/dbget-bin/www_bget?ko:K01802	P10255	532	3.80E-53	Peptidyl-prolyl cis-trans isomerase, mitochondrial OS=Neurospora crassa (strain ATCC 24698 / 74-OR23-1A / CBS 708.71 / DSM 1257 / FGSC 987) OX=367110 GN=csr-1 PE=1 SV=1	PF00160	Cyclophilin type peptidyl-prolyl cis-trans isomerase/CLD	GO:0006457//GO:0000413	protein folding//protein peptidyl-prolyl isomerization	GO:0003755	peptidyl-prolyl cis-trans isomerase activity	--	--	KOG0865	Cyclophilin type peptidyl-prolyl cis-trans isomerase
Cluster-10167.0	0.37	0.32	1.16	0	550	--	--	--	--	--	--	--	--	--	--	--	--	--	--	--	--	--	--	--	--	--	--	--	--	--	--	--	--
Cluster-10168.0	1.04	0	0	0.35	411	10935365	XP_024181888.1	729	7.10E-75	uncharacterized protein LOC112187360 [Rosa chinensis]	XM_004288708.2	XM_004288708	309	3.83E-159	PREDICTED: Fragaria vesca subsp. vesca uncharacterized LOC101306087 (LOC101306087), mRNA	--	--	--	--	--	--	--	--	PF00570	HRDC domain	--	--	GO:0003676	nucleic acid binding	GO:0005622	intracellular	--	--
Cluster-10169.0	1.61	0	2.16	3.06	355	--	--	--	--	--	--	--	--	--	--	--	--	--	--	--	--	--	--	--	--	--	--	--	--	--	--	--	--
Cluster-1017.0	0	0	0.38	0.36	402	--	--	--	--	--	XM_011463982.1	XM_011463982	361	0	PREDICTED: Fragaria vesca subsp. vesca kinesin-like protein KIF22 (LOC101297238), mRNA	K10398	KIF11, EG5	kinesin family member 11	http://www.genome.jp/dbget-bin/www_bget?ko:K10398	Q8VWI7	539	3.40E-54	Kinesin-like protein KIN-10A OS=Arabidopsis thaliana OX=3702 GN=KIN10A PE=1 SV=1	PF00225	Kinesin motor domain	GO:0007018//GO:0007017	microtubule-based movement//microtubule-based process	GO:0003777//GO:0005524//GO:0008017	microtubule motor activity//ATP binding//microtubule binding	GO:0005874//GO:0045298	microtubule//tubulin complex	KOG0243	Kinesin-like protein
Cluster-10170.0	0.54	0.46	0	0.75	557	10896310	PRQ59975.1	275	4.30E-22	hypothetical protein RchiOBHm_Chr1g0376091 [Rosa chinensis]	--	--	--	--	--	--	--	--	--	--	--	--	--	--	--	--	--	--	--	--	--	--	--
Cluster-10171.0	4.33	5.01	5.72	5.45	1341	--	--	--	--	--	--	--	--	--	--	--	--	--	--	--	--	--	--	--	--	--	--	--	--	--	--	--	--
Cluster-10172.0	0.91	0.13	0.32	0.48	609	--	--	--	--	--	--	--	--	--	--	--	--	--	--	--	--	--	--	--	--	--	--	--	--	--	--	--	--
Cluster-10173.0	0.62	0.43	1.05	0.53	690	10951972	XP_024200211.1	307	1.00E-25	F-box..kelch-repeat protein At3g23880-like [Rosa chinensis]	--	--	--	--	--	--	--	--	--	--	--	--	--	PF00779	BTK motif	GO:0035556	intracellular signal transduction	--	--	--	--	--	--
Cluster-10174.0	0.65	1.22	0.12	0	752	10887003	PRQ50668.1	234	3.30E-17	hypothetical protein RchiOBHm_Chr2g0135851 [Rosa chinensis]	--	--	--	--	--	--	--	--	--	--	--	--	--	--	--	--	--	--	--	--	--	--	--
Cluster-10175.0	1.05	0.96	0.74	1.15	1421	10884242	PRQ47907.1	1948	1.10E-215	putative mitogen-activated protein kinase kinase kinase STE-STE11 family [Rosa chinensis]	XR_001678373.1	XR_001678373	209	5.47E-103	PREDICTED: Prunus mume mitogen-activated protein kinase kinase kinase YODA (LOC103339949), transcript variant X4, misc_RNA	K04421	MAP3K3, MEKK3	mitogen-activated protein kinase kinase kinase 3	http://www.genome.jp/dbget-bin/www_bget?ko:K04421	Q9C5H5	748	7.10E-78	Mitogen-activated protein kinase kinase kinase 5 OS=Arabidopsis thaliana OX=3702 GN=MAPKKK5 PE=1 SV=1	PF00069//PF07714	Protein kinase domain//Protein tyrosine kinase	GO:0006468	protein phosphorylation	GO:0005524//GO:0004672	ATP binding//protein kinase activity	--	--	--	--
Cluster-10176.0	0.34	0.88	0.35	1.02	414	--	--	--	--	--	--	--	--	--	--	--	--	--	--	--	--	--	--	--	--	--	--	--	--	--	--	--	--
Cluster-10177.0	1.32	0.75	0	0	378	--	--	--	--	--	--	--	--	--	--	--	--	--	--	--	--	--	--	--	--	--	--	--	--	--	--	--	--
Cluster-10178.0	5.55	4.22	5.19	5.83	797	10856659	PRQ20324.1	496	1.40E-47	hypothetical protein RchiOBHm_Chr7g0226951 [Rosa chinensis]	--	--	--	--	--	--	--	--	--	--	--	--	--	--	--	--	--	--	--	--	--	--	--
Cluster-10179.0	1.24	2.62	0	0	341	10867244	PRQ30909.1	390	1.20E-35	hypothetical protein RchiOBHm_Chr5g0029731 [Rosa chinensis]	XM_011470319.1	XM_011470319	128	1.30E-58	PREDICTED: Fragaria vesca subsp. vesca F-box protein At5g07610-like (LOC105352712), mRNA	--	--	--	--	--	--	--	--	--	--	--	--	--	--	--	--	--	--
Cluster-1018.0	0	0.57	0.66	0	334	10432573	POE87752.1	237	6.50E-18	conidiation-specific protein 6 [Quercus suber]	--	--	--	--	--	--	--	--	--	P34762	209	5.30E-16	Conidiation-specific protein 6 OS=Neurospora crassa (strain ATCC 24698 / 74-OR23-1A / CBS 708.71 / DSM 1257 / FGSC 987) OX=367110 GN=con-6 PE=2 SV=1	PF08437	Glycosyl transferase family 8 C-terminal	GO:0009103	lipopolysaccharide biosynthetic process	GO:0008918	lipopolysaccharide 3-alpha-galactosyltransferase activity	--	--	--	--
Cluster-10180.0	9.4	10.2	18.78	21.18	781	10948636	XP_024196596.1	748	8.50E-77	protein FAM136A-like [Rosa chinensis]	XM_004294578.2	XM_004294578	354	0	PREDICTED: Fragaria vesca subsp. vesca protein FAM136A (LOC101310300), mRNA	--	--	--	--	A4QNC6	173	1.80E-11	Protein FAM136A OS=Xenopus tropicalis OX=8364 GN=fam136a PE=2 SV=1	--	--	--	--	--	--	--	--	KOG3377	Uncharacterized conserved protein
Cluster-10181.0	0.37	0.32	1.14	1.55	1417	--	--	--	--	--	XM_004290114.2	XM_004290114	871	0	PREDICTED: Fragaria vesca subsp. vesca probable glucan endo-1,3-beta-glucosidase A6 (LOC101304725), mRNA	--	--	--	--	Q06915	1234	3.10E-134	Probable glucan endo-1,3-beta-glucosidase A6 OS=Arabidopsis thaliana OX=3702 GN=A6 PE=2 SV=1	PF00332	Glycosyl hydrolases family 17	GO:0005975	carbohydrate metabolic process	GO:0004553	hydrolase activity, hydrolyzing O-glycosyl compounds	--	--	--	--
Cluster-10182.0	0.47	0.54	0.33	0	600	10886744	PRQ50409.1	882	1.90E-92	putative protein kinase RLK-Pelle-RLCK-XI family [Rosa chinensis]	XM_004303188.2	XM_004303188	444	0	PREDICTED: Fragaria vesca subsp. vesca putative receptor-like protein kinase At1g80870 (LOC101299881), mRNA	--	--	--	--	Q9SAH3	330	8.80E-30	Putative receptor-like protein kinase At1g80870 OS=Arabidopsis thaliana OX=3702 GN=At1g80870 PE=3 SV=1	PF00069//PF07714	Protein kinase domain//Protein tyrosine kinase	GO:0006468	protein phosphorylation	GO:0004672//GO:0005524	protein kinase activity//ATP binding	--	--	--	--
Cluster-10183.0	0.32	0.27	0	0	426	10951624	XP_024199830.1	312	1.70E-26	probable LRR receptor-like serine..threonine-protein kinase At3g47570 [Rosa chinensis]	XM_011463726.1	XM_011463726	86	3.67E-35	PREDICTED: Fragaria vesca subsp. vesca LRR receptor-like serine/threonine-protein kinase EFR (LOC101312039), mRNA	--	--	--	--	Q9LZV7	177	3.50E-12	Leucine-rich repeat receptor-like protein kinase PXC2 OS=Arabidopsis thaliana OX=3702 GN=PXC2 PE=2 SV=1	PF13855	Leucine rich repeat	--	--	GO:0005515	protein binding	--	--	--	--
Cluster-10184.0	0.26	0.22	1.33	1.3	467	--	--	--	--	--	--	--	--	--	--	--	--	--	--	--	--	--	--	--	--	--	--	--	--	--	--	--	--
Cluster-10185.0	27.37	0	0	0	305	--	--	--	--	--	--	--	--	--	--	--	--	--	--	--	--	--	--	PF07167//PF05180	Poly-beta-hydroxybutyrate polymerase (PhaC) N-terminus//DNL zinc finger	GO:0042619	poly-hydroxybutyrate biosynthetic process	GO:0008270	zinc ion binding	--	--	--	--
Cluster-10186.0	1.44	0.56	2.57	2.24	925	--	--	--	--	--	--	--	--	--	--	--	--	--	--	--	--	--	--	--	--	--	--	--	--	--	--	--	--
Cluster-10187.0	3.82	5.7	7.75	4.14	368	--	--	--	--	--	--	--	--	--	--	--	--	--	--	--	--	--	--	--	--	--	--	--	--	--	--	--	--
Cluster-10188.0	6.95	5.56	5.45	4.8	1025	--	--	--	--	--	XM_004302101.2	XM_004302101	393	0	PREDICTED: Fragaria vesca subsp. vesca uncharacterized LOC101309745 (LOC101309745), mRNA	--	--	--	--	Q84VZ1	454	6.30E-44	Flavin mononucleotide hydrolase 1, chloroplatic OS=Arabidopsis thaliana OX=3702 GN=FHY1 PE=1 SV=1	--	--	--	--	--	--	--	--	--	--
Cluster-10189.0	1.71	1.82	2.08	1.84	3930	10883508	PRQ47173.1	666	1.40E-66	putative RNA polymerase I specific transcription initiation factor RRN3 [Rosa chinensis]	XM_007204032.1	XM_007204032	178	2.63E-85	Prunus persica hypothetical protein (PRUPE_ppa002914mg) mRNA, complete cds	K15216	RRN3, TIFIA	RNA polymerase I-specific transcription initiation factor RRN3	http://www.genome.jp/dbget-bin/www_bget?ko:K15216	--	--	--	--	PF01342	SAND domain	--	--	GO:0003677	DNA binding	--	--	--	--
Cluster-1019.0	0	0.37	0.44	1.26	380	10876935	PRQ40600.1	514	5.60E-50	putative non-specific serine..threonine protein kinase [Rosa chinensis]	XM_004298304.2	XM_004298304	244	4.79E-123	PREDICTED: Fragaria vesca subsp. vesca receptor-like protein kinase FERONIA (LOC101304280), mRNA	--	--	--	--	--	--	--	--	--	--	--	--	--	--	--	--	--	--
Cluster-10190.0	0.64	0.27	0.33	1.28	425	--	--	--	--	--	--	--	--	--	--	--	--	--	--	--	--	--	--	--	--	--	--	--	--	--	--	--	--
Cluster-10191.0	0.31	0	0.32	1.23	432	--	--	--	--	--	--	--	--	--	--	--	--	--	--	--	--	--	--	--	--	--	--	--	--	--	--	--	--
Cluster-10192.0	1.69	0	0	1.43	447	--	--	--	--	--	--	--	--	--	--	--	--	--	--	--	--	--	--	--	--	--	--	--	--	--	--	--	--
Cluster-10193.0	1.74	2.2	0.85	1.56	313	--	--	--	--	--	--	--	--	--	--	--	--	--	--	--	--	--	--	--	--	--	--	--	--	--	--	--	--
Cluster-10194.0	3.91	0	0	0	321	10859606	PRQ23271.1	150	7.60E-08	putative oxoglutarate..iron-dependent dioxygenase, non-heme dioxygenase domain-containing protein [Rosa chinensis]	XM_007201561.1	XM_007201561	93	3.47E-39	Prunus persica hypothetical protein (PRUPE_ppa021413mg) mRNA, complete cds	--	--	--	--	--	--	--	--	--	--	--	--	--	--	--	--	--	--
Cluster-10195.0	10.4	10.27	9.81	7.7	823	10948645	XP_024196606.1	862	5.40E-90	E2F-associated phosphoprotein [Rosa chinensis]	XM_004299753.2	XM_004299753	456	0	PREDICTED: Fragaria vesca subsp. vesca E2F-associated phosphoprotein (LOC101292311), mRNA	--	--	--	--	Q5BU09	319	2.30E-28	E2F-associated phosphoprotein OS=Mus musculus OX=10090 GN=Eapp PE=1 SV=2	--	--	--	--	--	--	--	--	KOG3395	Uncharacterized conserved protein
Cluster-10195.1	0	0	0.48	0	370	--	--	--	--	--	--	--	--	--	--	--	--	--	--	--	--	--	--	--	--	--	--	--	--	--	--	--	--
Cluster-10196.0	2.87	5.44	6.05	10.48	1111	10951451	XP_024199641.1	976	4.40E-103	polyphenol oxidase, chloroplastic-like [Rosa chinensis]	XM_004293579.2	XM_004293579	534	0	PREDICTED: Fragaria vesca subsp. vesca polyphenol oxidase, chloroplastic-like (LOC101295399), mRNA	K00422	E1.10.3.1	polyphenol oxidase	http://www.genome.jp/dbget-bin/www_bget?ko:K00422	P43309	214	4.60E-16	Polyphenol oxidase, chloroplastic OS=Malus domestica OX=3750 PE=2 SV=1	PF12143	Protein of unknown function (DUF_B2219)	GO:0006118//GO:0055114//GO:0006570	obsolete electron transport//oxidation-reduction process//tyrosine metabolic process	GO:0004097	catechol oxidase activity	--	--	--	--
Cluster-10197.0	0.55	0.18	0.52	0.45	1032	--	--	--	--	--	AP015035.1	AP015035	34	7.53E-06	Vigna angularis var. angularis DNA, chromosome 2, almost complete sequence, cultivar: Shumari	--	--	--	--	--	--	--	--	--	--	--	--	--	--	--	--	--	--
Cluster-10198.0	0.24	0	1.49	0.97	483	--	--	--	--	--	--	--	--	--	--	--	--	--	--	--	--	--	--	--	--	--	--	--	--	--	--	--	--
Cluster-10199.0	0	1.07	0	1.02	473	10961085	XP_024165155.1	591	8.30E-59	magnesium..proton exchanger-like isoform X1 [Rosa chinensis]	XM_011460430.1	XM_011460430	250	2.80E-126	PREDICTED: Fragaria vesca subsp. vesca magnesium/proton exchanger (LOC101314253), mRNA	K03452	MHX	magnesium/proton exchanger	http://www.genome.jp/dbget-bin/www_bget?ko:K03452	B8K1V7	417	5.70E-40	Magnesium/proton exchanger OS=Arabidopsis halleri subsp. halleri OX=81971 GN=MHX PE=1 SV=1	PF01699	Sodium/calcium exchanger protein	GO:0055085	transmembrane transport	--	--	GO:0016021	integral component of membrane	KOG1306	Ca2+/Na+ exchanger NCX1 and related proteins
Cluster-10199.1	0.3	0.81	0.36	0.53	1692	10862726	PRQ26391.1	1953	3.50E-216	putative sodium..calcium exchanger membrane region [Rosa chinensis]	XM_011460430.1	XM_011460430	1016	0	PREDICTED: Fragaria vesca subsp. vesca magnesium/proton exchanger (LOC101314253), mRNA	K03452	MHX	magnesium/proton exchanger	http://www.genome.jp/dbget-bin/www_bget?ko:K03452	O22252	1400	2.10E-153	Magnesium/proton exchanger OS=Arabidopsis thaliana OX=3702 GN=MHX PE=2 SV=3	PF01699//PF05706	Sodium/calcium exchanger protein//Cyclin-dependent kinase inhibitor 3 (CDKN3)	GO:0055085//GO:0006470//GO:0006570	transmembrane transport//protein dephosphorylation//tyrosine metabolic process	GO:0004725//GO:0004721	protein tyrosine phosphatase activity//phosphoprotein phosphatase activity	GO:0016021	integral component of membrane	KOG1306	Ca2+/Na+ exchanger NCX1 and related proteins
Cluster-102.0	0	0	1.58	0.79	1204	10399339	POE54518.1	1120	9.60E-120	dnaj like 1, mitochondrial [Quercus suber]	XM_018387149.1	XM_018387149	45	6.78E-12	Fusarium oxysporum f. sp. lycopersici 4287 molecular chaperone DnaJ mRNA	K03686	dnaJ	molecular chaperone DnaJ	http://www.genome.jp/dbget-bin/www_bget?ko:K03686	C8V213	952	1.30E-101	DnaJ homolog 1, mitochondrial OS=Emericella nidulans (strain FGSC A4 / ATCC 38163 / CBS 112.46 / NRRL 194 / M139) OX=227321 GN=AN10778 PE=3 SV=1	PF00684	DnaJ central domain	--	--	GO:0031072//GO:0051082	heat shock protein binding//unfolded protein binding	--	--	KOG0715	Molecular chaperone (DnaJ superfamily)
Cluster-1020.0	0	0.69	2.4	0	318	6536748	XP_016650890.1	234	1.40E-17	PREDICTED: ubiquitin fusion degradation protein 1 homolog [Prunus mume]	--	--	--	--	--	K14016	UFD1	ubiquitin fusion degradation protein 1	http://www.genome.jp/dbget-bin/www_bget?ko:K14016	--	--	--	--	--	--	--	--	--	--	--	--	--	--
Cluster-10200.0	0	1.8	0	0	329	10942095	XP_024189276.1	422	2.30E-39	protein TPX2 isoform X5 [Rosa chinensis]	XM_004288572.2	XM_004288572	269	5.18E-137	PREDICTED: Fragaria vesca subsp. vesca protein TPX2 (LOC101307155), transcript variant X2, mRNA	--	--	--	--	--	--	--	--	--	--	--	--	--	--	--	--	--	--
Cluster-10201.0	6.39	5.43	0.58	0.55	347	1059874	ACU45318.1	460	9.40E-44	actin [Rhodomonas sp. CCMP768]	AK059967.1	AK059967	208	4.46E-103	Oryza sativa Japonica Group cDNA clone:006-211-F12, full insert sequence	K10355	ACTF	actin, other eukaryote	http://www.genome.jp/dbget-bin/www_bget?ko:K10355	P02576	460	4.30E-45	Actin, plasmodial isoform OS=Physarum polycephalum OX=5791 GN=ARDA PE=1 SV=2	--	--	--	--	--	--	--	--	KOG0676	Actin and related proteins
Cluster-10201.1	4.86	2.68	0	0.69	411	1484588	BAK00960.1	681	2.60E-69	predicted protein [Hordeum vulgare subsp. vulgare]	EU004601.1	EU004601	283	1.09E-144	Sappinia pedata strain NZ05-11L-1 actin gene, partial cds	K10355	ACTF	actin, other eukaryote	http://www.genome.jp/dbget-bin/www_bget?ko:K10355	P02576	676	4.60E-70	Actin, plasmodial isoform OS=Physarum polycephalum OX=5791 GN=ARDA PE=1 SV=2	--	--	--	--	--	--	--	--	KOG0676	Actin and related proteins
Cluster-10201.2	1.16	0.49	0	1.09	347	1484627	BAK00999.1	599	7.10E-60	predicted protein [Hordeum vulgare subsp. vulgare]	AK366404.1	AK366404	266	2.55E-135	Hordeum vulgare subsp. vulgare mRNA for predicted protein, complete cds, clone: NIASHv2042L17	K10355	ACTF	actin, other eukaryote	http://www.genome.jp/dbget-bin/www_bget?ko:K10355	P02576	599	3.30E-61	Actin, plasmodial isoform OS=Physarum polycephalum OX=5791 GN=ARDA PE=1 SV=2	--	--	--	--	--	--	--	--	KOG0676	Actin and related proteins
Cluster-10201.3	6.02	0.64	0	0	324	1778464	AFC88820.1	545	1.20E-53	actin 5-like protein, partial [Miscanthus sinensis]	JX681130.1	JX681130	240	6.72E-121	Didymium squamulosum actin gene, partial cds	K10355	ACTF	actin, other eukaryote	http://www.genome.jp/dbget-bin/www_bget?ko:K10355	P02576	542	1.20E-54	Actin, plasmodial isoform OS=Physarum polycephalum OX=5791 GN=ARDA PE=1 SV=2	--	--	--	--	--	--	--	--	KOG0676	Actin and related proteins
Cluster-10202.0	9.91	5.39	1.82	3.91	329	--	--	--	--	--	--	--	--	--	--	--	--	--	--	--	--	--	--	--	--	--	--	--	--	--	--	--	--
Cluster-10203.0	0.6	0.52	0.18	0.41	1237	10951243	XP_024199421.1	1002	4.80E-106	uncharacterized protein LOC112202653 [Rosa chinensis]	--	--	--	--	--	--	--	--	--	--	--	--	--	--	--	--	--	--	--	--	--	--	--
Cluster-10204.0	1.21	0	0.41	0.79	389	--	--	--	--	--	--	--	--	--	--	--	--	--	--	--	--	--	--	--	--	--	--	--	--	--	--	--	--
Cluster-10205.0	0	0	1.03	1.94	361	10896655	PRQ60320.1	296	10.00E-25	putative translation initiation factor IF2..IF5, ubiquitin interacting, MINDY deubiquitinase [Rosa chinensis]	--	--	--	--	--	K03238	EIF2S2	translation initiation factor 2 subunit 2	http://www.genome.jp/dbget-bin/www_bget?ko:K03238	O24473	176	3.80E-12	Eukaryotic translation initiation factor 2 subunit beta OS=Triticum aestivum OX=4565 PE=1 SV=1	--	--	--	--	--	--	--	--	KOG2768	Translation initiation factor 2, beta subunit (eIF-2beta)
Cluster-10206.0	2.46	1.5	1.66	1.95	844	--	--	--	--	--	XM_004297200.2	XM_004297200	173	3.29E-83	PREDICTED: Fragaria vesca subsp. vesca uncharacterized LOC101314077 (LOC101314077), mRNA	--	--	--	--	--	--	--	--	--	--	--	--	--	--	--	--	--	--
Cluster-10207.0	1.12	1.13	1.22	1.07	2389	10957569	XP_024161302.1	2151	5.40E-239	nardilysin-like [Rosa chinensis]	XM_007208057.1	XM_007208057	1087	0	Prunus persica hypothetical protein (PRUPE_ppa000683mg) mRNA, complete cds	K01411	NRD1	nardilysin	http://www.genome.jp/dbget-bin/www_bget?ko:K01411	F4HNU6	1373	4.00E-150	Nardilysin-like OS=Arabidopsis thaliana OX=3702 GN=At1g06900 PE=2 SV=1	PF01399//PF11698	PCI domain//V-ATPase subunit H	GO:0015991	ATP hydrolysis coupled proton transport	GO:0005515//GO:0016820	protein binding//hydrolase activity, acting on acid anhydrides, catalyzing transmembrane movement of substances	GO:0000221	vacuolar proton-transporting V-type ATPase, V1 domain	KOG0959	N-arginine dibasic convertase NRD1 and related Zn2+-dependent endopeptidases, insulinase superfamily
Cluster-10208.0	1.03	1.34	0.55	0	569	--	--	--	--	--	--	--	--	--	--	--	--	--	--	--	--	--	--	--	--	--	--	--	--	--	--	--	--
Cluster-10209.0	0.12	0.31	0.25	0.63	711	--	--	--	--	--	--	--	--	--	--	--	--	--	--	--	--	--	--	--	--	--	--	--	--	--	--	--	--
Cluster-1021.0	0	0.77	0.31	0.6	436	10951432	XP_024199620.1	621	2.50E-62	disease resistance protein RPP5-like [Rosa chinensis]	XM_011472258.1	XM_011472258	57	4.98E-19	PREDICTED: Fragaria vesca subsp. vesca uncharacterized LOC101303284 (LOC101303284), mRNA	--	--	--	--	Q40392	263	3.80E-22	TMV resistance protein N OS=Nicotiana glutinosa OX=35889 GN=N PE=1 SV=1	PF00931	NB-ARC domain	--	--	GO:0043531	ADP binding	--	--	--	--
Cluster-1021.1	0.42	0.07	0.72	0.9	896	9069934	XP_021820212.1	939	7.00E-99	TMV resistance protein N-like [Prunus avium]	XM_008380773.2	XM_008380773	129	1.01E-58	PREDICTED: Malus x domestica TMV resistance protein N-like (LOC103442034), mRNA	--	--	--	--	Q9SZ67	415	1.80E-39	Probable WRKY transcription factor 19 OS=Arabidopsis thaliana OX=3702 GN=WRKY19 PE=3 SV=1	PF13855//PF00560	Leucine rich repeat//Leucine Rich Repeat	--	--	GO:0005515	protein binding	--	--	--	--
Cluster-10210.0	1.65	0.71	0	0.81	386	10964033	XP_024168380.1	675	1.20E-68	O-fucosyltransferase 10 [Rosa chinensis]	XM_004292631.2	XM_004292631	311	2.77E-160	PREDICTED: Fragaria vesca subsp. vesca uncharacterized protein At1g04910 (LOC101295307), mRNA	--	--	--	--	Q8GUM0	390	6.30E-37	O-fucosyltransferase 11 OS=Arabidopsis thaliana OX=3702 GN=OFUT11 PE=2 SV=1	PF05132	RNA polymerase III RPC4	GO:0006351//GO:0006144//GO:0006206//GO:0006383	transcription, DNA-templated//purine nucleobase metabolic process//pyrimidine nucleobase metabolic process//transcription from RNA polymerase III promoter	GO:0003677//GO:0003899	DNA binding//DNA-directed RNA polymerase activity	GO:0005730//GO:0005666	nucleolus//DNA-directed RNA polymerase III complex	--	--
Cluster-10211.0	1.85	1.07	0.66	0.39	692	10964486	XP_024168906.1	145	6.30E-07	2-oxoglutarate-Fe..II.. type oxidoreductase hxnY-like isoform X1 [Rosa chinensis]	XM_004299360.2	XM_004299360	55	1.05E-17	PREDICTED: Fragaria vesca subsp. vesca UPF0676 protein C1494.01-like (LOC101294560), mRNA	--	--	--	--	--	--	--	--	--	--	--	--	--	--	--	--	--	--
Cluster-10212.0	0.27	0.23	0	0.54	458	--	--	--	--	--	--	--	--	--	--	--	--	--	--	--	--	--	--	--	--	--	--	--	--	--	--	--	--
Cluster-10213.0	0.97	0.84	0.53	0.52	5793	10965510	XP_024170046.1	8446	0.00E+00	separase isoform X2 [Rosa chinensis]	XM_011463838.1	XM_011463838	2935	0	PREDICTED: Fragaria vesca subsp. vesca separase (LOC101294643), mRNA	K02365	ESP1	separase	http://www.genome.jp/dbget-bin/www_bget?ko:K02365	Q5IBC5	3652	0.00E+00	Separase OS=Arabidopsis thaliana OX=3702 GN=ESP1 PE=2 SV=1	PF00775//PF03568	Dioxygenase//Peptidase family C50	GO:0006725//GO:0006508//GO:0055114	cellular aromatic compound metabolic process//proteolysis//oxidation-reduction process	GO:0008199//GO:0008233//GO:0003824	ferric iron binding//peptidase activity//catalytic activity	GO:0005634	nucleus	KOG1849	Regulator of spindle pole body duplication
Cluster-10214.0	0.97	1.01	0.41	0.81	533	--	--	--	--	--	--	--	--	--	--	--	--	--	--	--	--	--	--	--	--	--	--	--	--	--	--	--	--
Cluster-10215.0	0.84	0.15	0.18	0.53	577	--	--	--	--	--	--	--	--	--	--	--	--	--	--	--	--	--	--	PF08115	SFI toxin family	GO:0009405	pathogenesis	--	--	GO:0005576	extracellular region	--	--
Cluster-10216.0	0.79	1.97	1.5	1.64	1601	10855130	PRQ18795.1	1784	1.30E-196	putative transcription factor C2H2 family [Rosa chinensis]	XM_004300358.2	XM_004300358	940	0	PREDICTED: Fragaria vesca subsp. vesca RING-H2 finger protein ATL52 (LOC101309057), mRNA	--	--	--	--	Q9LF64	666	2.60E-68	RING-H2 finger protein ATL52 OS=Arabidopsis thaliana OX=3702 GN=ATL52 PE=2 SV=1	PF12861//PF17123//PF00628//PF13639//PF00097//PF12906//PF12678//PF14634	Anaphase-promoting complex subunit 11 RING-H2 finger//RING-like zinc finger//PHD-finger//Ring finger domain//Zinc finger, C3HC4 type (RING finger)//RING-variant domain//RING-H2 zinc finger//zinc-RING finger domain	GO:0016567	protein ubiquitination	GO:0005515//GO:0008270//GO:0046872//GO:0004842	protein binding//zinc ion binding//metal ion binding//ubiquitin-protein transferase activity	GO:0005680	anaphase-promoting complex	--	--
Cluster-10217.0	0.66	0.83	0.71	0.47	987	--	--	--	--	--	--	--	--	--	--	--	--	--	--	--	--	--	--	--	--	--	--	--	--	--	--	--	--
Cluster-10218.0	0.65	0	0.68	0.45	505	10928869	XP_024166480.1	236	1.30E-17	disease resistance-like protein DSC1 [Rosa chinensis]	XM_011460499.1	XM_011460499	41	4.57E-10	PREDICTED: Fragaria vesca subsp. vesca putative disease resistance protein At4g11170 (LOC101304839), mRNA	--	--	--	--	--	--	--	--	--	--	--	--	--	--	--	--	--	--
Cluster-10219.0	0	0	1.44	1.12	451	--	--	--	--	--	--	--	--	--	--	--	--	--	--	--	--	--	--	--	--	--	--	--	--	--	--	--	--
Cluster-1022.0	0	2.4	1.4	0.65	329	--	--	--	--	--	--	--	--	--	--	--	--	--	--	--	--	--	--	--	--	--	--	--	--	--	--	--	--
Cluster-10220.0	2.42	2.55	0.05	0.11	1313	--	--	--	--	--	XM_008240746.2	XM_008240746	503	0	PREDICTED: Prunus mume phosphoglycerate mutase-like protein AT74H (LOC103337582), mRNA	--	--	--	--	Q9MAA2	743	2.50E-77	Phosphoglycerate mutase-like protein AT74 OS=Arabidopsis thaliana OX=3702 GN=At3g05170 PE=2 SV=1	PF00328	Histidine phosphatase superfamily (branch 2)	GO:0006771//GO:0019497	riboflavin metabolic process//hexachlorocyclohexane metabolic process	GO:0003993	acid phosphatase activity	--	--	--	--
Cluster-10221.0	0.13	0	0.42	0.97	667	10950400	XP_024198503.1	894	8.50E-94	NEDD8 ultimate buster 1-like [Rosa chinensis]	XM_004294633.2	XM_004294633	508	0	PREDICTED: Fragaria vesca subsp. vesca NEDD8 ultimate buster 1-like (LOC101304459), mRNA	--	--	--	--	Q9Y5A7	168	6.00E-11	NEDD8 ultimate buster 1 OS=Homo sapiens OX=9606 GN=NUB1 PE=1 SV=2	--	--	--	--	--	--	--	--	KOG2561	Adaptor protein NUB1, contains UBA domain
Cluster-10222.0	3.6	3.18	3.16	2.34	1219	10968574	XP_024173489.1	1114	4.80E-119	KAT8 regulatory NSL complex subunit 3 [Rosa chinensis]	XM_004300820.2	XM_004300820	652	0	PREDICTED: Fragaria vesca subsp. vesca KAT8 regulatory NSL complex subunit 3 (LOC101310129), mRNA	K07020	K07020	uncharacterized protein	http://www.genome.jp/dbget-bin/www_bget?ko:K07020	Q3KR73	205	5.60E-15	KAT8 regulatory NSL complex subunit 3 OS=Rattus norvegicus OX=10116 GN=Kansl3 PE=2 SV=1	PF01738//PF02230//PF00975	Dienelactone hydrolase family//Phospholipase/Carboxylesterase//Thioesterase domain	GO:0009058	biosynthetic process	GO:0016787//GO:0016788	hydrolase activity//hydrolase activity, acting on ester bonds	--	--	KOG3253	Predicted alpha/beta hydrolase
Cluster-10223.0	2.79	2.37	4.54	3.71	1003	10965007	XP_024169492.1	860	1.10E-89	uncharacterized protein LOC112175977 [Rosa chinensis]	--	--	--	--	--	--	--	--	--	--	--	--	--	--	--	--	--	--	--	--	--	--	--
Cluster-10224.0	0.38	0.98	1.17	0.75	397	--	--	--	--	--	--	--	--	--	--	--	--	--	--	--	--	--	--	--	--	--	--	--	--	--	--	--	--
Cluster-10225.0	0.95	1.63	0.98	0	426	--	--	--	--	--	--	--	--	--	--	--	--	--	--	--	--	--	--	--	--	--	--	--	--	--	--	--	--
Cluster-10226.0	0.35	1.52	0	0	408	--	--	--	--	--	--	--	--	--	--	--	--	--	--	--	--	--	--	--	--	--	--	--	--	--	--	--	--
Cluster-10227.0	0.47	1.03	0.19	0.51	1159	--	--	--	--	--	--	--	--	--	--	--	--	--	--	--	--	--	--	PF03854//PF02427	P-11 zinc finger//Photosystem I reaction centre subunit IV / PsaE	GO:0015979	photosynthesis	GO:0008270//GO:0003723	zinc ion binding//RNA binding	GO:0009522//GO:0009538	photosystem I//photosystem I reaction center	--	--
Cluster-10228.0	0	0	0.52	0.51	472	--	--	--	--	--	--	--	--	--	--	--	--	--	--	--	--	--	--	--	--	--	--	--	--	--	--	--	--
Cluster-10229.0	1.47	1.24	5.09	0.67	326	--	--	--	--	--	--	--	--	--	--	--	--	--	--	--	--	--	--	--	--	--	--	--	--	--	--	--	--
Cluster-1023.0	0	0.04	10.51	6.96	1574	10894747	PRQ58412.1	2056	3.70E-228	putative hydroquinone glucosyltransferase [Rosa chinensis]	XM_004308269.2	XM_004308269	1053	0	PREDICTED: Fragaria vesca subsp. vesca hydroquinone glucosyltransferase-like (LOC101298553), mRNA	K08237	E2.4.1.218	hydroquinone glucosyltransferase	http://www.genome.jp/dbget-bin/www_bget?ko:K08237	Q9AR73	1230	1.00E-133	Hydroquinone glucosyltransferase OS=Rauvolfia serpentina OX=4060 GN=AS PE=1 SV=1	PF04101//PF00201	Glycosyltransferase family 28 C-terminal domain//UDP-glucoronosyl and UDP-glucosyl transferase	GO:0008152	metabolic process	GO:0016758	transferase activity, transferring hexosyl groups	--	--	--	--
Cluster-10230.0	2.04	2.15	2.61	2.09	2882	10940143	XP_024187108.1	3770	0.00E+00	pentatricopeptide repeat-containing protein At2g33680-like [Rosa chinensis]	XM_004306176.2	XM_004306176	1714	0	PREDICTED: Fragaria vesca subsp. vesca pentatricopeptide repeat-containing protein At2g33680-like (LOC101304123), mRNA	--	--	--	--	P93005	1047	3.10E-112	Pentatricopeptide repeat-containing protein At2g33680 OS=Arabidopsis thaliana OX=3702 GN=PCMP-E19 PE=3 SV=1	--	--	--	--	--	--	--	--	--	--
Cluster-10231.0	0.59	0.46	0.38	0.32	1166	10855381	PRQ19046.1	647	6.50E-65	putative DnaJ domain-containing protein [Rosa chinensis]	XM_004302405.2	XM_004302405	90	6.33E-37	PREDICTED: Fragaria vesca subsp. vesca uncharacterized LOC101303433 (LOC101303433), mRNA	--	--	--	--	Q9QYI4	181	3.30E-12	DnaJ homolog subfamily B member 12 OS=Mus musculus OX=10090 GN=Dnajb12 PE=1 SV=2	--	--	--	--	--	--	--	--	--	--
Cluster-10232.0	2.87	2.61	4.4	3.37	1130	2115765	XP_004309062.1	682	5.50E-69	PREDICTED: ubiquitin-conjugating enzyme E2 20-like [Fragaria vesca subsp. vesca]	XM_004309014.2	XM_004309014	234	5.47E-117	PREDICTED: Fragaria vesca subsp. vesca ubiquitin-conjugating enzyme E2 20-like (LOC101314423), mRNA	K06688	UBE2C, UBC11	ubiquitin-conjugating enzyme E2 C	http://www.genome.jp/dbget-bin/www_bget?ko:K06688	Q9LJZ5	523	7.00E-52	Ubiquitin-conjugating enzyme E2 19 OS=Arabidopsis thaliana OX=3702 GN=UBC19 PE=1 SV=1	PF05743//PF05773	UEV domain//RWD domain	GO:0006464//GO:0015031	cellular protein modification process//protein transport	GO:0005515	protein binding	--	--	KOG0421	Ubiquitin-protein ligase
Cluster-10233.0	0.51	0.53	0.55	0.66	779	--	--	--	--	--	--	--	--	--	--	--	--	--	--	--	--	--	--	--	--	--	--	--	--	--	--	--	--
Cluster-10234.0	0.93	0.65	0	0.1	833	10894945	PRQ58610.1	1131	3.50E-121	putative transcription factor bHLH family [Rosa chinensis]	XM_004306563.2	XM_004306563	650	0	PREDICTED: Fragaria vesca subsp. vesca transcription factor bHLH57-like (LOC101294879), mRNA	--	--	--	--	Q9M128	566	5.30E-57	Transcription factor bHLH57 OS=Arabidopsis thaliana OX=3702 GN=BHLH57 PE=1 SV=1	PF00010//PF01842	Helix-loop-helix DNA-binding domain//ACT domain	GO:0008152	metabolic process	GO:0016597//GO:0046983	amino acid binding//protein dimerization activity	--	--	--	--
Cluster-10235.0	0.62	0.56	1.43	1.53	2312	10943518	XP_024190922.1	1816	3.60E-200	pentatricopeptide repeat-containing protein At4g21065-like [Rosa chinensis]	XM_007203241.1	XM_007203241	932	0	Prunus persica hypothetical protein (PRUPE_ppa025850mg) mRNA, partial cds	--	--	--	--	P0C899	976	4.20E-104	Putative pentatricopeptide repeat-containing protein At3g49142 OS=Arabidopsis thaliana OX=3702 GN=PCMP-H77 PE=3 SV=1	PF13414//PF13374//PF04689	TPR repeat//Tetratricopeptide repeat//DNA binding protein S1FA	GO:0006355	regulation of transcription, DNA-templated	GO:0005515//GO:0003677	protein binding//DNA binding	GO:0005634	nucleus	--	--
Cluster-10236.0	0.17	0.15	1.82	1.19	885	10879152	PRQ42817.1	211	1.80E-14	putative polyketide cyclase..dehydrase, START-like domain-containing protein [Rosa chinensis]	--	--	--	--	--	K14496	PYL	abscisic acid receptor PYR/PYL family	http://www.genome.jp/dbget-bin/www_bget?ko:K14496	O80920	172	2.70E-11	Abscisic acid receptor PYL4 OS=Arabidopsis thaliana OX=3702 GN=PYL4 PE=1 SV=1	--	--	--	--	--	--	--	--	--	--
Cluster-10237.0	0.31	0	0	0.62	431	1211319	CBI34207.3	190	2.40E-12	unnamed protein product, partial [Vitis vinifera]	XM_004143063.2	XM_004143063	72	2.25E-27	PREDICTED: Cucumis sativus 26S proteasome non-ATPase regulatory subunit 11 homolog (LOC101222090), transcript variant X2, mRNA	K03036	PSMD11, RPN6	26S proteasome regulatory subunit N6	http://www.genome.jp/dbget-bin/www_bget?ko:K03036	--	--	--	--	--	--	--	--	--	--	--	--	--	--
Cluster-10238.0	0.63	0.54	1.26	0.59	339	--	--	--	--	--	--	--	--	--	--	--	--	--	--	--	--	--	--	--	--	--	--	--	--	--	--	--	--
Cluster-10239.0	0	0	0.38	1.48	400	--	--	--	--	--	--	--	--	--	--	--	--	--	--	--	--	--	--	--	--	--	--	--	--	--	--	--	--
Cluster-1024.0	0	0.12	0.3	0.59	641	10879198	PRQ42863.1	136	6.40E-06	hypothetical protein RchiOBHm_Chr3g0462251 [Rosa chinensis]	--	--	--	--	--	--	--	--	--	--	--	--	--	--	--	--	--	--	--	--	--	--	--
Cluster-10240.0	1.09	0.47	0.86	0.83	453	--	--	--	--	--	--	--	--	--	--	--	--	--	--	--	--	--	--	--	--	--	--	--	--	--	--	--	--
Cluster-10241.0	1.15	0.5	1.2	0.87	443	--	--	--	--	--	--	--	--	--	--	--	--	--	--	--	--	--	--	--	--	--	--	--	--	--	--	--	--
Cluster-10242.0	20.66	28.37	25.28	20.16	419	--	--	--	--	--	XM_011460970.1	XM_011460970	264	4.05E-134	PREDICTED: Fragaria vesca subsp. vesca pleiotropic drug resistance protein 2-like (LOC101314246), mRNA	--	--	--	--	Q2PCF1	440	1.10E-42	Pleiotropic drug resistance protein 2 OS=Nicotiana plumbaginifolia OX=4092 GN=PDR2 PE=2 SV=1	PF01061	ABC-2 type transporter	--	--	--	--	GO:0016020	membrane	--	--
Cluster-10243.0	1.8	1.34	0	0.68	674	--	--	--	--	--	--	--	--	--	--	K13412	CPK	calcium-dependent protein kinase	http://www.genome.jp/dbget-bin/www_bget?ko:K13412	Q9M9V8	151	5.70E-09	Calcium-dependent protein kinase 10 OS=Arabidopsis thaliana OX=3702 GN=CPK10 PE=1 SV=1	PF00036	EF hand	--	--	GO:0005509	calcium ion binding	--	--	--	--
Cluster-10244.0	1.28	1.11	1.38	1.45	1298	10598143	XP_023768346.1	148	5.30E-07	NAD-dependent malic enzyme 59 kDa isoform, mitochondrial-like [Lactuca sativa]	--	--	--	--	--	--	--	--	--	Q8L7K9	138	3.50E-07	NAD-dependent malic enzyme 2, mitochondrial OS=Arabidopsis thaliana OX=3702 GN=NAD-ME2 PE=1 SV=1	PF00390	Malic enzyme, N-terminal domain	GO:0006099//GO:0055114//GO:0006108//GO:0006090//GO:0015976	tricarboxylic acid cycle//oxidation-reduction process//malate metabolic process//pyruvate metabolic process//carbon utilization	GO:0004471	malate dehydrogenase (decarboxylating) (NAD+) activity	--	--	KOG1257	NADP+-dependent malic enzyme
Cluster-10245.0	0.61	0.66	0.32	0.16	608	--	--	--	--	--	--	--	--	--	--	--	--	--	--	--	--	--	--	PF00085	Thioredoxin	GO:0045454	cell redox homeostasis	--	--	--	--	--	--
Cluster-10246.0	1.12	0.61	0.6	0.44	640	--	--	--	--	--	--	--	--	--	--	--	--	--	--	--	--	--	--	PF01806	Paramyxovirinae P phosphoprotein C-terminal region	GO:0019079//GO:0006144//GO:0006351	viral genome replication//purine nucleobase metabolic process//transcription, DNA-templated	GO:0003968//GO:0003723	RNA-directed RNA polymerase activity//RNA binding	GO:0031379	RNA-directed RNA polymerase complex	--	--
Cluster-10247.0	0.84	0.72	0.29	0.28	448	--	--	--	--	--	--	--	--	--	--	--	--	--	--	--	--	--	--	PF00075	RNase H	GO:0051252	regulation of RNA metabolic process	GO:0004523//GO:0003676	RNA-DNA hybrid ribonuclease activity//nucleic acid binding	--	--	--	--
Cluster-10248.0	0.31	0.54	0.65	0.63	428	--	--	--	--	--	--	--	--	--	--	--	--	--	--	--	--	--	--	--	--	--	--	--	--	--	--	--	--
Cluster-10249.0	5.92	5.45	3.37	3.56	1346	10886635	PRQ50300.1	503	3.80E-48	hypothetical protein RchiOBHm_Chr2g0131671 [Rosa chinensis]	XM_011468685.1	XM_011468685	388	0	PREDICTED: Fragaria vesca subsp. vesca uncharacterized LOC101292722 (LOC101292722), mRNA	--	--	--	--	--	--	--	--	--	--	--	--	--	--	--	--	--	--
Cluster-1025.0	0	1.84	0	0	354	--	--	--	--	--	XM_007872075.1	XM_007872075	93	3.86E-39	Gloeophyllum trabeum ATCC 11539 peptide transporter PTR2A mRNA	--	--	--	--	Q9P380	223	1.30E-17	Probable peptide transporter ptr2 OS=Schizosaccharomyces pombe (strain 972 / ATCC 24843) OX=284812 GN=ptr2 PE=1 SV=1	PF00854	POT family	GO:0006810	transport	GO:0005215	transporter activity	GO:0016020	membrane	KOG1237	H+/oligopeptide symporter
Cluster-10250.0	0.68	0.57	0.67	0.63	333	--	--	--	--	--	--	--	--	--	--	--	--	--	--	--	--	--	--	--	--	--	--	--	--	--	--	--	--
Cluster-10251.0	0.85	1.12	0.33	0.33	1828	--	--	--	--	--	XR_904414.1	XR_904414	924	0	PREDICTED: Fragaria vesca subsp. vesca uncharacterized LOC101302388 (LOC101302388), transcript variant X2, misc_RNA	--	--	--	--	Q9S7V4	282	1.00E-23	HVA22-like protein a OS=Arabidopsis thaliana OX=3702 GN=HVA22A PE=2 SV=1	--	--	--	--	--	--	--	--	--	--
Cluster-10252.0	0.33	0.29	1.73	1	417	--	--	--	--	--	--	--	--	--	--	--	--	--	--	--	--	--	--	--	--	--	--	--	--	--	--	--	--
Cluster-10253.0	1.83	1.13	0.82	2.13	462	--	--	--	--	--	--	--	--	--	--	--	--	--	--	--	--	--	--	PF01445	Viral small hydrophobic protein	--	--	--	--	GO:0016020	membrane	--	--
Cluster-10254.0	0.15	0.47	0.63	0.69	1353	10852525	PRQ16190.1	1816	2.10E-200	putative triacylglycerol lipase [Rosa chinensis]	XM_004299307.2	XM_004299307	983	0	PREDICTED: Fragaria vesca subsp. vesca GDSL esterase/lipase At1g74460 (LOC101303804), mRNA	--	--	--	--	Q9CA68	1391	1.90E-152	GDSL esterase/lipase At1g74460 OS=Arabidopsis thaliana OX=3702 GN=At1g74460 PE=2 SV=1	PF00657	GDSL-like Lipase/Acylhydrolase	--	--	GO:0016788	hydrolase activity, acting on ester bonds	--	--	--	--
Cluster-10255.0	0.6	0.9	0.55	0.57	3513	10932712	XP_024178951.1	914	2.20E-95	uncharacterized protein LOC112184961 [Rosa chinensis]	--	--	--	--	--	--	--	--	--	--	--	--	--	PF07678//PF00085	A-macroglobulin complement component//Thioredoxin	GO:0045454	cell redox homeostasis	--	--	GO:0005615	extracellular space	--	--
Cluster-10256.0	0.04	0.11	0.44	0.72	1552	10931876	XP_024177961.1	334	1.70E-28	uncharacterized protein LOC112183878 [Rosa chinensis]	--	--	--	--	--	--	--	--	--	--	--	--	--	--	--	--	--	--	--	--	--	--	--
Cluster-10257.0	5.03	4.43	3.45	3.11	2108	10962708	XP_024166904.1	2084	2.80E-231	F-box protein At2g32560-like [Rosa chinensis]	XM_004290487.2	XM_004290487	1082	0	PREDICTED: Fragaria vesca subsp. vesca F-box protein At2g32560-like (LOC101300871), mRNA	--	--	--	--	Q6NLB1	1068	8.30E-115	F-box protein At2g26850 OS=Arabidopsis thaliana OX=3702 GN=At2g26850 PE=2 SV=1	PF15966//PF12937//PF00646	F-box//F-box-like//F-box domain	--	--	GO:0005515	protein binding	--	--	--	--
Cluster-10258.0	4.19	5.68	13.87	21.51	781	10858054	PRQ21719.1	508	5.70E-49	hypothetical protein RchiOBHm_Chr7g0242321 [Rosa chinensis]	XM_011466305.1	XM_011466305	418	0	PREDICTED: Fragaria vesca subsp. vesca uncharacterized LOC105351563 (LOC105351563), mRNA	--	--	--	--	--	--	--	--	--	--	--	--	--	--	--	--	--	--
Cluster-10259.0	0	0	3.73	4.05	1025	10873446	PRQ37111.1	154	8.40E-08	hypothetical protein RchiOBHm_Chr4g0398961 [Rosa chinensis]	--	--	--	--	--	--	--	--	--	--	--	--	--	PF06027	Solute carrier family 35	GO:0006810	transport	--	--	GO:0016021	integral component of membrane	--	--
Cluster-1026.0	0	0.17	0.21	0	527	--	--	--	--	--	--	--	--	--	--	--	--	--	--	--	--	--	--	--	--	--	--	--	--	--	--	--	--
Cluster-10260.0	1.82	1.53	0	0	310	--	--	--	--	--	XM_004308264.2	XM_004308264	268	1.74E-136	PREDICTED: Fragaria vesca subsp. vesca cytochrome b561 and DOMON domain-containing protein At3g61750 (LOC101296526), mRNA	--	--	--	--	Q9M363	345	8.30E-32	Cytochrome b561 and DOMON domain-containing protein At3g61750 OS=Arabidopsis thaliana OX=3702 GN=At3g61750 PE=3 SV=1	--	--	--	--	--	--	--	--	--	--
Cluster-10261.0	0.3	1.57	0	0.31	433	--	--	--	--	--	--	--	--	--	--	--	--	--	--	D4B327	380	1.00E-35	Probable pathogenesis-related protein ARB_02861 OS=Arthroderma benhamiae (strain ATCC MYA-4681 / CBS 112371) OX=663331 GN=ARB_02861 PE=3 SV=2	--	--	--	--	--	--	--	--	KOG3017	Defense-related protein containing SCP domain
Cluster-10261.1	2.15	0.91	0	0	355	--	--	--	--	--	XM_007924802.1	XM_007924802	40	1.12E-09	Pseudocercospora fijiensis CIRAD86 hypothetical protein mRNA	--	--	--	--	--	--	--	--	--	--	--	--	--	--	--	--	--	--
Cluster-10262.0	0.5	0.44	0.99	0.81	896	10956642	XP_024160294.1	1144	1.20E-122	pentatricopeptide repeat-containing protein At4g11690-like [Rosa chinensis]	XM_004294476.2	XM_004294476	637	0	PREDICTED: Fragaria vesca subsp. vesca pentatricopeptide repeat-containing protein At4g11690 (LOC101302143), mRNA	--	--	--	--	Q9T0D6	697	3.70E-72	Pentatricopeptide repeat-containing protein At4g11690 OS=Arabidopsis thaliana OX=3702 GN=At4g11690 PE=2 SV=1	PF13374//PF13414//PF08069	Tetratricopeptide repeat//TPR repeat//Ribosomal S13/S15 N-terminal domain	GO:0006412//GO:0042254	translation//ribosome biogenesis	GO:0003735//GO:0005515	structural constituent of ribosome//protein binding	GO:0005840	ribosome	--	--
Cluster-10262.1	0.78	0.54	0.33	0.49	602	10870418	PRQ34083.1	979	1.10E-103	putative pentatricopeptide [Rosa chinensis]	XM_004294476.2	XM_004294476	356	0	PREDICTED: Fragaria vesca subsp. vesca pentatricopeptide repeat-containing protein At4g11690 (LOC101302143), mRNA	--	--	--	--	Q9T0D6	498	2.90E-49	Pentatricopeptide repeat-containing protein At4g11690 OS=Arabidopsis thaliana OX=3702 GN=At4g11690 PE=2 SV=1	--	--	--	--	--	--	--	--	--	--
Cluster-10262.2	0.93	1.21	1.61	1.35	719	10416530	POE71709.1	491	5.00E-47	pentatricopeptide repeat-containing protein [Quercus suber]	XM_004294476.2	XM_004294476	357	0	PREDICTED: Fragaria vesca subsp. vesca pentatricopeptide repeat-containing protein At4g11690 (LOC101302143), mRNA	--	--	--	--	Q9T0D6	275	2.50E-23	Pentatricopeptide repeat-containing protein At4g11690 OS=Arabidopsis thaliana OX=3702 GN=At4g11690 PE=2 SV=1	--	--	--	--	--	--	--	--	--	--
Cluster-10263.0	0.43	0.05	0.46	0.07	1121	--	--	--	--	--	JN712758.1	JN712758	533	0	Rosa hybrid cultivar CYC2 mRNA, complete cds	K05868	CCNB	cyclin B	http://www.genome.jp/dbget-bin/www_bget?ko:K05868	P34801	993	2.20E-106	G2/mitotic-specific cyclin-2 OS=Antirrhinum majus OX=4151 PE=2 SV=1	PF02984	Cyclin, C-terminal domain	--	--	--	--	GO:0005634	nucleus	--	--
Cluster-10263.1	1.84	1.18	2.34	0.45	372	--	--	--	--	--	JN712758.1	JN712758	325	4.39E-168	Rosa hybrid cultivar CYC2 mRNA, complete cds	K05868	CCNB	cyclin B	http://www.genome.jp/dbget-bin/www_bget?ko:K05868	P34800	301	1.30E-26	G2/mitotic-specific cyclin-1 OS=Antirrhinum majus OX=4151 PE=2 SV=1	PF02984	Cyclin, C-terminal domain	--	--	--	--	GO:0005634	nucleus	--	--
Cluster-10264.0	0.46	0.13	0.65	0	605	--	--	--	--	--	--	--	--	--	--	--	--	--	--	--	--	--	--	PF14489	QueF-like protein	GO:0008616	queuosine biosynthetic process	GO:0033739	preQ1 synthase activity	--	--	--	--
Cluster-10265.0	0	1.51	0.92	0.45	503	--	--	--	--	--	--	--	--	--	--	--	--	--	--	--	--	--	--	PF15168	Triple QxxK/R motif-containing protein family	--	--	--	--	GO:0005789	endoplasmic reticulum membrane	--	--
Cluster-10266.0	0.58	3.5	23.42	21.55	1449	10943606	XP_024191028.1	1879	1.10E-207	probable 2-oxoglutarate-dependent dioxygenase At5g05600 [Rosa chinensis]	XM_004302541.2	XM_004302541	802	0	PREDICTED: Fragaria vesca subsp. vesca protein SRG1-like (LOC101296212), mRNA	--	--	--	--	Q9FFF6	1196	8.20E-130	Probable 2-oxoglutarate-dependent dioxygenase At5g05600 OS=Arabidopsis thaliana OX=3702 GN=At5g05600 PE=2 SV=1	PF03171	2OG-Fe(II) oxygenase superfamily	GO:0055114	oxidation-reduction process	GO:0016491	oxidoreductase activity	--	--	--	--
Cluster-10267.0	0.2	0.31	1.98	1.33	1300	--	--	--	--	--	--	--	--	--	--	--	--	--	--	--	--	--	--	--	--	--	--	--	--	--	--	--	--
Cluster-10268.0	0.35	0.91	3.28	0.7	408	--	--	--	--	--	XM_004307113.2	XM_004307113	195	8.95E-96	PREDICTED: Fragaria vesca subsp. vesca dual specificity protein phosphatase 12 (LOC101298254), mRNA	K14819	DUSP12, YVH1	dual specificity phosphatase 12	http://www.genome.jp/dbget-bin/www_bget?ko:K14819	--	--	--	--	--	--	--	--	--	--	--	--	--	--
Cluster-10268.1	0.66	1.59	0.43	0.4	1713	10958524	XP_024162338.1	2282	2.50E-254	cytochrome P450 90D2 isoform X2 [Rosa chinensis]	XM_011461239.1	XM_011461239	787	0	PREDICTED: Fragaria vesca subsp. vesca abscisic acid 8'-hydroxylase 1 (LOC101304166), transcript variant X2, mRNA	--	--	--	--	Q9M066	538	1.90E-53	3-epi-6-deoxocathasterone 23-monooxygenase OS=Arabidopsis thaliana OX=3702 GN=ROT3 PE=2 SV=3	PF00067	Cytochrome P450	GO:0055114	oxidation-reduction process	GO:0016705//GO:0020037//GO:0005506	oxidoreductase activity, acting on paired donors, with incorporation or reduction of molecular oxygen//heme binding//iron ion binding	--	--	--	--
Cluster-10269.0	2.89	1.66	0.25	0.49	480	10881578	PRQ45243.1	456	3.80E-43	hypothetical protein RchiOBHm_Chr3g0488021 [Rosa chinensis]	HQ455834.1	HQ455834	263	1.69E-133	Rosa multiflora breeding line 88/124-46 black spot resistance muRdr1 gene locus, complete sequence	--	--	--	--	--	--	--	--	--	--	--	--	--	--	--	--	--	--
Cluster-1027.0	0	1.24	1.97	0.47	366	--	--	--	--	--	--	--	--	--	--	--	--	--	--	--	--	--	--	--	--	--	--	--	--	--	--	--	--
Cluster-10270.0	0.67	0.85	1.34	0.7	3347	10942746	XP_024190007.1	5327	0.00E+00	uncharacterized protein LOC112193973 [Rosa chinensis]	--	--	--	--	--	--	--	--	--	P0C2F6	520	4.60E-51	Putative ribonuclease H protein At1g65750 OS=Arabidopsis thaliana OX=3702 GN=At1g65750 PE=3 SV=1	--	--	--	--	--	--	--	--	--	--
Cluster-10270.1	0.49	0.35	0.54	0.41	3534	10959905	XP_024163836.1	2467	1.80E-275	uncharacterized protein LOC112170762 [Rosa chinensis]	--	--	--	--	--	--	--	--	--	--	--	--	--	PF00098	Zinc knuckle	--	--	GO:0008270//GO:0003676	zinc ion binding//nucleic acid binding	--	--	--	--
Cluster-10271.0	1.2	1.81	0.31	1.21	435	--	--	--	--	--	--	--	--	--	--	--	--	--	--	--	--	--	--	--	--	--	--	--	--	--	--	--	--
Cluster-10272.0	0.55	0	1.43	0.56	453	--	--	--	--	--	--	--	--	--	--	--	--	--	--	--	--	--	--	--	--	--	--	--	--	--	--	--	--
Cluster-10273.0	2.21	1.26	0	0	402	1820281	EIE19070.1	398	1.70E-36	hypothetical protein COCSUDRAFT_49000 [Coccomyxa subellipsoidea C-169]	--	--	--	--	--	--	--	--	--	P19096	308	2.10E-27	Fatty acid synthase OS=Mus musculus OX=10090 GN=Fasn PE=1 SV=2	--	--	--	--	--	--	--	--	KOG1202	Animal-type fatty acid synthase and related proteins
Cluster-10274.0	3.18	2.62	0.48	0.16	611	10955060	XP_024158595.1	818	5.10E-85	uncharacterized protein LOC112166072 [Rosa chinensis]	XM_004309622.2	XM_004309622	338	4.44E-175	PREDICTED: Fragaria vesca subsp. vesca uncharacterized LOC101300875 (LOC101300875), mRNA	--	--	--	--	--	--	--	--	PF06305//PF13903//PF06687	Protein of unknown function (DUF1049)//PMP-22/EMP/MP20/Claudin tight junction//SUR7/PalI family	--	--	--	--	GO:0005886//GO:0016021//GO:0005887	plasma membrane//integral component of membrane//integral component of plasma membrane	--	--
Cluster-10275.0	0	1.73	0	1.94	361	10888982	PRQ52647.1	344	2.70E-30	hypothetical protein RchiOBHm_Chr2g0157751 [Rosa chinensis]	--	--	--	--	--	--	--	--	--	--	--	--	--	--	--	--	--	--	--	--	--	--	--
Cluster-10276.0	7.7	8.12	3.91	4.09	1537	7840852	ONH91435.1	1537	5.40E-168	hypothetical protein PRUPE_8G114200 [Prunus persica]	XM_007200544.1	XM_007200544	570	0	Prunus persica hypothetical protein (PRUPE_ppa007865mg) mRNA, complete cds	--	--	--	--	Q9ZSA7	531	1.10E-52	Protein DMR6-LIKE OXYGENASE 2 OS=Arabidopsis thaliana OX=3702 GN=DLO2 PE=2 SV=1	PF03575//PF03171	Peptidase family S51//2OG-Fe(II) oxygenase superfamily	GO:0006508//GO:0055114	proteolysis//oxidation-reduction process	GO:0016491//GO:0008236	oxidoreductase activity//serine-type peptidase activity	--	--	--	--
Cluster-10277.0	2.2	2.63	0.79	1.13	1493	--	--	--	--	--	XM_011461652.1	XM_011461652	825	0	PREDICTED: Fragaria vesca subsp. vesca gibberellin 2-beta-dioxygenase 8 (LOC101291222), mRNA	K04125	E1.14.11.13	gibberellin 2-oxidase	http://www.genome.jp/dbget-bin/www_bget?ko:K04125	O49561	1016	6.30E-109	Gibberellin 2-beta-dioxygenase 8 OS=Arabidopsis thaliana OX=3702 GN=GA2OX8 PE=1 SV=2	PF03171	2OG-Fe(II) oxygenase superfamily	GO:0055114	oxidation-reduction process	GO:0016491	oxidoreductase activity	--	--	--	--
Cluster-10277.1	1.56	1.32	0	0	321	--	--	--	--	--	--	--	--	--	--	--	--	--	--	--	--	--	--	--	--	--	--	--	--	--	--	--	--
Cluster-10278.0	1.77	0.81	0.45	0.56	1401	10951708	XP_024199922.1	1102	1.40E-117	wall-associated receptor kinase 2-like [Rosa chinensis]	XM_011462330.1	XM_011462330	240	3.15E-120	PREDICTED: Fragaria vesca subsp. vesca putative wall-associated receptor kinase-like 16 (LOC101291613), mRNA	--	--	--	--	Q39191	385	8.70E-36	Wall-associated receptor kinase 1 OS=Arabidopsis thaliana OX=3702 GN=WAK1 PE=1 SV=2	PF13947//PF00008//PF08488	Wall-associated receptor kinase galacturonan-binding//EGF-like domain//Wall-associated kinase	GO:0016310//GO:0009069	phosphorylation//serine family amino acid metabolic process	GO:0005515//GO:0030247//GO:0004674	protein binding//polysaccharide binding//protein serine/threonine kinase activity	GO:0016021	integral component of membrane	--	--
Cluster-10279.0	0.45	0.38	0.91	0.87	376	--	--	--	--	--	--	--	--	--	--	--	--	--	--	--	--	--	--	--	--	--	--	--	--	--	--	--	--
Cluster-1028.0	0	1.2	0.29	0.57	449	--	--	--	--	--	XM_009348202.2	XM_009348202	35	8.72E-07	PREDICTED: Pyrus x bretschneideri organic cation/carnitine transporter 4-like (LOC103938204), mRNA	--	--	--	--	--	--	--	--	--	--	--	--	--	--	--	--	--	--
Cluster-10280.0	0.53	0	0	0	357	10952214	XP_024200480.1	656	1.80E-66	uncharacterized protein LOC112203790 [Rosa chinensis]	--	--	--	--	--	--	--	--	--	--	--	--	--	PF01349	Flavivirus non-structural protein NS4B	GO:0006370//GO:0009451//GO:0006396//GO:0006144	7-methylguanosine mRNA capping//RNA modification//RNA processing//purine nucleobase metabolic process	GO:0003968//GO:0004252//GO:0017111//GO:0004482//GO:0070008//GO:0004483//GO:0016817	RNA-directed RNA polymerase activity//serine-type endopeptidase activity//nucleoside-triphosphatase activity//mRNA (guanine-N7-)-methyltransferase activity//serine-type exopeptidase activity//mRNA (nucleoside-2'-O-)-methyltransferase activity//hydrolase a	GO:0031379	RNA-directed RNA polymerase complex	--	--
Cluster-10281.0	0	0.66	0	0	321	--	--	--	--	--	--	--	--	--	--	--	--	--	--	--	--	--	--	--	--	--	--	--	--	--	--	--	--
Cluster-10282.0	2	2.35	1.16	1.43	4182	10947402	XP_024195231.1	5225	0.00E+00	pentatricopeptide repeat-containing protein At5g57250, mitochondrial [Rosa chinensis]	XM_011464062.1	XM_011464062	2552	0	PREDICTED: Fragaria vesca subsp. vesca pentatricopeptide repeat-containing protein At5g57250, mitochondrial (LOC101291228), transcript variant X2, mRNA	K17964	LRPPRC	leucine-rich PPR motif-containing protein, mitochondrial	http://www.genome.jp/dbget-bin/www_bget?ko:K17964	Q9LVD3	1948	1.50E-216	Pentatricopeptide repeat-containing protein At5g57250, mitochondrial OS=Arabidopsis thaliana OX=3702 GN=At5g57250 PE=2 SV=2	PF11857	Domain of unknown function (DUF3377)	--	--	GO:0004222	metalloendopeptidase activity	--	--	--	--
Cluster-10282.1	0.23	0.98	0.72	0.6	731	--	--	--	--	--	--	--	--	--	--	--	--	--	--	--	--	--	--	PF00737	Photosystem II 10 kDa phosphoprotein	GO:0050821//GO:0015979	protein stabilization//photosynthesis	GO:0042301	phosphate ion binding	GO:0009523//GO:0016020	photosystem II//membrane	--	--
Cluster-10283.0	0.17	0	0.63	0.9	892	--	--	--	--	--	--	--	--	--	--	--	--	--	--	--	--	--	--	--	--	--	--	--	--	--	--	--	--
Cluster-10284.0	0.71	3.24	0	0	1988	--	--	--	--	--	--	--	--	--	--	--	--	--	--	--	--	--	--	PF00041	Fibronectin type III domain	--	--	GO:0005515	protein binding	--	--	--	--
Cluster-10284.1	0.79	2.76	0	0	796	--	--	--	--	--	--	--	--	--	--	--	--	--	--	--	--	--	--	PF10399	Ubiquitinol-cytochrome C reductase Fe-S subunit TAT signal	GO:0006119//GO:0055114//GO:0006118//GO:0015992	oxidative phosphorylation//oxidation-reduction process//obsolete electron transport//proton transport	GO:0008121	ubiquinol-cytochrome-c reductase activity	--	--	--	--
Cluster-10284.2	1.69	1.46	0	0	447	--	--	--	--	--	--	--	--	--	--	--	--	--	--	--	--	--	--	--	--	--	--	--	--	--	--	--	--
Cluster-10285.0	0.54	0.46	0.84	0.27	456	--	--	--	--	--	--	--	--	--	--	--	--	--	--	--	--	--	--	--	--	--	--	--	--	--	--	--	--
Cluster-10286.0	1.21	1.03	0.61	0	343	--	--	--	--	--	--	--	--	--	--	--	--	--	--	--	--	--	--	PF08214	Histone acetylation protein	GO:0016573//GO:0006355//GO:0042967	histone acetylation//regulation of transcription, DNA-templated//acyl-carrier-protein biosynthetic process	GO:0004402	histone acetyltransferase activity	GO:0000123	histone acetyltransferase complex	--	--
Cluster-10287.0	0.54	0.35	2.28	1.99	657	10875184	PRQ38849.1	255	1.00E-19	hypothetical protein RchiOBHm_Chr4g0418511 [Rosa chinensis]	--	--	--	--	--	--	--	--	--	--	--	--	--	--	--	--	--	--	--	--	--	--	--
Cluster-10288.0	1.72	2.17	0	1.54	314	--	--	--	--	--	--	--	--	--	--	--	--	--	--	--	--	--	--	--	--	--	--	--	--	--	--	--	--
Cluster-10288.1	3.1	2.64	0	0	1716	10885036	PRQ48701.1	207	1.00E-13	putative non-specific serine..threonine protein kinase [Rosa chinensis]	--	--	--	--	--	--	--	--	--	--	--	--	--	--	--	--	--	--	--	--	--	--	--
Cluster-10289.0	3.07	1.74	0	2.45	360	--	--	--	--	--	--	--	--	--	--	--	--	--	--	--	--	--	--	--	--	--	--	--	--	--	--	--	--
Cluster-1029.0	0	0.69	0.84	0.55	457	--	--	--	--	--	--	--	--	--	--	--	--	--	--	--	--	--	--	--	--	--	--	--	--	--	--	--	--
Cluster-10290.0	0.52	0.66	0.61	0.57	1585	10871592	PRQ35257.1	1089	5.00E-116	putative succinate dehydrogenase ..quinone.. [Rosa chinensis]	--	--	--	--	--	--	--	--	--	--	--	--	--	PF03206	Nitrogen fixation protein NifW	GO:0009399	nitrogen fixation	--	--	--	--	--	--
Cluster-10290.1	0.38	0.53	0.25	0.31	1388	10952896	XP_024156291.1	910	2.50E-95	uncharacterized protein LOC112164308 [Rosa chinensis]	HG670306.1	HG670306	44	2.82E-11	Triticum aestivum chromosome 3B, genomic scaffold, cultivar Chinese Spring	--	--	--	--	Q99315	280	1.30E-23	Transposon Ty3-G Gag-Pol polyprotein OS=Saccharomyces cerevisiae (strain ATCC 204508 / S288c) OX=559292 GN=TY3B-G PE=1 SV=3	PF06179	Surfeit locus protein 5 subunit 22 of Mediator complex	GO:0006357	regulation of transcription from RNA polymerase II promoter	GO:0001104	RNA polymerase II transcription cofactor activity	GO:0016592	mediator complex	--	--
Cluster-10291.0	0.39	0.67	0	0.39	393	10860066	PRQ23731.1	595	2.30E-59	putative P-loop containing nucleoside triphosphate hydrolase [Rosa chinensis]	XM_004300867.2	XM_004300867	226	5.04E-113	PREDICTED: Fragaria vesca subsp. vesca uncharacterized LOC101300152 (LOC101300152), mRNA	K10706	SETX, ALS4	senataxin	http://www.genome.jp/dbget-bin/www_bget?ko:K10706	--	--	--	--	--	--	--	--	--	--	--	--	--	--
Cluster-10292.0	0.26	0.33	0.55	0.27	675	--	--	--	--	--	--	--	--	--	--	--	--	--	--	--	--	--	--	--	--	--	--	--	--	--	--	--	--
Cluster-10293.0	0.67	0.29	0	0.18	578	10851954	PRQ15619.1	431	3.60E-40	hypothetical protein RchiOBHm_MTg0498521 ..mitochondrion.. [Rosa chinensis]	XM_016796905.1	XM_016796905	536	0	PREDICTED: Prunus mume NADH-ubiquinone oxidoreductase chain 2 (LOC107881883), mRNA	--	--	--	--	P15688	227	7.50E-18	NADH-ubiquinone oxidoreductase chain 2 OS=Beta vulgaris OX=161934 GN=ND2 PE=3 SV=2	--	--	--	--	--	--	--	--	--	--
Cluster-10294.0	5.53	4.88	8.4	10.59	809	10930958	XP_024176906.1	859	1.20E-89	putative peptidyl-tRNA hydrolase PTRHD1 [Rosa chinensis]	XM_011460727.1	XM_011460727	390	0	PREDICTED: Fragaria vesca subsp. vesca putative peptidyl-tRNA hydrolase PTRHD1 (LOC101312232), mRNA	--	--	--	--	Q3SZ85	294	1.80E-25	Putative peptidyl-tRNA hydrolase PTRHD1 OS=Bos taurus OX=9913 GN=PTRHD1 PE=2 SV=2	PF01981	Peptidyl-tRNA hydrolase PTH2	--	--	GO:0004045	aminoacyl-tRNA hydrolase activity	--	--	KOG3305	Uncharacterized conserved protein
Cluster-10295.0	1.02	1.13	1.1	1.26	1403	--	--	--	--	--	--	--	--	--	--	--	--	--	--	--	--	--	--	--	--	--	--	--	--	--	--	--	--
Cluster-10296.0	0.51	0.15	1.99	2.68	571	--	--	--	--	--	XM_018652129.1	XM_018652129	38	2.43E-08	PREDICTED: Pyrus x bretschneideri probable NADH dehydrogenase [ubiquinone] 1 alpha subcomplex subunit 5, mitochondrial (LOC103966162), transcript variant X2, mRNA >ref|XM_009379297.2| PREDICTED: Pyrus x bretschneideri probable NADH dehydrogenase [ubiquino	--	--	--	--	--	--	--	--	--	--	--	--	--	--	--	--	--	--
Cluster-10297.0	0.71	0.76	0.7	1.02	4591	10869634	PRQ33299.1	5820	0.00E+00	putative RNA-directed DNA polymerase [Rosa chinensis]	AC185361.2	AC185361	132	1.14E-59	Populus trichocarpa clone Pop1-55D12, complete sequence	--	--	--	--	Q94HW2	990	2.00E-105	Retrovirus-related Pol polyprotein from transposon RE1 OS=Arabidopsis thaliana OX=3702 GN=RE1 PE=2 SV=1	PF00098//PF00665//PF13683	Zinc knuckle//Integrase core domain//Integrase core domain	GO:0015074	DNA integration	GO:0003676//GO:0008270	nucleic acid binding//zinc ion binding	--	--	--	--
Cluster-10298.0	0.45	0.18	0.31	0.13	1567	--	--	--	--	--	XM_008355278.1	XM_008355278	266	1.25E-134	PREDICTED: Malus x domestica uncharacterized LOC103417076 (LOC103417076), mRNA	--	--	--	--	B0BN95	137	5.60E-07	Putative nuclease HARBI1 OS=Rattus norvegicus OX=10116 GN=Harbi1 PE=2 SV=1	PF01609//PF04827	Transposase DDE domain//Plant transposon protein	GO:0006313	transposition, DNA-mediated	GO:0004803//GO:0016788//GO:0003677	transposase activity//hydrolase activity, acting on ester bonds//DNA binding	--	--	--	--
Cluster-10299.0	0.87	0.74	0	1.27	379	--	--	--	--	--	--	--	--	--	--	--	--	--	--	--	--	--	--	--	--	--	--	--	--	--	--	--	--
Cluster-103.0	0	0	0.76	1.18	939	--	--	--	--	--	XM_016906862.1	XM_016906862	109	1.39E-47	Sphaerulina musiva SO2202 hypothetical protein mRNA	--	--	--	--	--	--	--	--	PF00351	Biopterin-dependent aromatic amino acid hydroxylase	GO:0055114	oxidation-reduction process	GO:0016714	oxidoreductase activity, acting on paired donors, with incorporation or reduction of molecular oxygen, reduced pteridine as one donor, and incorporation of one atom of oxygen	--	--	--	--
Cluster-1030.0	0	0.27	0.5	1.49	598	--	--	--	--	--	--	--	--	--	--	--	--	--	--	--	--	--	--	--	--	--	--	--	--	--	--	--	--
Cluster-10300.0	0.37	0	0.76	0.73	402	--	--	--	--	--	--	--	--	--	--	--	--	--	--	--	--	--	--	--	--	--	--	--	--	--	--	--	--
Cluster-10301.0	0	0.15	1.69	0.56	559	--	--	--	--	--	--	--	--	--	--	--	--	--	--	--	--	--	--	--	--	--	--	--	--	--	--	--	--
Cluster-10302.0	2.2	1.42	0	0.56	452	--	--	--	--	--	--	--	--	--	--	--	--	--	--	--	--	--	--	PF04442	Cytochrome c oxidase assembly protein CtaG/Cox11	--	--	GO:0005507	copper ion binding	--	--	--	--
Cluster-10303.0	0.46	1.4	0.49	0.95	489	--	--	--	--	--	--	--	--	--	--	--	--	--	--	--	--	--	--	--	--	--	--	--	--	--	--	--	--
Cluster-10304.0	0.23	0.39	3.75	3.02	729	10934389	XP_024180832.1	506	9.10E-49	putative F-box..LRR-repeat protein 23 [Rosa chinensis]	--	--	--	--	--	--	--	--	--	Q9S9V9	216	1.80E-16	Putative F-box/LRR-repeat protein 23 OS=Arabidopsis thaliana OX=3702 GN=FBL23 PE=4 SV=1	PF00646//PF12937//PF09329	F-box domain//F-box-like//Primase zinc finger	GO:0006260	DNA replication	GO:0005515	protein binding	GO:0005634	nucleus	--	--
Cluster-10305.0	2.42	1.96	0.48	0.95	612	--	--	--	--	--	--	--	--	--	--	--	--	--	--	--	--	--	--	--	--	--	--	--	--	--	--	--	--
Cluster-10305.1	1.37	0.39	0	0.44	373	--	--	--	--	--	--	--	--	--	--	--	--	--	--	--	--	--	--	--	--	--	--	--	--	--	--	--	--
Cluster-10306.0	8.23	10.23	10.74	11.46	1712	10852211	PRQ15876.1	1575	2.40E-172	hypothetical protein RchiOBHm_Chr7g0178161 [Rosa chinensis]	XM_004299471.2	XM_004299471	808	0	PREDICTED: Fragaria vesca subsp. vesca surfeit locus protein 1 (LOC101304285), mRNA	K14998	SURF1, SHY1	surfeit locus 1 family protein	http://www.genome.jp/dbget-bin/www_bget?ko:K14998	Q9SE51	990	7.40E-106	Surfeit locus protein 1 OS=Arabidopsis thaliana OX=3702 GN=SURF1 PE=2 SV=1	PF02104	SURF1 family	--	--	--	--	GO:0016020	membrane	KOG1563	Mitochondrial protein Surfeit 1/SURF1/SHY1, required for expression of cytochrome oxidase
Cluster-10307.0	4.04	1.62	1.12	1.92	456	10886436	PRQ50101.1	427	8.30E-40	hypothetical protein RchiOBHm_Chr2g0129371 [Rosa chinensis]	--	--	--	--	--	--	--	--	--	--	--	--	--	--	--	--	--	--	--	--	--	--	--
Cluster-10308.0	1.51	3.36	1.88	1.52	435	9925386	PKI33291.1	193	1.10E-12	hypothetical protein CRG98_046318 [Punica granatum]	CP004143.1	CP004143	364	0	Pseudomonas denitrificans ATCC 13867, complete genome	--	--	--	--	--	--	--	--	--	--	--	--	--	--	--	--	--	--
Cluster-10309.0	45.73	43.23	30.87	22.54	686	10890287	PRQ53952.1	543	4.40E-53	putative proteasome assembly chaperone 3 [Rosa chinensis]	XM_004304579.2	XM_004304579	293	5.19E-150	PREDICTED: Fragaria vesca subsp. vesca proteasome assembly chaperone 3 (LOC101296883), mRNA	K11877	PSMG3, PAC3	proteasome assembly chaperone 3	http://www.genome.jp/dbget-bin/www_bget?ko:K11877	Q2NKS3	125	6.00E-06	Proteasome assembly chaperone 3 OS=Bos taurus OX=9913 GN=PSMG3 PE=2 SV=1	--	--	--	--	--	--	--	--	--	--
Cluster-1031.0	0	1.27	0.31	0.89	439	--	--	--	--	--	--	--	--	--	--	--	--	--	--	--	--	--	--	--	--	--	--	--	--	--	--	--	--
Cluster-10310.0	0.39	0.3	0.85	0.43	1339	--	--	--	--	--	--	--	--	--	--	--	--	--	--	--	--	--	--	--	--	--	--	--	--	--	--	--	--
Cluster-10311.0	0.46	2.37	0.96	0	491	--	--	--	--	--	--	--	--	--	--	--	--	--	--	--	--	--	--	--	--	--	--	--	--	--	--	--	--
Cluster-10312.0	5.76	2.89	1.77	2.39	611	10852253	PRQ15918.1	388	3.70E-35	putative mitogen-activated protein kinase CMGC-MAPK family [Rosa chinensis]	XM_004301208.2	XM_004301208	219	6.29E-109	PREDICTED: Fragaria vesca subsp. vesca mitogen-activated protein kinase 9-like (LOC101295052), mRNA	--	--	--	--	--	--	--	--	--	--	--	--	--	--	--	--	--	--
Cluster-10312.1	1.58	1.35	0.81	0.39	392	10876345	PRQ40010.1	467	1.60E-44	putative mitogen-activated protein kinase CMGC-MAPK family [Rosa chinensis]	XM_004301208.2	XM_004301208	213	8.47E-106	PREDICTED: Fragaria vesca subsp. vesca mitogen-activated protein kinase 9-like (LOC101295052), mRNA	--	--	--	--	Q9LV37	391	4.90E-37	Mitogen-activated protein kinase 9 OS=Arabidopsis thaliana OX=3702 GN=MPK9 PE=2 SV=2	PF00069	Protein kinase domain	GO:0006468	protein phosphorylation	GO:0005524//GO:0004672	ATP binding//protein kinase activity	--	--	--	--
Cluster-10313.0	0.34	0.44	0.18	0	574	--	--	--	--	--	--	--	--	--	--	--	--	--	--	--	--	--	--	--	--	--	--	--	--	--	--	--	--
Cluster-10314.0	0.42	0.97	0.3	0.59	642	--	--	--	--	--	--	--	--	--	--	--	--	--	--	--	--	--	--	--	--	--	--	--	--	--	--	--	--
Cluster-10315.0	1.68	0.72	0.29	0	449	--	--	--	--	--	XM_004297844.2	XM_004297844	368	0	PREDICTED: Fragaria vesca subsp. vesca uncharacterized LOC101298310 (LOC101298310), transcript variant X1, mRNA	--	--	--	--	Q93YU8	146	1.40E-08	Nitrate regulatory gene2 protein OS=Arabidopsis thaliana OX=3702 GN=NRG2 PE=1 SV=1	--	--	--	--	--	--	--	--	--	--
Cluster-10316.0	0.6	0	1.2	0.56	344	--	--	--	--	--	--	--	--	--	--	--	--	--	--	--	--	--	--	--	--	--	--	--	--	--	--	--	--
Cluster-10317.0	0	0.93	3.17	3.08	854	10926584	XP_024181105.1	679	9.30E-69	uncharacterized protein LOC112186795 isoform X2 [Rosa chinensis]	--	--	--	--	--	--	--	--	--	--	--	--	--	PF01304//PF10541	Gas vesicles protein GVPc repeated domain//Nuclear envelope localisation domain	GO:0031412	gas vesicle organization	--	--	GO:0016021//GO:0031411	integral component of membrane//gas vesicle	--	--
Cluster-10317.1	0.29	0	0.3	1.16	445	--	--	--	--	--	--	--	--	--	--	--	--	--	--	--	--	--	--	--	--	--	--	--	--	--	--	--	--
Cluster-10317.2	0.94	1.8	1.46	0.97	1394	--	--	--	--	--	--	--	--	--	--	--	--	--	--	--	--	--	--	--	--	--	--	--	--	--	--	--	--
Cluster-10318.0	0.43	0.49	0.45	0.75	633	10891493	PRQ55158.1	187	7.80E-12	hypothetical protein RchiOBHm_Chr1g0321541 [Rosa chinensis]	--	--	--	--	--	--	--	--	--	--	--	--	--	PF03254	Xyloglucan fucosyltransferase	GO:0005975//GO:0042546//GO:0001575//GO:0009247	carbohydrate metabolic process//cell wall biogenesis//globoside metabolic process//glycolipid biosynthetic process	GO:0008107	galactoside 2-alpha-L-fucosyltransferase activity	GO:0016020	membrane	--	--
Cluster-10319.0	1.38	0.2	0.72	0	490	--	--	--	--	--	--	--	--	--	--	--	--	--	--	--	--	--	--	--	--	--	--	--	--	--	--	--	--
Cluster-1032.0	0	2.27	1.56	1.12	398	26092	P93099.1	501	1.90E-48	RecName: Full=60S ribosomal protein L13a	XM_512821.6	XM_512821	398	0	PREDICTED: Pan troglodytes ribosomal protein L13a (RPL13A), mRNA	K02872	RP-L13Ae, RPL13A	large subunit ribosomal protein L13Ae	http://www.genome.jp/dbget-bin/www_bget?ko:K02872	Q4R8Z2	682	8.90E-71	60S ribosomal protein L13a OS=Macaca fascicularis OX=9541 GN=RPL13A PE=2 SV=3	PF00572	Ribosomal protein L13	GO:0006412//GO:0042254	translation//ribosome biogenesis	GO:0003735	structural constituent of ribosome	GO:0005840	ribosome	KOG3204	60S ribosomal protein L13a
Cluster-10320.0	0.48	0.41	0.48	0.46	368	10868327	PRQ31992.1	391	1.00E-35	putative ubiquitinyl hydrolase 1 [Rosa chinensis]	XM_011462777.1	XM_011462777	168	8.19E-81	PREDICTED: Fragaria vesca subsp. vesca uncharacterized LOC105350540 (LOC105350540), mRNA	--	--	--	--	--	--	--	--	--	--	--	--	--	--	--	--	--	--
Cluster-10321.0	0.58	1	0.91	0	441	--	--	--	--	--	--	--	--	--	--	--	--	--	--	--	--	--	--	--	--	--	--	--	--	--	--	--	--
Cluster-10322.0	0.09	0.08	0.57	0.47	862	--	--	--	--	--	--	--	--	--	--	--	--	--	--	--	--	--	--	PF06305//PF04689//PF06422//PF00895//PF11705	Protein of unknown function (DUF1049)//DNA binding protein S1FA//CDR ABC transporter//ATP synthase protein 8//DNA-directed RNA polymerase III subunit Rpc31	GO:0006810//GO:0015992//GO:0015986//GO:0006359//GO:0006355	transport//proton transport//ATP synthesis coupled proton transport//regulation of transcription from RNA polymerase III promoter//regulation of transcription, DNA-templated	GO:0003677//GO:0015078//GO:0042626//GO:0005524	DNA binding//hydrogen ion transmembrane transporter activity//ATPase activity, coupled to transmembrane movement of substances//ATP binding	GO:0005634//GO:0000276//GO:0016021//GO:0005887	nucleus//mitochondrial proton-transporting ATP synthase complex, coupling factor F(o)//integral component of membrane//integral component of plasma membrane	--	--
Cluster-10323.0	0.13	0	0.85	2.39	661	--	--	--	--	--	--	--	--	--	--	--	--	--	--	--	--	--	--	PF02729	Aspartate/ornithine carbamoyltransferase, carbamoyl-P binding domain	GO:0006520	cellular amino acid metabolic process	GO:0016743	carboxyl- or carbamoyltransferase activity	--	--	--	--
Cluster-10324.0	1.77	1.02	0.75	0.38	712	10875309	PRQ38974.1	1010	3.20E-107	putative F-box domain, galactose oxidase..kelch, beta-propeller, F-box associated interaction [Rosa chinensis]	XM_008224832.2	XM_008224832	95	6.31E-40	PREDICTED: Prunus mume F-box protein At3g07870-like (LOC103322881), mRNA	--	--	--	--	--	--	--	--	--	--	--	--	--	--	--	--	--	--
Cluster-10325.0	1.04	0.6	0.72	1.04	411	--	--	--	--	--	--	--	--	--	--	--	--	--	--	--	--	--	--	--	--	--	--	--	--	--	--	--	--
Cluster-10326.0	0.41	0.7	1.26	0	387	--	--	--	--	--	--	--	--	--	--	--	--	--	--	--	--	--	--	--	--	--	--	--	--	--	--	--	--
Cluster-10327.0	1.92	1.98	0.92	0.76	2248	10875461	PRQ39126.1	3211	0.00E+00	putative vesicle-fusing ATPase [Rosa chinensis]	XM_008245756.1	XM_008245756	860	0	PREDICTED: Prunus mume cell division control protein 48 homolog D (LOC103342159), mRNA	K13525	VCP, CDC48	transitional endoplasmic reticulum ATPase	http://www.genome.jp/dbget-bin/www_bget?ko:K13525	P54774	2446	1.40E-274	Cell division cycle protein 48 homolog OS=Glycine max OX=3847 GN=CDC48 PE=2 SV=1	PF07728//PF01637//PF01057//PF07931//PF06068//PF14532//PF02562//PF00158//PF04851//PF13304//PF00005//PF01695//PF02224//PF05496//PF00437//PF00910//PF06414//PF01443//PF07724//PF00004//PF10662//PF00931//PF02367//PF07726	AAA domain (dynein-related subfamily)//Archaeal ATPase//Parvovirus non-structural protein NS1//Chloramphenicol phosphotransferase-like protein//TIP49 C-terminus//Sigma-54 interaction domain//PhoH-like protein//Sigma-54 interaction domain//Type III restric	GO:0019079//GO:0006139//GO:0002949//GO:0006810//GO:0006355//GO:0006281//GO:0006576//GO:0006310//GO:0006206	viral genome replication//nucleobase-containing compound metabolic process//tRNA threonylcarbamoyladenosine modification//transport//regulation of transcription, DNA-templated//DNA repair//cellular biogenic amine metabolic process//DNA recombination//pyri	GO:0005524//GO:0016301//GO:0016887//GO:0003678//GO:0008134//GO:0004127//GO:0003723//GO:0016787//GO:0009378//GO:0003724//GO:0043531//GO:0016740//GO:0003677	ATP binding//kinase activity//ATPase activity//DNA helicase activity//transcription factor binding//cytidylate kinase activity//RNA binding//hydrolase activity//four-way junction helicase activity//RNA helicase activity//ADP binding//transferase activity/	GO:0009379//GO:0005657//GO:0005667	Holliday junction helicase complex//replication fork//transcription factor complex	KOG0730	AAA+-type ATPase
Cluster-10328.0	0.86	0.12	0.46	0.3	631	10885231	PRQ48896.1	205	6.30E-14	putative TauD..TfdA-like domain-containing protein [Rosa chinensis]	--	--	--	--	--	--	--	--	--	--	--	--	--	--	--	--	--	--	--	--	--	--	--
Cluster-10329.0	0.11	0.18	1.8	2.02	766	10859558	PRQ23223.1	879	5.40E-92	putative cupredoxin [Rosa chinensis]	XM_004290305.2	XM_004290305	483	0	PREDICTED: Fragaria vesca subsp. vesca uncharacterized LOC101314041 (LOC101314041), mRNA	--	--	--	--	--	--	--	--	PF02298	Plastocyanin-like domain	GO:0006118	obsolete electron transport	GO:0009055	electron carrier activity	--	--	--	--
Cluster-1033.0	0	0.42	1.79	1.25	476	--	--	--	--	--	--	--	--	--	--	--	--	--	--	--	--	--	--	--	--	--	--	--	--	--	--	--	--
Cluster-10330.0	0.37	0.8	0	0	548	10927609	XP_024193110.1	237	1.10E-17	uncharacterized protein LOC112196870 isoform X2 [Rosa chinensis]	XM_004306726.2	XM_004306726	131	4.65E-60	PREDICTED: Fragaria vesca subsp. vesca uncharacterized LOC101297478 (LOC101297478), mRNA	--	--	--	--	--	--	--	--	--	--	--	--	--	--	--	--	--	--
Cluster-10331.0	0.89	0.49	0.87	0.94	2237	10871765	PRQ35430.1	167	5.70E-09	hypothetical protein RchiOBHm_Chr5g0079961 [Rosa chinensis]	--	--	--	--	--	--	--	--	--	--	--	--	--	--	--	--	--	--	--	--	--	--	--
Cluster-10331.1	2.03	0.99	1.76	2.96	679	--	--	--	--	--	--	--	--	--	--	--	--	--	--	--	--	--	--	--	--	--	--	--	--	--	--	--	--
Cluster-10332.0	1.16	1.67	4.29	1.21	534	10887884	PRQ51549.1	322	1.40E-27	putative aminoacyltransferase, E1 ubiquitin-activating enzyme [Rosa chinensis]	--	--	--	--	--	K15688	MUL1	E3 ubiquitin-protein ligase MUL1	http://www.genome.jp/dbget-bin/www_bget?ko:K15688	--	--	--	--	--	--	--	--	--	--	--	--	--	--
Cluster-10333.0	0.6	0	3.03	0	343	--	--	--	--	--	--	--	--	--	--	--	--	--	--	--	--	--	--	--	--	--	--	--	--	--	--	--	--
Cluster-10334.0	3.17	2.62	0.7	0.88	2573	10968060	XP_024172916.1	3268	0.00E+00	probable LRR receptor-like serine..threonine-protein kinase At5g10290 [Rosa chinensis]	XM_004300675.2	XM_004300675	1809	0	PREDICTED: Fragaria vesca subsp. vesca somatic embryogenesis receptor kinase 2 (LOC101312353), mRNA	--	--	--	--	C0LGF5	537	3.80E-53	Probable LRR receptor-like serine/threonine-protein kinase At1g34110 OS=Arabidopsis thaliana OX=3702 GN=At1g34110 PE=2 SV=2	PF00069//PF13855//PF07714//PF00560	Protein kinase domain//Leucine rich repeat//Protein tyrosine kinase//Leucine Rich Repeat	GO:0006468	protein phosphorylation	GO:0004672//GO:0005524//GO:0005515	protein kinase activity//ATP binding//protein binding	--	--	--	--
Cluster-10335.0	0.93	0.23	0.85	0.42	659	--	--	--	--	--	--	--	--	--	--	--	--	--	--	--	--	--	--	--	--	--	--	--	--	--	--	--	--
Cluster-10336.0	0.55	0.35	0.15	0.29	650	10884500	PRQ48165.1	1052	4.00E-112	putative P-loop containing nucleoside triphosphate hydrolase, leucine-rich repeat domain, L [Rosa chinensis]	XM_016791976.1	XM_016791976	208	8.75E-103	PREDICTED: Prunus mume putative disease resistance protein RGA3 (LOC103322751), mRNA	--	--	--	--	Q7XA40	276	1.80E-23	Putative disease resistance protein RGA3 OS=Solanum bulbocastanum OX=147425 GN=RGA3 PE=2 SV=2	PF01926//PF05496//PF00005//PF00004//PF01695//PF00931//PF03266	50S ribosome-binding GTPase//Holliday junction DNA helicase ruvB N-terminus//ABC transporter//ATPase family associated with various cellular activities (AAA)//IstB-like ATP binding protein//NB-ARC domain//NTPase	GO:0006310//GO:0006281	DNA recombination//DNA repair	GO:0005525//GO:0098519//GO:0043531//GO:0005524//GO:0009378//GO:0016887	GTP binding//nucleotide phosphatase activity, acting on free nucleotides//ADP binding//ATP binding//four-way junction helicase activity//ATPase activity	GO:0009379//GO:0005657	Holliday junction helicase complex//replication fork	--	--
Cluster-10337.0	0.17	1.96	0	0	565	1823516	EIE22305.1	165	2.50E-09	MFS general substrate transporter [Coccomyxa subellipsoidea C-169]	--	--	--	--	--	--	--	--	--	--	--	--	--	--	--	--	--	--	--	--	--	--	--
Cluster-10338.0	0.4	1.21	0	0	526	--	--	--	--	--	--	--	--	--	--	--	--	--	--	--	--	--	--	--	--	--	--	--	--	--	--	--	--
Cluster-10339.0	0.29	0.25	1.53	0.59	439	--	--	--	--	--	--	--	--	--	--	--	--	--	--	--	--	--	--	--	--	--	--	--	--	--	--	--	--
Cluster-1034.0	0	0.14	0.87	0.52	582	--	--	--	--	--	--	--	--	--	--	--	--	--	--	--	--	--	--	--	--	--	--	--	--	--	--	--	--
Cluster-1034.1	0.15	0.13	0.16	1.09	621	10956911	XP_024160584.1	713	7.80E-73	abscisic acid receptor PYL12-like [Rosa chinensis]	XM_011462306.1	XM_011462306	390	0	PREDICTED: Fragaria vesca subsp. vesca abscisic acid receptor PYL11-like (LOC101296751), mRNA	K14496	PYL	abscisic acid receptor PYR/PYL family	http://www.genome.jp/dbget-bin/www_bget?ko:K14496	Q9FJ50	443	7.30E-43	Abscisic acid receptor PYL11 OS=Arabidopsis thaliana OX=3702 GN=PYL11 PE=1 SV=1	PF00407	Pathogenesis-related protein Bet v I family	GO:0006952//GO:0009607	defense response//response to biotic stimulus	--	--	--	--	--	--
Cluster-10340.0	1.28	1.25	0	0.34	591	10956825	XP_024160491.1	841	1.10E-87	F-box..LRR-repeat protein At3g26922-like [Rosa chinensis]	--	--	--	--	--	--	--	--	--	--	--	--	--	--	--	--	--	--	--	--	--	--	--
Cluster-10341.0	4.75	4.4	3.62	3.17	2817	10935443	XP_024181974.1	1542	2.60E-168	uncharacterized protein LOC112187429 isoform X1 [Rosa chinensis]	XM_011460385.1	XM_011460385	887	0	PREDICTED: Fragaria vesca subsp. vesca uncharacterized LOC101309487 (LOC101309487), transcript variant X3, mRNA	--	--	--	--	B3CLY6	175	3.90E-11	tRNA(Ile)-lysidine synthase OS=Wolbachia pipientis subsp. Culex pipiens (strain wPip) OX=570417 GN=tilS PE=3 SV=1	PF04084	Origin recognition complex subunit 2	GO:0006260	DNA replication	--	--	GO:0000808//GO:0005634	origin recognition complex//nucleus	--	--
Cluster-10342.0	4.99	0	0	0	385	--	--	--	--	--	--	--	--	--	--	--	--	--	--	--	--	--	--	--	--	--	--	--	--	--	--	--	--
Cluster-10342.1	3.4	0	0	0	746	10076694	PLY79171.1	221	1.00E-15	hypothetical protein LSAT_4X119740 [Lactuca sativa]	--	--	--	--	--	--	--	--	--	Q8BMN4	137	2.60E-07	Leishmanolysin-like peptidase OS=Mus musculus OX=10090 GN=Lmln PE=2 SV=1	PF01457//PF00008	Leishmanolysin//EGF-like domain	GO:0007155//GO:0006508	cell adhesion//proteolysis	GO:0004222//GO:0005515	metalloendopeptidase activity//protein binding	GO:0016020	membrane	KOG2556	Leishmanolysin-like peptidase (Peptidase M8 family)
Cluster-10342.2	3.5	0	0	0	394	--	--	--	--	--	--	--	--	--	--	--	--	--	--	--	--	--	--	PF01457	Leishmanolysin	GO:0007155//GO:0006508	cell adhesion//proteolysis	GO:0004222	metalloendopeptidase activity	GO:0016020	membrane	--	--
Cluster-10343.0	1.15	1.95	2.31	2.17	348	--	--	--	--	--	XM_007929313.1	XM_007929313	96	8.15E-41	Pseudocercospora fijiensis CIRAD86 hypothetical protein mRNA	--	--	--	--	--	--	--	--	--	--	--	--	--	--	--	--	--	--
Cluster-10344.0	0.77	0.44	1.09	1.63	676	--	--	--	--	--	--	--	--	--	--	--	--	--	--	--	--	--	--	--	--	--	--	--	--	--	--	--	--
Cluster-10345.0	1.08	1.22	0.04	0.09	1592	--	--	--	--	--	XM_011462079.1	XM_011462079	1247	0	PREDICTED: Fragaria vesca subsp. vesca alpha,alpha-trehalose-phosphate synthase [UDP-forming] 1-like (LOC101298299), transcript variant X2, mRNA	K16055	TPS	trehalose 6-phosphate synthase/phosphatase	http://www.genome.jp/dbget-bin/www_bget?ko:K16055	Q9SYM4	1399	2.60E-153	Alpha,alpha-trehalose-phosphate synthase [UDP-forming] 1 OS=Arabidopsis thaliana OX=3702 GN=TPS1 PE=1 SV=1	PF00982//PF02358	Glycosyltransferase family 20//Trehalose-phosphatase	GO:0005992	trehalose biosynthetic process	GO:0003824	catalytic activity	--	--	--	--
Cluster-10346.0	0	0.78	0.63	0	433	10928803	XP_024165179.1	497	6.00E-48	kinesin-like protein KIN-10C [Rosa chinensis]	XM_004309152.2	XM_004309152	217	5.63E-108	PREDICTED: Fragaria vesca subsp. vesca kinesin-like protein KIF22 (LOC101312503), mRNA	K10403	KIF22	kinesin family member 22	http://www.genome.jp/dbget-bin/www_bget?ko:K10403	F4KEC6	177	3.50E-12	Kinesin-like protein KIN-10C OS=Arabidopsis thaliana OX=3702 GN=KIN10C PE=2 SV=1	--	--	--	--	--	--	--	--	--	--
Cluster-10347.0	0.84	0.72	0.29	0	449	10888794	PRQ52459.1	786	1.90E-81	putative long-chain-fatty-acid--CoA ligase [Rosa chinensis]	XM_007216956.1	XM_007216956	252	2.05E-127	Prunus persica hypothetical protein (PRUPE_ppa002006mg) mRNA, complete cds	K01897	ACSL, fadD	long-chain acyl-CoA synthetase	http://www.genome.jp/dbget-bin/www_bget?ko:K01897	Q9SJD4	655	1.40E-67	Long chain acyl-CoA synthetase 8 OS=Arabidopsis thaliana OX=3702 GN=LACS8 PE=1 SV=1	PF00501	AMP-binding enzyme	GO:0008152	metabolic process	GO:0003824	catalytic activity	--	--	KOG1180	Acyl-CoA synthetase
Cluster-10348.0	0	0.57	1.59	0.65	376	--	--	--	--	--	--	--	--	--	--	--	--	--	--	--	--	--	--	--	--	--	--	--	--	--	--	--	--
Cluster-10349.0	2.03	0.86	2.57	0	361	--	--	--	--	--	--	--	--	--	--	--	--	--	--	--	--	--	--	--	--	--	--	--	--	--	--	--	--
Cluster-1035.0	0	0	0.55	2.08	353	--	--	--	--	--	--	--	--	--	--	--	--	--	--	--	--	--	--	--	--	--	--	--	--	--	--	--	--
Cluster-10350.0	0.44	0.47	0.47	0.58	747	--	--	--	--	--	XM_017328209.1	XM_017328209	113	6.54E-50	PREDICTED: Malus x domestica cyclic nucleotide-gated ion channel 1-like (LOC103420792), mRNA	K05391	CNGF	cyclic nucleotide gated channel, other eukaryote	http://www.genome.jp/dbget-bin/www_bget?ko:K05391	O65717	425	1.10E-40	Cyclic nucleotide-gated ion channel 1 OS=Arabidopsis thaliana OX=3702 GN=CNGC1 PE=1 SV=1	PF00520//PF01599	Ion transport protein//Ribosomal protein S27a	GO:0006412//GO:0042254//GO:0006811//GO:0055085	translation//ribosome biogenesis//ion transport//transmembrane transport	GO:0005216//GO:0003735	ion channel activity//structural constituent of ribosome	GO:0005840//GO:0016020	ribosome//membrane	--	--
Cluster-10351.0	2.89	3.24	9.39	9.38	306	--	--	--	--	--	--	--	--	--	--	--	--	--	--	--	--	--	--	--	--	--	--	--	--	--	--	--	--
Cluster-10352.0	6.84	7.41	1.9	6.91	305	--	--	--	--	--	XM_011472235.1	XM_011472235	37	4.42E-08	PREDICTED: Fragaria vesca subsp. vesca glycine-rich cell wall structural protein 2-like (LOC105353246), mRNA	--	--	--	--	--	--	--	--	--	--	--	--	--	--	--	--	--	--
Cluster-10353.0	2.15	3.1	0.95	1.18	3272	10888729	PRQ52394.1	3074	0.00E+00	putative leucine-rich repeat-containing, plant-type, leucine-rich repeat domain, L [Rosa chinensis]	XM_004305620.2	XM_004305620	1625	0	PREDICTED: Fragaria vesca subsp. vesca receptor-like protein 12 (LOC101306745), mRNA	--	--	--	--	Q9C699	969	3.90E-103	Receptor-like protein 7 OS=Arabidopsis thaliana OX=3702 GN=RLP7 PE=3 SV=2	PF13516//PF00560//PF13855	Leucine Rich repeat//Leucine Rich Repeat//Leucine rich repeat	--	--	GO:0005515	protein binding	--	--	--	--
Cluster-10353.1	0.14	0.59	0.44	1.16	649	10888854	PRQ52519.1	1120	5.20E-120	putative leucine-rich repeat-containing, plant-type, leucine-rich repeat domain, L [Rosa chinensis]	XM_011468994.1	XM_011468994	439	0	PREDICTED: Fragaria vesca subsp. vesca receptor-like protein 12 (LOC101307038), mRNA	--	--	--	--	Q9C699	420	3.50E-40	Receptor-like protein 7 OS=Arabidopsis thaliana OX=3702 GN=RLP7 PE=3 SV=2	PF00560//PF13855	Leucine Rich Repeat//Leucine rich repeat	--	--	GO:0005515	protein binding	--	--	--	--
Cluster-10353.2	0.11	0.59	0.49	1.82	727	10888854	PRQ52519.1	1093	7.80E-117	putative leucine-rich repeat-containing, plant-type, leucine-rich repeat domain, L [Rosa chinensis]	XM_004305619.2	XM_004305619	488	0	PREDICTED: Fragaria vesca subsp. vesca receptor-like protein 12 (LOC101306453), mRNA	--	--	--	--	Q9C637	261	1.10E-21	Receptor-like protein 6 OS=Arabidopsis thaliana OX=3702 GN=RLP6 PE=3 SV=1	PF13855//PF00560	Leucine rich repeat//Leucine Rich Repeat	--	--	GO:0005515	protein binding	--	--	--	--
Cluster-10354.0	0	0.9	1.44	1.04	410	--	--	--	--	--	--	--	--	--	--	--	--	--	--	--	--	--	--	--	--	--	--	--	--	--	--	--	--
Cluster-10355.0	1.11	1.63	3.25	4.71	1935	10961869	XP_024165985.1	1612	1.40E-176	non-functional pseudokinase ZED1-like [Rosa chinensis]	XM_004289718.2	XM_004289718	793	0	PREDICTED: Fragaria vesca subsp. vesca inactive serine/threonine-protein kinase At1g67470-like (LOC101304432), mRNA	K04733	IRAK4	interleukin-1 receptor-associated kinase 4	http://www.genome.jp/dbget-bin/www_bget?ko:K04733	Q8LGB6	635	1.20E-64	Non-functional pseudokinase ZED1 OS=Arabidopsis thaliana OX=3702 GN=ZED1 PE=1 SV=1	PF07714//PF00069	Protein tyrosine kinase//Protein kinase domain	GO:0006468	protein phosphorylation	GO:0005524//GO:0004672	ATP binding//protein kinase activity	--	--	--	--
Cluster-10356.0	1.76	0.75	0.9	2.56	378	--	--	--	--	--	--	--	--	--	--	--	--	--	--	--	--	--	--	--	--	--	--	--	--	--	--	--	--
Cluster-10357.0	0.3	0.51	1.55	2.4	437	--	--	--	--	--	--	--	--	--	--	--	--	--	--	--	--	--	--	--	--	--	--	--	--	--	--	--	--
Cluster-10358.0	2.83	2.25	0	0.08	955	10949471	XP_024197498.1	458	4.40E-43	uncharacterized protein LOC112200725 isoform X1 [Rosa chinensis]	XM_004298454.2	XM_004298454	215	1.68E-106	PREDICTED: Fragaria vesca subsp. vesca uncharacterized LOC101303511 (LOC101303511), mRNA	--	--	--	--	--	--	--	--	PF03379	CcmB protein	GO:0017004//GO:0015886	cytochrome complex assembly//heme transport	GO:0015232	heme transporter activity	GO:0016020	membrane	--	--
Cluster-10359.0	5.51	3.86	4.85	4.04	955	10876093	PRQ39758.1	647	5.40E-65	hypothetical protein RchiOBHm_Chr4g0428731 [Rosa chinensis]	XM_004310104.2	XM_004310104	329	7.12E-170	PREDICTED: Fragaria vesca subsp. vesca uncharacterized protein At4g14100-like (LOC101306783), mRNA	--	--	--	--	Q67YC9	574	7.20E-58	Uncharacterized protein At4g14100 OS=Arabidopsis thaliana OX=3702 GN=At4g14100 PE=2 SV=1	--	--	--	--	--	--	--	--	--	--
Cluster-1036.0	0	0.23	0.14	0.76	1484	10955270	XP_024158821.1	2525	1.40E-282	cytochrome P450 86A1 [Rosa chinensis]	XM_004294209.2	XM_004294209	1134	0	PREDICTED: Fragaria vesca subsp. vesca cytochrome P450 86A1 (LOC101294542), mRNA	K15401	CYP86A1	fatty acid omega-hydroxylase	http://www.genome.jp/dbget-bin/www_bget?ko:K15401	P48422	2022	1.40E-225	Cytochrome P450 86A1 OS=Arabidopsis thaliana OX=3702 GN=CYP86A1 PE=1 SV=2	PF00067	Cytochrome P450	GO:0055114	oxidation-reduction process	GO:0016705//GO:0005506//GO:0020037	oxidoreductase activity, acting on paired donors, with incorporation or reduction of molecular oxygen//iron ion binding//heme binding	--	--	--	--
Cluster-10360.0	0.58	0.25	0.46	0.46	626	10928654	XP_024163380.1	198	4.10E-13	uncharacterized protein LOC112170350 [Rosa chinensis]	XR_904494.1	XR_904494	106	4.23E-46	PREDICTED: Fragaria vesca subsp. vesca uncharacterized LOC105349902 (LOC105349902), ncRNA	--	--	--	--	--	--	--	--	--	--	--	--	--	--	--	--	--	--
Cluster-10361.0	0	0	1.59	0.92	432	--	--	--	--	--	--	--	--	--	--	--	--	--	--	--	--	--	--	--	--	--	--	--	--	--	--	--	--
Cluster-10362.0	2.17	2.16	3.7	3.88	4050	--	--	--	--	--	XM_011461191.1	XM_011461191	1191	0	PREDICTED: Fragaria vesca subsp. vesca uncharacterized LOC101292284 (LOC101292284), transcript variant X3, mRNA	--	--	--	--	--	--	--	--	PF10620	Phosphoribosyl-dephospho-CoA transferase MdcG	--	--	GO:0016779	nucleotidyltransferase activity	--	--	--	--
Cluster-10363.0	0	0	0.82	0.61	533	10939929	XP_024186875.1	913	4.30E-96	protein SCARECROW [Rosa chinensis]	XM_004305008.2	XM_004305008	422	0	PREDICTED: Fragaria vesca subsp. vesca protein SCARECROW (LOC101314302), mRNA	--	--	--	--	Q2Z2E9	871	1.50E-92	Protein SCARECROW OS=Ipomoea nil OX=35883 GN=SCR PE=1 SV=1	--	--	--	--	--	--	--	--	--	--
Cluster-10364.0	0.24	1.48	0.26	0	476	--	--	--	--	--	--	--	--	--	--	--	--	--	--	--	--	--	--	--	--	--	--	--	--	--	--	--	--
Cluster-10365.0	1.17	0.33	0	0	394	10953546	XP_024156990.1	655	2.60E-66	pentatricopeptide repeat-containing protein At2g20540-like isoform X1 [Rosa chinensis]	XM_011463249.1	XM_011463249	316	4.71E-163	PREDICTED: Fragaria vesca subsp. vesca pentatricopeptide repeat-containing protein ELI1, chloroplastic-like (LOC105350636), mRNA	--	--	--	--	Q9LN01	237	3.50E-19	Pentatricopeptide repeat-containing protein At1g08070, chloroplastic OS=Arabidopsis thaliana OX=3702 GN=PCMP-H12 PE=2 SV=1	PF16045	LisH	--	--	GO:0005515	protein binding	--	--	--	--
Cluster-10366.0	0.58	0.38	1.54	0.46	628	--	--	--	--	--	--	--	--	--	--	--	--	--	--	--	--	--	--	--	--	--	--	--	--	--	--	--	--
Cluster-10367.0	0	0.58	1.14	0.43	657	--	--	--	--	--	--	--	--	--	--	--	--	--	--	P10978	600	4.80E-61	Retrovirus-related Pol polyprotein from transposon TNT 1-94 OS=Nicotiana tabacum OX=4097 PE=2 SV=1	--	--	--	--	--	--	--	--	--	--
Cluster-10368.0	0	0	0	0	469	--	--	--	--	--	--	--	--	--	--	--	--	--	--	--	--	--	--	--	--	--	--	--	--	--	--	--	--
Cluster-10369.0	0.17	0.58	0.18	0.7	578	--	--	--	--	--	--	--	--	--	--	--	--	--	--	--	--	--	--	--	--	--	--	--	--	--	--	--	--
Cluster-1037.0	0	0.14	0.69	0.68	586	--	--	--	--	--	--	--	--	--	--	--	--	--	--	--	--	--	--	--	--	--	--	--	--	--	--	--	--
Cluster-10370.0	0.36	0.21	1.77	0.88	708	--	--	--	--	--	--	--	--	--	--	--	--	--	--	--	--	--	--	--	--	--	--	--	--	--	--	--	--
Cluster-10371.0	3.08	3.03	4.61	3.79	1328	10929575	XP_024173745.1	1608	2.70E-176	uncharacterized protein LOC112179519 isoform X4 [Rosa chinensis]	XM_011471973.1	XM_011471973	758	0	PREDICTED: Fragaria vesca subsp. vesca uncharacterized LOC101296822 (LOC101296822), transcript variant X3, mRNA	--	--	--	--	--	--	--	--	--	--	--	--	--	--	--	--	--	--
Cluster-10372.0	0.75	0	1.49	0.69	324	--	--	--	--	--	--	--	--	--	--	--	--	--	--	--	--	--	--	--	--	--	--	--	--	--	--	--	--
Cluster-10373.0	0.57	0.2	1.09	0.97	729	--	--	--	--	--	--	--	--	--	--	--	--	--	--	--	--	--	--	--	--	--	--	--	--	--	--	--	--
Cluster-10373.1	0.48	0.63	0.52	0.52	921	--	--	--	--	--	--	--	--	--	--	--	--	--	--	--	--	--	--	PF06068	TIP49 C-terminus	--	--	GO:0003678//GO:0005524	DNA helicase activity//ATP binding	GO:0005657	replication fork	--	--
Cluster-10374.0	0.45	0.08	0.57	0.19	856	--	--	--	--	--	--	--	--	--	--	--	--	--	--	--	--	--	--	--	--	--	--	--	--	--	--	--	--
Cluster-10375.0	0.49	1.68	1.5	1.9	364	--	--	--	--	--	--	--	--	--	--	--	--	--	--	--	--	--	--	--	--	--	--	--	--	--	--	--	--
Cluster-10376.0	2.65	2.23	0.86	1.58	312	--	--	--	--	--	--	--	--	--	--	--	--	--	--	--	--	--	--	--	--	--	--	--	--	--	--	--	--
Cluster-10377.0	0	0.63	0	1.36	325	--	--	--	--	--	--	--	--	--	--	--	--	--	--	--	--	--	--	--	--	--	--	--	--	--	--	--	--
Cluster-10378.0	0.11	0.39	0.24	0.36	738	10870013	PRQ33678.1	278	2.50E-22	putative reverse transcriptase zinc-binding domain-containing protein [Rosa chinensis]	--	--	--	--	--	K00873	PK, pyk	pyruvate kinase	http://www.genome.jp/dbget-bin/www_bget?ko:K00873	--	--	--	--	--	--	--	--	--	--	--	--	--	--
Cluster-10379.0	0.71	0.82	0	0.13	710	10927077	XP_024187779.1	859	1.00E-89	germin-like protein subfamily 3 member 2 [Rosa chinensis]	XM_004307012.2	XM_004307012	553	0	PREDICTED: Fragaria vesca subsp. vesca germin-like protein subfamily 3 member 2 (LOC101314126), mRNA	--	--	--	--	Q9SR72	549	4.20E-55	Germin-like protein subfamily 3 member 2 OS=Arabidopsis thaliana OX=3702 GN=At3g10080 PE=2 SV=1	PF02203//PF00190	Tar ligand binding domain homologue//Cupin	GO:0006935//GO:0007165	chemotaxis//signal transduction	GO:0004888//GO:0045735	transmembrane signaling receptor activity//nutrient reservoir activity	GO:0016020	membrane	--	--
Cluster-1038.0	0	0.33	1.23	1.41	534	--	--	--	--	--	--	--	--	--	--	--	--	--	--	--	--	--	--	--	--	--	--	--	--	--	--	--	--
Cluster-10380.0	0	0	0	0	327	--	--	--	--	--	--	--	--	--	--	--	--	--	--	--	--	--	--	--	--	--	--	--	--	--	--	--	--
Cluster-10381.0	0.71	1.07	0.19	0.92	560	--	--	--	--	--	XM_004306552.2	XM_004306552	337	1.45E-174	PREDICTED: Fragaria vesca subsp. vesca uncharacterized LOC101315375 (LOC101315375), mRNA	--	--	--	--	--	--	--	--	PF14672	Late cornified envelope	GO:0008544	epidermis development	--	--	--	--	--	--
Cluster-10382.0	0.35	1.18	2.94	3.76	1941	--	--	--	--	--	XM_004299468.2	XM_004299468	489	0	PREDICTED: Fragaria vesca subsp. vesca protein TIFY 6B (LOC101303423), mRNA	--	--	--	--	Q6ES51	287	2.80E-24	Protein TIFY 6b OS=Oryza sativa subsp. japonica OX=39947 GN=TIFY6B PE=1 SV=1	PF06203	CCT motif	--	--	GO:0005515	protein binding	--	--	--	--
Cluster-10383.0	0.76	0	0.53	0	469	10932459	XP_024178646.1	257	4.40E-20	uncharacterized protein LOC112184627 [Rosa chinensis]	--	--	--	--	--	--	--	--	--	--	--	--	--	PF05180	DNL zinc finger	--	--	GO:0008270	zinc ion binding	--	--	--	--
Cluster-10384.0	0.52	3.52	0.52	0.49	359	--	--	--	--	--	--	--	--	--	--	--	--	--	--	--	--	--	--	--	--	--	--	--	--	--	--	--	--
Cluster-10385.0	0.59	0.73	0.36	0.63	896	--	--	--	--	--	--	--	--	--	--	--	--	--	--	--	--	--	--	--	--	--	--	--	--	--	--	--	--
Cluster-10386.0	5.56	5.86	9.48	10.31	1692	10961173	XP_024165249.1	879	1.20E-91	thiamine pyrophosphokinase 1 isoform X1 [Rosa chinensis]	XM_004290732.2	XM_004290732	490	0	PREDICTED: Fragaria vesca subsp. vesca thiamine pyrophosphokinase 1 (LOC101303871), transcript variant X1, mRNA	K00949	thiN, TPK1, THI80	thiamine pyrophosphokinase	http://www.genome.jp/dbget-bin/www_bget?ko:K00949	B9DGU7	701	2.40E-72	Thiamine pyrophosphokinase 1 OS=Arabidopsis thaliana OX=3702 GN=TPK1 PE=2 SV=1	PF04263//PF04265	Thiamin pyrophosphokinase, catalytic domain//Thiamin pyrophosphokinase, vitamin B1 binding domain	GO:0006772//GO:0009229	thiamine metabolic process//thiamine diphosphate biosynthetic process	GO:0030975//GO:0004788//GO:0005524	thiamine binding//thiamine diphosphokinase activity//ATP binding	--	--	KOG3153	Thiamine pyrophosphokinase
Cluster-10387.0	3.62	5.72	21.33	23.29	818	4861896	XP_011467106.1	706	6.60E-72	PREDICTED: protein PHLOEM PROTEIN 2-LIKE A1-like [Fragaria vesca subsp. vesca]	XM_011468804.1	XM_011468804	301	2.23E-154	PREDICTED: Fragaria vesca subsp. vesca protein PHLOEM PROTEIN 2-LIKE A1-like (LOC101300840), mRNA	--	--	--	--	C0HJV2	340	8.40E-31	Lectin OS=Luffa acutangula OX=56866 PE=1 SV=1	--	--	--	--	--	--	--	--	--	--
Cluster-10388.0	0.06	0.24	1.49	0.72	1220	--	--	--	--	--	--	--	--	--	--	--	--	--	--	--	--	--	--	--	--	--	--	--	--	--	--	--	--
Cluster-10389.0	3.42	3.69	4.16	3.97	2357	10879613	PRQ43278.1	1249	2.10E-134	putative dolichyl-P-Glc:Glc..2..Man..9..GlcNAc..2..-PP-dolichol alpha-1,2-glucosyltransferase [Rosa chinensis]	XM_004302691.2	XM_004302691	653	0	PREDICTED: Fragaria vesca subsp. vesca dol-P-Glc:Glc(2)Man(9)GlcNAc(2)-PP-Dol alpha-1,2-glucosyltransferase (LOC101293604), transcript variant X1, mRNA	K03850	ALG10	alpha-1,2-glucosyltransferase	http://www.genome.jp/dbget-bin/www_bget?ko:K03850	Q8L638	831	2.80E-87	Dol-P-Glc:Glc(2)Man(9)GlcNAc(2)-PP-Dol alpha-1,2-glucosyltransferase OS=Arabidopsis thaliana OX=3702 GN=ALG10 PE=1 SV=1	PF04922//PF09726//PF09594	DIE2/ALG10 family//Transmembrane protein//Protein of unknown function (DUF2029)	GO:0006488	dolichol-linked oligosaccharide biosynthetic process	GO:0004583//GO:0016758	dolichyl-phosphate-glucose-glycolipid alpha-glucosyltransferase activity//transferase activity, transferring hexosyl groups	GO:0005789//GO:0016021	endoplasmic reticulum membrane//integral component of membrane	KOG2642	Alpha-1,2 glucosyltransferase/transcriptional activator
Cluster-1039.0	0	1.55	0.9	4.1	309	--	--	--	--	--	--	--	--	--	--	--	--	--	--	--	--	--	--	--	--	--	--	--	--	--	--	--	--
Cluster-10390.0	0.79	0.67	2.34	0.72	320	--	--	--	--	--	--	--	--	--	--	--	--	--	--	--	--	--	--	--	--	--	--	--	--	--	--	--	--
Cluster-10391.0	1.08	1.38	1.09	0.51	354	--	--	--	--	--	--	--	--	--	--	--	--	--	--	--	--	--	--	--	--	--	--	--	--	--	--	--	--
Cluster-10392.0	9.47	9.76	10.12	12.22	2513	--	--	--	--	--	XM_004297084.2	XM_004297084	837	0	PREDICTED: Fragaria vesca subsp. vesca CTL-like protein DDB_G0274487 (LOC101302256), mRNA	--	--	--	--	Q869R1	244	3.50E-19	CTL-like protein DDB_G0274487 OS=Dictyostelium discoideum OX=44689 GN=DDB_G0274487 PE=3 SV=1	PF02905	Epstein Barr virus nuclear antigen-1, DNA-binding domain	GO:0006275//GO:0045893//GO:0006260	regulation of DNA replication//positive regulation of transcription, DNA-templated//DNA replication	GO:0003688//GO:0003677	DNA replication origin binding//DNA binding	GO:0046809//GO:0042025	replication compartment//host cell nucleus	KOG1362	Choline transporter-like protein
Cluster-10393.0	0	0.24	0.86	0.56	453	10940806	XP_024187842.1	587	2.30E-58	probable leucine-rich repeat receptor-like protein kinase At5g49770 [Rosa chinensis]	XM_011468075.1	XM_011468075	325	5.43E-168	PREDICTED: Fragaria vesca subsp. vesca probable leucine-rich repeat receptor-like protein kinase At5g49770 (LOC101313441), mRNA	--	--	--	--	Q9LT96	272	3.50E-23	Probable leucine-rich repeat receptor-like protein kinase At5g49770 OS=Arabidopsis thaliana OX=3702 GN=At5g49770 PE=2 SV=1	PF00560//PF13855	Leucine Rich Repeat//Leucine rich repeat	--	--	GO:0005515	protein binding	--	--	--	--
Cluster-10394.0	1.25	1.63	0.87	0.41	1112	10968581	XP_024173496.1	685	2.40E-69	probable E3 ubiquitin-protein ligase RHA4A [Rosa chinensis]	XM_004300453.2	XM_004300453	691	0	PREDICTED: Fragaria vesca subsp. vesca RING-H2 zinc finger protein RHA4a-like (LOC101314665), mRNA	K19039	ATL7_58_59	E3 ubiquitin-protein ligase ATL7/58/59	http://www.genome.jp/dbget-bin/www_bget?ko:K19039	Q84TF5	328	2.80E-29	Probable E3 ubiquitin-protein ligase RHA4A OS=Arabidopsis thaliana OX=3702 GN=RHA4A PE=2 SV=1	PF13639//PF14634//PF00628//PF17123//PF12678//PF12906//PF00097//PF12861//PF11789	Ring finger domain//zinc-RING finger domain//PHD-finger//RING-like zinc finger//RING-H2 zinc finger//RING-variant domain//Zinc finger, C3HC4 type (RING finger)//Anaphase-promoting complex subunit 11 RING-H2 finger//Zinc-finger of the MIZ type in Nse subun	GO:0016567	protein ubiquitination	GO:0005515//GO:0004842//GO:0046872//GO:0008270	protein binding//ubiquitin-protein transferase activity//metal ion binding//zinc ion binding	GO:0005680	anaphase-promoting complex	--	--
Cluster-10395.0	0.21	0.37	0	0.44	509	--	--	--	--	--	--	--	--	--	--	--	--	--	--	--	--	--	--	--	--	--	--	--	--	--	--	--	--
Cluster-10396.0	0.41	0.54	0.22	0.21	516	--	--	--	--	--	--	--	--	--	--	--	--	--	--	--	--	--	--	--	--	--	--	--	--	--	--	--	--
Cluster-10397.0	0.72	0.15	0.57	0.56	557	--	--	--	--	--	--	--	--	--	--	--	--	--	--	--	--	--	--	--	--	--	--	--	--	--	--	--	--
Cluster-10398.0	4.01	0	0	0	390	--	--	--	--	--	--	--	--	--	--	--	--	--	--	--	--	--	--	--	--	--	--	--	--	--	--	--	--
Cluster-10399.0	13.38	12.77	10.44	9.57	3249	10867601	PRQ31266.1	4367	0.00E+00	putative transcription factor WD40-like family [Rosa chinensis]	XM_004296460.2	XM_004296460	2657	0	PREDICTED: Fragaria vesca subsp. vesca protein SPA1-RELATED 4 (LOC101299948), transcript variant X4, mRNA	--	--	--	--	Q9LJR3	2588	7.10E-291	Protein SPA1-RELATED 3 OS=Arabidopsis thaliana OX=3702 GN=SPA3 PE=1 SV=1	PF07022//PF00397//PF00400//PF07714//PF00069	Bacteriophage CI repressor helix-turn-helix domain//WW domain//WD domain, G-beta repeat//Protein tyrosine kinase//Protein kinase domain	GO:0045892//GO:0006468	negative regulation of transcription, DNA-templated//protein phosphorylation	GO:0005515//GO:0003677//GO:0005524//GO:0004672	protein binding//DNA binding//ATP binding//protein kinase activity	--	--	--	--
Cluster-104.0	0	0	2.59	1.47	360	1482631	BAK07879.1	366	7.70E-33	predicted protein [Hordeum vulgare subsp. vulgare]	CP000477.1	CP000477	58	1.13E-19	Methanosaeta thermophila PT, complete genome	K06215	pdxS, pdx1	pyridoxal 5'-phosphate synthase pdxS subunit	http://www.genome.jp/dbget-bin/www_bget?ko:K06215	O59905	374	4.20E-35	Pyridoxal 5'-phosphate synthase subunit PDX1 OS=Cercospora nicotianae OX=29003 GN=PDX1 PE=1 SV=1	PF01680	SOR/SNZ family	GO:0042819//GO:0042823	vitamin B6 biosynthetic process//pyridoxal phosphate biosynthetic process	--	--	--	--	KOG1606	Stationary phase-induced protein, SOR/SNZ family
Cluster-1040.0	0	0.87	1.24	1.23	578	10862362	PRQ26027.1	853	4.20E-89	putative non-specific serine..threonine protein kinase [Rosa chinensis]	--	--	--	--	--	--	--	--	--	--	--	--	--	PF08019//PF03699	Domain of unknown function (DUF1705)//Uncharacterised protein family (UPF0182)	--	--	--	--	GO:0016021	integral component of membrane	--	--
Cluster-10400.0	0.86	2.17	0	0.77	314	10877117	PRQ40782.1	530	6.50E-52	putative tetratricopeptide-like helical domain, DYW domain-containing protein [Rosa chinensis]	XM_004298381.2	XM_004298381	242	5.02E-122	PREDICTED: Fragaria vesca subsp. vesca pentatricopeptide repeat-containing protein At2g02980 (LOC101304476), mRNA	--	--	--	--	Q8LK93	273	1.90E-23	Pentatricopeptide repeat-containing protein At2g02980, chloroplastic OS=Arabidopsis thaliana OX=3702 GN=PCMP-H26 PE=2 SV=2	--	--	--	--	--	--	--	--	--	--
Cluster-10401.0	0.23	0.2	0.24	0.48	487	--	--	--	--	--	--	--	--	--	--	--	--	--	--	--	--	--	--	--	--	--	--	--	--	--	--	--	--
Cluster-10402.0	1.65	0	0	0	386	10887523	PRQ51188.1	162	3.70E-09	hypothetical protein RchiOBHm_Chr2g0141621 [Rosa chinensis]	HQ455834.1	HQ455834	52	2.63E-16	Rosa multiflora breeding line 88/124-46 black spot resistance muRdr1 gene locus, complete sequence	--	--	--	--	--	--	--	--	--	--	--	--	--	--	--	--	--	--
Cluster-10403.0	0.22	0.77	1.18	1.62	496	--	--	--	--	--	--	--	--	--	--	--	--	--	--	--	--	--	--	--	--	--	--	--	--	--	--	--	--
Cluster-10404.0	1.08	0.56	0.45	1.34	505	--	--	--	--	--	--	--	--	--	--	--	--	--	--	--	--	--	--	--	--	--	--	--	--	--	--	--	--
Cluster-10405.0	0.58	0.33	1.22	0.6	535	10879419	PRQ43084.1	345	3.10E-30	hypothetical protein RchiOBHm_Chr3g0464581 [Rosa chinensis]	--	--	--	--	--	--	--	--	--	--	--	--	--	--	--	--	--	--	--	--	--	--	--
Cluster-10406.0	0.56	0.1	0.49	0.73	1202	--	--	--	--	--	--	--	--	--	--	--	--	--	--	--	--	--	--	--	--	--	--	--	--	--	--	--	--
Cluster-10407.0	3.81	1.17	3.44	0.8	973	10865293	PRQ28958.1	702	2.30E-71	hypothetical protein RchiOBHm_Chr5g0008631 [Rosa chinensis]	XM_004293964.2	XM_004293964	545	0	PREDICTED: Fragaria vesca subsp. vesca pistil-specific extensin-like protein (LOC101292194), mRNA	--	--	--	--	Q9FZA2	310	3.00E-27	Non-classical arabinogalactan protein 31 OS=Arabidopsis thaliana OX=3702 GN=AGP31 PE=1 SV=1	--	--	--	--	--	--	--	--	--	--
Cluster-10408.0	0.17	0	0.87	0.52	582	--	--	--	--	--	--	--	--	--	--	--	--	--	--	--	--	--	--	--	--	--	--	--	--	--	--	--	--
Cluster-10409.0	0.39	0.48	0.85	1.29	1611	--	--	--	--	--	XM_004303024.2	XM_004303024	1261	0	PREDICTED: Fragaria vesca subsp. vesca cytokinin dehydrogenase 6-like (LOC101295539), mRNA	K00279	CKX	cytokinin dehydrogenase	http://www.genome.jp/dbget-bin/www_bget?ko:K00279	Q9LY71	1570	3.90E-173	Cytokinin dehydrogenase 6 OS=Arabidopsis thaliana OX=3702 GN=CKX6 PE=2 SV=2	PF01565//PF09265//PF09289	FAD binding domain//Cytokinin dehydrogenase 1, FAD and cytokinin binding//Follistatin/Osteonectin-like EGF domain	GO:0055114//GO:0009690	oxidation-reduction process//cytokinin metabolic process	GO:0005515//GO:0019139//GO:0016491//GO:0050660	protein binding//cytokinin dehydrogenase activity//oxidoreductase activity//flavin adenine dinucleotide binding	--	--	--	--
Cluster-10409.1	1.56	0.9	0	0	463	--	--	--	--	--	XR_906832.1	XR_906832	84	5.20E-34	PREDICTED: Fragaria vesca subsp. vesca uncharacterized LOC101306549 (LOC101306549), transcript variant X2, ncRNA	--	--	--	--	--	--	--	--	PF06736	Protein of unknown function (DUF1211)	GO:0006813	potassium ion transport	GO:0005267	potassium channel activity	--	--	--	--
Cluster-1041.0	0	2.37	0	0	392	--	--	--	--	--	--	--	--	--	--	--	--	--	--	--	--	--	--	--	--	--	--	--	--	--	--	--	--
Cluster-10410.0	0	2.29	0	0.38	397	--	--	--	--	--	--	--	--	--	--	--	--	--	--	--	--	--	--	--	--	--	--	--	--	--	--	--	--
Cluster-10411.0	0.45	0	2.03	1.55	736	10928684	XP_024163872.1	255	1.20E-19	tropomyosin-like [Rosa chinensis]	--	--	--	--	--	--	--	--	--	--	--	--	--	--	--	--	--	--	--	--	--	--	--
Cluster-10412.0	2	1.93	1.67	1.81	3422	10864019	PRQ27684.1	3341	0.00E+00	putative tetratricopeptide-like helical domain-containing protein [Rosa chinensis]	XM_004292769.2	XM_004292769	1509	0	PREDICTED: Fragaria vesca subsp. vesca pentatricopeptide repeat-containing protein At2g04860 (LOC101291020), mRNA	--	--	--	--	Q9SJ73	1848	4.80E-205	Pentatricopeptide repeat-containing protein At2g04860 OS=Arabidopsis thaliana OX=3702 GN=PCMP-E74 PE=2 SV=3	PF02544	3-oxo-5-alpha-steroid 4-dehydrogenase	GO:0006629	lipid metabolic process	GO:0016627	oxidoreductase activity, acting on the CH-CH group of donors	GO:0005737//GO:0016021	cytoplasm//integral component of membrane	--	--
Cluster-10413.0	0.91	0.29	0.18	0.35	906	10941461	XP_024188573.1	998	1.00E-105	dof zinc finger protein DOF2.4 [Rosa chinensis]	XM_004302713.2	XM_004302713	683	0	PREDICTED: Fragaria vesca subsp. vesca dof zinc finger protein DOF2.4 (LOC101300363), mRNA	--	--	--	--	O80928	276	2.50E-23	Dof zinc finger protein DOF2.4 OS=Arabidopsis thaliana OX=3702 GN=DOF2.4 PE=2 SV=1	PF02701	Dof domain, zinc finger	GO:0006355	regulation of transcription, DNA-templated	GO:0003677	DNA binding	--	--	--	--
Cluster-10414.0	1.55	2.22	2.15	0.53	465	10869872	PRQ33537.1	256	5.70E-20	putative transcription factor ARF family [Rosa chinensis]	--	--	--	--	--	--	--	--	--	Q653H7	239	2.40E-19	Auxin response factor 18 OS=Oryza sativa subsp. japonica OX=39947 GN=ARF18 PE=2 SV=1	PF02362	B3 DNA binding domain	--	--	GO:0003677	DNA binding	--	--	--	--
Cluster-10415.0	0.89	1.02	0.63	0.78	620	--	--	--	--	--	--	--	--	--	--	--	--	--	--	--	--	--	--	--	--	--	--	--	--	--	--	--	--
Cluster-10416.0	0.22	0.58	0.71	0.23	496	9985001	PKU60330.1	173	2.60E-10	RNA-directed DNA polymerase [Dendrobium catenatum]	--	--	--	--	--	--	--	--	--	--	--	--	--	--	--	--	--	--	--	--	--	--	--
Cluster-10417.0	0.76	1.96	0.39	0.38	397	--	--	--	--	--	--	--	--	--	--	--	--	--	--	--	--	--	--	--	--	--	--	--	--	--	--	--	--
Cluster-10418.0	1.7	1.94	3.84	4.51	1857	--	--	--	--	--	XM_004294813.2	XM_004294813	969	0	PREDICTED: Fragaria vesca subsp. vesca calcium uniporter protein 5, mitochondrial-like (LOC101310971), mRNA	--	--	--	--	Q8VYR0	755	1.40E-78	Calcium uniporter protein 5, mitochondrial OS=Arabidopsis thaliana OX=3702 GN=At1g57610 PE=2 SV=1	PF02765	Telomeric single stranded DNA binding POT1/CDC13	GO:0000723	telomere maintenance	GO:0003677	DNA binding	GO:0000784	nuclear chromosome, telomeric region	KOG2966	Uncharacterized conserved protein
Cluster-10419.0	1.54	0.89	0.18	0.54	571	10965135	XP_024169631.1	654	4.90E-66	FHA domain-containing protein At4g14490-like [Rosa chinensis]	XR_907341.1	XR_907341	226	7.52E-113	PREDICTED: Fragaria vesca subsp. vesca FHA domain-containing protein At4g14490 (LOC101294609), transcript variant X2, misc_RNA	--	--	--	--	O23305	329	1.10E-29	FHA domain-containing protein At4g14490 OS=Arabidopsis thaliana OX=3702 GN=At4g14490 PE=1 SV=1	PF00498	FHA domain	--	--	GO:0005515	protein binding	--	--	KOG3872	FOG: FHA domain
Cluster-1042.0	0	0.29	5.22	6.72	416	--	--	--	--	--	XM_011466518.1	XM_011466518	142	2.65E-66	PREDICTED: Fragaria vesca subsp. vesca uncharacterized LOC101297543 (LOC101297543), mRNA	--	--	--	--	--	--	--	--	--	--	--	--	--	--	--	--	--	--
Cluster-10420.0	1.13	0.98	0.03	0.32	2281	10883726	PRQ47391.1	2771	6.5e-311	putative alpha-mannosidase [Rosa chinensis]	XM_011463937.1	XM_011463937	1621	0	PREDICTED: Fragaria vesca subsp. vesca alpha-mannosidase (LOC101297194), transcript variant X2, mRNA	K01191	E3.2.1.24	alpha-mannosidase	http://www.genome.jp/dbget-bin/www_bget?ko:K01191	Q9FKW9	2361	1.00E-264	Probable alpha-mannosidase At5g66150 OS=Arabidopsis thaliana OX=3702 GN=At5g66150 PE=3 SV=1	PF07748//PF01074//PF09261	Glycosyl hydrolases family 38 C-terminal domain//Glycosyl hydrolases family 38 N-terminal domain//Alpha mannosidase, middle domain	GO:0005975//GO:0006013	carbohydrate metabolic process//mannose metabolic process	GO:0015923//GO:0008270//GO:0004559//GO:0004553	mannosidase activity//zinc ion binding//alpha-mannosidase activity//hydrolase activity, hydrolyzing O-glycosyl compounds	--	--	KOG1959	Glycosyl hydrolase, family 38 - alpha-mannosidase
Cluster-10421.0	1.58	0.46	0	0	563	--	--	--	--	--	--	--	--	--	--	--	--	--	--	--	--	--	--	--	--	--	--	--	--	--	--	--	--
Cluster-10422.0	0.71	0.73	1.12	1.43	2665	10880913	PRQ44578.1	3239	0.00E+00	putative tetratricopeptide-like helical domain, DYW domain-containing protein [Rosa chinensis]	XR_907363.1	XR_907363	1514	0	PREDICTED: Fragaria vesca subsp. vesca putative pentatricopeptide repeat-containing protein At3g13770, mitochondrial (LOC101305398), transcript variant X2, misc_RNA	--	--	--	--	Q9LIC3	2324	2.40E-260	Putative pentatricopeptide repeat-containing protein At3g13770, mitochondrial OS=Arabidopsis thaliana OX=3702 GN=PCMP-H85 PE=3 SV=1	--	--	--	--	--	--	--	--	--	--
Cluster-10423.0	1.71	1.63	2.07	2.98	1285	--	--	--	--	--	--	--	--	--	--	--	--	--	--	--	--	--	--	--	--	--	--	--	--	--	--	--	--
Cluster-10424.0	0.88	1.92	0	0	984	10944514	XP_024192037.1	1024	1.10E-108	auxin-induced protein 22D [Rosa chinensis]	XM_004288378.2	XM_004288378	716	0	PREDICTED: Fragaria vesca subsp. vesca auxin-responsive protein IAA4 (LOC101294983), mRNA	K14484	IAA	auxin-responsive protein IAA	http://www.genome.jp/dbget-bin/www_bget?ko:K14484	O24542	672	3.20E-69	Auxin-induced protein 22D OS=Vigna radiata var. radiata OX=3916 GN=AUX22D PE=2 SV=1	PF02309	AUX/IAA family	GO:0006355	regulation of transcription, DNA-templated	--	--	GO:0005634	nucleus	--	--
Cluster-10425.0	0.86	0.72	1.68	0	314	--	--	--	--	--	--	--	--	--	--	--	--	--	--	--	--	--	--	--	--	--	--	--	--	--	--	--	--
Cluster-10426.0	0.45	0.29	0.36	0.48	731	--	--	--	--	--	--	--	--	--	--	--	--	--	--	--	--	--	--	--	--	--	--	--	--	--	--	--	--
Cluster-10427.0	0.34	0.39	1.44	0.24	732	--	--	--	--	--	--	--	--	--	--	--	--	--	--	--	--	--	--	--	--	--	--	--	--	--	--	--	--
Cluster-10428.0	0.33	1.43	0	1	418	10956972	XP_024160650.1	461	8.70E-44	luminal-binding protein 1-like [Rosa chinensis]	--	--	--	--	--	--	--	--	--	--	--	--	--	--	--	--	--	--	--	--	--	--	--
Cluster-10429.0	0.6	0.52	0.63	0	525	2113838	XP_004306191.1	331	1.30E-28	PREDICTED: uncharacterized protein LOC101290797 [Fragaria vesca subsp. vesca]	--	--	--	--	--	--	--	--	--	--	--	--	--	--	--	--	--	--	--	--	--	--	--
Cluster-1043.0	0	0.25	0.31	0	438	10961271	XP_024165352.1	762	1.10E-78	uncharacterized protein LOC112172298 isoform X1 [Rosa chinensis]	--	--	--	--	--	--	--	--	--	Q9FL92	236	5.10E-19	Probable WRKY transcription factor 16 OS=Arabidopsis thaliana OX=3702 GN=WRKY16 PE=3 SV=1	--	--	--	--	--	--	--	--	--	--
Cluster-1043.1	0	0.56	0.23	1.12	504	10858894	PRQ22559.1	818	4.20E-85	putative TIR domain, P-loop containing nucleoside triphosphate hydrolase [Rosa chinensis]	XM_007214541.1	XM_007214541	130	1.53E-59	Prunus persica hypothetical protein (PRUPE_ppa014887mg) mRNA, partial cds	--	--	--	--	Q9SZ67	303	1.00E-26	Probable WRKY transcription factor 19 OS=Arabidopsis thaliana OX=3702 GN=WRKY19 PE=3 SV=1	--	--	--	--	--	--	--	--	--	--
Cluster-10430.0	0.22	0.37	0	0.45	506	--	--	--	--	--	--	--	--	--	--	--	--	--	--	--	--	--	--	--	--	--	--	--	--	--	--	--	--
Cluster-10431.0	2.8	0	1.83	3.32	308	--	--	--	--	--	--	--	--	--	--	--	--	--	--	--	--	--	--	--	--	--	--	--	--	--	--	--	--
Cluster-10432.0	0.77	0.33	0	1.14	396	--	--	--	--	--	AM460349.2	AM460349	65	1.61E-23	Vitis vinifera contig VV78X099033.4, whole genome shotgun sequence	--	--	--	--	--	--	--	--	--	--	--	--	--	--	--	--	--	--
Cluster-10433.0	0.25	0.44	0.27	0	468	--	--	--	--	--	--	--	--	--	--	--	--	--	--	--	--	--	--	--	--	--	--	--	--	--	--	--	--
Cluster-10434.0	0.54	0.7	0.28	0.27	456	--	--	--	--	--	--	--	--	--	--	--	--	--	--	--	--	--	--	--	--	--	--	--	--	--	--	--	--
Cluster-10435.0	0.57	0.39	0.36	0.72	730	--	--	--	--	--	--	--	--	--	--	--	--	--	--	--	--	--	--	--	--	--	--	--	--	--	--	--	--
Cluster-10436.0	0.72	0	0	0	328	--	--	--	--	--	--	--	--	--	--	--	--	--	--	--	--	--	--	--	--	--	--	--	--	--	--	--	--
Cluster-10437.0	2.52	0.76	2.22	2.34	746	10955497	XP_024159065.1	518	3.80E-50	uncharacterized protein LOC112166453 isoform X1 [Rosa chinensis]	--	--	--	--	--	--	--	--	--	--	--	--	--	--	--	--	--	--	--	--	--	--	--
Cluster-10438.0	0.75	0.32	0.77	0.74	399	--	--	--	--	--	--	--	--	--	--	--	--	--	--	--	--	--	--	--	--	--	--	--	--	--	--	--	--
Cluster-10439.0	1.65	1.67	1.79	2.04	2056	10878842	PRQ42507.1	1707	1.40E-187	putative carboxylesterase [Rosa chinensis]	XM_008384079.2	XM_008384079	265	5.91E-134	PREDICTED: Malus x domestica probable carboxylesterase 18 (LOC103445104), mRNA	--	--	--	--	Q9LT10	943	2.50E-100	Probable carboxylesterase 18 OS=Arabidopsis thaliana OX=3702 GN=CXE18 PE=1 SV=1	PF07859//PF07224//PF12740//PF00326	alpha/beta hydrolase fold//Chlorophyllase//Chlorophyllase enzyme//Prolyl oligopeptidase family	GO:0006508//GO:0015996//GO:0008152//GO:0015994	proteolysis//chlorophyll catabolic process//metabolic process//chlorophyll metabolic process	GO:0016787//GO:0008236//GO:0047746	hydrolase activity//serine-type peptidase activity//chlorophyllase activity	--	--	--	--
Cluster-1044.0	0	0.36	1.32	0.58	646	--	--	--	--	--	--	--	--	--	--	--	--	--	--	--	--	--	--	--	--	--	--	--	--	--	--	--	--
Cluster-10440.0	0.33	0.36	0.27	0.27	900	10933909	XP_024180312.1	1092	1.30E-116	nitrate regulatory gene2 protein [Rosa chinensis]	XM_004288173.2	XM_004288173	645	0	PREDICTED: Fragaria vesca subsp. vesca uncharacterized LOC101302585 (LOC101302585), mRNA	--	--	--	--	--	--	--	--	--	--	--	--	--	--	--	--	--	--
Cluster-10441.0	0.21	0.18	0.88	0.43	515	10865783	PRQ29448.1	860	5.80E-90	putative potassium channel, voltage-dependent, EAG..ELK..ERG, ankyrin repeat-containing [Rosa chinensis]	XM_004293485.2	XM_004293485	365	0	PREDICTED: Fragaria vesca subsp. vesca potassium channel KAT1-like (LOC101291604), mRNA	--	--	--	--	Q38998	145	2.20E-08	Potassium channel AKT1 OS=Arabidopsis thaliana OX=3702 GN=AKT1 PE=1 SV=2	--	--	--	--	--	--	--	--	--	--
Cluster-10442.0	3.34	0.7	0	1.51	316	10878456	PRQ42121.1	229	5.20E-17	hypothetical protein RchiOBHm_Chr3g0454181 [Rosa chinensis]	XR_906573.1	XR_906573	62	5.82E-22	PREDICTED: Fragaria vesca subsp. vesca uncharacterized LOC105351986 (LOC105351986), ncRNA	--	--	--	--	--	--	--	--	--	--	--	--	--	--	--	--	--	--
Cluster-10443.0	0.91	0.77	0	0.81	310	10854075	PRQ17740.1	530	6.40E-52	putative RNA-directed DNA polymerase [Rosa chinensis]	AM438871.2	AM438871	72	1.57E-27	Vitis vinifera contig VV79X000978.2, whole genome shotgun sequence	--	--	--	--	--	--	--	--	--	--	--	--	--	--	--	--	--	--
Cluster-10444.0	2.86	3.3	9.27	7.55	538	10894893	PRQ58558.1	568	4.30E-56	putative ATPase, AAA-type, core, AAA-type ATPase domain-containing protein [Rosa chinensis]	XM_004306588.2	XM_004306588	311	3.96E-160	PREDICTED: Fragaria vesca subsp. vesca uncharacterized LOC101302781 (LOC101302781), mRNA	--	--	--	--	F4IJ77	350	3.80E-32	AAA-ATPase At2g46620 OS=Arabidopsis thaliana OX=3702 GN=At2g46620 PE=2 SV=1	--	--	--	--	--	--	--	--	--	--
Cluster-10444.1	1.88	2.51	8.78	8.5	1644	10930424	XP_024176302.1	1897	1.00E-209	LOW QUALITY PROTEIN: AAA-ATPase At2g46620 [Rosa chinensis]	XM_004306588.2	XM_004306588	967	0	PREDICTED: Fragaria vesca subsp. vesca uncharacterized LOC101302781 (LOC101302781), mRNA	--	--	--	--	F4IJ77	1272	1.40E-138	AAA-ATPase At2g46620 OS=Arabidopsis thaliana OX=3702 GN=At2g46620 PE=2 SV=1	PF02367//PF05496//PF07728//PF00910//PF00519//PF00004//PF01695//PF13304	Threonylcarbamoyl adenosine biosynthesis protein TsaE//Holliday junction DNA helicase ruvB N-terminus//AAA domain (dynein-related subfamily)//RNA helicase//Papillomavirus helicase//ATPase family associated with various cellular activities (AAA)//IstB-like	GO:0006281//GO:0002949//GO:0006260//GO:0006310	DNA repair//tRNA threonylcarbamoyladenosine modification//DNA replication//DNA recombination	GO:0003724//GO:0005524//GO:0009378//GO:0016887//GO:0003723//GO:0004003//GO:0003677	RNA helicase activity//ATP binding//four-way junction helicase activity//ATPase activity//RNA binding//ATP-dependent DNA helicase activity//DNA binding	GO:0005657//GO:0009379	replication fork//Holliday junction helicase complex	--	--
Cluster-10445.0	0.97	0.42	0.69	0.34	588	2105416	XP_004293731.1	200	2.20E-13	PREDICTED: protein ROOT HAIR DEFECTIVE 3 homolog 2 [Fragaria vesca subsp. vesca]	--	--	--	--	--	--	--	--	--	Q9FKE9	157	1.00E-09	Protein ROOT HAIR DEFECTIVE 3 homolog 2 OS=Arabidopsis thaliana OX=3702 GN=At5g45160 PE=2 SV=1	--	--	--	--	--	--	--	--	--	--
Cluster-10446.0	0.41	0.53	0.96	0.84	1569	--	--	--	--	--	XM_011461952.1	XM_011461952	195	3.67E-95	PREDICTED: Fragaria vesca subsp. vesca splicing factor 3B subunit 2 (LOC101305920), transcript variant X2, mRNA	K12829	SF3B2, SAP145, CUS1	splicing factor 3B subunit 2	http://www.genome.jp/dbget-bin/www_bget?ko:K12829	Q13435	146	5.00E-08	Splicing factor 3B subunit 2 OS=Homo sapiens OX=9606 GN=SF3B2 PE=1 SV=2	--	--	--	--	--	--	--	--	KOG2330	Splicing factor 3b, subunit 2
Cluster-10446.1	0.84	0.7	3.28	3.01	316	8004294	AQK80635.1	245	7.30E-19	proline-rich spliceosome-associated ..PSP.. family protein [Zea mays]	XM_011461952.1	XM_011461952	167	2.49E-80	PREDICTED: Fragaria vesca subsp. vesca splicing factor 3B subunit 2 (LOC101305920), transcript variant X2, mRNA	K12829	SF3B2, SAP145, CUS1	splicing factor 3B subunit 2	http://www.genome.jp/dbget-bin/www_bget?ko:K12829	Q9UUI3	173	7.50E-12	Pre-mRNA-splicing factor sap145 OS=Schizosaccharomyces pombe (strain 972 / ATCC 24843) OX=284812 GN=sap145 PE=1 SV=1	PF01273	LBP / BPI / CETP family, N-terminal domain	--	--	GO:0008289	lipid binding	--	--	KOG2330	Splicing factor 3b, subunit 2
Cluster-10446.2	1.25	0.95	1.52	1.83	1236	--	--	--	--	--	XM_011463211.1	XM_011463211	95	1.12E-39	PREDICTED: Fragaria vesca subsp. vesca glutamate receptor 3.6 (LOC101296031), transcript variant X5, mRNA	--	--	--	--	--	--	--	--	--	--	--	--	--	--	--	--	--	--
Cluster-10446.3	0.22	0.19	0.23	0.46	497	--	--	--	--	--	--	--	--	--	--	--	--	--	--	--	--	--	--	--	--	--	--	--	--	--	--	--	--
Cluster-10447.0	5.33	5.45	2.68	2.4	1585	10968864	XP_024173819.1	2045	7.00E-227	CST complex subunit CTC1 isoform X1 [Rosa chinensis]	XM_011471789.1	XM_011471789	1020	0	PREDICTED: Fragaria vesca subsp. vesca CST complex subunit CTC1 (LOC101301820), mRNA	--	--	--	--	D0EL35	801	5.70E-84	CST complex subunit CTC1 OS=Arabidopsis thaliana OX=3702 GN=CTC1 PE=1 SV=2	PF15489//PF02614//PF15491	CST, telomere maintenance, complex subunit CTC1//Glucuronate isomerase//CST, telomere maintenance, complex subunit CTC1	GO:0006064//GO:0000723	glucuronate catabolic process//telomere maintenance	GO:0008880//GO:0003697	glucuronate isomerase activity//single-stranded DNA binding	--	--	--	--
Cluster-10448.0	0.47	0.81	0	0.91	369	--	--	--	--	--	--	--	--	--	--	--	--	--	--	--	--	--	--	--	--	--	--	--	--	--	--	--	--
Cluster-10449.0	2.17	1.23	1.44	0	327	--	--	--	--	--	--	--	--	--	--	--	--	--	--	--	--	--	--	--	--	--	--	--	--	--	--	--	--
Cluster-1045.0	0	0.09	8.23	3.67	1297	--	--	--	--	--	XM_004295045.2	XM_004295045	887	0	PREDICTED: Fragaria vesca subsp. vesca glucan endo-1,3-beta-glucosidase, basic isoform (LOC101311457), mRNA	--	--	--	--	P52407	1215	4.60E-132	Glucan endo-1,3-beta-glucosidase, basic vacuolar isoform OS=Hevea brasiliensis OX=3981 GN=HGN1 PE=1 SV=2	PF00332	Glycosyl hydrolases family 17	GO:0005975	carbohydrate metabolic process	GO:0004553	hydrolase activity, hydrolyzing O-glycosyl compounds	--	--	--	--
Cluster-10450.0	0.18	0.1	0.7	0.32	1153	10967238	XP_024172006.1	882	3.60E-92	uncharacterized protein LOC112178017 [Rosa chinensis]	--	--	--	--	--	--	--	--	--	P93295	409	1.20E-38	Uncharacterized mitochondrial protein AtMg00310 OS=Arabidopsis thaliana OX=3702 GN=AtMg00310 PE=4 SV=1	--	--	--	--	--	--	--	--	--	--
Cluster-10451.0	0.84	0.43	0.71	0	578	--	--	--	--	--	--	--	--	--	--	--	--	--	--	--	--	--	--	--	--	--	--	--	--	--	--	--	--
Cluster-10451.1	0.91	0.31	0.19	0	552	--	--	--	--	--	--	--	--	--	--	--	--	--	--	--	--	--	--	--	--	--	--	--	--	--	--	--	--
Cluster-10452.0	0.91	0.77	0.92	0.44	374	--	--	--	--	--	--	--	--	--	--	--	--	--	--	--	--	--	--	--	--	--	--	--	--	--	--	--	--
Cluster-10453.0	0.52	0.67	0.27	0.27	463	--	--	--	--	--	--	--	--	--	--	--	--	--	--	--	--	--	--	--	--	--	--	--	--	--	--	--	--
Cluster-10454.0	0.65	1.12	0	0.22	506	10960905	XP_024164960.1	649	1.70E-65	mechanosensitive ion channel protein 8-like [Rosa chinensis]	XM_011460789.1	XM_011460789	115	3.35E-51	PREDICTED: Fragaria vesca subsp. vesca mechanosensitive ion channel protein 8-like (LOC105349876), mRNA	--	--	--	--	F4IME2	145	2.10E-08	Mechanosensitive ion channel protein 8 OS=Arabidopsis thaliana OX=3702 GN=MSL8 PE=2 SV=2	--	--	--	--	--	--	--	--	--	--
Cluster-10455.0	3.15	2.47	1.93	1.75	3055	2115502	XP_004308534.1	2538	9.10E-284	PREDICTED: DELLA protein RGL1-like [Fragaria vesca subsp. vesca]	XM_004308486.2	XM_004308486	1496	0	PREDICTED: Fragaria vesca subsp. vesca DELLA protein RGL1-like (LOC101302310), mRNA	--	--	--	--	Q8GXW1	374	3.60E-34	DELLA protein RGL2 OS=Arabidopsis thaliana OX=3702 GN=RGL2 PE=1 SV=2	--	--	--	--	--	--	--	--	--	--
Cluster-10455.1	0.93	1.02	0.72	0.65	3387	10892679	PRQ56344.1	983	2.10E-103	putative transcription factor GRAS family [Rosa chinensis]	XM_004308487.1	XM_004308487	1001	0	PREDICTED: Fragaria vesca subsp. vesca DELLA protein GAI1-like (LOC101302600), mRNA	K14494	DELLA	DELLA protein	http://www.genome.jp/dbget-bin/www_bget?ko:K14494	Q8S4W7	259	8.60E-21	DELLA protein GAI1 OS=Vitis vinifera OX=29760 GN=GAI1 PE=2 SV=1	PF07700	Haem-NO-binding	--	--	GO:0020037	heme binding	--	--	--	--
Cluster-10456.0	0.89	0.38	0.45	1.73	376	--	--	--	--	--	--	--	--	--	--	--	--	--	--	--	--	--	--	--	--	--	--	--	--	--	--	--	--
Cluster-10457.0	0.45	0.67	2.36	2.18	1911	10954991	XP_024158521.1	2054	7.60E-228	O-fucosyltransferase 23-like [Rosa chinensis]	XM_011462158.1	XM_011462158	1326	0	PREDICTED: Fragaria vesca subsp. vesca uncharacterized LOC101307378 (LOC101307378), transcript variant X1, mRNA	--	--	--	--	Q9MA87	1348	2.60E-147	O-fucosyltransferase 23 OS=Arabidopsis thaliana OX=3702 GN=OFUT23 PE=2 SV=1	--	--	--	--	--	--	--	--	--	--
Cluster-10458.0	0.9	0	2.63	0	311	--	--	--	--	--	XM_011468425.1	XM_011468425	203	2.38E-100	PREDICTED: Fragaria vesca subsp. vesca uncharacterized LOC101300839 (LOC101300839), mRNA	--	--	--	--	--	--	--	--	--	--	--	--	--	--	--	--	--	--
Cluster-10459.0	0	0	0.4	0.39	393	--	--	--	--	--	XM_004307646.2	XM_004307646	270	1.75E-137	PREDICTED: Fragaria vesca subsp. vesca uncharacterized LOC101292549 (LOC101292549), mRNA	--	--	--	--	--	--	--	--	--	--	--	--	--	--	--	--	--	--
Cluster-1046.0	0	0.12	0.3	0.3	631	4862215	XP_011467412.1	379	4.20E-34	PREDICTED: TMV resistance protein N-like [Fragaria vesca subsp. vesca]	--	--	--	--	--	--	--	--	--	C4B7M5	215	2.00E-16	Disease resistance protein RRS1 OS=Arabidopsis thaliana OX=3702 GN=RRS1 PE=1 SV=1	--	--	--	--	--	--	--	--	--	--
Cluster-10460.0	0.48	0.28	0.17	1.35	592	10866081	PRQ29746.1	430	4.80E-40	putative protein kinase RLK-Pelle-WAK family [Rosa chinensis]	XM_004295563.2	XM_004295563	82	8.75E-33	PREDICTED: Fragaria vesca subsp. vesca wall-associated receptor kinase 2-like (LOC101297712), mRNA	--	--	--	--	Q39191	125	5.20E-06	Wall-associated receptor kinase 1 OS=Arabidopsis thaliana OX=3702 GN=WAK1 PE=1 SV=2	PF13947	Wall-associated receptor kinase galacturonan-binding	--	--	GO:0030247	polysaccharide binding	--	--	--	--
Cluster-10461.0	0.37	0.16	0.79	0	837	10888113	PRQ51778.1	856	2.70E-89	hypothetical protein RchiOBHm_Chr2g0148201 [Rosa chinensis]	XM_004305736.2	XM_004305736	390	0	PREDICTED: Fragaria vesca subsp. vesca uncharacterized LOC101297865 (LOC101297865), mRNA	--	--	--	--	--	--	--	--	--	--	--	--	--	--	--	--	--	--
Cluster-10462.0	5.87	3.29	0.95	4.32	305	--	--	--	--	--	--	--	--	--	--	--	--	--	--	--	--	--	--	PF08785	Ku C terminal domain like	--	--	GO:0016817	hydrolase activity, acting on acid anhydrides	--	--	--	--
Cluster-10463.0	11.19	8.75	12.69	10.79	602	--	--	--	--	--	XM_008221667.1	XM_008221667	296	9.72E-152	PREDICTED: Prunus mume histone H2A variant 1-like (LOC103320054), mRNA	K11251	H2A	histone H2A	http://www.genome.jp/dbget-bin/www_bget?ko:K11251	Q9C944	497	3.80E-49	Probable histone H2A variant 3 OS=Arabidopsis thaliana OX=3702 GN=At1g52740 PE=1 SV=1	PF00125	Core histone H2A/H2B/H3/H4	--	--	GO:0003677	DNA binding	--	--	KOG1757	Histone 2A
Cluster-10464.0	0.1	0	2.7	2.18	808	--	--	--	--	--	--	--	--	--	--	--	--	--	--	--	--	--	--	PF08689	Mediator complex subunit Med5	GO:0006357	regulation of transcription from RNA polymerase II promoter	GO:0001104	RNA polymerase II transcription cofactor activity	GO:0016592	mediator complex	--	--
Cluster-10465.0	0.37	0.64	1.15	0.74	400	--	--	--	--	--	--	--	--	--	--	--	--	--	--	--	--	--	--	--	--	--	--	--	--	--	--	--	--
Cluster-10466.0	1.03	0.8	0.93	0.66	3338	--	--	--	--	--	XM_011462383.1	XM_011462383	2434	0	PREDICTED: Fragaria vesca subsp. vesca protein BREAST CANCER SUSCEPTIBILITY 1 homolog (LOC101306126), transcript variant X3, mRNA	K10683	BARD1	BRCA1-associated RING domain protein 1	http://www.genome.jp/dbget-bin/www_bget?ko:K10683	Q8RXD4	1157	6.30E-125	Protein BREAST CANCER SUSCEPTIBILITY 1 homolog OS=Arabidopsis thaliana OX=3702 GN=BRCA1 PE=1 SV=1	PF13639//PF16685//PF00097//PF14634	Ring finger domain//zinc RING finger of MSL2//Zinc finger, C3HC4 type (RING finger)//zinc-RING finger domain	--	--	GO:0046872//GO:0008270//GO:0005515//GO:0061630	metal ion binding//zinc ion binding//protein binding//ubiquitin protein ligase activity	--	--	--	--
Cluster-10467.0	0	0.5	1.22	0.7	913	--	--	--	--	--	--	--	--	--	--	--	--	--	--	--	--	--	--	--	--	--	--	--	--	--	--	--	--
Cluster-10468.0	0.34	0.74	0.64	0.64	886	10889876	PRQ53541.1	609	1.30E-60	putative F-box domain, FBD domain, leucine-rich repeat domain, L domain-containing protein [Rosa chinensis]	--	--	--	--	--	--	--	--	--	Q9LX55	140	1.40E-07	Putative F-box/LRR-repeat protein At3g59160 OS=Arabidopsis thaliana OX=3702 GN=At3g59160 PE=4 SV=1	PF00646//PF12937	F-box domain//F-box-like	--	--	GO:0005515	protein binding	--	--	--	--
Cluster-10468.1	0	0.19	0.47	0.46	496	10889876	PRQ53541.1	350	7.60E-31	putative F-box domain, FBD domain, leucine-rich repeat domain, L domain-containing protein [Rosa chinensis]	--	--	--	--	--	--	--	--	--	--	--	--	--	--	--	--	--	--	--	--	--	--	--
Cluster-10469.0	0.52	0.45	0.37	0	565	--	--	--	--	--	--	--	--	--	--	--	--	--	--	--	--	--	--	--	--	--	--	--	--	--	--	--	--
Cluster-1047.0	0	1.6	2.78	0	307	--	--	--	--	--	--	--	--	--	--	--	--	--	--	--	--	--	--	--	--	--	--	--	--	--	--	--	--
Cluster-10470.0	0.35	0.3	0.37	0.37	562	--	--	--	--	--	--	--	--	--	--	--	--	--	--	--	--	--	--	--	--	--	--	--	--	--	--	--	--
Cluster-10471.0	4.1	1.16	0.68	0	332	--	--	--	--	--	--	--	--	--	--	--	--	--	--	--	--	--	--	--	--	--	--	--	--	--	--	--	--
Cluster-10471.1	8.66	8.39	4.93	4.85	1573	--	--	--	--	--	XM_011467005.1	XM_011467005	840	0	PREDICTED: Fragaria vesca subsp. vesca transcription factor bHLH71 (LOC101309640), transcript variant X2, mRNA	--	--	--	--	Q56XR0	498	7.70E-49	Transcription factor bHLH71 OS=Arabidopsis thaliana OX=3702 GN=BHLH71 PE=1 SV=1	PF06495//PF00010	Fruit fly transformer protein//Helix-loop-helix DNA-binding domain	GO:0046660//GO:0006397	female sex differentiation//mRNA processing	GO:0046983	protein dimerization activity	GO:0005634	nucleus	--	--
Cluster-10472.0	1.18	1.51	0.59	1.11	345	--	--	--	--	--	--	--	--	--	--	--	--	--	--	--	--	--	--	--	--	--	--	--	--	--	--	--	--
Cluster-10473.0	1.3	0	0	0	336	--	--	--	--	--	XM_011470944.1	XM_011470944	137	1.27E-63	PREDICTED: Fragaria vesca subsp. vesca uncharacterized LOC105352895 (LOC105352895), transcript variant X2, mRNA	--	--	--	--	--	--	--	--	--	--	--	--	--	--	--	--	--	--
Cluster-10474.0	0.31	1.32	0	0	431	10968609	XP_024173528.1	700	1.70E-71	pectin acetylesterase 8-like isoform X2 [Rosa chinensis]	XM_004300343.2	XM_004300343	320	3.09E-165	PREDICTED: Fragaria vesca subsp. vesca pectin acetylesterase 8-like (LOC101304875), transcript variant X3, mRNA	--	--	--	--	Q6DBP4	463	2.40E-45	Pectin acetylesterase 8 OS=Arabidopsis thaliana OX=3702 GN=PAE8 PE=2 SV=1	PF03283	Pectinacetylesterase	--	--	GO:0016787	hydrolase activity	--	--	--	--
Cluster-10475.0	0.96	0.7	0.34	0.13	1590	10876874	PRQ40539.1	1763	3.50E-194	putative serine aminopeptidase, S33, alpha..Beta hydrolase [Rosa chinensis]	XM_004298288.2	XM_004298288	1102	0	PREDICTED: Fragaria vesca subsp. vesca alpha/beta hydrolase domain-containing protein 17B (LOC101299085), mRNA	--	--	--	--	Q5ZJ01	573	1.60E-57	Alpha/beta hydrolase domain-containing protein 17B OS=Gallus gallus OX=9031 GN=ABHD17B PE=2 SV=1	PF01738//PF00326//PF02129//PF02230//PF03583	Dienelactone hydrolase family//Prolyl oligopeptidase family//X-Pro dipeptidyl-peptidase (S15 family)//Phospholipase/Carboxylesterase//Secretory lipase	GO:0046486//GO:0016042//GO:0006508	glycerolipid metabolic process//lipid catabolic process//proteolysis	GO:0008236//GO:0016787//GO:0004806	serine-type peptidase activity//hydrolase activity//triglyceride lipase activity	--	--	--	--
Cluster-10476.0	0.14	0.35	0.86	0.71	654	--	--	--	--	--	XM_011461490.1	XM_011461490	218	2.43E-108	PREDICTED: Fragaria vesca subsp. vesca protein app1-like (LOC105350098), partial mRNA	--	--	--	--	--	--	--	--	--	--	--	--	--	--	--	--	--	--
Cluster-10477.0	0.46	0.8	1.35	1.84	722	--	--	--	--	--	--	--	--	--	--	--	--	--	--	--	--	--	--	--	--	--	--	--	--	--	--	--	--
Cluster-10478.0	0	2.47	2.86	0.86	305	--	--	--	--	--	--	--	--	--	--	--	--	--	--	--	--	--	--	--	--	--	--	--	--	--	--	--	--
Cluster-10479.0	0.88	0.77	0.77	0.93	3155	--	--	--	--	--	XM_011463714.1	XM_011463714	831	0	PREDICTED: Fragaria vesca subsp. vesca LRR receptor-like serine/threonine-protein kinase FLS2 (LOC101295501), mRNA	--	--	--	--	Q6JN46	1339	4.70E-146	Receptor-like protein EIX2 OS=Solanum lycopersicum OX=4081 GN=EIX2 PE=1 SV=2	PF13855//PF13516//PF00560//PF02535	Leucine rich repeat//Leucine Rich repeat//Leucine Rich Repeat//ZIP Zinc transporter	GO:0055085//GO:0030001	transmembrane transport//metal ion transport	GO:0046873//GO:0005515	metal ion transmembrane transporter activity//protein binding	GO:0016020	membrane	--	--
Cluster-1048.0	0	0.47	1.67	1.57	352	--	--	--	--	--	--	--	--	--	--	--	--	--	--	--	--	--	--	--	--	--	--	--	--	--	--	--	--
Cluster-10480.0	0.27	0.15	0.48	0.19	857	--	--	--	--	--	--	--	--	--	--	--	--	--	--	--	--	--	--	--	--	--	--	--	--	--	--	--	--
Cluster-10481.0	1.53	1.05	2.9	3.64	1583	10854577	PRQ18242.1	1582	3.40E-173	putative protein-serine..threonine kinase CMGC-RCK family [Rosa chinensis]	--	--	--	--	--	K08829	MAK	male germ cell-associated kinase	http://www.genome.jp/dbget-bin/www_bget?ko:K08829	Q84SN3	634	1.30E-64	Cyclin-dependent kinase F-3 OS=Oryza sativa subsp. japonica OX=39947 GN=CDKF-3 PE=2 SV=1	PF00069//PF07714//PF06293	Protein kinase domain//Protein tyrosine kinase//Lipopolysaccharide kinase (Kdo/WaaP) family	GO:0006468	protein phosphorylation	GO:0005524//GO:0004672//GO:0016773	ATP binding//protein kinase activity//phosphotransferase activity, alcohol group as acceptor	GO:0016020	membrane	KOG0661	MAPK related serine/threonine protein kinase
Cluster-10482.0	1.12	1.28	3.07	1.11	400	--	--	--	--	--	--	--	--	--	--	--	--	--	--	--	--	--	--	--	--	--	--	--	--	--	--	--	--
Cluster-10483.0	2.38	0.67	0	2.16	320	--	--	--	--	--	--	--	--	--	--	--	--	--	--	--	--	--	--	--	--	--	--	--	--	--	--	--	--
Cluster-10484.0	2.27	2.37	4.37	5.33	728	--	--	--	--	--	XM_004294610.2	XM_004294610	55	1.11E-17	PREDICTED: Fragaria vesca subsp. vesca chaperone protein dnaJ 20, chloroplastic (LOC101295696), transcript variant X2, mRNA	--	--	--	--	--	--	--	--	--	--	--	--	--	--	--	--	--	--
Cluster-10485.0	0.05	0	0.03	0	2363	10944667	XP_024192210.1	3035	0.00E+00	indole-3-acetic acid-amido synthetase GH3.17-like [Rosa chinensis]	XM_011465005.1	XM_011465005	1957	0	PREDICTED: Fragaria vesca subsp. vesca indole-3-acetic acid-amido synthetase GH3.17-like (LOC105351225), mRNA	K14487	GH3	auxin responsive GH3 gene family	http://www.genome.jp/dbget-bin/www_bget?ko:K14487	Q9FZ87	2214	1.20E-247	Indole-3-acetic acid-amido synthetase GH3.17 OS=Arabidopsis thaliana OX=3702 GN=GH3.17 PE=1 SV=1	--	--	--	--	--	--	--	--	--	--
Cluster-10486.0	0.37	0.53	0.13	0.13	693	--	--	--	--	--	--	--	--	--	--	--	--	--	--	--	--	--	--	--	--	--	--	--	--	--	--	--	--
Cluster-10487.0	2.36	1.37	0.23	0.17	1273	--	--	--	--	--	XM_004288752.2	XM_004288752	990	0	PREDICTED: Fragaria vesca subsp. vesca equilibrative nucleotide transporter 8 (LOC101296713), mRNA	K15014	SLC29A1_2_3, ENT1_2_3	solute carrier family 29 (equilibrative nucleoside transporter), member 1/2/3	http://www.genome.jp/dbget-bin/www_bget?ko:K15014	Q84XI3	1184	1.80E-128	Equilibrative nucleotide transporter 8 OS=Arabidopsis thaliana OX=3702 GN=ETN8 PE=2 SV=1	PF01733	Nucleoside transporter	GO:0015858//GO:0006810	nucleoside transport//transport	GO:0005337	nucleoside transmembrane transporter activity	GO:0016021	integral component of membrane	KOG1479	Nucleoside transporter
Cluster-10488.0	1.76	1.5	0.9	0	378	10874255	PRQ37920.1	677	7.10E-69	hypothetical protein RchiOBHm_Chr4g0408001 [Rosa chinensis]	--	--	--	--	--	--	--	--	--	--	--	--	--	--	--	--	--	--	--	--	--	--	--
Cluster-10489.0	2.16	4.48	5.04	7.13	630	10891082	PRQ54747.1	225	3.00E-16	hypothetical protein RchiOBHm_Chr1g0317121 [Rosa chinensis]	HG934830.1	HG934830	505	0	Rosa hybrid cultivar microsatellite DNA locus WGR4	--	--	--	--	--	--	--	--	PF03824	High-affinity nickel-transport protein	GO:0035444//GO:0015675	nickel cation transmembrane transport//nickel cation transport	GO:0015099//GO:0046872	nickel cation transmembrane transporter activity//metal ion binding	GO:0016021	integral component of membrane	--	--
Cluster-1049.0	0	0	0.55	0.41	669	2102299	XP_004289161.1	723	5.80E-74	PREDICTED: transmembrane protein 97-like [Fragaria vesca subsp. vesca]	XM_004289113.2	XM_004289113	412	0	PREDICTED: Fragaria vesca subsp. vesca transmembrane protein 97-like (LOC101297096), mRNA	--	--	--	--	Q6DFQ5	144	3.60E-08	Sigma intracellular receptor 2 OS=Xenopus tropicalis OX=8364 GN=tmem97 PE=2 SV=1	--	--	--	--	--	--	--	--	--	--
Cluster-10490.0	1	1.44	1.42	0.47	740	--	--	--	--	--	--	--	--	--	--	--	--	--	--	--	--	--	--	--	--	--	--	--	--	--	--	--	--
Cluster-10491.0	0.32	0.28	0	1.29	423	10893811	PRQ57476.1	230	5.40E-17	hypothetical protein RchiOBHm_Chr1g0348761 [Rosa chinensis]	--	--	--	--	--	--	--	--	--	--	--	--	--	--	--	--	--	--	--	--	--	--	--
Cluster-10492.0	0.45	1.54	0.92	0.44	375	--	--	--	--	--	--	--	--	--	--	--	--	--	--	--	--	--	--	--	--	--	--	--	--	--	--	--	--
Cluster-10493.0	4.74	4.3	4.17	4.15	1346	10968575	XP_024173490.1	1468	4.80E-160	uncharacterized protein LOC112179327 [Rosa chinensis]	XM_004300798.2	XM_004300798	688	0	PREDICTED: Fragaria vesca subsp. vesca uncharacterized LOC101301396 (LOC101301396), mRNA	--	--	--	--	--	--	--	--	PF02880	Phosphoglucomutase/phosphomannomutase, alpha/beta/alpha domain III	GO:0005975	carbohydrate metabolic process	GO:0016868	intramolecular transferase activity, phosphotransferases	--	--	--	--
Cluster-10494.0	0.56	0.63	0.77	0.52	923	--	--	--	--	--	--	--	--	--	--	--	--	--	--	--	--	--	--	--	--	--	--	--	--	--	--	--	--
Cluster-10495.0	0	0.41	0.48	0.46	368	10948268	XP_024196191.1	219	8.80E-16	F-box protein At3g07870-like [Rosa chinensis]	XM_011464490.1	XM_011464490	141	8.37E-66	PREDICTED: Fragaria vesca subsp. vesca uncharacterized LOC105351075 (LOC105351075), mRNA	--	--	--	--	--	--	--	--	--	--	--	--	--	--	--	--	--	--
Cluster-10496.0	0.87	0	0.3	0.59	442	--	--	--	--	--	--	--	--	--	--	--	--	--	--	--	--	--	--	--	--	--	--	--	--	--	--	--	--
Cluster-10496.1	2.13	0.36	0.87	0.42	382	--	--	--	--	--	--	--	--	--	--	--	--	--	--	--	--	--	--	--	--	--	--	--	--	--	--	--	--
Cluster-10497.0	0.79	0	1.22	0.78	392	--	--	--	--	--	--	--	--	--	--	--	--	--	--	--	--	--	--	--	--	--	--	--	--	--	--	--	--
Cluster-10498.0	0.48	0.28	0.17	0.51	589	10933906	XP_024180308.1	977	1.80E-103	protein SHORT-ROOT [Rosa chinensis]	XM_004288205.2	XM_004288205	494	0	PREDICTED: Fragaria vesca subsp. vesca protein SHORT-ROOT (LOC101313250), mRNA	--	--	--	--	Q9SZF7	650	6.80E-67	Protein SHORT-ROOT OS=Arabidopsis thaliana OX=3702 GN=SHR PE=1 SV=1	--	--	--	--	--	--	--	--	--	--
Cluster-10499.0	0.43	0.37	0	0.42	380	--	--	--	--	--	--	--	--	--	--	--	--	--	--	--	--	--	--	PF02198	Sterile alpha motif (SAM)/Pointed domain	--	--	GO:0043565	sequence-specific DNA binding	GO:0005634	nucleus	--	--
Cluster-105.0	0	0	1.26	2.03	619	10457791	POF12971.1	772	1.10E-79	pirin-like protein [Quercus suber]	--	--	--	--	--	K06911	K06911	uncharacterized protein	http://www.genome.jp/dbget-bin/www_bget?ko:K06911	Q9SEE4	407	1.10E-38	Pirin-like protein OS=Solanum lycopersicum OX=4081 PE=2 SV=1	--	--	--	--	--	--	--	--	--	--
Cluster-1050.0	0	2.86	3.32	3.05	315	--	--	--	--	--	--	--	--	--	--	--	--	--	--	--	--	--	--	--	--	--	--	--	--	--	--	--	--
Cluster-10500.0	3.74	0	1.83	0	308	--	--	--	--	--	--	--	--	--	--	--	--	--	--	--	--	--	--	--	--	--	--	--	--	--	--	--	--
Cluster-10501.0	2.66	2.25	2.61	2.54	981	10894190	PRQ57855.1	1115	3.00E-119	putative non-specific serine..threonine protein kinase [Rosa chinensis]	XM_004308332.2	XM_004308332	491	0	PREDICTED: Fragaria vesca subsp. vesca probable leucine-rich repeat receptor-like protein kinase At1g35710 (LOC101296435), mRNA	--	--	--	--	Q6JN47	398	1.90E-37	Receptor-like protein EIX1 OS=Solanum lycopersicum OX=4081 GN=EIX1 PE=2 SV=2	PF13855//PF13516//PF00560	Leucine rich repeat//Leucine Rich repeat//Leucine Rich Repeat	--	--	GO:0005515	protein binding	--	--	--	--
Cluster-10501.1	32.33	37.57	46.01	37.37	303	10926839	XP_024184709.1	409	6.70E-38	receptor-like protein EIX2 [Rosa chinensis]	XM_004308332.2	XM_004308332	171	1.42E-82	PREDICTED: Fragaria vesca subsp. vesca probable leucine-rich repeat receptor-like protein kinase At1g35710 (LOC101296435), mRNA	--	--	--	--	Q0JA29	210	3.70E-16	LRR receptor-like serine/threonine-protein kinase FLS2 OS=Oryza sativa subsp. japonica OX=39947 GN=FLS2 PE=1 SV=1	PF13855//PF08452//PF09166//PF00560	Leucine rich repeat//DNA polymerase family B exonuclease domain, N-terminal//Biliverdin reductase, catalytic//Leucine Rich Repeat	GO:0055114//GO:0042167//GO:0006260//GO:0015994	oxidation-reduction process//heme catabolic process//DNA replication//chlorophyll metabolic process	GO:0005515//GO:0003887//GO:0004074//GO:0008270	protein binding//DNA-directed DNA polymerase activity//biliverdin reductase activity//zinc ion binding	GO:0042575	DNA polymerase complex	--	--
Cluster-10501.2	2.06	2.99	2.48	2.51	1575	--	--	--	--	--	XM_011470725.1	XM_011470725	431	0	PREDICTED: Fragaria vesca subsp. vesca LRR receptor-like serine/threonine-protein kinase ERECTA (LOC105352844), transcript variant X3, mRNA	--	--	--	--	Q6JN46	653	8.20E-67	Receptor-like protein EIX2 OS=Solanum lycopersicum OX=4081 GN=EIX2 PE=1 SV=2	PF00560//PF13855	Leucine Rich Repeat//Leucine rich repeat	--	--	GO:0005515	protein binding	--	--	--	--
Cluster-10501.3	2.59	2.16	2.78	3.19	2720	--	--	--	--	--	XM_011470725.1	XM_011470725	275	2.17E-139	PREDICTED: Fragaria vesca subsp. vesca LRR receptor-like serine/threonine-protein kinase ERECTA (LOC105352844), transcript variant X3, mRNA	--	--	--	--	Q6JN46	1398	5.80E-153	Receptor-like protein EIX2 OS=Solanum lycopersicum OX=4081 GN=EIX2 PE=1 SV=2	PF00560//PF13855	Leucine Rich Repeat//Leucine rich repeat	--	--	GO:0005515	protein binding	--	--	--	--
Cluster-10501.4	1.93	3.4	3.33	3.58	1552	10926618	XP_024181691.1	920	1.90E-96	receptor-like protein EIX2 [Rosa chinensis]	XM_011470725.1	XM_011470725	625	0	PREDICTED: Fragaria vesca subsp. vesca LRR receptor-like serine/threonine-protein kinase ERECTA (LOC105352844), transcript variant X3, mRNA	--	--	--	--	Q6JN46	454	9.60E-44	Receptor-like protein EIX2 OS=Solanum lycopersicum OX=4081 GN=EIX2 PE=1 SV=2	PF00560//PF13855//PF04501	Leucine Rich Repeat//Leucine rich repeat//Baculovirus major capsid protein VP39	--	--	GO:0005515//GO:0005198	protein binding//structural molecule activity	GO:0019028	viral capsid	--	--
Cluster-10502.0	0.51	0.55	2.38	1.98	1101	--	--	--	--	--	--	--	--	--	--	--	--	--	--	--	--	--	--	--	--	--	--	--	--	--	--	--	--
Cluster-10503.0	2.07	0.97	0.31	0.31	1362	10868327	PRQ31992.1	751	6.70E-77	putative ubiquitinyl hydrolase 1 [Rosa chinensis]	XM_011462777.1	XM_011462777	551	0	PREDICTED: Fragaria vesca subsp. vesca uncharacterized LOC105350540 (LOC105350540), mRNA	K11838	USP7, UBP15	ubiquitin carboxyl-terminal hydrolase 7	http://www.genome.jp/dbget-bin/www_bget?ko:K11838	Q9FPT1	361	5.10E-33	Ubiquitin carboxyl-terminal hydrolase 12 OS=Arabidopsis thaliana OX=3702 GN=UBP12 PE=1 SV=2	PF00917	MATH domain	--	--	GO:0005515	protein binding	--	--	--	--
Cluster-10504.0	0.92	1.6	2.97	3.48	952	10877418	PRQ41083.1	864	3.70E-90	putative parvalbumin [Rosa chinensis]	XM_004298459.2	XM_004298459	395	0	PREDICTED: Fragaria vesca subsp. vesca probable calcium-binding protein CML25 (LOC101304964), mRNA	K13448	CML	calcium-binding protein CML	http://www.genome.jp/dbget-bin/www_bget?ko:K13448	Q9FYK2	568	3.50E-57	Probable calcium-binding protein CML25 OS=Arabidopsis thaliana OX=3702 GN=CML25 PE=2 SV=1	PF00404//PF12763//PF13833//PF00036//PF13499//PF13405//PF13202//PF10591	Dockerin type I repeat//Cytoskeletal-regulatory complex EF hand//EF-hand domain pair//EF hand//EF-hand domain pair//EF-hand domain//EF hand//Secreted protein acidic and rich in cysteine Ca binding region	GO:0005975//GO:0007165	carbohydrate metabolic process//signal transduction	GO:0005509//GO:0004553//GO:0005515	calcium ion binding//hydrolase activity, hydrolyzing O-glycosyl compounds//protein binding	GO:0005578	proteinaceous extracellular matrix	KOG0027	Calmodulin and related proteins (EF-Hand superfamily)
Cluster-10505.0	0.61	0.88	0.65	0.22	783	10894007	PRQ57672.1	643	1.30E-64	hypothetical protein RchiOBHm_Chr1g0350891 [Rosa chinensis]	--	--	--	--	--	--	--	--	--	--	--	--	--	--	--	--	--	--	--	--	--	--	--
Cluster-10506.0	3.66	2.74	3.82	2.89	2796	10884129	PRQ47794.1	991	2.00E-104	putative transcription factor B3-Domain family [Rosa chinensis]	XM_004300517.2	XM_004300517	430	0	PREDICTED: Fragaria vesca subsp. vesca B3 domain-containing protein At3g18960-like (LOC101309936), mRNA	--	--	--	--	Q8L3W1	176	3.00E-11	B3 domain-containing transcription factor VRN1 OS=Arabidopsis thaliana OX=3702 GN=VRN1 PE=1 SV=1	PF06524//PF02362//PF02282	NOA36 protein//B3 DNA binding domain//DNA polymerase processivity factor (UL42)	GO:0006260	DNA replication	GO:0003677//GO:0008270	DNA binding//zinc ion binding	GO:0005634	nucleus	--	--
Cluster-10507.0	0.2	0.35	0	1.46	523	--	--	--	--	--	--	--	--	--	--	--	--	--	--	--	--	--	--	--	--	--	--	--	--	--	--	--	--
Cluster-10508.0	0.19	0	1.62	1	537	--	--	--	--	--	JQ791545.1	JQ791545	48	6.27E-14	Rosa rugosa Rdr1 homologous region genomic sequence	--	--	--	--	--	--	--	--	--	--	--	--	--	--	--	--	--	--
Cluster-10509.0	0	0	0	0.75	556	10868180	PRQ31845.1	811	3.00E-84	putative periplasmic binding protein-like I [Rosa chinensis]	XM_004295776.2	XM_004295776	294	1.16E-150	PREDICTED: Fragaria vesca subsp. vesca glutamate receptor 2.8-like (LOC101300895), mRNA	K05387	GRIP	glutamate receptor, ionotropic, plant	http://www.genome.jp/dbget-bin/www_bget?ko:K05387	Q9SHV1	390	9.00E-37	Glutamate receptor 2.2 OS=Arabidopsis thaliana OX=3702 GN=GLR2.2 PE=2 SV=1	PF02386	Cation transport protein	GO:0055085//GO:0006812	transmembrane transport//cation transport	GO:0008324	cation transmembrane transporter activity	--	--	--	--
Cluster-1051.0	0	0.34	0.41	0.78	392	--	--	--	--	--	--	--	--	--	--	--	--	--	--	--	--	--	--	--	--	--	--	--	--	--	--	--	--
Cluster-10510.0	0.49	0.41	0	0.47	366	--	--	--	--	--	--	--	--	--	--	--	--	--	--	--	--	--	--	--	--	--	--	--	--	--	--	--	--
Cluster-10511.0	0.49	0.63	0.26	0	477	--	--	--	--	--	--	--	--	--	--	--	--	--	--	--	--	--	--	--	--	--	--	--	--	--	--	--	--
Cluster-10512.0	3.34	0	1.64	0	316	--	--	--	--	--	--	--	--	--	--	--	--	--	--	--	--	--	--	--	--	--	--	--	--	--	--	--	--
Cluster-10513.0	10.63	8.59	12.36	11.46	766	--	--	--	--	--	XM_011463283.1	XM_011463283	175	2.30E-84	PREDICTED: Fragaria vesca subsp. vesca uncharacterized LOC105350638 (LOC105350638), mRNA	--	--	--	--	--	--	--	--	PF05478	Prominin	--	--	--	--	GO:0016021	integral component of membrane	--	--
Cluster-10514.0	4.09	4.69	6.63	5.14	2363	--	--	--	--	--	XM_004291994.2	XM_004291994	845	0	PREDICTED: Fragaria vesca subsp. vesca cytochrome c biogenesis protein CCS1, chloroplastic (LOC101303483), mRNA	K07399	resB, ccs1	cytochrome c biogenesis protein	http://www.genome.jp/dbget-bin/www_bget?ko:K07399	Q9XIA4	983	6.70E-105	Cytochrome c biogenesis protein CCS1, chloroplastic OS=Arabidopsis thaliana OX=3702 GN=CCS1 PE=1 SV=1	PF03528	Rabaptin	GO:0008283//GO:0040007//GO:0007165	cell proliferation//growth//signal transduction	GO:0005096//GO:0008083	GTPase activator activity//growth factor activity	--	--	--	--
Cluster-10515.0	0.83	0.65	0.97	1.38	967	10895052	PRQ58717.1	457	5.80E-43	putative cathepsin L [Rosa chinensis]	XM_011471319.1	XM_011471319	127	1.41E-57	PREDICTED: Fragaria vesca subsp. vesca cysteine proteinase 15A-like (LOC101310260), transcript variant X1, mRNA	K01373	CTSF	cathepsin F	http://www.genome.jp/dbget-bin/www_bget?ko:K01373	Q8VYS0	244	1.30E-19	Probable cysteine protease RD19D OS=Arabidopsis thaliana OX=3702 GN=RD19D PE=2 SV=1	PF13495//PF00112	Phage integrase, N-terminal SAM-like domain//Papain family cysteine protease	GO:0006508//GO:0015074	proteolysis//DNA integration	GO:0003677//GO:0008234	DNA binding//cysteine-type peptidase activity	--	--	--	--
Cluster-10516.0	4.63	19.1	2.26	2.52	1476	10861074	PRQ24739.1	1982	1.30E-219	putative F-box domain-containing protein [Rosa chinensis]	XM_004288686.2	XM_004288686	908	0	PREDICTED: Fragaria vesca subsp. vesca F-box/kelch-repeat protein At3g23880-like (LOC101295949), mRNA	--	--	--	--	Q9SFC7	274	6.80E-23	F-box protein At3g07870 OS=Arabidopsis thaliana OX=3702 GN=At3g07870 PE=2 SV=1	PF12937//PF00646	F-box-like//F-box domain	--	--	GO:0005515	protein binding	--	--	--	--
Cluster-10517.0	0.43	0.37	0.74	0.56	877	10872483	PRQ36148.1	899	3.00E-94	putative calcium-transporting ATPase [Rosa chinensis]	XM_004297932.2	XM_004297932	465	0	PREDICTED: Fragaria vesca subsp. vesca putative calcium-transporting ATPase 13, plasma membrane-type (LOC101306038), mRNA	K01537	E3.6.3.8	Ca2+-transporting ATPase	http://www.genome.jp/dbget-bin/www_bget?ko:K01537	Q9LIK7	708	1.90E-73	Putative calcium-transporting ATPase 13, plasma membrane-type OS=Arabidopsis thaliana OX=3702 GN=ACA13 PE=3 SV=1	--	--	--	--	--	--	--	--	--	--
Cluster-10518.0	3.34	0	0	0	498	10441234	POE96413.1	193	1.20E-12	hypothetical protein CFP56_56463 [Quercus suber]	--	--	--	--	--	--	--	--	--	--	--	--	--	--	--	--	--	--	--	--	--	--	--
Cluster-10519.0	0.83	0.29	0.53	0.17	579	--	--	--	--	--	--	--	--	--	--	--	--	--	--	--	--	--	--	--	--	--	--	--	--	--	--	--	--
Cluster-1052.0	0	0.48	1.16	1.13	450	--	--	--	--	--	--	--	--	--	--	--	--	--	--	--	--	--	--	--	--	--	--	--	--	--	--	--	--
Cluster-10520.0	2.48	2.33	3.03	3.27	1033	--	--	--	--	--	XR_184215.2	XR_184215	165	1.13E-78	PREDICTED: Fragaria vesca subsp. vesca uncharacterized LOC101310498 (LOC101310498), ncRNA	--	--	--	--	--	--	--	--	--	--	--	--	--	--	--	--	--	--
Cluster-10521.0	0.49	0.14	0.52	0.34	584	10933294	XP_024179615.1	941	2.70E-99	protein SRG1-like [Rosa chinensis]	XM_004287207.2	XM_004287207	214	3.61E-106	PREDICTED: Fragaria vesca subsp. vesca uncharacterized LOC101302485 (LOC101302485), mRNA	--	--	--	--	O80449	230	3.40E-18	Probable 2-oxoglutarate-dependent dioxygenase ANS OS=Arabidopsis thaliana OX=3702 GN=ANS PE=2 SV=1	--	--	--	--	--	--	--	--	--	--
Cluster-10522.0	1.49	1.12	0.2	0.19	546	10952226	XP_024200495.1	283	4.90E-23	uncharacterized protein LOC112203810 [Rosa chinensis]	--	--	--	--	--	--	--	--	--	--	--	--	--	--	--	--	--	--	--	--	--	--	--
Cluster-10523.0	0.38	0.33	1.22	0.81	678	--	--	--	--	--	--	--	--	--	--	--	--	--	--	--	--	--	--	--	--	--	--	--	--	--	--	--	--
Cluster-10524.0	0.56	0.49	0.07	0.2	1107	10955123	XP_024158659.1	1366	2.60E-148	probable xyloglucan endotransglucosylase..hydrolase protein 32 [Rosa chinensis]	XM_004287508.2	XM_004287508	675	0	PREDICTED: Fragaria vesca subsp. vesca probable xyloglucan endotransglucosylase/hydrolase protein 32 (LOC101296706), mRNA	K08235	E2.4.1.207	xyloglucan:xyloglucosyl transferase	http://www.genome.jp/dbget-bin/www_bget?ko:K08235	Q9SJL9	937	6.70E-100	Probable xyloglucan endotransglucosylase/hydrolase protein 32 OS=Arabidopsis thaliana OX=3702 GN=XTH32 PE=2 SV=1	PF06955//PF00722	Xyloglucan endo-transglycosylase (XET) C-terminus//Glycosyl hydrolases family 16	GO:0005975//GO:0006073	carbohydrate metabolic process//cellular glucan metabolic process	GO:0004553//GO:0016762	hydrolase activity, hydrolyzing O-glycosyl compounds//xyloglucan:xyloglucosyl transferase activity	GO:0005618//GO:0048046	cell wall//apoplast	--	--
Cluster-10525.0	3.29	5.31	1.09	0.93	939	10940160	XP_024187127.1	676	2.30E-68	protein yippee-like [Rosa chinensis]	XM_004305081.2	XM_004305081	361	0	PREDICTED: Fragaria vesca subsp. vesca protein yippee-like (LOC101313627), mRNA	--	--	--	--	P59234	527	2.00E-52	Protein yippee-like OS=Solanum tuberosum OX=4113 PE=2 SV=1	PF01363//PF11648//PF01194//PF02150	FYVE zinc finger//C-terminal domain of RIG-I//RNA polymerases N / 8 kDa subunit//RNA polymerases M/15 Kd subunit	GO:0006351//GO:0006144//GO:0006206	transcription, DNA-templated//purine nucleobase metabolic process//pyrimidine nucleobase metabolic process	GO:0046872//GO:0016817//GO:0003677//GO:0003899	metal ion binding//hydrolase activity, acting on acid anhydrides//DNA binding//DNA-directed RNA polymerase activity	GO:0005730	nucleolus	KOG3399	Predicted Yippee-type zinc-binding protein
Cluster-10526.0	1.45	1.23	0.72	0.67	327	--	--	--	--	--	--	--	--	--	--	--	--	--	--	--	--	--	--	--	--	--	--	--	--	--	--	--	--
Cluster-10527.0	0.36	0.47	0.97	0.72	1140	10955689	XP_024159270.1	1526	7.60E-167	uncharacterized protein LOC112166628 isoform X1 [Rosa chinensis]	XM_004294563.2	XM_004294563	843	0	PREDICTED: Fragaria vesca subsp. vesca uncharacterized LOC101305347 (LOC101305347), mRNA	--	--	--	--	--	--	--	--	--	--	--	--	--	--	--	--	--	--
Cluster-10528.0	3.14	2.67	2.44	2.31	1717	--	--	--	--	--	XM_011468446.1	XM_011468446	951	0	PREDICTED: Fragaria vesca subsp. vesca DNA (cytosine-5)-methyltransferase DRM2-like (LOC101304898), mRNA	--	--	--	--	Q10SU5	1386	9.00E-152	DNA (cytosine-5)-methyltransferase DRM2 OS=Oryza sativa subsp. japonica OX=39947 GN=DRM2 PE=1 SV=1	--	--	--	--	--	--	--	--	--	--
Cluster-10529.0	1.04	0.66	1.01	1.32	823	--	--	--	--	--	--	--	--	--	--	--	--	--	--	--	--	--	--	PF01588	Putative tRNA binding domain	--	--	GO:0000049	tRNA binding	--	--	--	--
Cluster-1053.0	0	0	0.39	0.75	397	--	--	--	--	--	--	--	--	--	--	--	--	--	--	--	--	--	--	--	--	--	--	--	--	--	--	--	--
Cluster-10530.0	0.51	0	0.53	1.04	467	--	--	--	--	--	--	--	--	--	--	--	--	--	--	--	--	--	--	--	--	--	--	--	--	--	--	--	--
Cluster-10531.0	0.48	0.77	0.51	0.37	1037	--	--	--	--	--	--	--	--	--	--	--	--	--	--	Q99315	546	1.40E-54	Transposon Ty3-G Gag-Pol polyprotein OS=Saccharomyces cerevisiae (strain ATCC 204508 / S288c) OX=559292 GN=TY3B-G PE=1 SV=3	--	--	--	--	--	--	--	--	--	--
Cluster-10531.1	0.93	1.28	2.5	2.04	2026	--	--	--	--	--	--	--	--	--	--	--	--	--	--	P04323	342	1.20E-30	Retrovirus-related Pol polyprotein from transposon 17.6 OS=Drosophila melanogaster OX=7227 GN=pol PE=3 SV=1	PF00665	Integrase core domain	GO:0015074	DNA integration	--	--	--	--	--	--
Cluster-10532.0	0.83	0.18	0.22	0.64	516	--	--	--	--	--	--	--	--	--	--	--	--	--	--	--	--	--	--	--	--	--	--	--	--	--	--	--	--
Cluster-10533.0	4.3	0	0	0.66	328	10686588	XP_023908871.1	470	6.20E-45	ADP,ATP carrier protein-like isoform X2 [Quercus suber]	XM_016903471.1	XM_016903471	241	1.90E-121	Sphaerulina musiva SO2202 mitochondrial carrier mRNA	K05863	SLC25A4S, ANT	solute carrier family 25 (mitochondrial adenine nucleotide translocator), member 4/5/6/31	http://www.genome.jp/dbget-bin/www_bget?ko:K05863	P02723	464	1.40E-45	ADP,ATP carrier protein OS=Neurospora crassa (strain ATCC 24698 / 74-OR23-1A / CBS 708.71 / DSM 1257 / FGSC 987) OX=367110 GN=aac PE=3 SV=1	--	--	--	--	--	--	--	--	KOG0749	Mitochondrial ADP/ATP carrier proteins
Cluster-10534.0	0	0.32	1.17	0.75	398	--	--	--	--	--	--	--	--	--	--	--	--	--	--	--	--	--	--	--	--	--	--	--	--	--	--	--	--
Cluster-10535.0	0.8	1	0.5	0.46	3577	10940511	XP_024187520.1	2080	1.40E-230	formin-like protein 11 isoform X2 [Rosa chinensis]	XM_011467978.1	XM_011467978	2290	0	PREDICTED: Fragaria vesca subsp. vesca formin-like protein 11 (LOC101313534), mRNA	--	--	--	--	Q9MA60	1523	2.40E-167	Formin-like protein 11 OS=Arabidopsis thaliana OX=3702 GN=FH11 PE=2 SV=1	--	--	--	--	--	--	--	--	--	--
Cluster-10536.0	1.74	1.55	1.29	1.23	2582	10859454	PRQ23119.1	3041	0.00E+00	putative protein kinase RLK-Pelle-URK-1 family [Rosa chinensis]	XM_011463174.1	XM_011463174	1888	0	PREDICTED: Fragaria vesca subsp. vesca probable receptor-like protein kinase At1g49730 (LOC101315319), mRNA	--	--	--	--	Q9FX99	1763	2.60E-195	Probable receptor-like protein kinase At1g49730 OS=Arabidopsis thaliana OX=3702 GN=At1g49730 PE=2 SV=1	PF03661//PF07714//PF00087//PF02020//PF00069//PF02446//PF14144	Uncharacterised protein family (UPF0121)//Protein tyrosine kinase//Snake toxin//eIF4-gamma/eIF5/eIF2-epsilon//Protein kinase domain//4-alpha-glucanotransferase//Seed dormancy control	GO:0005982//GO:0009405//GO:0005975//GO:0006351//GO:0005985//GO:0006468	starch metabolic process//pathogenesis//carbohydrate metabolic process//transcription, DNA-templated//sucrose metabolic process//protein phosphorylation	GO:0004672//GO:0005524//GO:0005515//GO:0004134//GO:0043565	protein kinase activity//ATP binding//protein binding//4-alpha-glucanotransferase activity//sequence-specific DNA binding	GO:0016021//GO:0005576	integral component of membrane//extracellular region	--	--
Cluster-10537.0	0	1.54	1.82	2.27	343	--	--	--	--	--	--	--	--	--	--	--	--	--	--	--	--	--	--	--	--	--	--	--	--	--	--	--	--
Cluster-10538.0	3.56	4.59	0	0	723	10451887	POF07067.1	318	5.70E-27	guanyl-specific ribonuclease f1 [Quercus suber]	XM_018847258.1	XM_018847258	56	3.07E-18	Isaria fumosorosea ARSEF 2679 guanyl-specific ribonuclease Pb1 partial mRNA	--	--	--	--	D4AVI0	319	2.00E-28	Extracellular guanyl-specific ribonuclease ARB_00194 OS=Arthroderma benhamiae (strain ATCC MYA-4681 / CBS 112371) OX=663331 GN=ARB_00194 PE=1 SV=1	PF00545	ribonuclease	GO:0051252	regulation of RNA metabolic process	GO:0003723//GO:0004521	RNA binding//endoribonuclease activity	--	--	--	--
Cluster-10539.0	0.63	1.62	1.63	0	427	10930994	XP_024176946.1	256	5.20E-20	40S ribosomal protein S28-like [Rosa chinensis]	--	--	--	--	--	K02979	RP-S28e, RPS28	small subunit ribosomal protein S28e	http://www.genome.jp/dbget-bin/www_bget?ko:K02979	P46302	214	1.80E-16	40S ribosomal protein S28 OS=Zea mays OX=4577 GN=RPS28 PE=3 SV=1	PF01200	Ribosomal protein S28e	GO:0042254//GO:0006412	ribosome biogenesis//translation	GO:0003735	structural constituent of ribosome	GO:0005622//GO:0005840	intracellular//ribosome	KOG3502	40S ribosomal protein S28
Cluster-1054.0	0	0.5	0.59	2.23	345	--	--	--	--	--	--	--	--	--	--	--	--	--	--	--	--	--	--	--	--	--	--	--	--	--	--	--	--
Cluster-10540.0	1.59	1.86	1.31	0.99	1132	--	--	--	--	--	XM_004307915.2	XM_004307915	131	9.92E-60	PREDICTED: Fragaria vesca subsp. vesca uncharacterized LOC101305888 (LOC101305888), mRNA	--	--	--	--	--	--	--	--	--	--	--	--	--	--	--	--	--	--
Cluster-10541.0	0.54	0.16	0.19	0.39	847	--	--	--	--	--	--	--	--	--	--	--	--	--	--	--	--	--	--	--	--	--	--	--	--	--	--	--	--
Cluster-10542.0	1.37	0.85	0.62	0.61	531	10937120	XP_024183795.1	816	7.50E-85	expansin-A22-like [Rosa chinensis]	XM_004306035.2	XM_004306035	309	5.05E-159	PREDICTED: Fragaria vesca subsp. vesca expansin-A22-like (LOC101301129), mRNA	--	--	--	--	Q9FL80	487	4.90E-48	Expansin-A22 OS=Arabidopsis thaliana OX=3702 GN=EXPA22 PE=2 SV=3	--	--	--	--	--	--	--	--	--	--
Cluster-10543.0	0.71	2.22	1.36	0.3	634	--	--	--	--	--	--	--	--	--	--	--	--	--	--	--	--	--	--	--	--	--	--	--	--	--	--	--	--
Cluster-10544.0	1.25	0	0.85	0	385	10857451	PRQ21116.1	380	2.00E-34	putative Ulp1 peptidase [Rosa chinensis]	--	--	--	--	--	--	--	--	--	--	--	--	--	PF08880//PF02902	QLQ//Ulp1 protease family, C-terminal catalytic domain	GO:0006508//GO:0006355	proteolysis//regulation of transcription, DNA-templated	GO:0005524//GO:0008234	ATP binding//cysteine-type peptidase activity	GO:0005634	nucleus	--	--
Cluster-10545.0	0.36	0.62	0.74	0.72	405	--	--	--	--	--	--	--	--	--	--	--	--	--	--	--	--	--	--	--	--	--	--	--	--	--	--	--	--
Cluster-10546.0	4.13	4.61	2.64	2.01	711	--	--	--	--	--	--	--	--	--	--	--	--	--	--	--	--	--	--	PF03366	YEATS family	GO:0006355	regulation of transcription, DNA-templated	--	--	--	--	--	--
Cluster-10547.0	0	5.61	0	0.72	404	2113329	XP_004305189.1	469	9.90E-45	PREDICTED: L-type lectin-domain containing receptor kinase IV.1 [Fragaria vesca subsp. vesca]	XM_004305141.2	XM_004305141	265	1.08E-134	PREDICTED: Fragaria vesca subsp. vesca L-type lectin-domain containing receptor kinase IV.1 (LOC101310048), mRNA	--	--	--	--	O80939	267	1.20E-22	L-type lectin-domain containing receptor kinase IV.1 OS=Arabidopsis thaliana OX=3702 GN=LECRK41 PE=2 SV=1	--	--	--	--	--	--	--	--	--	--
Cluster-10548.0	0	1.92	0	2.66	350	--	--	--	--	--	--	--	--	--	--	--	--	--	--	--	--	--	--	PF00067	Cytochrome P450	GO:0055114	oxidation-reduction process	GO:0005506//GO:0020037//GO:0016705	iron ion binding//heme binding//oxidoreductase activity, acting on paired donors, with incorporation or reduction of molecular oxygen	--	--	--	--
Cluster-10549.0	2.01	0.35	0.57	0.57	658	10887246	PRQ50911.1	596	3.00E-59	putative NPH3 domain-containing protein [Rosa chinensis]	--	--	--	--	--	--	--	--	--	--	--	--	--	PF00646//PF00170//PF05529//PF04508//PF10473//PF09402//PF06657//PF12937//PF01166//PF04977	F-box domain//bZIP transcription factor//B-cell receptor-associated protein 31-like//Viral A-type inclusion protein repeat//Leucine-rich repeats of kinetochore protein Cenp-F/LEK1//Man1-Src1p-C-terminal domain//Centrosome microtubule-binding domain of Cep	GO:0006886//GO:0016032//GO:0007049//GO:0006355	intracellular protein transport//viral process//cell cycle//regulation of transcription, DNA-templated	GO:0008134//GO:0042803//GO:0043565//GO:0005515//GO:0003700//GO:0045502//GO:0008017	transcription factor binding//protein homodimerization activity//sequence-specific DNA binding//protein binding//transcription factor activity, sequence-specific DNA binding//dynein binding//microtubule binding	GO:0030286//GO:0045298//GO:0005667//GO:0005639//GO:0016021//GO:0005783	dynein complex//tubulin complex//transcription factor complex//integral component of nuclear inner membrane//integral component of membrane//endoplasmic reticulum	--	--
Cluster-1055.0	0	2.15	0.29	0.28	450	--	--	--	--	--	--	--	--	--	--	--	--	--	--	--	--	--	--	--	--	--	--	--	--	--	--	--	--
Cluster-10550.0	1.39	0.67	4.59	6.01	604	--	--	--	--	--	XM_004304048.2	XM_004304048	252	2.81E-127	PREDICTED: Fragaria vesca subsp. vesca uncharacterized LOC101304600 (LOC101304600), mRNA	--	--	--	--	--	--	--	--	PF17082	Spindle Pole Component 29	GO:0030474	spindle pole body duplication	GO:0005200	structural constituent of cytoskeleton	GO:0005856//GO:0005823	cytoskeleton//central plaque of spindle pole body	--	--
Cluster-10551.0	1.51	0	1.02	0	362	--	--	--	--	--	--	--	--	--	--	--	--	--	--	--	--	--	--	--	--	--	--	--	--	--	--	--	--
Cluster-10552.0	0.3	0.26	0.95	0.61	433	10893695	PRQ57360.1	492	2.30E-47	hypothetical protein RchiOBHm_Chr1g0347501 [Rosa chinensis]	--	--	--	--	--	--	--	--	--	--	--	--	--	--	--	--	--	--	--	--	--	--	--
Cluster-10553.0	1.47	0.53	0.41	0.5	1664	10967102	XP_024171847.1	151	3.10E-07	uncharacterized protein LOC112177831 [Rosa chinensis]	--	--	--	--	--	--	--	--	--	--	--	--	--	--	--	--	--	--	--	--	--	--	--
Cluster-10554.0	0.84	1.7	1.04	0.89	640	--	--	--	--	--	--	--	--	--	--	--	--	--	--	--	--	--	--	PF04881	Adenovirus GP19K	GO:0050690	regulation of defense response to virus by virus	GO:0005537	mannose binding	--	--	--	--
Cluster-10555.0	0.23	0.2	0.74	0.48	486	--	--	--	--	--	--	--	--	--	--	--	--	--	--	--	--	--	--	--	--	--	--	--	--	--	--	--	--
Cluster-10555.1	3.92	4.23	4.08	3.94	1791	--	--	--	--	--	--	--	--	--	--	--	--	--	--	Q9FM89	344	6.30E-31	F-box/FBD/LRR-repeat protein At5g56420 OS=Arabidopsis thaliana OX=3702 GN=At5g56420 PE=2 SV=1	PF13855//PF15966//PF00646//PF12937	Leucine rich repeat//F-box//F-box domain//F-box-like	--	--	GO:0005515	protein binding	--	--	--	--
Cluster-10556.0	3.9	3.59	0.41	0.16	955	--	--	--	--	--	XM_011461606.1	XM_011461606	134	1.79E-61	PREDICTED: Fragaria vesca subsp. vesca secoisolariciresinol dehydrogenase-like (LOC105349314), mRNA	--	--	--	--	Q94KL7	804	1.50E-84	Secoisolariciresinol dehydrogenase (Fragment) OS=Forsythia intermedia OX=55183 PE=1 SV=1	PF01073//PF03435//PF02737//PF00106//PF01370	3-beta hydroxysteroid dehydrogenase/isomerase family//Saccharopine dehydrogenase NADP binding domain//3-hydroxyacyl-CoA dehydrogenase, NAD binding domain//short chain dehydrogenase//NAD dependent epimerase/dehydratase family	GO:0008210//GO:0006554//GO:0006694//GO:0006633//GO:0006550//GO:0008209//GO:0055114//GO:0008152//GO:0008207//GO:0006568//GO:0018874//GO:0006631//GO:0006574//GO:0006552	estrogen metabolic process//lysine catabolic process//steroid biosynthetic process//fatty acid biosynthetic process//isoleucine catabolic process//androgen metabolic process//oxidation-reduction process//metabolic process//C21-steroid hormone metabolic pr	GO:0003824//GO:0016491//GO:0050662//GO:0003857//GO:0003854//GO:0016616	catalytic activity//oxidoreductase activity//coenzyme binding//3-hydroxyacyl-CoA dehydrogenase activity//3-beta-hydroxy-delta5-steroid dehydrogenase activity//oxidoreductase activity, acting on the CH-OH group of donors, NAD or NADP as acceptor	--	--	--	--
Cluster-10557.0	3.29	3.12	2.53	2.38	3149	--	--	--	--	--	XM_004287091.2	XM_004287091	493	0	PREDICTED: Fragaria vesca subsp. vesca uncharacterized LOC101291365 (LOC101291365), mRNA	--	--	--	--	--	--	--	--	PF06220//PF04988//PF00628	U1 zinc finger//A-kinase anchoring protein 95 (AKAP95)//PHD-finger	--	--	GO:0005515//GO:0003677//GO:0008270	protein binding//DNA binding//zinc ion binding	GO:0005634	nucleus	--	--
Cluster-10558.0	0	0.9	0	0	357	--	--	--	--	--	--	--	--	--	--	--	--	--	--	--	--	--	--	--	--	--	--	--	--	--	--	--	--
Cluster-10559.0	1.69	2.32	2.45	2.37	415	--	--	--	--	--	--	--	--	--	--	--	--	--	--	--	--	--	--	PF02892	BED zinc finger	--	--	GO:0003677	DNA binding	--	--	--	--
Cluster-1056.0	0	0	0.99	0.9	302	--	--	--	--	--	--	--	--	--	--	--	--	--	--	--	--	--	--	--	--	--	--	--	--	--	--	--	--
Cluster-10560.0	0.12	0.6	0.49	0.86	721	--	--	--	--	--	--	--	--	--	--	--	--	--	--	--	--	--	--	--	--	--	--	--	--	--	--	--	--
Cluster-10561.0	1.45	1.25	0.51	0.74	479	10857633	PRQ21298.1	294	2.30E-24	putative GRAM domain-containing protein [Rosa chinensis]	XM_004299652.2	XM_004299652	192	4.95E-94	PREDICTED: Fragaria vesca subsp. vesca GEM-like protein 1 (LOC101310998), mRNA	--	--	--	--	--	--	--	--	--	--	--	--	--	--	--	--	--	--
Cluster-10562.0	0.56	0.35	2.13	1.62	930	10862418	PRQ26083.1	817	1.00E-84	putative transcription factor OFP family [Rosa chinensis]	XM_004292525.2	XM_004292525	568	0	PREDICTED: Fragaria vesca subsp. vesca transcription repressor OFP12-like (LOC101305634), mRNA	--	--	--	--	O23341	202	9.50E-15	Transcription repressor OFP11 OS=Arabidopsis thaliana OX=3702 GN=OFP11 PE=2 SV=1	--	--	--	--	--	--	--	--	--	--
Cluster-10563.0	0.63	0.18	0.66	0	512	--	--	--	--	--	--	--	--	--	--	--	--	--	--	--	--	--	--	--	--	--	--	--	--	--	--	--	--
Cluster-10564.0	0.44	0	0.45	0	377	--	--	--	--	--	--	--	--	--	--	--	--	--	--	--	--	--	--	--	--	--	--	--	--	--	--	--	--
Cluster-10565.0	0.26	1.34	0	0	464	10968841	XP_024173790.1	639	2.20E-64	transcription factor bHLH137 [Rosa chinensis]	XM_004298488.2	XM_004298488	370	0	PREDICTED: Fragaria vesca subsp. vesca transcription factor bHLH137 (LOC101313983), mRNA	--	--	--	--	Q93W88	417	5.60E-40	Transcription factor bHLH137 OS=Arabidopsis thaliana OX=3702 GN=BHLH137 PE=1 SV=1	PF00010	Helix-loop-helix DNA-binding domain	--	--	GO:0046983	protein dimerization activity	--	--	--	--
Cluster-10566.0	0.24	0.51	0.88	0.5	710	--	--	--	--	--	--	--	--	--	--	--	--	--	--	--	--	--	--	--	--	--	--	--	--	--	--	--	--
Cluster-10567.0	1.09	1.31	0.46	0	504	--	--	--	--	--	--	--	--	--	--	--	--	--	--	--	--	--	--	--	--	--	--	--	--	--	--	--	--
Cluster-10568.0	1.62	1.38	0	0	354	--	--	--	--	--	XM_011471178.1	XM_011471178	37	5.22E-08	PREDICTED: Fragaria vesca subsp. vesca valine--tRNA ligase, mitochondrial (LOC101312966), transcript variant X3, mRNA	--	--	--	--	--	--	--	--	--	--	--	--	--	--	--	--	--	--
Cluster-10569.0	4.48	4.66	1.63	1.46	925	10962577	XP_024166754.1	1255	1.60E-135	photosystem I chlorophyll a..b-binding protein 5, chloroplastic [Rosa chinensis]	XM_004291064.2	XM_004291064	738	0	PREDICTED: Fragaria vesca subsp. vesca chlorophyll a-b binding protein P4, chloroplastic (LOC101305907), mRNA	K08911	LHCA5	light-harvesting complex I chlorophyll a/b binding protein 5	http://www.genome.jp/dbget-bin/www_bget?ko:K08911	Q9C639	815	7.90E-86	Photosystem I chlorophyll a/b-binding protein 5, chloroplastic OS=Arabidopsis thaliana OX=3702 GN=LHCA5 PE=1 SV=1	--	--	--	--	--	--	--	--	--	--
Cluster-1057.0	0	0.4	0.98	0	486	--	--	--	--	--	XM_008221060.2	XM_008221060	42	1.22E-10	PREDICTED: Prunus mume putative methyltransferase At1g22800 (LOC103319508), transcript variant X3, mRNA	--	--	--	--	--	--	--	--	--	--	--	--	--	--	--	--	--	--
Cluster-10570.0	4.62	3.29	0.7	0.87	582	10867738	PRQ31403.1	363	2.80E-32	putative START-like domain-containing protein [Rosa chinensis]	XM_004295836.2	XM_004295836	365	0	PREDICTED: Fragaria vesca subsp. vesca phytohormone-binding protein-like (LOC101301092), mRNA	--	--	--	--	G7J032	181	1.60E-12	Phytohormone-binding protein OS=Medicago truncatula OX=3880 GN=MTR_3g055120 PE=1 SV=1	PF00407	Pathogenesis-related protein Bet v I family	GO:0009607//GO:0006952	response to biotic stimulus//defense response	--	--	--	--	--	--
Cluster-10571.0	0.68	1.18	0.18	0.18	571	--	--	--	--	--	XM_004299141.2	XM_004299141	98	1.07E-41	PREDICTED: Fragaria vesca subsp. vesca RING-H2 finger protein ATL47-like (LOC101303422), mRNA	--	--	--	--	--	--	--	--	--	--	--	--	--	--	--	--	--	--
Cluster-10572.0	1.06	1.29	0.67	0.66	509	--	--	--	--	--	--	--	--	--	--	--	--	--	--	--	--	--	--	--	--	--	--	--	--	--	--	--	--
Cluster-10573.0	1.1	0.75	1.01	1.1	938	--	--	--	--	--	--	--	--	--	--	--	--	--	--	--	--	--	--	--	--	--	--	--	--	--	--	--	--
Cluster-10574.0	1.23	0.46	1.42	1.51	864	--	--	--	--	--	--	--	--	--	--	--	--	--	--	--	--	--	--	--	--	--	--	--	--	--	--	--	--
Cluster-10575.0	0.92	0.45	0.42	1.11	666	--	--	--	--	--	--	--	--	--	--	--	--	--	--	--	--	--	--	--	--	--	--	--	--	--	--	--	--
Cluster-10576.0	0.56	0.28	1.3	0.52	920	--	--	--	--	--	--	--	--	--	--	--	--	--	--	--	--	--	--	--	--	--	--	--	--	--	--	--	--
Cluster-10577.0	0.69	1.19	0.72	1.89	490	--	--	--	--	--	--	--	--	--	--	--	--	--	--	--	--	--	--	--	--	--	--	--	--	--	--	--	--
Cluster-10578.0	0.37	0.4	0.22	0.35	2576	10889060	PRQ52725.1	3633	0.00E+00	putative calcium-dependent channel, 7TM region phosphate [Rosa chinensis]	XM_004289133.2	XM_004289133	1997	0	PREDICTED: Fragaria vesca subsp. vesca calcium permeable stress-gated cation channel 1-like (LOC101304624), transcript variant X1, mRNA	--	--	--	--	Q5XEZ5	2810	0.00E+00	Calcium permeable stress-gated cation channel 1 OS=Arabidopsis thaliana OX=3702 GN=CSC1 PE=2 SV=1	PF02714	Calcium-dependent channel, 7TM region, putative phosphate	--	--	--	--	GO:0016020	membrane	--	--
Cluster-10579.0	0.86	0.55	0.45	0.44	508	--	--	--	--	--	--	--	--	--	--	--	--	--	--	--	--	--	--	--	--	--	--	--	--	--	--	--	--
Cluster-1058.0	0	0	1.92	0.46	369	--	--	--	--	--	--	--	--	--	--	--	--	--	--	--	--	--	--	--	--	--	--	--	--	--	--	--	--
Cluster-10580.0	0.44	0.32	0.23	0.08	993	10861803	PRQ25468.1	1056	2.10E-112	hypothetical protein RchiOBHm_Chr6g0284001 [Rosa chinensis]	XM_004292309.2	XM_004292309	717	0	PREDICTED: Fragaria vesca subsp. vesca uncharacterized LOC101302725 (LOC101302725), mRNA	--	--	--	--	--	--	--	--	PF15761	Immortalisation up-regulated protein	--	--	--	--	GO:0005634	nucleus	--	--
Cluster-10581.0	0.17	0.3	1.4	0.37	872	10934022	XP_024180437.1	1139	4.40E-122	cytochrome P450 71D10-like [Rosa chinensis]	--	--	--	--	--	--	--	--	--	O48923	652	5.90E-67	Cytochrome P450 71D10 OS=Glycine max OX=3847 GN=CYP71D10 PE=2 SV=1	PF02325//PF00067	YGGT family//Cytochrome P450	GO:0055114	oxidation-reduction process	GO:0016705//GO:0020037//GO:0005506	oxidoreductase activity, acting on paired donors, with incorporation or reduction of molecular oxygen//heme binding//iron ion binding	GO:0016020	membrane	--	--
Cluster-10581.1	0	0.2	0.81	0.81	966	10937523	XP_024184242.1	1327	7.60E-144	cytochrome P450 71D8-like [Rosa chinensis]	XM_004305855.1	XM_004305855	340	5.53E-176	PREDICTED: Fragaria vesca subsp. vesca cytochrome P450 71AV8-like (LOC101313732), mRNA	--	--	--	--	A6YIH8	682	2.20E-70	Premnaspirodiene oxygenase OS=Hyoscyamus muticus OX=35626 GN=CYP71D55 PE=1 SV=1	PF00067	Cytochrome P450	GO:0055114	oxidation-reduction process	GO:0016705//GO:0020037//GO:0005506	oxidoreductase activity, acting on paired donors, with incorporation or reduction of molecular oxygen//heme binding//iron ion binding	--	--	--	--
Cluster-10582.0	0	1.08	0	0	428	11049822	XP_024392046.1	352	3.90E-31	agmatine deiminase-like [Physcomitrella patens]	XM_001759438.1	XM_001759438	86	3.69E-35	Physcomitrella patens subsp. patens predicted protein (PHYPADRAFT_161931) mRNA, complete cds	K10536	aguA	agmatine deiminase	http://www.genome.jp/dbget-bin/www_bget?ko:K10536	Q8GWW7	177	3.50E-12	Agmatine deiminase OS=Arabidopsis thaliana OX=3702 GN=AIH PE=1 SV=2	PF04371	Porphyromonas-type peptidyl-arginine deiminase	GO:0009446//GO:0006807	putrescine biosynthetic process//nitrogen compound metabolic process	GO:0004668	protein-arginine deiminase activity	--	--	--	--
Cluster-10583.0	2.25	1.77	2.41	2.63	756	--	--	--	--	--	--	--	--	--	--	--	--	--	--	--	--	--	--	--	--	--	--	--	--	--	--	--	--
Cluster-10584.0	7.21	4.66	5.94	4.25	865	--	--	--	--	--	--	--	--	--	--	--	--	--	--	--	--	--	--	--	--	--	--	--	--	--	--	--	--
Cluster-10585.0	2.64	2.65	2.74	2.61	1746	10931643	XP_024177698.1	1909	4.50E-211	LRR receptor-like serine..threonine-protein kinase ERECTA [Rosa chinensis]	XM_011464189.1	XM_011464189	1091	0	PREDICTED: Fragaria vesca subsp. vesca probable LRR receptor-like serine/threonine-protein kinase At1g34110 (LOC101302401), mRNA	--	--	--	--	Q9M0G7	395	7.50E-37	MDIS1-interacting receptor like kinase 1 OS=Arabidopsis thaliana OX=3702 GN=MIK1 PE=1 SV=1	PF13855//PF00560	Leucine rich repeat//Leucine Rich Repeat	--	--	GO:0005515	protein binding	--	--	--	--
Cluster-10586.0	0.53	0.56	0.58	1.1	1255	--	--	--	--	--	--	--	--	--	--	--	--	--	--	--	--	--	--	--	--	--	--	--	--	--	--	--	--
Cluster-10587.0	0.24	0.54	0.48	1.38	1811	10933368	XP_024179702.1	2209	7.60E-246	cysteine-rich receptor-like protein kinase 42 isoform X1 [Rosa chinensis]	XR_907542.1	XR_907542	1012	0	PREDICTED: Fragaria vesca subsp. vesca cysteine-rich receptor-like protein kinase 42 (LOC101296997), transcript variant X2, misc_RNA	--	--	--	--	Q9FNE1	1282	1.10E-139	Cysteine-rich receptor-like protein kinase 42 OS=Arabidopsis thaliana OX=3702 GN=CRK42 PE=2 SV=1	PF07714//PF00069	Protein tyrosine kinase//Protein kinase domain	GO:0006468	protein phosphorylation	GO:0004672//GO:0005524	protein kinase activity//ATP binding	--	--	--	--
Cluster-10588.0	1.35	1.45	3.85	0.34	415	--	--	--	--	--	--	--	--	--	--	--	--	--	--	--	--	--	--	--	--	--	--	--	--	--	--	--	--
Cluster-10589.0	0.29	0.59	0.57	1.1	1361	10895238	PRQ58903.1	1697	1.30E-186	putative transcription factor AP2-EREBP family [Rosa chinensis]	XM_004307377.2	XM_004307377	1068	0	PREDICTED: Fragaria vesca subsp. vesca ethylene-responsive transcription factor RAP2-7-like (LOC101309390), transcript variant X1, mRNA	K09284	AP2	AP2-like factor, euAP2 lineage	http://www.genome.jp/dbget-bin/www_bget?ko:K09284	Q9SK03	552	3.60E-55	Ethylene-responsive transcription factor RAP2-7 OS=Arabidopsis thaliana OX=3702 GN=RAP2-7 PE=2 SV=2	PF00847	AP2 domain	GO:0006355	regulation of transcription, DNA-templated	GO:0003700	transcription factor activity, sequence-specific DNA binding	GO:0005667	transcription factor complex	--	--
Cluster-1059.0	0	0.87	0	0	415	--	--	--	--	--	--	--	--	--	--	--	--	--	--	--	--	--	--	--	--	--	--	--	--	--	--	--	--
Cluster-10590.0	0	0.45	2.13	1	357	10877913	PRQ41578.1	208	1.60E-14	hypothetical protein RchiOBHm_Chr3g0448341 [Rosa chinensis]	--	--	--	--	--	--	--	--	--	--	--	--	--	--	--	--	--	--	--	--	--	--	--
Cluster-10591.0	0.39	1.32	0.79	0	395	--	--	--	--	--	--	--	--	--	--	--	--	--	--	--	--	--	--	--	--	--	--	--	--	--	--	--	--
Cluster-10592.0	0	0	0.73	0.71	407	--	--	--	--	--	--	--	--	--	--	--	--	--	--	--	--	--	--	--	--	--	--	--	--	--	--	--	--
Cluster-10593.0	0	1.62	0	1.78	338	--	--	--	--	--	LT594791.1	LT594791	34	2.31E-06	Theobroma cacao genome assembly, chromosome: IV	--	--	--	--	--	--	--	--	--	--	--	--	--	--	--	--	--	--
Cluster-10594.0	0.11	0.09	1.17	0.83	1235	--	--	--	--	--	XM_011465700.1	XM_011465700	592	0	PREDICTED: Fragaria vesca subsp. vesca calcineurin B-like protein 7 (LOC101293976), transcript variant X3, mRNA	K06268	PPP3R, CNB	serine/threonine-protein phosphatase 2B regulatory subunit	http://www.genome.jp/dbget-bin/www_bget?ko:K06268	Q3HRP0	754	1.20E-78	Calcineurin B-like protein 7 OS=Oryza sativa subsp. japonica OX=39947 GN=CBL7 PE=2 SV=1	PF13833//PF13202//PF10591//PF13499//PF13405//PF00036//PF12763	EF-hand domain pair//EF hand//Secreted protein acidic and rich in cysteine Ca binding region//EF-hand domain pair//EF-hand domain//EF hand//Cytoskeletal-regulatory complex EF hand	GO:0007165	signal transduction	GO:0005509//GO:0005515	calcium ion binding//protein binding	GO:0005578	proteinaceous extracellular matrix	--	--
Cluster-10595.0	4.8	4.38	3.47	2.56	1433	10857886	PRQ21551.1	1678	2.30E-184	putative peptidase S54, rhomboid [Rosa chinensis]	XM_004308642.2	XM_004308642	1044	0	PREDICTED: Fragaria vesca subsp. vesca uncharacterized LOC101311716 (LOC101311716), mRNA	--	--	--	--	F4I8K2	698	4.50E-72	RHOMBOID-like protein 8 OS=Arabidopsis thaliana OX=3702 GN=KOM PE=2 SV=1	PF07941//PF01694	Potassium channel Kv1.4 tandem inactivation domain//Rhomboid family	GO:0006813	potassium ion transport	GO:0004252//GO:0030955//GO:0005249	serine-type endopeptidase activity//potassium ion binding//voltage-gated potassium channel activity	GO:0008076//GO:0016021	voltage-gated potassium channel complex//integral component of membrane	--	--
Cluster-10596.0	1.84	0.35	1.29	1.69	520	--	--	--	--	--	--	--	--	--	--	--	--	--	--	--	--	--	--	--	--	--	--	--	--	--	--	--	--
Cluster-10596.1	1.99	3.14	4.79	5.11	553	--	--	--	--	--	--	--	--	--	--	--	--	--	--	--	--	--	--	--	--	--	--	--	--	--	--	--	--
Cluster-10596.2	1.08	2.47	1.78	1.78	803	--	--	--	--	--	--	--	--	--	--	--	--	--	--	--	--	--	--	--	--	--	--	--	--	--	--	--	--
Cluster-10597.0	1.99	0.68	0	0.39	391	10895442	PRQ59107.1	504	8.30E-49	putative transcription factor C2C2-Dof family [Rosa chinensis]	XM_011471487.1	XM_011471487	298	4.74E-153	PREDICTED: Fragaria vesca subsp. vesca dof zinc finger protein DOF2.4 (LOC101300684), transcript variant X1, mRNA	--	--	--	--	--	--	--	--	--	--	--	--	--	--	--	--	--	--
Cluster-10598.0	0.65	1.94	1	0.32	423	--	--	--	--	--	--	--	--	--	--	--	--	--	--	--	--	--	--	--	--	--	--	--	--	--	--	--	--
Cluster-10599.0	1.83	1.6	2.97	2.54	2114	10932395	XP_024178574.1	2040	3.50E-226	transcription termination factor MTERF15, mitochondrial-like isoform X1 [Rosa chinensis]	XM_004305675.2	XM_004305675	322	1.25E-165	PREDICTED: Fragaria vesca subsp. vesca uncharacterized LOC101300272 (LOC101300272), mRNA	K15032	MTERFD	mTERF domain-containing protein, mitochondrial	http://www.genome.jp/dbget-bin/www_bget?ko:K15032	F4IHL3	150	2.30E-08	Transcription termination factor MTERF2, chloroplastic OS=Arabidopsis thaliana OX=3702 GN=MTERF2 PE=3 SV=1	PF02536//PF13405	mTERF//EF-hand domain	GO:0006355	regulation of transcription, DNA-templated	GO:0003690//GO:0005509	double-stranded DNA binding//calcium ion binding	GO:0005739	mitochondrion	--	--
Cluster-106.0	0	0	8.31	19.79	374	--	--	--	--	--	XM_003856878.1	XM_003856878	105	8.76E-46	Mycosphaerella graminicola IPO323 hypothetical protein (MYCGRDRAFT_84263) mRNA, complete cds	--	--	--	--	--	--	--	--	--	--	--	--	--	--	--	--	--	--
Cluster-1060.0	0	0.28	1.34	0.65	423	--	--	--	--	--	--	--	--	--	--	--	--	--	--	--	--	--	--	--	--	--	--	--	--	--	--	--	--
Cluster-1060.1	0	0	0.96	0.62	431	--	--	--	--	--	--	--	--	--	--	--	--	--	--	--	--	--	--	--	--	--	--	--	--	--	--	--	--
Cluster-10600.0	0	0	1.38	0	417	--	--	--	--	--	--	--	--	--	--	--	--	--	--	--	--	--	--	--	--	--	--	--	--	--	--	--	--
Cluster-10601.0	0.81	0.94	0.43	0.29	654	--	--	--	--	--	--	--	--	--	--	--	--	--	--	--	--	--	--	--	--	--	--	--	--	--	--	--	--
Cluster-10602.0	17.62	18.21	20.94	24.85	834	10955598	XP_024159173.1	428	1.20E-39	protein FAM133B [Rosa chinensis]	XM_004294013.2	XM_004294013	430	0	PREDICTED: Fragaria vesca subsp. vesca protein PXR1 (LOC101307467), mRNA	--	--	--	--	--	--	--	--	PF02535//PF02724//PF03839//PF01080//PF12090//PF02932	ZIP Zinc transporter//CDC45-like protein//Translocation protein Sec62//Presenilin//Spt20 family//Neurotransmitter-gated ion-channel transmembrane region	GO:0055085//GO:0006270//GO:0006811//GO:0015031//GO:0030001	transmembrane transport//DNA replication initiation//ion transport//protein transport//metal ion transport	GO:0046873//GO:0004190//GO:0008565//GO:0003712	metal ion transmembrane transporter activity//aspartic-type endopeptidase activity//protein transporter activity//transcription cofactor activity	GO:0005667//GO:0016020//GO:0016021//GO:0000124	transcription factor complex//membrane//integral component of membrane//SAGA complex	--	--
Cluster-10603.0	10.62	9.78	7.91	6.88	661	10862181	PRQ25846.1	250	4.00E-19	hypothetical protein RchiOBHm_Chr6g0288061 [Rosa chinensis]	--	--	--	--	--	--	--	--	--	--	--	--	--	--	--	--	--	--	--	--	--	--	--
Cluster-10604.0	3.37	3.56	4.6	4	2559	10947245	XP_024195062.1	422	1.80E-38	protein CMSS1 [Rosa chinensis]	XM_004305640.2	XM_004305640	364	0	PREDICTED: Fragaria vesca subsp. vesca uncharacterized LOC101312567 (LOC101312567), mRNA	--	--	--	--	--	--	--	--	--	--	--	--	--	--	--	--	--	--
Cluster-10605.0	0.49	0.28	0.52	0.69	585	8266367	XP_007214809.2	923	3.30E-97	elongation factor 2 [Prunus persica]	XR_513651.2	XR_513651	408	0	PREDICTED: Prunus mume elongation factor 2 (LOC103325667), transcript variant X2, misc_RNA	K03234	EEF2	elongation factor 2	http://www.genome.jp/dbget-bin/www_bget?ko:K03234	Q9ASR1	872	1.20E-92	Elongation factor 2 OS=Arabidopsis thaliana OX=3702 GN=LOS1 PE=1 SV=1	PF03144	Elongation factor Tu domain 2	--	--	GO:0005525	GTP binding	--	--	KOG0469	Elongation factor 2
Cluster-10606.0	0.28	0.48	0.15	0.58	645	--	--	--	--	--	--	--	--	--	--	--	--	--	--	--	--	--	--	--	--	--	--	--	--	--	--	--	--
Cluster-10607.0	0	0.95	2.02	0.28	451	10889382	PRQ53047.1	473	3.80E-45	hypothetical protein RchiOBHm_Chr2g0162161 [Rosa chinensis]	--	--	--	--	--	--	--	--	--	--	--	--	--	--	--	--	--	--	--	--	--	--	--
Cluster-10608.0	1.05	3.14	0	0	357	--	--	--	--	--	XM_004300561.2	XM_004300561	218	1.27E-108	PREDICTED: Fragaria vesca subsp. vesca homeobox-leucine zipper protein ATHB-40 (LOC101298608), transcript variant X1, mRNA	K09338	HD-ZIP	homeobox-leucine zipper protein	http://www.genome.jp/dbget-bin/www_bget?ko:K09338	O23208	176	3.80E-12	Homeobox-leucine zipper protein ATHB-40 OS=Arabidopsis thaliana OX=3702 GN=ATHB-40 PE=2 SV=3	PF00046	Homeobox domain	--	--	GO:0003677	DNA binding	--	--	--	--
Cluster-10609.0	0.36	0	1.47	0	407	--	--	--	--	--	--	--	--	--	--	--	--	--	--	--	--	--	--	--	--	--	--	--	--	--	--	--	--
Cluster-1061.0	0	4.61	0	0	375	--	--	--	--	--	--	--	--	--	--	--	--	--	--	--	--	--	--	--	--	--	--	--	--	--	--	--	--
Cluster-10610.0	0.23	1.41	1.22	0.96	487	--	--	--	--	--	--	--	--	--	--	--	--	--	--	--	--	--	--	--	--	--	--	--	--	--	--	--	--
Cluster-10611.0	0.13	0.46	3.6	6.08	1884	10961127	XP_024165199.1	2441	10.00E-273	allene oxide synthase 3-like [Rosa chinensis]	XM_011460075.1	XM_011460075	972	0	PREDICTED: Fragaria vesca subsp. vesca allene oxide synthase-like (LOC101304151), mRNA	K01723	AOS	hydroperoxide dehydratase	http://www.genome.jp/dbget-bin/www_bget?ko:K01723	Q8GZP5	1464	8.90E-161	Allene oxide synthase 3 OS=Solanum lycopersicum OX=4081 GN=AOS3 PE=1 SV=1	PF00067	Cytochrome P450	GO:0055114	oxidation-reduction process	GO:0005506//GO:0020037//GO:0016705	iron ion binding//heme binding//oxidoreductase activity, acting on paired donors, with incorporation or reduction of molecular oxygen	--	--	--	--
Cluster-10612.0	0.29	0.49	0	0.29	444	--	--	--	--	--	XM_011472673.1	XM_011472673	101	1.76E-43	PREDICTED: Fragaria vesca subsp. vesca kinesin-1 (LOC101300305), transcript variant X2, mRNA	K10405	KIFC1	kinesin family member C1	http://www.genome.jp/dbget-bin/www_bget?ko:K10405	Q07970	144	2.40E-08	Kinesin-like protein KIN-14C OS=Arabidopsis thaliana OX=3702 GN=KIN14C PE=2 SV=1	--	--	--	--	--	--	--	--	--	--
Cluster-10613.0	2.26	1.53	1.57	1.28	1389	10930594	XP_024176494.1	1475	7.60E-161	cytosolic sulfotransferase 15-like [Rosa chinensis]	XM_004308351.2	XM_004308351	687	0	PREDICTED: Fragaria vesca subsp. vesca cytosolic sulfotransferase 15-like (LOC101303373), mRNA	--	--	--	--	Q8L5A7	971	9.60E-104	Cytosolic sulfotransferase 15 OS=Arabidopsis thaliana OX=3702 GN=SOT15 PE=1 SV=1	PF03567//PF00685	Sulfotransferase family//Sulfotransferase domain	--	--	GO:0008146	sulfotransferase activity	GO:0016021	integral component of membrane	--	--
Cluster-10613.1	2.04	1.86	0.29	0.41	1250	10929683	XP_024175017.1	1540	2.00E-168	cytosolic sulfotransferase 15-like [Rosa chinensis]	XM_011470146.1	XM_011470146	579	0	PREDICTED: Fragaria vesca subsp. vesca cytosolic sulfotransferase 15-like (LOC105352620), mRNA	--	--	--	--	Q8L5A7	1078	3.40E-116	Cytosolic sulfotransferase 15 OS=Arabidopsis thaliana OX=3702 GN=SOT15 PE=1 SV=1	PF00685	Sulfotransferase domain	--	--	GO:0008146	sulfotransferase activity	--	--	--	--
Cluster-10614.0	1.64	0.56	0	0	420	--	--	--	--	--	--	--	--	--	--	--	--	--	--	--	--	--	--	PF04888	Secretion system effector C (SseC) like family	GO:0009405	pathogenesis	--	--	--	--	--	--
Cluster-10615.0	0.69	1.11	0.84	0.42	802	--	--	--	--	--	XM_007223148.1	XM_007223148	36	4.49E-07	Prunus persica hypothetical protein (PRUPE_ppa009340mg) mRNA, complete cds	--	--	--	--	--	--	--	--	--	--	--	--	--	--	--	--	--	--
Cluster-10616.0	2.19	1.78	1.82	0.84	1014	--	--	--	--	--	HQ455834.1	HQ455834	318	9.87E-164	Rosa multiflora breeding line 88/124-46 black spot resistance muRdr1 gene locus, complete sequence	--	--	--	--	--	--	--	--	--	--	--	--	--	--	--	--	--	--
Cluster-10617.0	2.27	4.15	4.64	5.06	962	--	--	--	--	--	--	--	--	--	--	--	--	--	--	--	--	--	--	--	--	--	--	--	--	--	--	--	--
Cluster-10618.0	0.18	0	0.76	0.94	554	10879396	PRQ43061.1	526	3.30E-51	putative 7-deoxyloganetic acid glucosyltransferase [Rosa chinensis]	--	--	--	--	--	--	--	--	--	U3U992	267	1.70E-22	7-deoxyloganetic acid glucosyltransferase OS=Catharanthus roseus OX=4058 GN=UGT709C2 PE=1 SV=1	--	--	--	--	--	--	--	--	--	--
Cluster-10619.0	0.52	0.19	0.55	0.64	981	--	--	--	--	--	--	--	--	--	--	--	--	--	--	--	--	--	--	--	--	--	--	--	--	--	--	--	--
Cluster-1062.0	0	0.32	0.13	0.78	695	--	--	--	--	--	--	--	--	--	--	--	--	--	--	--	--	--	--	PF08329	Chitinase A, N-terminal domain	GO:0016998//GO:0006032	cell wall macromolecule catabolic process//chitin catabolic process	GO:0004568	chitinase activity	--	--	--	--
Cluster-10620.0	2.28	0.65	0	0	469	10927979	XP_024197811.1	214	4.20E-15	uncharacterized protein LOC112201032 [Rosa chinensis]	XM_011462709.1	XM_011462709	176	3.80E-85	PREDICTED: Fragaria vesca subsp. vesca uncharacterized LOC101295407 (LOC101295407), transcript variant X2, mRNA	--	--	--	--	--	--	--	--	--	--	--	--	--	--	--	--	--	--
Cluster-10621.0	1.09	0.63	0.96	0.95	552	--	--	--	--	--	--	--	--	--	--	--	--	--	--	--	--	--	--	--	--	--	--	--	--	--	--	--	--
Cluster-10622.0	0.71	0.82	0.75	0.97	483	--	--	--	--	--	--	--	--	--	--	--	--	--	--	--	--	--	--	PF04805	E10-like protein conserved region	GO:0055114	oxidation-reduction process	GO:0016972	thiol oxidase activity	--	--	--	--
Cluster-10623.0	1.86	2.89	2.67	3.66	1204	10867457	PRQ31122.1	262	3.00E-20	hypothetical protein RchiOBHm_Chr5g0032021 [Rosa chinensis]	--	--	--	--	--	--	--	--	--	--	--	--	--	--	--	--	--	--	--	--	--	--	--
Cluster-10624.0	0.48	0.63	1.92	2.66	1366	10863298	PRQ26963.1	1359	2.10E-147	hypothetical protein RchiOBHm_Chr6g0300251 [Rosa chinensis]	XM_011461289.1	XM_011461289	787	0	PREDICTED: Fragaria vesca subsp. vesca uncharacterized LOC101311938 (LOC101311938), transcript variant X3, mRNA	--	--	--	--	--	--	--	--	--	--	--	--	--	--	--	--	--	--
Cluster-10625.0	2.35	1.61	6.2	4.73	690	--	--	--	--	--	--	--	--	--	--	--	--	--	--	--	--	--	--	--	--	--	--	--	--	--	--	--	--
Cluster-10626.0	1.96	2.12	2.08	2.23	585	4855049	XP_011460394.1	202	1.30E-13	PREDICTED: carbohydrate-binding X8 domain-containing protein-like [Fragaria vesca subsp. vesca]	XM_011462092.1	XM_011462092	150	1.37E-70	PREDICTED: Fragaria vesca subsp. vesca carbohydrate-binding X8 domain-containing protein-like (LOC105350341), mRNA	--	--	--	--	--	--	--	--	--	--	--	--	--	--	--	--	--	--
Cluster-10627.0	0.46	0.98	0	0	492	10934500	XP_024180952.1	833	7.50E-87	subtilisin-like protease SBT1.9 [Rosa chinensis]	XM_011465734.1	XM_011465734	344	1.63E-178	PREDICTED: Fragaria vesca subsp. vesca subtilisin-like protease (LOC105351456), transcript variant X5, mRNA	--	--	--	--	O65351	478	5.00E-47	Subtilisin-like protease SBT1.7 OS=Arabidopsis thaliana OX=3702 GN=SBT1.7 PE=1 SV=1	PF00082	Subtilase family	GO:0006508	proteolysis	GO:0004252	serine-type endopeptidase activity	--	--	--	--
Cluster-10628.0	0	0.21	0	2.02	474	--	--	--	--	--	--	--	--	--	--	--	--	--	--	--	--	--	--	--	--	--	--	--	--	--	--	--	--
Cluster-10629.0	1.19	1.24	0.76	0.51	708	--	--	--	--	--	--	--	--	--	--	--	--	--	--	--	--	--	--	--	--	--	--	--	--	--	--	--	--
Cluster-1063.0	0	0.38	0.45	0	376	--	--	--	--	--	--	--	--	--	--	--	--	--	--	--	--	--	--	--	--	--	--	--	--	--	--	--	--
Cluster-10630.0	0.25	0.43	1.03	0	474	--	--	--	--	--	--	--	--	--	--	--	--	--	--	--	--	--	--	--	--	--	--	--	--	--	--	--	--
Cluster-10631.0	0	0.8	2.78	2.53	307	--	--	--	--	--	--	--	--	--	--	--	--	--	--	--	--	--	--	--	--	--	--	--	--	--	--	--	--
Cluster-10632.0	2.11	1.8	3.21	2.35	1492	--	--	--	--	--	XM_004307441.2	XM_004307441	539	0	PREDICTED: Fragaria vesca subsp. vesca adoMet-dependent rRNA methyltransferase spb1 (LOC101305006), mRNA	--	--	--	--	A8ZT18	265	7.60E-22	Ribosomal RNA large subunit methyltransferase E OS=Desulfococcus oleovorans (strain DSM 6200 / Hxd3) OX=96561 GN=rlmE PE=3 SV=1	PF08241//PF01135//PF01728	Methyltransferase domain//Protein-L-isoaspartate(D-aspartate) O-methyltransferase (PCMT)//FtsJ-like methyltransferase	GO:0008152//GO:0032259//GO:0006479//GO:0046500//GO:0006464	metabolic process//methylation//protein methylation//S-adenosylmethionine metabolic process//cellular protein modification process	GO:0004719//GO:0008168	protein-L-isoaspartate (D-aspartate) O-methyltransferase activity//methyltransferase activity	--	--	KOG1098	Putative SAM-dependent rRNA methyltransferase SPB1
Cluster-10633.0	0.64	1.24	0	0	594	10947357	XP_024195182.1	983	3.60E-104	transcription factor bHLH123 isoform X4 [Rosa chinensis]	XM_004297741.2	XM_004297741	427	0	PREDICTED: Fragaria vesca subsp. vesca transcription factor bHLH111 (LOC101307780), transcript variant X4, mRNA	--	--	--	--	--	--	--	--	--	--	--	--	--	--	--	--	--	--
Cluster-10634.0	0.68	0.64	0.73	0.87	1123	10864576	PRQ28241.1	934	3.30E-98	hypothetical protein RchiOBHm_Chr5g0000901 [Rosa chinensis]	XM_011461749.1	XM_011461749	501	0	PREDICTED: Fragaria vesca subsp. vesca pumilio homolog 18 (LOC101313591), transcript variant X2, mRNA	--	--	--	--	--	--	--	--	--	--	--	--	--	--	--	--	--	--
Cluster-10635.0	0.15	1.02	0.78	1.4	621	10881848	PRQ45513.1	423	3.30E-39	putative potassium channel, voltage-dependent, EAG..ELK..ERG, ankyrin repeat-containing [Rosa chinensis]	XM_004289535.2	XM_004289535	294	1.30E-150	PREDICTED: Fragaria vesca subsp. vesca potassium channel SKOR (LOC101307839), transcript variant X2, mRNA	--	--	--	--	Q9M8S6	236	7.30E-19	Potassium channel SKOR OS=Arabidopsis thaliana OX=3702 GN=SKOR PE=1 SV=1	PF02480//PF00520	Alphaherpesvirus glycoprotein E//Ion transport protein	GO:0006811//GO:0055085	ion transport//transmembrane transport	GO:0005216	ion channel activity	GO:0016020	membrane	--	--
Cluster-10636.0	0.49	0.42	0.5	0	365	--	--	--	--	--	--	--	--	--	--	--	--	--	--	--	--	--	--	--	--	--	--	--	--	--	--	--	--
Cluster-10637.0	0.28	0.24	1.13	0.38	1016	--	--	--	--	--	--	--	--	--	--	--	--	--	--	--	--	--	--	PF12125	D domain of beta-TrCP	--	--	GO:0046983	protein dimerization activity	--	--	--	--
Cluster-10638.0	0.1	0.8	0.11	0.88	780	--	--	--	--	--	--	--	--	--	--	--	--	--	--	--	--	--	--	--	--	--	--	--	--	--	--	--	--
Cluster-10639.0	8.97	7.94	9.52	9.82	895	10955061	XP_024158596.1	457	5.40E-43	probable histone H2A.3 [Rosa chinensis]	XM_004309611.2	XM_004309611	354	0	PREDICTED: Fragaria vesca subsp. vesca probable histone H2A.3 (LOC101297024), mRNA	K11251	H2A	histone H2A	http://www.genome.jp/dbget-bin/www_bget?ko:K11251	Q9C681	406	2.00E-38	Probable histone H2A.1 OS=Arabidopsis thaliana OX=3702 GN=At1g51060 PE=1 SV=1	PF00125	Core histone H2A/H2B/H3/H4	--	--	GO:0003677	DNA binding	--	--	KOG1756	Histone 2A
Cluster-1064.0	0	0	0	3.81	395	--	--	--	--	--	--	--	--	--	--	--	--	--	--	--	--	--	--	--	--	--	--	--	--	--	--	--	--
Cluster-1064.1	5.47	6.24	10.07	10.45	659	10956181	XP_024159802.1	496	1.20E-47	uncharacterized protein LOC112167073 [Rosa chinensis]	XM_004295914.2	XM_004295914	138	7.26E-64	PREDICTED: Fragaria vesca subsp. vesca uncharacterized LOC101306804 (LOC101306804), mRNA	--	--	--	--	--	--	--	--	--	--	--	--	--	--	--	--	--	--
Cluster-10640.0	0.22	0	1.37	2.92	504	10944091	XP_024191570.1	752	1.90E-77	pentatricopeptide repeat-containing protein At5g02860-like [Rosa chinensis]	XM_011468070.1	XM_011468070	311	3.69E-160	PREDICTED: Fragaria vesca subsp. vesca pentatricopeptide repeat-containing protein At1g74850, chloroplastic-like (LOC101312564), transcript variant X3, mRNA	--	--	--	--	--	--	--	--	PF03026	Influenza C virus M1 protein	--	--	--	--	GO:0019028	viral capsid	--	--
Cluster-10641.0	1.85	1.75	1.3	1.13	920	--	--	--	--	--	--	--	--	--	--	--	--	--	--	--	--	--	--	--	--	--	--	--	--	--	--	--	--
Cluster-10642.0	2.43	2.18	4.34	4.16	2401	10866399	PRQ30064.1	3500	0.00E+00	putative START-like domain-containing protein [Rosa chinensis]	XM_004295451.2	XM_004295451	1163	0	PREDICTED: Fragaria vesca subsp. vesca uncharacterized LOC101306028 (LOC101306028), mRNA	--	--	--	--	--	--	--	--	--	--	--	--	--	--	--	--	--	--
Cluster-10642.1	0	1.08	0	0	338	--	--	--	--	--	--	--	--	--	--	--	--	--	--	--	--	--	--	--	--	--	--	--	--	--	--	--	--
Cluster-10643.0	1.19	1.62	6.4	3.06	973	10887585	PRQ51250.1	151	1.80E-07	hypothetical protein RchiOBHm_Chr2g0142331 [Rosa chinensis]	--	--	--	--	--	--	--	--	--	--	--	--	--	--	--	--	--	--	--	--	--	--	--
Cluster-10644.0	0.35	1.03	0.13	0.38	710	--	--	--	--	--	--	--	--	--	--	--	--	--	--	--	--	--	--	--	--	--	--	--	--	--	--	--	--
Cluster-10645.0	0	0.72	0	1.23	384	--	--	--	--	--	--	--	--	--	--	--	--	--	--	--	--	--	--	--	--	--	--	--	--	--	--	--	--
Cluster-10646.0	1.27	1.65	1.18	2.33	595	10963162	XP_024167403.1	764	9.00E-79	cytochrome P450 84A1-like [Rosa chinensis]	XM_004292387.2	XM_004292387	409	0	PREDICTED: Fragaria vesca subsp. vesca cytochrome P450 84A1-like (LOC101305825), mRNA	K09755	CYP84A, F5H	ferulate-5-hydroxylase	http://www.genome.jp/dbget-bin/www_bget?ko:K09755	Q42600	551	2.10E-55	Cytochrome P450 84A1 OS=Arabidopsis thaliana OX=3702 GN=CYP84A1 PE=1 SV=1	PF00067	Cytochrome P450	GO:0055114	oxidation-reduction process	GO:0005506//GO:0020037//GO:0016705	iron ion binding//heme binding//oxidoreductase activity, acting on paired donors, with incorporation or reduction of molecular oxygen	--	--	--	--
Cluster-10647.0	5.39	7.14	3.69	4.2	1206	10877153	PRQ40818.1	709	4.40E-72	hypothetical protein RchiOBHm_Chr4g0440151 [Rosa chinensis]	XM_004297275.2	XM_004297275	459	0	PREDICTED: Fragaria vesca subsp. vesca uncharacterized LOC101310891 (LOC101310891), mRNA	--	--	--	--	--	--	--	--	--	--	--	--	--	--	--	--	--	--
Cluster-10648.0	2.29	1.68	2.54	2.73	2025	9097231	XP_021832671.1	1718	7.40E-189	pentatricopeptide repeat-containing protein At2g15690 [Prunus avium]	XM_004294766.2	XM_004294766	772	0	PREDICTED: Fragaria vesca subsp. vesca pentatricopeptide repeat-containing protein At2g15690 (LOC101297126), mRNA	--	--	--	--	Q9ZQE5	1224	6.50E-133	Pentatricopeptide repeat-containing protein At2g15690, mitochondrial OS=Arabidopsis thaliana OX=3702 GN=PCMP-H66 PE=1 SV=2	PF00619	Caspase recruitment domain	GO:0042981	regulation of apoptotic process	--	--	--	--	--	--
Cluster-10649.0	7.94	7.37	6.7	5.39	1440	--	--	--	--	--	XM_004296681.2	XM_004296681	64	2.23E-22	PREDICTED: Fragaria vesca subsp. vesca cyclin-dependent kinase C-2-like (LOC101296763), mRNA	--	--	--	--	--	--	--	--	PF09268	Clathrin, heavy-chain linker	GO:0016192//GO:0006886	vesicle-mediated transport//intracellular protein transport	GO:0005198	structural molecule activity	GO:0030130//GO:0030132	clathrin coat of trans-Golgi network vesicle//clathrin coat of coated pit	--	--
Cluster-1065.0	0	1.41	1.67	0.52	352	--	--	--	--	--	--	--	--	--	--	--	--	--	--	--	--	--	--	PF02970	Tubulin binding cofactor A	GO:0007021	tubulin complex assembly	GO:0015631//GO:0051082	tubulin binding//unfolded protein binding	GO:0045298	tubulin complex	--	--
Cluster-10650.0	0.29	0	0.6	1.17	442	--	--	--	--	--	--	--	--	--	--	--	--	--	--	--	--	--	--	--	--	--	--	--	--	--	--	--	--
Cluster-10651.0	0.35	0	2.15	0.35	411	--	--	--	--	--	--	--	--	--	--	--	--	--	--	--	--	--	--	--	--	--	--	--	--	--	--	--	--
Cluster-10652.0	0.5	0.56	0.62	0.85	1000	4856871	XP_011462171.1	374	2.50E-33	PREDICTED: F-box..LRR-repeat protein 20-like [Fragaria vesca subsp. vesca]	XM_011463869.1	XM_011463869	216	4.89E-107	PREDICTED: Fragaria vesca subsp. vesca F-box/LRR-repeat protein 20-like (LOC105350879), mRNA	--	--	--	--	--	--	--	--	--	--	--	--	--	--	--	--	--	--
Cluster-10653.0	1.39	1.48	1.9	2.17	2131	10947381	XP_024195208.1	2449	1.30E-273	protein NRT1.. PTR FAMILY 4.6 [Rosa chinensis]	XM_011464808.1	XM_011464808	1325	0	PREDICTED: Fragaria vesca subsp. vesca protein NRT1/ PTR FAMILY 4.6 (LOC101312631), transcript variant X1, mRNA	--	--	--	--	Q8H157	1825	1.40E-202	Protein NRT1/ PTR FAMILY 4.6 OS=Arabidopsis thaliana OX=3702 GN=NPF4.6 PE=1 SV=1	PF00854	POT family	GO:0006810	transport	GO:0005215	transporter activity	GO:0016020	membrane	--	--
Cluster-10654.0	0	0	0	0	302	--	--	--	--	--	--	--	--	--	--	--	--	--	--	--	--	--	--	--	--	--	--	--	--	--	--	--	--
Cluster-10655.0	0.73	0.71	0.35	0.18	912	--	--	--	--	--	--	--	--	--	--	--	--	--	--	--	--	--	--	--	--	--	--	--	--	--	--	--	--
Cluster-10656.0	1.67	2.34	0.84	1.41	2649	10939153	XP_024186033.1	3191	0.00E+00	uncharacterized protein LOC112190789 [Rosa chinensis]	XM_004303139.2	XM_004303139	1656	0	PREDICTED: Fragaria vesca subsp. vesca uncharacterized LOC101308888 (LOC101308888), mRNA	--	--	--	--	--	--	--	--	--	--	--	--	--	--	--	--	--	--
Cluster-10657.0	0.42	0.42	0.45	0.35	1915	10862143	PRQ25808.1	2583	3.50E-289	putative protein kinase AGC-NDR family [Rosa chinensis]	XM_004289915.2	XM_004289915	1560	0	PREDICTED: Fragaria vesca subsp. vesca serine/threonine-protein kinase 38-like (LOC101292852), mRNA	K08790	STK38, NDR	serine/threonine kinase 38	http://www.genome.jp/dbget-bin/www_bget?ko:K08790	Q9Y2H1	1075	1.20E-115	Serine/threonine-protein kinase 38-like OS=Homo sapiens OX=9606 GN=STK38L PE=1 SV=3	PF00433//PF03232//PF07714//PF00069	Protein kinase C terminal domain//Ubiquinone biosynthesis protein COQ7//Protein tyrosine kinase//Protein kinase domain	GO:0055114//GO:0006744//GO:0006468//GO:0009069//GO:0016310	oxidation-reduction process//ubiquinone biosynthetic process//protein phosphorylation//serine family amino acid metabolic process//phosphorylation	GO:0004672//GO:0005524//GO:0004674	protein kinase activity//ATP binding//protein serine/threonine kinase activity	--	--	--	--
Cluster-10658.0	0.62	1.71	3.98	1.44	774	--	--	--	--	--	--	--	--	--	--	--	--	--	--	--	--	--	--	--	--	--	--	--	--	--	--	--	--
Cluster-10659.0	1.26	0.54	0.33	0	427	10890678	PRQ54343.1	681	2.70E-69	putative transcription factor bHLH family [Rosa chinensis]	--	--	--	--	--	--	--	--	--	--	--	--	--	--	--	--	--	--	--	--	--	--	--
Cluster-1066.0	0	0.14	0.52	1.19	588	--	--	--	--	--	--	--	--	--	--	--	--	--	--	--	--	--	--	--	--	--	--	--	--	--	--	--	--
Cluster-10660.0	0.49	0.42	0.77	0.25	477	--	--	--	--	--	--	--	--	--	--	--	--	--	--	--	--	--	--	--	--	--	--	--	--	--	--	--	--
Cluster-10661.0	0.4	0.58	0.43	0.22	1062	10875117	PRQ38782.1	448	7.10E-42	hypothetical protein RchiOBHm_Chr4g0417761 [Rosa chinensis]	XM_008230728.1	XM_008230728	299	3.78E-153	PREDICTED: Prunus mume pentatricopeptide repeat-containing protein At5g18950 (LOC103328335), mRNA	--	--	--	--	Q9FIX3	126	7.10E-06	Pentatricopeptide repeat-containing protein At5g39710 OS=Arabidopsis thaliana OX=3702 GN=EMB2745 PE=2 SV=1	--	--	--	--	--	--	--	--	--	--
Cluster-10662.0	1.49	0	0.77	0.74	400	--	--	--	--	--	--	--	--	--	--	--	--	--	--	--	--	--	--	--	--	--	--	--	--	--	--	--	--
Cluster-10663.0	5.33	4.58	7.36	6.37	1624	10968181	XP_024173047.1	963	2.10E-101	general transcription factor IIE subunit 1-like isoform X1 [Rosa chinensis]	XM_011465944.1	XM_011465944	437	0	PREDICTED: Fragaria vesca subsp. vesca general transcription factor IIE subunit 1-like (LOC101312736), mRNA	K03136	TFIIE1, GTF2E1, TFA1, tfe	transcription initiation factor TFIIE subunit alpha	http://www.genome.jp/dbget-bin/www_bget?ko:K03136	--	--	--	--	PF09202//PF00392	Rio2, N-terminal//Bacterial regulatory proteins, gntR family	GO:0006355//GO:0016310//GO:0006468//GO:0009069	regulation of transcription, DNA-templated//phosphorylation//protein phosphorylation//serine family amino acid metabolic process	GO:0005524//GO:0003700//GO:0004674	ATP binding//transcription factor activity, sequence-specific DNA binding//protein serine/threonine kinase activity	GO:0005667	transcription factor complex	--	--
Cluster-10664.0	0.83	0.24	0.4	0.32	877	4864469	XP_011469646.1	429	9.40E-40	PREDICTED: uncharacterized protein LOC101293244 [Fragaria vesca subsp. vesca]	XM_011471344.1	XM_011471344	237	9.06E-119	PREDICTED: Fragaria vesca subsp. vesca uncharacterized LOC101293244 (LOC101293244), transcript variant X2, mRNA	--	--	--	--	--	--	--	--	PF05699	hAT family C-terminal dimerisation region	--	--	GO:0046983	protein dimerization activity	--	--	--	--
Cluster-10665.0	0.33	0.95	0	0.23	747	4861791	XP_004303222.2	737	1.50E-75	PREDICTED: protein ASPARTIC PROTEASE IN GUARD CELL 2 [Fragaria vesca subsp. vesca]	XM_004303174.2	XM_004303174	555	0	PREDICTED: Fragaria vesca subsp. vesca protein ASPARTIC PROTEASE IN GUARD CELL 2 (LOC101295348), mRNA	--	--	--	--	Q8S9J6	318	2.70E-28	Aspartyl protease family protein At5g10770 OS=Arabidopsis thaliana OX=3702 GN=At5g10770 PE=2 SV=1	PF00026//PF00894	Eukaryotic aspartyl protease//Luteovirus coat protein	GO:0006508	proteolysis	GO:0004190//GO:0005198	aspartic-type endopeptidase activity//structural molecule activity	GO:0019028	viral capsid	--	--
Cluster-10666.0	8.23	8.98	5.36	5.46	1435	10951044	XP_024199206.1	1117	2.50E-119	peptidyl-tRNA hydrolase, mitochondrial [Rosa chinensis]	XM_011463381.1	XM_011463381	578	0	PREDICTED: Fragaria vesca subsp. vesca peptidyl-tRNA hydrolase, mitochondrial (LOC101309333), transcript variant X4, mRNA	K01056	PTH1, pth, spoVC	peptidyl-tRNA hydrolase, PTH1 family	http://www.genome.jp/dbget-bin/www_bget?ko:K01056	Q6NLS8	819	4.20E-86	Peptidyl-tRNA hydrolase, mitochondrial OS=Arabidopsis thaliana OX=3702 GN=At5g19830 PE=2 SV=1	PF01195	Peptidyl-tRNA hydrolase	--	--	GO:0004045	aminoacyl-tRNA hydrolase activity	--	--	--	--
Cluster-10666.1	0.48	0.55	0.5	1.66	596	--	--	--	--	--	XM_004294959.2	XM_004294959	39	7.06E-09	PREDICTED: Fragaria vesca subsp. vesca peptidyl-tRNA hydrolase, mitochondrial (LOC101309333), transcript variant X1, mRNA	--	--	--	--	--	--	--	--	--	--	--	--	--	--	--	--	--	--
Cluster-10667.0	0.73	0.31	1.13	0.36	403	--	--	--	--	--	--	--	--	--	--	--	--	--	--	--	--	--	--	--	--	--	--	--	--	--	--	--	--
Cluster-10668.0	0.26	0.44	1.87	0.52	467	--	--	--	--	--	--	--	--	--	--	--	--	--	--	--	--	--	--	PF00140	Sigma-70 factor, region 1.2	GO:0006355//GO:0006352	regulation of transcription, DNA-templated//DNA-templated transcription, initiation	GO:0003700//GO:0016987//GO:0003677	transcription factor activity, sequence-specific DNA binding//sigma factor activity//DNA binding	GO:0005667	transcription factor complex	--	--
Cluster-10669.0	0	0	1.05	0.5	358	--	--	--	--	--	--	--	--	--	--	--	--	--	--	--	--	--	--	--	--	--	--	--	--	--	--	--	--
Cluster-1067.0	0	0.51	1.21	1.13	343	--	--	--	--	--	--	--	--	--	--	--	--	--	--	--	--	--	--	--	--	--	--	--	--	--	--	--	--
Cluster-10670.0	0.49	0.42	1.17	0.26	696	10876904	PRQ40569.1	919	1.10E-96	putative cytochrome P450 [Rosa chinensis]	XM_008245557.2	XM_008245557	244	9.14E-123	PREDICTED: Prunus mume cytochrome P450 CYP749A22-like (LOC103342000), mRNA	--	--	--	--	H2DH17	512	8.10E-51	Cytochrome P450 CYP749A22 OS=Panax ginseng OX=4054 PE=2 SV=1	PF02788//PF00941//PF00067	Ribulose bisphosphate carboxylase large chain, N-terminal domain//FAD binding domain in molybdopterin dehydrogenase//Cytochrome P450	GO:0046487//GO:0055114//GO:0015977	glyoxylate metabolic process//oxidation-reduction process//carbon fixation	GO:0005506//GO:0016491//GO:0020037//GO:0016984//GO:0016705	iron ion binding//oxidoreductase activity//heme binding//ribulose-bisphosphate carboxylase activity//oxidoreductase activity, acting on paired donors, with incorporation or reduction of molecular oxygen	GO:0009573	chloroplast ribulose bisphosphate carboxylase complex	--	--
Cluster-10671.0	1.58	0.64	0.32	0.16	1708	--	--	--	--	--	XM_004300967.1	XM_004300967	757	0	PREDICTED: Fragaria vesca subsp. vesca uncharacterized LOC101312836 (LOC101312836), mRNA	--	--	--	--	--	--	--	--	--	--	--	--	--	--	--	--	--	--
Cluster-10672.0	0.66	0.38	2.1	1.17	746	--	--	--	--	--	--	--	--	--	--	--	--	--	--	--	--	--	--	--	--	--	--	--	--	--	--	--	--
Cluster-10673.0	0	0	0.74	0.68	325	--	--	--	--	--	--	--	--	--	--	--	--	--	--	--	--	--	--	--	--	--	--	--	--	--	--	--	--
Cluster-10674.0	7.91	7.03	11.83	15.31	872	4858445	XP_011463707.1	161	1.10E-08	PREDICTED: uncharacterized protein LOC105351381 [Fragaria vesca subsp. vesca]	XM_011466093.1	XM_011466093	300	8.57E-154	PREDICTED: Fragaria vesca subsp. vesca probable glycosyltransferase At5g25310 (LOC101296570), transcript variant X2, mRNA	--	--	--	--	--	--	--	--	--	--	--	--	--	--	--	--	--	--
Cluster-10675.0	0.64	1.37	0.33	0	425	--	--	--	--	--	--	--	--	--	--	--	--	--	--	--	--	--	--	--	--	--	--	--	--	--	--	--	--
Cluster-10676.0	0.59	2.01	0	0	345	--	--	--	--	--	--	--	--	--	--	--	--	--	--	--	--	--	--	--	--	--	--	--	--	--	--	--	--
Cluster-10677.0	0.74	0.58	0.54	0.41	1544	--	--	--	--	--	AB699174.1	AB699174	984	0	Rosa hybrid cultivar mRNA for WD protein AN11 homolog, complete cds	K11805	WDR68, HAN11	WD repeat-containing protein 68	http://www.genome.jp/dbget-bin/www_bget?ko:K11805	Q9LPV9	980	9.70E-105	WD repeat-containing protein LWD1 OS=Arabidopsis thaliana OX=3702 GN=LWD1 PE=2 SV=1	PF00400	WD domain, G-beta repeat	--	--	GO:0005515	protein binding	--	--	KOG0290	Conserved WD40 repeat-containing protein AN11
Cluster-10678.0	0.49	0.42	0.51	0	475	--	--	--	--	--	--	--	--	--	--	--	--	--	--	--	--	--	--	--	--	--	--	--	--	--	--	--	--
Cluster-10679.0	2.05	0	0	0	1143	--	--	--	--	--	--	--	--	--	--	--	--	--	--	--	--	--	--	--	--	--	--	--	--	--	--	--	--
Cluster-1068.0	0	0.25	0.91	0.88	441	--	--	--	--	--	--	--	--	--	--	--	--	--	--	--	--	--	--	PF04218	CENP-B N-terminal DNA-binding domain	--	--	GO:0003677	DNA binding	--	--	--	--
Cluster-10680.0	6.01	5.71	4.02	3.72	2748	--	--	--	--	--	XM_004291877.2	XM_004291877	1501	0	PREDICTED: Fragaria vesca subsp. vesca inactive protein kinase SELMODRAFT_444075-like (LOC101313384), transcript variant X1, mRNA	--	--	--	--	Q9LV48	658	3.80E-67	Proline-rich receptor-like protein kinase PERK1 OS=Arabidopsis thaliana OX=3702 GN=PERK1 PE=1 SV=1	PF05073//PF00069//PF07714	Baculovirus P24 capsid protein//Protein kinase domain//Protein tyrosine kinase	GO:0006468	protein phosphorylation	GO:0004672//GO:0005524	protein kinase activity//ATP binding	GO:0019028	viral capsid	--	--
Cluster-10681.0	0.77	0.99	0	0.38	395	10953950	XP_024157420.1	624	1.00E-62	putative callose synthase 8 isoform X5 [Rosa chinensis]	XM_004301910.2	XM_004301910	323	6.07E-167	PREDICTED: Fragaria vesca subsp. vesca putative callose synthase 8 (LOC101311487), mRNA	K11000	CALS	callose synthase	http://www.genome.jp/dbget-bin/www_bget?ko:K11000	Q9LUD7	410	3.10E-39	Putative callose synthase 8 OS=Arabidopsis thaliana OX=3702 GN=CALS8 PE=3 SV=2	--	--	--	--	--	--	--	--	--	--
Cluster-10682.0	0.98	0.8	1.06	1.55	2055	10933545	XP_024179904.1	2593	2.60E-290	uncharacterized protein LOC112185822 isoform X1 [Rosa chinensis]	XM_004289340.2	XM_004289340	943	0	PREDICTED: Fragaria vesca subsp. vesca uncharacterized LOC101306678 (LOC101306678), mRNA	--	--	--	--	--	--	--	--	PF04881	Adenovirus GP19K	GO:0050690	regulation of defense response to virus by virus	GO:0005537	mannose binding	--	--	--	--
Cluster-10683.0	0.4	1.69	1.22	0.78	392	--	--	--	--	--	XM_009367742.2	XM_009367742	55	5.75E-18	PREDICTED: Pyrus x bretschneideri transcription factor PIF3-like (LOC103955840), transcript variant X4, mRNA	--	--	--	--	--	--	--	--	--	--	--	--	--	--	--	--	--	--
Cluster-10684.0	13.43	7.92	7.83	8.89	359	--	--	--	--	--	AF016240.1	AF016240	239	2.71E-120	Planoprotostelium aurantium protein synthesis elongation factor 1-alpha (tef1) gene, partial cds	K03231	EEF1A	elongation factor 1-alpha	http://www.genome.jp/dbget-bin/www_bget?ko:K03231	P53013	582	3.20E-59	Elongation factor 1-alpha OS=Caenorhabditis elegans OX=6239 GN=eft-3 PE=3 SV=1	PF01926//PF00071//PF00735//PF00503	50S ribosome-binding GTPase//Ras family//Septin//G-protein alpha subunit	GO:0007165//GO:0007186//GO:0007264	signal transduction//G-protein coupled receptor signaling pathway//small GTPase mediated signal transduction	GO:0003924//GO:0005525//GO:0019001//GO:0031683//GO:0004871	GTPase activity//GTP binding//guanyl nucleotide binding//G-protein beta/gamma-subunit complex binding//signal transducer activity	--	--	KOG0052	Translation elongation factor EF-1 alpha/Tu
Cluster-10684.1	4.12	1.17	0	0	373	1476133	BAJ96087.1	526	2.20E-51	predicted protein [Hordeum vulgare subsp. vulgare]	AY803765.1	AY803765	171	1.79E-82	Phalansterium solitarium strain ATCC 50327 elongation factor 1 alpha (ef1a) gene, partial cds	K03231	EEF1A	elongation factor 1-alpha	http://www.genome.jp/dbget-bin/www_bget?ko:K03231	P0CT31	533	1.60E-53	Elongation factor 1-alpha OS=Dictyostelium discoideum OX=44689 GN=eef1a1 PE=1 SV=1	PF04670//PF02662	Gtr1/RagA G protein conserved region//Methyl-viologen-reducing hydrogenase, delta subunit	GO:0015948//GO:0055114	methanogenesis//oxidation-reduction process	GO:0005525	GTP binding	--	--	KOG0052	Translation elongation factor EF-1 alpha/Tu
Cluster-10685.0	1.38	1.18	0.32	0.23	2574	10949250	XP_024197260.1	3062	0.00E+00	uncharacterized protein LOC112200464 [Rosa chinensis]	XR_905639.1	XR_905639	1330	0	PREDICTED: Fragaria vesca subsp. vesca uncharacterized LOC101292108 (LOC101292108), transcript variant X2, misc_RNA	--	--	--	--	--	--	--	--	--	--	--	--	--	--	--	--	--	--
Cluster-10686.0	0.42	0.48	0.44	0.29	644	10945985	XP_024193669.1	824	1.10E-85	plant intracellular Ras-group-related LRR protein 6-like [Rosa chinensis]	XM_004299749.2	XM_004299749	441	0	PREDICTED: Fragaria vesca subsp. vesca plant intracellular Ras-group-related LRR protein 6 (LOC101291435), mRNA	--	--	--	--	O64566	636	3.10E-65	Plant intracellular Ras-group-related LRR protein 6 OS=Arabidopsis thaliana OX=3702 GN=PIRL6 PE=2 SV=1	PF13855//PF00560	Leucine rich repeat//Leucine Rich Repeat	--	--	GO:0005515	protein binding	--	--	--	--
Cluster-10687.0	0	3.02	0	1.6	311	10883894	PRQ47559.1	135	4.10E-06	putative chromatin remodeling & transcriptional activation HMG family [Rosa chinensis]	--	--	--	--	--	--	--	--	--	--	--	--	--	--	--	--	--	--	--	--	--	--	--
Cluster-10688.0	0.17	0.14	0.35	0	582	--	--	--	--	--	--	--	--	--	--	--	--	--	--	--	--	--	--	--	--	--	--	--	--	--	--	--	--
Cluster-10689.0	0.65	0	0.68	0.65	421	--	--	--	--	--	--	--	--	--	--	--	--	--	--	--	--	--	--	--	--	--	--	--	--	--	--	--	--
Cluster-1069.0	0	0	0.34	0.67	595	10883407	PRQ47072.1	245	1.40E-18	hypothetical protein RchiOBHm_Chr2g0095751 [Rosa chinensis]	--	--	--	--	--	--	--	--	--	--	--	--	--	--	--	--	--	--	--	--	--	--	--
Cluster-10690.0	9.52	15.44	16.06	14.74	964	10947592	XP_024195435.1	427	1.80E-39	protein RALF-like 32 [Rosa chinensis]	--	--	--	--	--	--	--	--	--	O23262	220	8.10E-17	Protein RALF-like 32 OS=Arabidopsis thaliana OX=3702 GN=RALFL32 PE=3 SV=1	--	--	--	--	--	--	--	--	--	--
Cluster-10691.0	5.47	4.49	4.62	3.45	463	10948971	XP_024196958.1	517	3.10E-50	protein FAR1-RELATED SEQUENCE 5-like isoform X1 [Rosa chinensis]	--	--	--	--	--	--	--	--	--	--	--	--	--	--	--	--	--	--	--	--	--	--	--
Cluster-10692.0	0.48	0.21	1.77	0.99	479	--	--	--	--	--	--	--	--	--	--	--	--	--	--	--	--	--	--	--	--	--	--	--	--	--	--	--	--
Cluster-10693.0	0.39	0.5	0.2	0.81	534	--	--	--	--	--	--	--	--	--	--	--	--	--	--	--	--	--	--	--	--	--	--	--	--	--	--	--	--
Cluster-10694.0	0.36	0.15	1.13	0.37	559	--	--	--	--	--	--	--	--	--	--	--	--	--	--	--	--	--	--	PF03366	YEATS family	GO:0006355	regulation of transcription, DNA-templated	--	--	--	--	--	--
Cluster-10695.0	0.27	0.44	0.72	1.02	1847	--	--	--	--	--	XM_008220950.2	XM_008220950	238	5.41E-119	PREDICTED: Prunus mume putative disease resistance protein RGA3 (LOC103319415), mRNA	--	--	--	--	Q7XA40	1077	6.60E-116	Putative disease resistance protein RGA3 OS=Solanum bulbocastanum OX=147425 GN=RGA3 PE=2 SV=2	PF05923//PF00931//PF13855//PF00560	APC cysteine-rich region//NB-ARC domain//Leucine rich repeat//Leucine Rich Repeat	GO:0016055	Wnt signaling pathway	GO:0043531//GO:0005515	ADP binding//protein binding	--	--	--	--
Cluster-10696.0	3.25	2.17	1.49	2.87	405	--	--	--	--	--	--	--	--	--	--	--	--	--	--	--	--	--	--	--	--	--	--	--	--	--	--	--	--
Cluster-10697.0	0	0.68	1.63	0.39	391	--	--	--	--	--	--	--	--	--	--	--	--	--	--	--	--	--	--	--	--	--	--	--	--	--	--	--	--
Cluster-10698.0	0.71	0.37	0.73	0.5	1524	--	--	--	--	--	--	--	--	--	--	--	--	--	--	--	--	--	--	--	--	--	--	--	--	--	--	--	--
Cluster-10699.0	1.09	0.94	1.73	0.38	552	--	--	--	--	--	--	--	--	--	--	--	--	--	--	--	--	--	--	--	--	--	--	--	--	--	--	--	--
Cluster-107.0	0	0	1.5	1.42	364	--	--	--	--	--	--	--	--	--	--	--	--	--	--	--	--	--	--	--	--	--	--	--	--	--	--	--	--
Cluster-1070.0	0	0.31	0.19	0	561	10879077	PRQ42742.1	287	1.70E-23	hypothetical protein RchiOBHm_Chr3g0460941 [Rosa chinensis]	XM_009133810.2	XM_009133810	38	2.38E-08	PREDICTED: Brassica rapa uncharacterized LOC103856696 (LOC103856696), mRNA	--	--	--	--	--	--	--	--	PF04838	Baculoviridae late expression factor 5	GO:0006355	regulation of transcription, DNA-templated	--	--	--	--	--	--
Cluster-10700.0	0.68	0.28	0.59	0.45	1428	--	--	--	--	--	--	--	--	--	--	--	--	--	--	--	--	--	--	PF00796	Photosystem I reaction centre subunit VIII	GO:0015979	photosynthesis	--	--	GO:0009522	photosystem I	--	--
Cluster-10701.0	5.16	3.21	4.11	1.74	444	--	--	--	--	--	--	--	--	--	--	--	--	--	--	--	--	--	--	--	--	--	--	--	--	--	--	--	--
Cluster-10702.0	7.31	4.31	2.46	2.61	580	--	--	--	--	--	XM_004307229.2	XM_004307229	176	4.77E-85	PREDICTED: Fragaria vesca subsp. vesca dynamin-related protein 1E (LOC101311130), mRNA	--	--	--	--	Q9FNX5	140	9.20E-08	Dynamin-related protein 1E OS=Arabidopsis thaliana OX=3702 GN=DRP1E PE=1 SV=1	--	--	--	--	--	--	--	--	--	--
Cluster-10703.0	0	0	1.07	0	467	--	--	--	--	--	--	--	--	--	--	--	--	--	--	--	--	--	--	--	--	--	--	--	--	--	--	--	--
Cluster-10704.0	6.93	5.85	5.33	2.86	1043	10946304	XP_024194015.1	513	2.00E-49	photosynthetic NDH subunit of lumenal location 3, chloroplastic-like isoform X1 [Rosa chinensis]	XM_004297721.2	XM_004297721	303	2.22E-155	PREDICTED: Fragaria vesca subsp. vesca oxygen-evolving enhancer protein 3, chloroplastic-like (LOC101300617), transcript variant X1, mRNA	K08901	psbQ	photosystem II oxygen-evolving enhancer protein 3	http://www.genome.jp/dbget-bin/www_bget?ko:K08901	P12301	128	4.10E-06	Oxygen-evolving enhancer protein 3, chloroplastic OS=Spinacia oleracea OX=3562 GN=PSBQ PE=1 SV=1	PF05757	Oxygen evolving enhancer protein 3 (PsbQ)	GO:0015979	photosynthesis	GO:0005509	calcium ion binding	GO:0019898//GO:0009523//GO:0009654	extrinsic component of membrane//photosystem II//photosystem II oxygen evolving complex	--	--
Cluster-10705.0	0.29	0.92	0.52	0.83	811	--	--	--	--	--	--	--	--	--	--	--	--	--	--	--	--	--	--	--	--	--	--	--	--	--	--	--	--
Cluster-10706.0	0	0.16	0.39	0.77	547	--	--	--	--	--	--	--	--	--	--	--	--	--	--	--	--	--	--	--	--	--	--	--	--	--	--	--	--
Cluster-10707.0	0.39	0.47	0.58	0.75	948	--	--	--	--	--	--	--	--	--	--	--	--	--	--	--	--	--	--	--	--	--	--	--	--	--	--	--	--
Cluster-10708.0	0.47	0.4	0	0.46	369	10966751	XP_024171421.1	137	2.80E-06	F-box protein At2g26160-like [Rosa chinensis]	--	--	--	--	--	--	--	--	--	--	--	--	--	--	--	--	--	--	--	--	--	--	--
Cluster-10709.0	0.44	1.01	0.62	0.31	624	--	--	--	--	--	--	--	--	--	--	--	--	--	--	--	--	--	--	--	--	--	--	--	--	--	--	--	--
Cluster-1071.0	0	0.19	0.91	0.22	505	--	--	--	--	--	--	--	--	--	--	--	--	--	--	--	--	--	--	--	--	--	--	--	--	--	--	--	--
Cluster-10710.0	0.96	1.59	1.29	1.3	1367	10955568	XP_024159142.1	737	2.80E-75	NAC domain-containing protein 90-like [Rosa chinensis]	XM_004291533.2	XM_004291533	350	0	PREDICTED: Fragaria vesca subsp. vesca NAC domain-containing protein 90 (LOC101301357), mRNA	--	--	--	--	Q9FMR3	542	5.30E-54	NAC domain-containing protein 90 OS=Arabidopsis thaliana OX=3702 GN=NAC090 PE=1 SV=1	PF02365	No apical meristem (NAM) protein	GO:0006355	regulation of transcription, DNA-templated	GO:0003677	DNA binding	--	--	--	--
Cluster-10711.0	0.58	0.92	0	0	810	10954522	XP_024158027.1	1236	2.30E-133	uncharacterized protein LOC112165654 [Rosa chinensis]	XM_004291585.2	XM_004291585	569	0	PREDICTED: Fragaria vesca subsp. vesca uncharacterized LOC101293845 (LOC101293845), mRNA	--	--	--	--	--	--	--	--	PF04111	Autophagy protein Apg6	GO:0006914	autophagy	--	--	--	--	--	--
Cluster-10712.0	0.38	0.66	0	0	536	10932118	XP_024178242.1	263	10.00E-21	uncharacterized protein LOC112184205 [Rosa chinensis]	--	--	--	--	--	--	--	--	--	--	--	--	--	--	--	--	--	--	--	--	--	--	--
Cluster-10713.0	0.76	0.66	0.96	0.89	1031	10887029	PRQ50694.1	447	9.00E-42	putative kelch-type beta propeller [Rosa chinensis]	XM_011459652.1	XM_011459652	230	8.33E-115	PREDICTED: Fragaria vesca subsp. vesca TMV resistance protein N-like (LOC105349611), mRNA	--	--	--	--	--	--	--	--	--	--	--	--	--	--	--	--	--	--
Cluster-10714.0	0.8	0.15	0.19	0.29	860	10883017	PRQ46682.1	1028	3.20E-109	hypothetical protein RchiOBHm_Chr2g0091651 [Rosa chinensis]	XM_004287418.2	XM_004287418	611	0	PREDICTED: Fragaria vesca subsp. vesca uncharacterized LOC101293711 (LOC101293711), mRNA	--	--	--	--	--	--	--	--	--	--	--	--	--	--	--	--	--	--
Cluster-10715.0	0.07	0.68	0.15	0.46	1005	10863412	PRQ27077.1	1243	4.40E-134	hypothetical protein RchiOBHm_Chr6g0301481 [Rosa chinensis]	XM_011461620.1	XM_011461620	385	0	PREDICTED: Fragaria vesca subsp. vesca uncharacterized LOC105350169 (LOC105350169), mRNA	--	--	--	--	--	--	--	--	--	--	--	--	--	--	--	--	--	--
Cluster-10716.0	0	0.52	0.94	0.3	435	--	--	--	--	--	--	--	--	--	--	--	--	--	--	--	--	--	--	--	--	--	--	--	--	--	--	--	--
Cluster-10717.0	13.93	16.27	17.7	16.29	1708	10877274	PRQ40939.1	1286	7.70E-139	hypothetical protein RchiOBHm_Chr4g0441581 [Rosa chinensis]	XM_004297331.2	XM_004297331	777	0	PREDICTED: Fragaria vesca subsp. vesca uncharacterized LOC101303213 (LOC101303213), mRNA	--	--	--	--	--	--	--	--	PF05875//PF03006	Ceramidase//Haemolysin-III related	GO:0006807//GO:0006672	nitrogen compound metabolic process//ceramide metabolic process	GO:0016811	hydrolase activity, acting on carbon-nitrogen (but not peptide) bonds, in linear amides	GO:0016021	integral component of membrane	--	--
Cluster-10718.0	0	0	0.33	0.66	597	--	--	--	--	--	--	--	--	--	--	--	--	--	--	--	--	--	--	--	--	--	--	--	--	--	--	--	--
Cluster-10719.0	0.79	0.6	0	0.21	802	10862437	PRQ26102.1	327	5.70E-28	hypothetical protein RchiOBHm_Chr6g0290921 [Rosa chinensis]	--	--	--	--	--	--	--	--	--	--	--	--	--	--	--	--	--	--	--	--	--	--	--
Cluster-1072.0	0	0	0.85	0	385	--	--	--	--	--	--	--	--	--	--	--	--	--	--	--	--	--	--	--	--	--	--	--	--	--	--	--	--
Cluster-10720.0	0	3.14	0	0	357	5918165	GAQ82669.1	256	4.30E-20	hypothetical protein KFL_001190120 [Klebsormidium nitens]	XM_003651832.1	XM_003651832	48	4.04E-14	Thielavia terrestris NRRL 8126 hypothetical protein (THITE_2112638) mRNA, complete cds	--	--	--	--	--	--	--	--	--	--	--	--	--	--	--	--	--	--
Cluster-10721.0	0.51	0.27	0.66	0.22	777	10881368	PRQ45033.1	784	5.70E-81	putative protein S-acyltransferase [Rosa chinensis]	XM_004288291.2	XM_004288291	587	0	PREDICTED: Fragaria vesca subsp. vesca protein S-acyltransferase 18 (LOC101314990), mRNA	K18932	ZDHHC	palmitoyltransferase	http://www.genome.jp/dbget-bin/www_bget?ko:K18932	Q9M115	371	2.00E-34	Protein S-acyltransferase 18 OS=Arabidopsis thaliana OX=3702 GN=PAT18 PE=2 SV=2	--	--	--	--	--	--	--	--	--	--
Cluster-10722.0	0.72	0.66	0.78	0.87	1659	10856555	PRQ20220.1	954	2.30E-100	putative histone acetyltransferase [Rosa chinensis]	--	--	--	--	--	--	--	--	--	F4IXE7	182	3.60E-12	Increased DNA methylation 1 OS=Arabidopsis thaliana OX=3702 GN=IDM1 PE=1 SV=1	PF13508//PF08445//PF13673//PF00583	Acetyltransferase (GNAT) domain//FR47-like protein//Acetyltransferase (GNAT) domain//Acetyltransferase (GNAT) family	GO:0042967	acyl-carrier-protein biosynthetic process	GO:0008080//GO:0016747	N-acetyltransferase activity//transferase activity, transferring acyl groups other than amino-acyl groups	--	--	--	--
Cluster-10723.0	0.39	0.67	0	1.53	394	10954848	XP_024158367.1	574	6.40E-57	LEAF RUST 10 DISEASE-RESISTANCE LOCUS RECEPTOR-LIKE PROTEIN KINASE-like 2.5 [Rosa chinensis]	XM_008233354.2	XM_008233354	51	9.68E-16	PREDICTED: Prunus mume rust resistance kinase Lr10-like (LOC103330751), mRNA	--	--	--	--	--	--	--	--	PF13947	Wall-associated receptor kinase galacturonan-binding	--	--	GO:0030247	polysaccharide binding	--	--	--	--
Cluster-10724.0	1.92	1.11	0.68	0.95	675	--	--	--	--	--	XM_008236053.2	XM_008236053	37	1.04E-07	PREDICTED: Prunus mume E3 ubiquitin-protein ligase XBAT33 (LOC103333241), mRNA	--	--	--	--	--	--	--	--	--	--	--	--	--	--	--	--	--	--
Cluster-10725.0	0.96	0	1.88	1.71	306	--	--	--	--	--	--	--	--	--	--	--	--	--	--	--	--	--	--	--	--	--	--	--	--	--	--	--	--
Cluster-10726.0	2.65	2.36	3.43	2.13	1043	--	--	--	--	--	--	--	--	--	--	--	--	--	--	--	--	--	--	PF08039	Mitochondrial proteolipid	--	--	--	--	GO:0005739	mitochondrion	--	--
Cluster-10726.1	1.51	1.8	1.45	0.84	1210	--	--	--	--	--	--	--	--	--	--	--	--	--	--	--	--	--	--	--	--	--	--	--	--	--	--	--	--
Cluster-10727.0	2.74	1.88	1.43	1.11	453	--	--	--	--	--	--	--	--	--	--	--	--	--	--	--	--	--	--	--	--	--	--	--	--	--	--	--	--
Cluster-10728.0	1.37	0.94	0.29	0	453	--	--	--	--	--	--	--	--	--	--	--	--	--	--	P04146	165	9.00E-11	Copia protein OS=Drosophila melanogaster OX=7227 GN=GIP PE=1 SV=3	--	--	--	--	--	--	--	--	--	--
Cluster-10729.0	6.15	7.54	1.21	2.55	1487	10884251	PRQ47916.1	1964	1.60E-217	putative galactolipase [Rosa chinensis]	XM_004289186.2	XM_004289186	1091	0	PREDICTED: Fragaria vesca subsp. vesca patatin-like protein 2 (LOC101296717), mRNA	--	--	--	--	O48723	1090	1.60E-117	Patatin-like protein 2 OS=Arabidopsis thaliana OX=3702 GN=PLP2 PE=1 SV=1	PF01734	Patatin-like phospholipase	GO:0006629	lipid metabolic process	--	--	--	--	--	--
Cluster-1073.0	0	2.26	1.75	3.2	311	10953422	XP_024156861.1	524	3.20E-51	G2..mitotic-specific cyclin S13-7-like [Rosa chinensis]	XM_004296293.2	XM_004296293	278	4.83E-142	PREDICTED: Fragaria vesca subsp. vesca G2/mitotic-specific cyclin S13-7-like (LOC101299570), mRNA	K05868	CCNB	cyclin B	http://www.genome.jp/dbget-bin/www_bget?ko:K05868	P34801	351	1.70E-32	G2/mitotic-specific cyclin-2 OS=Antirrhinum majus OX=4151 PE=2 SV=1	PF01048//PF02984	Phosphorylase superfamily//Cyclin, C-terminal domain	GO:0009116	nucleoside metabolic process	GO:0003824	catalytic activity	GO:0005634	nucleus	--	--
Cluster-1073.1	0.33	0	0.69	0	417	1665858	AET07178.1	590	9.50E-59	CYC2 [Rosa hybrid cultivar]	JN712758.1	JN712758	405	0	Rosa hybrid cultivar CYC2 mRNA, complete cds	--	--	--	--	P34800	251	8.90E-21	G2/mitotic-specific cyclin-1 OS=Antirrhinum majus OX=4151 PE=2 SV=1	--	--	--	--	--	--	--	--	--	--
Cluster-1073.2	0	0	0	0.79	312	1665858	AET07178.1	540	4.40E-53	CYC2 [Rosa hybrid cultivar]	JN712758.1	JN712758	312	6.09E-161	Rosa hybrid cultivar CYC2 mRNA, complete cds	K05868	CCNB	cyclin B	http://www.genome.jp/dbget-bin/www_bget?ko:K05868	O48790	395	1.30E-37	Cyclin-B1-4 OS=Arabidopsis thaliana OX=3702 GN=CYCB1-4 PE=2 SV=1	--	--	--	--	--	--	--	--	--	--
Cluster-1073.3	0.35	1.21	0.36	1.05	409	10953422	XP_024156861.1	514	6.10E-50	G2..mitotic-specific cyclin S13-7-like [Rosa chinensis]	XM_004296293.2	XM_004296293	322	2.26E-166	PREDICTED: Fragaria vesca subsp. vesca G2/mitotic-specific cyclin S13-7-like (LOC101299570), mRNA	K05868	CCNB	cyclin B	http://www.genome.jp/dbget-bin/www_bget?ko:K05868	P25011	206	1.40E-15	G2/mitotic-specific cyclin S13-6 OS=Glycine max OX=3847 PE=2 SV=1	--	--	--	--	--	--	--	--	--	--
Cluster-10730.0	1.96	1.65	1.9	0	305	--	--	--	--	--	--	--	--	--	--	--	--	--	--	--	--	--	--	--	--	--	--	--	--	--	--	--	--
Cluster-10731.0	0.7	0.94	0.83	1	946	10950331	XP_024198427.1	629	6.50E-63	caldesmon-like [Rosa chinensis]	--	--	--	--	--	--	--	--	--	--	--	--	--	PF08131//PF02902	Defensin-like peptide family//Ulp1 protease family, C-terminal catalytic domain	GO:0006508	proteolysis	GO:0008234	cysteine-type peptidase activity	GO:0005576	extracellular region	--	--
Cluster-10731.1	0	3.24	1.88	0	306	10868138	PRQ31803.1	190	1.70E-12	hypothetical protein RchiOBHm_Chr5g0039461 [Rosa chinensis]	XM_004303304.2	XM_004303304	78	7.17E-31	PREDICTED: Fragaria vesca subsp. vesca uncharacterized LOC101311394 (LOC101311394), transcript variant X3, mRNA	--	--	--	--	--	--	--	--	--	--	--	--	--	--	--	--	--	--
Cluster-10732.0	0.69	0.52	0.49	0.3	1422	10938736	XP_024185581.1	1221	2.20E-131	zinc-finger homeodomain protein 6 [Rosa chinensis]	XM_004287843.2	XM_004287843	817	0	PREDICTED: Fragaria vesca subsp. vesca zinc-finger homeodomain protein 6-like (LOC101298828), mRNA	--	--	--	--	A2Z259	260	2.80E-21	Zinc-finger homeodomain protein 1 OS=Oryza sativa subsp. indica OX=39946 GN=ZHD1 PE=3 SV=1	PF00046	Homeobox domain	--	--	GO:0003677	DNA binding	--	--	--	--
Cluster-10733.0	2.47	1.05	0	1.16	341	10854816	PRQ18481.1	533	3.20E-52	putative DNA helicase chromatin remodeling SNF2 family [Rosa chinensis]	XR_906379.1	XR_906379	239	2.56E-120	PREDICTED: Fragaria vesca subsp. vesca SNF2 domain-containing protein CLASSY 3-like (LOC101294955), transcript variant X8, misc_RNA	K10875	RAD54L, RAD54	DNA repair and recombination protein RAD54 and RAD54-like protein	http://www.genome.jp/dbget-bin/www_bget?ko:K10875	F4I8S3	361	1.30E-33	SNF2 domain-containing protein CLASSY 3 OS=Arabidopsis thaliana OX=3702 GN=CLSY3 PE=1 SV=1	--	--	--	--	--	--	--	--	KOG0390	DNA repair protein, SNF2 family
Cluster-10734.0	0.29	0.17	1.16	0.85	1346	10878420	PRQ42085.1	1767	1.00E-194	putative RNA-directed DNA polymerase [Rosa chinensis]	KU997025.1	KU997025	69	3.46E-25	Capsicum annuum, 6 clones, complete sequence	--	--	--	--	P10978	727	1.80E-75	Retrovirus-related Pol polyprotein from transposon TNT 1-94 OS=Nicotiana tabacum OX=4097 PE=2 SV=1	PF00665//PF13683	Integrase core domain//Integrase core domain	GO:0015074	DNA integration	--	--	--	--	--	--
Cluster-10734.1	0	0	1	0.25	481	10878420	PRQ42085.1	338	1.80E-29	putative RNA-directed DNA polymerase [Rosa chinensis]	--	--	--	--	--	--	--	--	--	P10978	126	3.20E-06	Retrovirus-related Pol polyprotein from transposon TNT 1-94 OS=Nicotiana tabacum OX=4097 PE=2 SV=1	PF13683//PF00665	Integrase core domain//Integrase core domain	GO:0015074	DNA integration	--	--	--	--	--	--
Cluster-10735.0	2.89	0.83	1.33	0	424	2109334	XP_004299514.1	269	1.60E-21	PREDICTED: probable inactive receptor kinase At1g48480 [Fragaria vesca subsp. vesca]	XM_004299466.2	XM_004299466	261	1.91E-132	PREDICTED: Fragaria vesca subsp. vesca probable inactive receptor kinase At1g48480 (LOC101302837), mRNA	--	--	--	--	--	--	--	--	PF05808	Podoplanin	--	--	--	--	GO:0016021	integral component of membrane	--	--
Cluster-10736.0	6.08	5.44	7.1	5.45	2232	10939043	XP_024185916.1	1502	9.00E-164	uncharacterized protein LOC112190676 [Rosa chinensis]	XM_004303604.2	XM_004303604	931	0	PREDICTED: Fragaria vesca subsp. vesca uncharacterized LOC101310534 (LOC101310534), mRNA	K03787	surE	5'-nucleotidase	http://www.genome.jp/dbget-bin/www_bget?ko:K03787	B7IH68	292	8.40E-25	5'-nucleotidase SurE OS=Thermosipho africanus (strain TCF52B) OX=484019 GN=surE PE=3 SV=1	PF01975	Survival protein SurE	--	--	GO:0016787	hydrolase activity	--	--	--	--
Cluster-10737.0	7.47	10.52	4.85	3.46	752	10853547	PRQ17212.1	705	7.90E-72	hypothetical protein RchiOBHm_Chr7g0192551 [Rosa chinensis]	XM_011465857.1	XM_011465857	502	0	PREDICTED: Fragaria vesca subsp. vesca uncharacterized LOC105351484 (LOC105351484), mRNA	--	--	--	--	--	--	--	--	--	--	--	--	--	--	--	--	--	--
Cluster-10738.0	1.56	1.2	2.13	2.07	2337	6793234	XP_008377832.2	2811	0.00E+00	PREDICTED: LOW QUALITY PROTEIN: pentatricopeptide repeat-containing protein At2g03880, mitochondrial-like [Malus domestica]	XM_004290035.2	XM_004290035	1440	0	PREDICTED: Fragaria vesca subsp. vesca pentatricopeptide repeat-containing protein At2g03880, mitochondrial (LOC101306685), mRNA	--	--	--	--	Q9SI53	2372	5.70E-266	Pentatricopeptide repeat-containing protein At2g03880, mitochondrial OS=Arabidopsis thaliana OX=3702 GN=PCMP-H44 PE=2 SV=1	PF17049//PF08407	ATPase expression protein 1//Chitin synthase N-terminal	GO:0006031//GO:0006417	chitin biosynthetic process//regulation of translation	GO:0045182//GO:0004100	translation regulator activity//chitin synthase activity	--	--	--	--
Cluster-10739.0	1.37	1.17	1.4	1.77	373	--	--	--	--	--	XM_011462501.1	XM_011462501	64	5.41E-23	PREDICTED: Fragaria vesca subsp. vesca gamma-glutamyl hydrolase 2 (LOC101290933), transcript variant X1, mRNA	--	--	--	--	--	--	--	--	PF08785	Ku C terminal domain like	--	--	GO:0016817	hydrolase activity, acting on acid anhydrides	--	--	--	--
Cluster-1074.0	0	0.15	0.1	1.72	857	10968392	XP_024173283.1	743	3.60E-76	uncharacterized protein LOC112179174 [Rosa chinensis]	XM_004300427.2	XM_004300427	274	2.39E-139	PREDICTED: Fragaria vesca subsp. vesca uncharacterized LOC101306050 (LOC101306050), mRNA	--	--	--	--	--	--	--	--	PF02044	Bombesin-like peptide	GO:0007218	neuropeptide signaling pathway	--	--	--	--	--	--
Cluster-10740.0	2.2	2.11	0	0.16	962	--	--	--	--	--	XM_016907066.1	XM_016907066	117	5.08E-52	Sphaerulina musiva SO2202 hypothetical protein mRNA	--	--	--	--	--	--	--	--	--	--	--	--	--	--	--	--	--	--
Cluster-10741.0	0.94	0.91	0.32	0.04	1891	10951406	XP_024199594.1	201	5.50E-13	uncharacterized protein LOC112202809 [Rosa chinensis]	--	--	--	--	--	--	--	--	--	--	--	--	--	--	--	--	--	--	--	--	--	--	--
Cluster-10742.0	1.55	2.85	1.43	0	534	--	--	--	--	--	--	--	--	--	--	--	--	--	--	--	--	--	--	--	--	--	--	--	--	--	--	--	--
Cluster-10743.0	0.8	0	3.95	0.73	319	--	--	--	--	--	--	--	--	--	--	--	--	--	--	--	--	--	--	--	--	--	--	--	--	--	--	--	--
Cluster-10744.0	0.48	0.7	0.51	0.34	590	--	--	--	--	--	--	--	--	--	--	--	--	--	--	--	--	--	--	--	--	--	--	--	--	--	--	--	--
Cluster-10745.0	6.01	6.19	0.37	0.44	1180	10950410	XP_024198515.1	1567	1.40E-171	isoeugenol synthase 1-like [Rosa chinensis]	JQ522949.2	JQ522949	942	0	Rosa chinensis eugenol synthase (EGS1) mRNA, complete cds	--	--	--	--	Q15GI3	1131	2.30E-122	Isoeugenol synthase 1 OS=Petunia hybrida OX=4102 GN=IGS1 PE=1 SV=1	PF01073//PF01370	3-beta hydroxysteroid dehydrogenase/isomerase family//NAD dependent epimerase/dehydratase family	GO:0006694//GO:0008210//GO:0008209//GO:0055114//GO:0008207	steroid biosynthetic process//estrogen metabolic process//androgen metabolic process//oxidation-reduction process//C21-steroid hormone metabolic process	GO:0003824//GO:0050662//GO:0003854//GO:0016616	catalytic activity//coenzyme binding//3-beta-hydroxy-delta5-steroid dehydrogenase activity//oxidoreductase activity, acting on the CH-OH group of donors, NAD or NADP as acceptor	--	--	--	--
Cluster-10746.0	0.86	0.84	0.92	0.8	755	--	--	--	--	--	XM_004296416.2	XM_004296416	54	4.15E-17	PREDICTED: Fragaria vesca subsp. vesca putative glucose-6-phosphate 1-epimerase (LOC101310885), mRNA	--	--	--	--	--	--	--	--	--	--	--	--	--	--	--	--	--	--
Cluster-10747.0	0.97	1.38	0.33	0	423	--	--	--	--	--	--	--	--	--	--	--	--	--	--	--	--	--	--	--	--	--	--	--	--	--	--	--	--
Cluster-10748.0	0.93	0	0.95	3.15	371	--	--	--	--	--	--	--	--	--	--	--	--	--	--	--	--	--	--	--	--	--	--	--	--	--	--	--	--
Cluster-10749.0	1.54	1.55	1.34	2.36	466	--	--	--	--	--	--	--	--	--	--	--	--	--	--	--	--	--	--	--	--	--	--	--	--	--	--	--	--
Cluster-1075.0	0	0	0.65	1.25	429	--	--	--	--	--	--	--	--	--	--	--	--	--	--	--	--	--	--	--	--	--	--	--	--	--	--	--	--
Cluster-10750.0	4.1	3.65	1.01	1.38	2072	--	--	--	--	--	XM_011471561.1	XM_011471561	1265	0	PREDICTED: Fragaria vesca subsp. vesca protein DA1-related 2 (LOC101309585), transcript variant X3, mRNA	--	--	--	--	Q0WSN2	1748	1.10E-193	Protein DA1-related 2 OS=Arabidopsis thaliana OX=3702 GN=DAR2 PE=2 SV=1	PF00412//PF01776	LIM domain//Ribosomal L22e protein family	GO:0042254//GO:0006412	ribosome biogenesis//translation	GO:0003735//GO:0008270	structural constituent of ribosome//zinc ion binding	GO:0005622//GO:0005840	intracellular//ribosome	--	--
Cluster-10751.0	0.81	1	0.35	0.19	3392	10884202	PRQ47867.1	366	7.30E-32	hypothetical protein RchiOBHm_Chr2g0104401 [Rosa chinensis]	--	--	--	--	--	--	--	--	--	--	--	--	--	--	--	--	--	--	--	--	--	--	--
Cluster-10752.0	4.46	4.65	0.35	0.6	1415	4855646	XP_004294317.2	282	1.70E-22	PREDICTED: ..-..-germacrene D synthase-like [Fragaria vesca subsp. vesca]	XM_011464631.1	XM_011464631	37	2.24E-07	PREDICTED: Fragaria vesca subsp. vesca (-)-germacrene D synthase-like (LOC105351115), mRNA	K15803	GERD	(-)-germacrene D synthase	http://www.genome.jp/dbget-bin/www_bget?ko:K15803	Q6Q3H3	208	2.90E-15	(-)-germacrene D synthase OS=Vitis vinifera OX=29760 GN=VIT_19s0014g04930 PE=1 SV=1	PF03936	Terpene synthase family, metal binding domain	--	--	GO:0000287//GO:0010333//GO:0016829	magnesium ion binding//terpene synthase activity//lyase activity	--	--	--	--
Cluster-10752.1	2.59	2.11	0.52	0	917	10873481	PRQ37146.1	170	1.10E-09	putative lyase [Rosa chinensis]	XM_011468171.1	XM_011468171	99	4.90E-42	PREDICTED: Fragaria vesca subsp. vesca (-)-germacrene D synthase-like (LOC101311104), mRNA	--	--	--	--	Q6Q3H3	140	1.50E-07	(-)-germacrene D synthase OS=Vitis vinifera OX=29760 GN=VIT_19s0014g04930 PE=1 SV=1	PF01397	Terpene synthase, N-terminal domain	GO:0008152	metabolic process	GO:0010333//GO:0016829	terpene synthase activity//lyase activity	--	--	--	--
Cluster-10753.0	0.1	0.25	2.77	2.03	1920	10957464	XP_024161189.1	2397	1.30E-267	MLO-like protein 12 [Rosa chinensis]	XM_011462280.1	XM_011462280	1395	0	PREDICTED: Fragaria vesca subsp. vesca MLO-like protein 12 (LOC101306603), transcript variant X2, mRNA	K08472	MLO	mlo protein	http://www.genome.jp/dbget-bin/www_bget?ko:K08472	Q94KB7	1141	2.60E-123	MLO-like protein 6 OS=Arabidopsis thaliana OX=3702 GN=MLO6 PE=2 SV=2	PF00703//PF03094//PF05269	Glycosyl hydrolases family 2//Mlo family//Bacteriophage CII protein	GO:0005975//GO:0006355//GO:0006952	carbohydrate metabolic process//regulation of transcription, DNA-templated//defense response	GO:0003677//GO:0004553	DNA binding//hydrolase activity, hydrolyzing O-glycosyl compounds	GO:0016021	integral component of membrane	--	--
Cluster-10754.0	0.58	0.61	0.69	0.76	1175	--	--	--	--	--	--	--	--	--	--	--	--	--	--	--	--	--	--	--	--	--	--	--	--	--	--	--	--
Cluster-10755.0	3.23	2.87	2.55	2.72	1902	--	--	--	--	--	XM_007220755.1	XM_007220755	65	8.25E-23	Prunus persica hypothetical protein (PRUPE_ppb022183mg) mRNA, complete cds	--	--	--	--	Q9SU30	279	2.30E-23	F-box protein CPR1 OS=Arabidopsis thaliana OX=3702 GN=CPR1 PE=1 SV=2	PF00646//PF12937	F-box domain//F-box-like	--	--	GO:0005515	protein binding	--	--	--	--
Cluster-10756.0	0	0	1	0.49	481	--	--	--	--	--	--	--	--	--	--	--	--	--	--	--	--	--	--	--	--	--	--	--	--	--	--	--	--
Cluster-10757.0	2.72	3.33	3.75	4.21	1607	10960407	XP_024164410.1	1617	3.00E-177	uncharacterized protein LOC112171460 [Rosa chinensis]	XM_004289741.2	XM_004289741	1064	0	PREDICTED: Fragaria vesca subsp. vesca uncharacterized LOC101311717 (LOC101311717), mRNA	--	--	--	--	--	--	--	--	PF12767	Transcriptional regulator of RNA polII, SAGA, subunit	--	--	--	--	GO:0070461	SAGA-type complex	--	--
Cluster-10758.0	0.12	0.21	0.26	0.39	690	10871464	PRQ35129.1	1013	1.40E-107	putative RNA-directed DNA polymerase [Rosa chinensis]	--	--	--	--	--	--	--	--	--	P10978	475	1.60E-46	Retrovirus-related Pol polyprotein from transposon TNT 1-94 OS=Nicotiana tabacum OX=4097 PE=2 SV=1	--	--	--	--	--	--	--	--	--	--
Cluster-10759.0	0.11	0.68	0.36	0.36	737	--	--	--	--	--	--	--	--	--	--	--	--	--	--	--	--	--	--	--	--	--	--	--	--	--	--	--	--
Cluster-1076.0	0	0.4	0.24	0.71	490	--	--	--	--	--	--	--	--	--	--	--	--	--	--	--	--	--	--	--	--	--	--	--	--	--	--	--	--
Cluster-10760.0	0	1.2	0.7	0.65	329	--	--	--	--	--	XM_009336732.2	XM_009336732	61	2.19E-21	PREDICTED: Pyrus x bretschneideri kynurenine formamidase (LOC103927783), transcript variant X4, mRNA	--	--	--	--	--	--	--	--	--	--	--	--	--	--	--	--	--	--
Cluster-10761.0	0.51	0.44	0.18	0.54	571	--	--	--	--	--	--	--	--	--	--	--	--	--	--	--	--	--	--	--	--	--	--	--	--	--	--	--	--
Cluster-10762.0	1.85	1.85	0	0.31	431	--	--	--	--	--	--	--	--	--	--	--	--	--	--	--	--	--	--	--	--	--	--	--	--	--	--	--	--
Cluster-10763.0	0	0	5.48	0	308	--	--	--	--	--	--	--	--	--	--	K12855	PRPF6, PRP6	pre-mRNA-processing factor 6	http://www.genome.jp/dbget-bin/www_bget?ko:K12855	Q9ZT71	354	7.50E-33	Protein STABILIZED1 OS=Arabidopsis thaliana OX=3702 GN=STA1 PE=1 SV=1	PF13174	Tetratricopeptide repeat	--	--	GO:0005515	protein binding	--	--	KOG0495	HAT repeat protein
Cluster-10763.1	0	0.22	0.54	0.26	465	10856656	PRQ20321.1	753	1.30E-77	putative PRP1 splicing factor, tetratricopeptide-like helical domain-containing protein [Rosa chinensis]	--	--	--	--	--	K12855	PRPF6, PRP6	pre-mRNA-processing factor 6	http://www.genome.jp/dbget-bin/www_bget?ko:K12855	Q9ZT71	545	8.10E-55	Protein STABILIZED1 OS=Arabidopsis thaliana OX=3702 GN=STA1 PE=1 SV=1	PF05843	Suppressor of forked protein (Suf)	GO:0006397	mRNA processing	--	--	GO:0005634	nucleus	KOG0495	HAT repeat protein
Cluster-10763.2	0	0.27	1.21	0.77	778	10856656	PRQ20321.1	1314	2.00E-142	putative PRP1 splicing factor, tetratricopeptide-like helical domain-containing protein [Rosa chinensis]	--	--	--	--	--	K12855	PRPF6, PRP6	pre-mRNA-processing factor 6	http://www.genome.jp/dbget-bin/www_bget?ko:K12855	Q9ZT71	768	1.90E-80	Protein STABILIZED1 OS=Arabidopsis thaliana OX=3702 GN=STA1 PE=1 SV=1	--	--	--	--	--	--	--	--	KOG0495	HAT repeat protein
Cluster-10764.0	2.25	1.27	2.88	2.63	734	--	--	--	--	--	--	--	--	--	--	--	--	--	--	--	--	--	--	--	--	--	--	--	--	--	--	--	--
Cluster-10765.0	0.51	0.44	0.8	1.82	468	--	--	--	--	--	--	--	--	--	--	--	--	--	--	--	--	--	--	--	--	--	--	--	--	--	--	--	--
Cluster-10766.0	1.7	1.42	2.14	1.52	979	--	--	--	--	--	--	--	--	--	--	--	--	--	--	--	--	--	--	--	--	--	--	--	--	--	--	--	--
Cluster-10767.0	0	2.33	0	0.82	309	--	--	--	--	--	--	--	--	--	--	--	--	--	--	--	--	--	--	--	--	--	--	--	--	--	--	--	--
Cluster-10768.0	2.26	2.39	1.98	2.5	1884	--	--	--	--	--	XM_011462057.1	XM_011462057	1250	0	PREDICTED: Fragaria vesca subsp. vesca transcription factor bHLH112 (LOC101299934), transcript variant X1, mRNA	--	--	--	--	Q94JL3	478	1.90E-46	Transcription factor bHLH112 OS=Arabidopsis thaliana OX=3702 GN=BHLH112 PE=1 SV=1	PF00010//PF04281	Helix-loop-helix DNA-binding domain//Mitochondrial import receptor subunit Tom22	GO:0006886	intracellular protein transport	GO:0046983	protein dimerization activity	GO:0005741	mitochondrial outer membrane	--	--
Cluster-10769.0	0.65	0.56	0.69	0.55	670	--	--	--	--	--	XM_004294621.2	XM_004294621	69	1.68E-25	PREDICTED: Fragaria vesca subsp. vesca thiamine thiazole synthase, chloroplastic-like (LOC101299651), mRNA	--	--	--	--	--	--	--	--	PF03983	SLA1 homology domain 1, SHD1	--	--	GO:0043130//GO:0008092//GO:0042802//GO:0030674	ubiquitin binding//cytoskeletal protein binding//identical protein binding//protein binding, bridging	--	--	--	--
Cluster-1077.0	0	0.13	0.32	0.63	615	--	--	--	--	--	XM_004300677.2	XM_004300677	396	0	PREDICTED: Fragaria vesca subsp. vesca heat shock cognate 70 kDa protein-like (LOC101312933), mRNA	K03283	HSPA1_8	heat shock 70kDa protein 1/8	http://www.genome.jp/dbget-bin/www_bget?ko:K03283	P22953	882	8.90E-94	Probable mediator of RNA polymerase II transcription subunit 37e OS=Arabidopsis thaliana OX=3702 GN=MED37E PE=1 SV=3	PF01968//PF06723	Hydantoinase/oxoprolinase//MreB/Mbl protein	GO:0000902	cell morphogenesis	GO:0016787	hydrolase activity	--	--	KOG0101	Molecular chaperones HSP70/HSC70, HSP70 superfamily
Cluster-10770.0	0.81	0	0.56	0	456	--	--	--	--	--	--	--	--	--	--	--	--	--	--	--	--	--	--	PF00583	Acetyltransferase (GNAT) family	GO:0042967	acyl-carrier-protein biosynthetic process	GO:0008080	N-acetyltransferase activity	--	--	--	--
Cluster-10771.0	0.14	0.74	0.45	1.2	636	--	--	--	--	--	--	--	--	--	--	--	--	--	--	--	--	--	--	--	--	--	--	--	--	--	--	--	--
Cluster-10772.0	1.4	1.18	0	1.93	330	--	--	--	--	--	--	--	--	--	--	--	--	--	--	--	--	--	--	--	--	--	--	--	--	--	--	--	--
Cluster-10773.0	0.45	0.56	0.76	0.59	3222	7879849	ONI30433.1	4222	0.00E+00	hypothetical protein PRUPE_1G251100 [Prunus persica]	XM_004298430.2	XM_004298430	1215	0	PREDICTED: Fragaria vesca subsp. vesca putative pentatricopeptide repeat-containing protein At2g01510 (LOC101295416), mRNA	--	--	--	--	Q94AJ5	947	1.40E-100	Probable polygalacturonase At1g80170 OS=Arabidopsis thaliana OX=3702 GN=At1g80170 PE=1 SV=1	PF00295	Glycosyl hydrolases family 28	GO:0005985//GO:0005982//GO:0005975	sucrose metabolic process//starch metabolic process//carbohydrate metabolic process	GO:0004650	polygalacturonase activity	--	--	--	--
Cluster-10774.0	1.62	0	1.09	0	354	--	--	--	--	--	--	--	--	--	--	--	--	--	--	--	--	--	--	--	--	--	--	--	--	--	--	--	--
Cluster-10775.0	0.45	0.26	0	0.63	614	--	--	--	--	--	--	--	--	--	--	--	--	--	--	--	--	--	--	PF04505	Interferon-induced transmembrane protein	GO:0009607	response to biotic stimulus	--	--	GO:0016021	integral component of membrane	--	--
Cluster-10776.0	0.51	0.66	0.8	0.52	467	--	--	--	--	--	--	--	--	--	--	--	--	--	--	--	--	--	--	--	--	--	--	--	--	--	--	--	--
Cluster-10777.0	0.57	1.49	0.77	0.38	1006	--	--	--	--	--	XM_004304686.2	XM_004304686	627	0	PREDICTED: Fragaria vesca subsp. vesca uncharacterized LOC101306256 (LOC101306256), transcript variant X1, mRNA	--	--	--	--	--	--	--	--	--	--	--	--	--	--	--	--	--	--
Cluster-10778.0	1.14	0.48	1.71	0	349	--	--	--	--	--	--	--	--	--	--	--	--	--	--	--	--	--	--	--	--	--	--	--	--	--	--	--	--
Cluster-10779.0	0.89	0.38	0.45	1.3	376	10941999	XP_024189169.1	217	1.50E-15	serine..arginine-rich splicing factor SR30-like isoform X2 [Rosa chinensis]	--	--	--	--	--	K12890	SFRS1_9	splicing factor, arginine/serine-rich 1/9	http://www.genome.jp/dbget-bin/www_bget?ko:K12890	Q9XFR5	158	4.90E-10	Serine/arginine-rich splicing factor SR30 OS=Arabidopsis thaliana OX=3702 GN=SR30 PE=1 SV=1	--	--	--	--	--	--	--	--	--	--
Cluster-1078.0	0	0.56	0.68	0.65	421	--	--	--	--	--	--	--	--	--	--	--	--	--	--	--	--	--	--	--	--	--	--	--	--	--	--	--	--
Cluster-10780.0	1.53	0.34	0.21	0.2	531	--	--	--	--	--	--	--	--	--	--	--	--	--	--	--	--	--	--	--	--	--	--	--	--	--	--	--	--
Cluster-10781.0	0.23	1.1	1.78	2.65	1900	--	--	--	--	--	XM_004290002.2	XM_004290002	1167	0	PREDICTED: Fragaria vesca subsp. vesca cytochrome P450 87A3-like (LOC101297016), mRNA	--	--	--	--	Q7XU38	1158	2.70E-125	Cytochrome P450 87A3 OS=Oryza sativa subsp. japonica OX=39947 GN=CYP87A3 PE=2 SV=3	PF11654//PF00067	Protein of unknown function (DUF2665)//Cytochrome P450	GO:0009306//GO:0055114	protein secretion//oxidation-reduction process	GO:0016705//GO:0005506//GO:0020037	oxidoreductase activity, acting on paired donors, with incorporation or reduction of molecular oxygen//iron ion binding//heme binding	--	--	--	--
Cluster-10782.0	0.37	0.96	0.97	0.38	548	--	--	--	--	--	--	--	--	--	--	--	--	--	--	--	--	--	--	--	--	--	--	--	--	--	--	--	--
Cluster-10783.0	1	0.85	1.51	0.48	363	--	--	--	--	--	--	--	--	--	--	--	--	--	--	--	--	--	--	--	--	--	--	--	--	--	--	--	--
Cluster-10784.0	2.51	3.52	0	0	316	--	--	--	--	--	--	--	--	--	--	--	--	--	--	--	--	--	--	--	--	--	--	--	--	--	--	--	--
Cluster-10785.0	4.39	2.63	0.45	2.14	378	--	--	--	--	--	--	--	--	--	--	--	--	--	--	--	--	--	--	--	--	--	--	--	--	--	--	--	--
Cluster-10786.0	0.4	0	1.63	0	391	--	--	--	--	--	--	--	--	--	--	--	--	--	--	--	--	--	--	--	--	--	--	--	--	--	--	--	--
Cluster-10787.0	5.92	6.03	6.62	7.18	889	--	--	--	--	--	--	--	--	--	--	--	--	--	--	--	--	--	--	--	--	--	--	--	--	--	--	--	--
Cluster-10788.0	2.27	1.22	0.12	0	753	--	--	--	--	--	XM_004304493.2	XM_004304493	561	0	PREDICTED: Fragaria vesca subsp. vesca uncharacterized LOC101296410 (LOC101296410), mRNA	--	--	--	--	--	--	--	--	--	--	--	--	--	--	--	--	--	--
Cluster-10789.0	0.64	1.12	0.63	0.76	1170	10867503	PRQ31168.1	445	1.70E-41	hypothetical protein RchiOBHm_Chr5g0032501 [Rosa chinensis]	--	--	--	--	--	--	--	--	--	--	--	--	--	--	--	--	--	--	--	--	--	--	--
Cluster-1079.0	0	0.69	1.6	0	318	--	--	--	--	--	--	--	--	--	--	--	--	--	--	--	--	--	--	--	--	--	--	--	--	--	--	--	--
Cluster-10790.0	1.9	2.06	1	1.06	1520	10964371	XP_024168780.1	1229	2.80E-132	uncharacterized protein LOC112175340 [Rosa chinensis]	--	--	--	--	--	--	--	--	--	Q8LPN7	159	1.50E-09	E3 ubiquitin-protein ligase RING1-like OS=Arabidopsis thaliana OX=3702 GN=At3g19950 PE=1 SV=1	PF17122//PF17123//PF12861//PF00097//PF12678//PF14634//PF13639	Zinc-finger//RING-like zinc finger//Anaphase-promoting complex subunit 11 RING-H2 finger//Zinc finger, C3HC4 type (RING finger)//RING-H2 zinc finger//zinc-RING finger domain//Ring finger domain	GO:0016567	protein ubiquitination	GO:0008270//GO:0046872//GO:0004842//GO:0005515	zinc ion binding//metal ion binding//ubiquitin-protein transferase activity//protein binding	GO:0005680	anaphase-promoting complex	--	--
Cluster-10791.0	0.55	0.24	0.44	0.59	644	--	--	--	--	--	--	--	--	--	--	--	--	--	--	--	--	--	--	--	--	--	--	--	--	--	--	--	--
Cluster-10792.0	2.81	2.8	0.95	0.91	370	--	--	--	--	--	XM_004290893.2	XM_004290893	228	3.65E-114	PREDICTED: Fragaria vesca subsp. vesca putative cyclin-A3-1 (LOC101304243), mRNA	--	--	--	--	--	--	--	--	--	--	--	--	--	--	--	--	--	--
Cluster-10793.0	0.38	1.16	0.4	0.99	538	--	--	--	--	--	--	--	--	--	--	--	--	--	--	--	--	--	--	PF05297//PF00556	Herpesvirus latent membrane protein 1 (LMP1)//Antenna complex alpha/beta subunit	GO:0006118//GO:0019087//GO:0019684	obsolete electron transport//transformation of host cell by virus//photosynthesis, light reaction	GO:0045156	electron transporter, transferring electrons within the cyclic electron transport pathway of photosynthesis activity	GO:0016021//GO:0030077	integral component of membrane//plasma membrane light-harvesting complex	--	--
Cluster-10793.1	12.34	11.79	20.83	20.75	1594	10948733	XP_024196702.1	1774	1.90E-195	cysteine-rich receptor-like protein kinase 10 [Rosa chinensis]	XM_004297419.2	XM_004297419	931	0	PREDICTED: Fragaria vesca subsp. vesca putative receptor-like protein kinase At4g00960 (LOC101303797), mRNA	--	--	--	--	Q8GYA4	809	6.80E-85	Cysteine-rich receptor-like protein kinase 10 OS=Arabidopsis thaliana OX=3702 GN=CRK10 PE=1 SV=3	PF07973//PF07714//PF00069	Threonyl and Alanyl tRNA synthetase second additional domain//Protein tyrosine kinase//Protein kinase domain	GO:0006468//GO:0043039	protein phosphorylation//tRNA aminoacylation	GO:0016876//GO:0004672//GO:0005524	ligase activity, forming aminoacyl-tRNA and related compounds//protein kinase activity//ATP binding	--	--	--	--
Cluster-10794.0	0	0.38	0.23	0.69	498	--	--	--	--	--	--	--	--	--	--	--	--	--	--	--	--	--	--	--	--	--	--	--	--	--	--	--	--
Cluster-10795.0	0.42	0.66	0.82	0.55	887	10865822	PRQ29487.1	672	6.30E-68	putative leucine-rich repeat domain, L domain-containing protein [Rosa chinensis]	XM_011461909.1	XM_011461909	601	0	PREDICTED: Fragaria vesca subsp. vesca piriformospora indica-insensitive protein 2-like (LOC105350258), mRNA	--	--	--	--	--	--	--	--	--	--	--	--	--	--	--	--	--	--
Cluster-10796.0	0.72	0.54	1.34	0.68	1889	10862097	PRQ25762.1	1636	2.20E-179	hypothetical protein RchiOBHm_Chr6g0287181 [Rosa chinensis]	XM_004292183.2	XM_004292183	1014	0	PREDICTED: Fragaria vesca subsp. vesca nucleolin 2-like (LOC101308152), mRNA	--	--	--	--	--	--	--	--	--	--	--	--	--	--	--	--	--	--
Cluster-10797.0	2.14	0	0	0	483	3568497	XP_008381933.1	568	3.90E-56	PREDICTED: LOW QUALITY PROTEIN: protein FIZZY-RELATED 2-like [Malus domestica]	--	--	--	--	--	K03364	CDH1	cell division cycle 20-like protein 1, cofactor of APC complex	http://www.genome.jp/dbget-bin/www_bget?ko:K03364	Q9R1K5	551	1.70E-55	Fizzy-related protein homolog OS=Mus musculus OX=10090 GN=Fzr1 PE=1 SV=1	PF00400//PF00731	WD domain, G-beta repeat//AIR carboxylase	GO:0006189	'de novo' IMP biosynthetic process	GO:0005515	protein binding	--	--	KOG0305	Anaphase promoting complex, Cdc20, Cdh1, and Ama1 subunits
Cluster-10798.0	1.16	2.47	0	0.55	347	10962024	XP_024166147.1	667	9.30E-68	beta-galactosidase 3-like isoform X2 [Rosa chinensis]	XM_011459426.1	XM_011459426	299	1.16E-153	PREDICTED: Fragaria vesca subsp. vesca beta-galactosidase 3-like (LOC101293655), mRNA	--	--	--	--	Q9MAJ7	619	1.60E-63	Beta-galactosidase 5 OS=Arabidopsis thaliana OX=3702 GN=BGAL5 PE=2 SV=1	--	--	--	--	--	--	--	--	--	--
Cluster-10799.0	0.49	0.42	0.17	0	585	10886258	PRQ49923.1	506	7.30E-49	hypothetical protein RchiOBHm_Chr2g0127351 [Rosa chinensis]	XM_004305380.2	XM_004305380	331	3.30E-171	PREDICTED: Fragaria vesca subsp. vesca reticulon-like protein B17 (LOC101293119), mRNA	--	--	--	--	--	--	--	--	--	--	--	--	--	--	--	--	--	--
Cluster-108.0	0	0	2.57	0.62	430	10663409	XP_023883605.1	465	3.10E-44	LOW QUALITY PROTEIN: heat shock protein 78, mitochondrial-like [Quercus suber]	--	--	--	--	--	K03695	clpB	ATP-dependent Clp protease ATP-binding subunit ClpB	http://www.genome.jp/dbget-bin/www_bget?ko:K03695	P33416	347	6.80E-32	Heat shock protein 78, mitochondrial OS=Saccharomyces cerevisiae (strain ATCC 204508 / S288c) OX=559292 GN=HSP78 PE=1 SV=2	PF07724	AAA domain (Cdc48 subfamily)	--	--	GO:0005524	ATP binding	--	--	KOG1051	Chaperone HSP104 and related ATP-dependent Clp proteases
Cluster-1080.0	0	0.1	0.32	0.32	1156	10883409	PRQ47074.1	1756	1.60E-193	putative flavin-containing monooxygenase [Rosa chinensis]	XM_004288953.2	XM_004288953	933	0	PREDICTED: Fragaria vesca subsp. vesca probable flavin-containing monooxygenase 1 (LOC101294404), mRNA	K00485	FMO	dimethylaniline monooxygenase (N-oxide forming)	http://www.genome.jp/dbget-bin/www_bget?ko:K00485	Q9LMA1	1214	5.30E-132	Probable flavin-containing monooxygenase 1 OS=Arabidopsis thaliana OX=3702 GN=FMO1 PE=2 SV=1	PF01593//PF07992//PF01266//PF00743	Flavin containing amine oxidoreductase//Pyridine nucleotide-disulphide oxidoreductase//FAD dependent oxidoreductase//Flavin-binding monooxygenase-like	GO:0055114	oxidation-reduction process	GO:0050660//GO:0050661//GO:0016491//GO:0004499	flavin adenine dinucleotide binding//NADP binding//oxidoreductase activity//N,N-dimethylaniline monooxygenase activity	--	--	KOG1399	Flavin-containing monooxygenase
Cluster-10800.0	2.55	2.18	4.32	4.13	2386	8221984	XP_020242501.1	1024	2.60E-108	heat shock cognate 70 kDa protein 2-like [Asparagus officinalis]	--	--	--	--	--	K03283	HSPA1_8	heat shock 70kDa protein 1/8	http://www.genome.jp/dbget-bin/www_bget?ko:K03283	P09189	1017	7.70E-109	Heat shock cognate 70 kDa protein OS=Petunia hybrida OX=4102 GN=HSP70 PE=2 SV=1	PF06723//PF02782//PF02522	MreB/Mbl protein//FGGY family of carbohydrate kinases, C-terminal domain//Aminoglycoside 3-N-acetyltransferase	GO:0042967//GO:0046677//GO:0005975//GO:0000902	acyl-carrier-protein biosynthetic process//response to antibiotic//carbohydrate metabolic process//cell morphogenesis	GO:0046353//GO:0016773	aminoglycoside 3-N-acetyltransferase activity//phosphotransferase activity, alcohol group as acceptor	--	--	KOG0101	Molecular chaperones HSP70/HSC70, HSP70 superfamily
Cluster-10801.0	1.15	0.49	0	0.54	348	--	--	--	--	--	--	--	--	--	--	--	--	--	--	--	--	--	--	--	--	--	--	--	--	--	--	--	--
Cluster-10802.0	1.56	1.32	0	1.42	321	--	--	--	--	--	XM_011472295.1	XM_011472295	222	6.75E-111	PREDICTED: Fragaria vesca subsp. vesca SNF2 domain-containing protein CLASSY 3-like (LOC105353277), mRNA	K10875	RAD54L, RAD54	DNA repair and recombination protein RAD54 and RAD54-like protein	http://www.genome.jp/dbget-bin/www_bget?ko:K10875	F4I8S3	143	2.30E-08	SNF2 domain-containing protein CLASSY 3 OS=Arabidopsis thaliana OX=3702 GN=CLSY3 PE=1 SV=1	--	--	--	--	--	--	--	--	--	--
Cluster-10802.1	0.54	0.87	2.63	3.51	846	--	--	--	--	--	--	--	--	--	--	K10875	RAD54L, RAD54	DNA repair and recombination protein RAD54 and RAD54-like protein	http://www.genome.jp/dbget-bin/www_bget?ko:K10875	--	--	--	--	--	--	--	--	--	--	--	--	--	--
Cluster-10803.0	0.24	0.52	1.4	0.76	707	--	--	--	--	--	--	--	--	--	--	--	--	--	--	--	--	--	--	--	--	--	--	--	--	--	--	--	--
Cluster-10804.0	2.85	1.55	1.95	1.24	1993	10961511	XP_024165607.1	2375	4.70E-265	cyclin-A1-4-like [Rosa chinensis]	XM_004292667.2	XM_004292667	1321	0	PREDICTED: Fragaria vesca subsp. vesca cyclin-A1-4-like (LOC101306597), mRNA	K06627	CCNA	cyclin A	http://www.genome.jp/dbget-bin/www_bget?ko:K06627	Q0INT0	1214	9.20E-132	Cyclin-A1-3 OS=Oryza sativa subsp. japonica OX=39947 GN=CYCA1-3 PE=2 SV=2	PF02984	Cyclin, C-terminal domain	--	--	--	--	GO:0005634	nucleus	--	--
Cluster-10805.0	0.71	0.51	0.59	0.32	1529	--	--	--	--	--	--	--	--	--	--	--	--	--	--	--	--	--	--	PF00112	Papain family cysteine protease	GO:0006508	proteolysis	GO:0008234	cysteine-type peptidase activity	--	--	--	--
Cluster-10806.0	1.06	1.09	0.74	0.47	1110	10855793	PRQ19458.1	1531	1.90E-167	putative chromatin regulator PHD family [Rosa chinensis]	XM_004300033.2	XM_004300033	715	0	PREDICTED: Fragaria vesca subsp. vesca uncharacterized LOC101308578 (LOC101308578), mRNA	--	--	--	--	--	--	--	--	PF00130//PF07649//PF00569//PF00628	Phorbol esters/diacylglycerol binding domain (C1 domain)//C1-like domain//Zinc finger, ZZ type//PHD-finger	GO:0035556//GO:0055114	intracellular signal transduction//oxidation-reduction process	GO:0005515//GO:0008270//GO:0047134	protein binding//zinc ion binding//protein-disulfide reductase activity	--	--	--	--
Cluster-10807.0	0	1.02	0.21	0.82	530	--	--	--	--	--	--	--	--	--	--	--	--	--	--	--	--	--	--	--	--	--	--	--	--	--	--	--	--
Cluster-10808.0	2.15	3.27	3.72	4.84	3490	--	--	--	--	--	XR_906091.1	XR_906091	199	4.94E-97	PREDICTED: Fragaria vesca subsp. vesca uncharacterized LOC101293000 (LOC101293000), transcript variant X2, misc_RNA	--	--	--	--	Q8LGG8	152	2.30E-08	Universal stress protein A-like protein OS=Arabidopsis thaliana OX=3702 GN=At3g01520 PE=1 SV=2	PF01757//PF00582//PF02083	Acyltransferase family//Universal stress protein family//Urotensin II	GO:0006950//GO:0007165//GO:0042312//GO:0008217	response to stress//signal transduction//regulation of vasodilation//regulation of blood pressure	GO:0005179//GO:0016747	hormone activity//transferase activity, transferring acyl groups other than amino-acyl groups	GO:0005576	extracellular region	--	--
Cluster-10809.0	0.59	0.34	0	0	531	10890008	PRQ53673.1	801	4.10E-83	putative membrane transport protein [Rosa chinensis]	XM_004302307.2	XM_004302307	432	0	PREDICTED: Fragaria vesca subsp. vesca putative auxin efflux carrier component 5 (LOC101298619), mRNA	K13947	PIN	auxin efflux carrier family	http://www.genome.jp/dbget-bin/www_bget?ko:K13947	Q9LFP6	388	1.50E-36	Auxin efflux carrier component 8 OS=Arabidopsis thaliana OX=3702 GN=PIN8 PE=2 SV=1	PF03547	Membrane transport protein	GO:0055085	transmembrane transport	--	--	GO:0016021	integral component of membrane	--	--
Cluster-1081.0	0	1.04	1.25	2.39	388	--	--	--	--	--	--	--	--	--	--	--	--	--	--	--	--	--	--	--	--	--	--	--	--	--	--	--	--
Cluster-10810.0	0.7	0.59	0	0	330	--	--	--	--	--	--	--	--	--	--	--	--	--	--	--	--	--	--	PF04871	Uso1 / p115 like vesicle tethering protein, C terminal region	GO:0015031//GO:0006886	protein transport//intracellular protein transport	GO:0008565	protein transporter activity	GO:0005737//GO:0016020	cytoplasm//membrane	--	--
Cluster-10811.0	0.42	0.36	0	1.24	383	10951116	XP_024199284.1	332	7.20E-29	dnaJ protein ERDJ2-like [Rosa chinensis]	XM_011467616.1	XM_011467616	38	1.58E-08	PREDICTED: Fragaria vesca subsp. vesca uncharacterized J domain-containing protein C17A3.05c-like (LOC105351951), mRNA	--	--	--	--	--	--	--	--	--	--	--	--	--	--	--	--	--	--
Cluster-10812.0	1.83	1.12	1.08	1.36	1537	10933133	XP_024179433.1	1733	1.00E-190	probable E3 ubiquitin-protein ligase RNF217 [Rosa chinensis]	XM_011462824.1	XM_011462824	635	0	PREDICTED: Fragaria vesca subsp. vesca probable E3 ubiquitin-protein ligase RNF144A-A (LOC101297587), transcript variant X2, mRNA	K11975	RNF144	E3 ubiquitin-protein ligase RNF144	http://www.genome.jp/dbget-bin/www_bget?ko:K11975	Q8TC41	252	2.50E-20	Probable E3 ubiquitin-protein ligase RNF217 OS=Homo sapiens OX=9606 GN=RNF217 PE=2 SV=4	PF14634//PF13639//PF00097	zinc-RING finger domain//Ring finger domain//Zinc finger, C3HC4 type (RING finger)	--	--	GO:0005515//GO:0008270//GO:0046872	protein binding//zinc ion binding//metal ion binding	--	--	--	--
Cluster-10813.0	1.49	1.53	0.45	0.54	3831	10957319	XP_024161031.1	5564	0.00E+00	phytochrome E isoform X2 [Rosa chinensis]	XM_004295371.2	XM_004295371	2120	0	PREDICTED: Fragaria vesca subsp. vesca phytochrome E-like (LOC101300894), transcript variant X1, mRNA	K12123	PHYE	phytochrome E	http://www.genome.jp/dbget-bin/www_bget?ko:K12123	P55004	3992	0.00E+00	Phytochrome E OS=Ipomoea nil OX=35883 GN=PHYE PE=2 SV=1	PF00989//PF00512//PF08447//PF00360//PF08446//PF01590//PF00806	PAS fold//His Kinase A (phospho-acceptor) domain//PAS fold//Phytochrome region//PAS fold//GAF domain//Pumilio-family RNA binding repeat	GO:0006355//GO:0009584//GO:0000160//GO:0016310//GO:0007165//GO:0018298	regulation of transcription, DNA-templated//detection of visible light//phosphorelay signal transduction system//phosphorylation//signal transduction//protein-chromophore linkage	GO:0005515//GO:0003723//GO:0000155	protein binding//RNA binding//phosphorelay sensor kinase activity	GO:0009365	protein histidine kinase complex	--	--
Cluster-10814.0	2.68	2.73	3.15	3.21	4810	10852152	PRQ15817.1	5007	0.00E+00	hypothetical protein RchiOBHm_Chr7g0177561 [Rosa chinensis]	XM_011466153.1	XM_011466153	1399	0	PREDICTED: Fragaria vesca subsp. vesca uncharacterized LOC101310807 (LOC101310807), transcript variant X5, mRNA	--	--	--	--	--	--	--	--	PF02821	Staphylokinase/Streptokinase family	GO:0009405//GO:0031639	pathogenesis//plasminogen activation	--	--	GO:0005576	extracellular region	--	--
Cluster-10815.0	5.74	6.32	8.12	7.82	1204	10860360	PRQ24025.1	1196	1.50E-128	hypothetical protein RchiOBHm_Chr6g0267851 [Rosa chinensis]	XM_004290312.2	XM_004290312	603	0	PREDICTED: Fragaria vesca subsp. vesca uncharacterized LOC101290917 (LOC101290917), mRNA	--	--	--	--	--	--	--	--	--	--	--	--	--	--	--	--	--	--
Cluster-10816.0	3.3	2.22	5.22	5.82	1533	--	--	--	--	--	XM_011462223.1	XM_011462223	750	0	PREDICTED: Fragaria vesca subsp. vesca phosphatidate cytidylyltransferase, mitochondrial (LOC101304548), mRNA	K17807	TAM41, MMP37	mitochondrial translocator assembly and maintenance protein 41	http://www.genome.jp/dbget-bin/www_bget?ko:K17807	Q3TUH1	275	5.40E-23	Phosphatidate cytidylyltransferase, mitochondrial OS=Mus musculus OX=10090 GN=Tamm41 PE=1 SV=2	PF05188//PF00113	MutS domain II//Enolase, C-terminal TIM barrel domain	GO:0006571//GO:0006094//GO:0006298//GO:0000162//GO:0009094//GO:0006096	tyrosine biosynthetic process//gluconeogenesis//mismatch repair//tryptophan biosynthetic process//L-phenylalanine biosynthetic process//glycolytic process	GO:0005524//GO:0000287//GO:0030983//GO:0004634	ATP binding//magnesium ion binding//mismatched DNA binding//phosphopyruvate hydratase activity	GO:0000015	phosphopyruvate hydratase complex	KOG2986	Uncharacterized conserved protein
Cluster-10816.1	0	0.73	0	0.89	574	--	--	--	--	--	--	--	--	--	--	--	--	--	--	--	--	--	--	--	--	--	--	--	--	--	--	--	--
Cluster-10817.0	0.56	0.71	0.64	0.4	2152	--	--	--	--	--	XM_004309972.2	XM_004309972	1253	0	PREDICTED: Fragaria vesca subsp. vesca uncharacterized LOC101315017 (LOC101315017), mRNA	--	--	--	--	Q9SJ62	209	3.40E-15	Protein WVD2-like 4 OS=Arabidopsis thaliana OX=3702 GN=WDL4 PE=1 SV=2	--	--	--	--	--	--	--	--	--	--
Cluster-10818.0	2.74	3.05	4.15	3.53	2155	10943906	XP_024191365.1	1278	8.20E-138	sulfite exporter TauE..SafE family protein 4 [Rosa chinensis]	XM_004303003.2	XM_004303003	653	0	PREDICTED: Fragaria vesca subsp. vesca uncharacterized LOC101313325 (LOC101313325), mRNA	--	--	--	--	Q8S9J0	910	1.80E-96	Sulfite exporter TauE/SafE family protein 4 OS=Arabidopsis thaliana OX=3702 GN=At2g36630 PE=2 SV=1	PF01925	Sulfite exporter TauE/SafE	--	--	--	--	GO:0016021	integral component of membrane	--	--
Cluster-10819.0	1.56	0	2.31	0	321	--	--	--	--	--	--	--	--	--	--	--	--	--	--	--	--	--	--	--	--	--	--	--	--	--	--	--	--
Cluster-1082.0	0	0.13	0.32	0.95	614	--	--	--	--	--	--	--	--	--	--	--	--	--	--	--	--	--	--	--	--	--	--	--	--	--	--	--	--
Cluster-10820.0	2.35	0	0	0	872	--	--	--	--	--	--	--	--	--	--	--	--	--	--	--	--	--	--	--	--	--	--	--	--	--	--	--	--
Cluster-10821.0	0.17	0.73	1.43	0.18	574	--	--	--	--	--	--	--	--	--	--	--	--	--	--	--	--	--	--	--	--	--	--	--	--	--	--	--	--
Cluster-10822.0	0.72	0.67	0.97	1.47	2324	10942331	XP_024189535.1	3167	0.00E+00	putative pentatricopeptide repeat-containing protein At1g56570 [Rosa chinensis]	XM_004304861.2	XM_004304861	1465	0	PREDICTED: Fragaria vesca subsp. vesca putative pentatricopeptide repeat-containing protein At1g56570 (LOC101291162), mRNA	--	--	--	--	Q9FXA9	1961	2.60E-218	Putative pentatricopeptide repeat-containing protein At1g56570 OS=Arabidopsis thaliana OX=3702 GN=PCMP-E64 PE=3 SV=1	PF01801	Cytomegalovirus glycoprotein L	GO:0016032	viral process	--	--	GO:0019031	viral envelope	--	--
Cluster-10823.0	0.11	0	0.96	0.72	731	10863000	PRQ26665.1	516	6.40E-50	hypothetical protein RchiOBHm_Chr6g0297081 [Rosa chinensis]	--	--	--	--	--	--	--	--	--	--	--	--	--	PF01721//PF01356	Class II bacteriocin//Alpha amylase inhibitor	GO:0042742	defense response to bacterium	GO:0015066	alpha-amylase inhibitor activity	GO:0005576	extracellular region	--	--
Cluster-10824.0	0.07	0.29	1.14	0.79	1062	10947800	XP_024195667.1	369	1.00E-32	zinc finger BED domain-containing protein RICESLEEPER 2-like [Rosa chinensis]	--	--	--	--	--	--	--	--	--	P08770	166	1.60E-10	Putative AC transposase OS=Zea mays OX=4577 PE=2 SV=2	PF05699	hAT family C-terminal dimerisation region	--	--	GO:0046983	protein dimerization activity	--	--	--	--
Cluster-10824.1	0.45	0.68	0	0.12	734	10942984	XP_024190286.1	345	4.30E-30	zinc finger BED domain-containing protein RICESLEEPER 2-like [Rosa chinensis]	--	--	--	--	--	--	--	--	--	--	--	--	--	PF14372	Domain of unknown function (DUF4413)	--	--	GO:0003677	DNA binding	--	--	--	--
Cluster-10824.2	0.6	0.35	0	0	525	10862048	PRQ25713.1	271	1.20E-21	putative HAT dimerization domain, ribonuclease H-like domain-containing protein [Rosa chinensis]	--	--	--	--	--	--	--	--	--	P08770	128	2.00E-06	Putative AC transposase OS=Zea mays OX=4577 PE=2 SV=2	PF05699	hAT family C-terminal dimerisation region	--	--	GO:0046983	protein dimerization activity	--	--	--	--
Cluster-10824.3	0.31	0.27	0.33	0.94	1119	--	--	--	--	--	XM_009609784.2	XM_009609784	34	8.19E-06	PREDICTED: Nicotiana tomentosiformis zinc finger BED domain-containing protein RICESLEEPER 2-like (LOC104102148), transcript variant X3, mRNA	--	--	--	--	P08770	405	3.30E-38	Putative AC transposase OS=Zea mays OX=4577 PE=2 SV=2	PF14372	Domain of unknown function (DUF4413)	--	--	GO:0003677	DNA binding	--	--	--	--
Cluster-10825.0	0.93	0.16	0.59	0.19	545	--	--	--	--	--	--	--	--	--	--	--	--	--	--	--	--	--	--	--	--	--	--	--	--	--	--	--	--
Cluster-10826.0	3.22	0.76	2.13	1.78	440	--	--	--	--	--	--	--	--	--	--	--	--	--	--	--	--	--	--	--	--	--	--	--	--	--	--	--	--
Cluster-10827.0	4.59	3.33	8.07	6.83	1025	--	--	--	--	--	--	--	--	--	--	--	--	--	--	--	--	--	--	--	--	--	--	--	--	--	--	--	--
Cluster-10828.0	0.2	0.25	3.02	4.18	3172	10952203	XP_024200469.1	4541	0.00E+00	receptor like protein 7-like [Rosa chinensis]	XM_016797231.1	XM_016797231	483	0	PREDICTED: Prunus mume LRR receptor-like serine/threonine-protein kinase GSO2 (LOC103344030), mRNA	--	--	--	--	Q9C637	1249	1.30E-135	Receptor-like protein 6 OS=Arabidopsis thaliana OX=3702 GN=RLP6 PE=3 SV=1	PF13855//PF00560	Leucine rich repeat//Leucine Rich Repeat	--	--	GO:0005515	protein binding	--	--	--	--
Cluster-10829.0	0.66	0.56	3.29	0	335	--	--	--	--	--	--	--	--	--	--	--	--	--	--	--	--	--	--	--	--	--	--	--	--	--	--	--	--
Cluster-1083.0	0	0.78	2.7	0.82	309	--	--	--	--	--	--	--	--	--	--	--	--	--	--	--	--	--	--	--	--	--	--	--	--	--	--	--	--
Cluster-10830.0	0.97	0.63	0.51	0	478	--	--	--	--	--	--	--	--	--	--	--	--	--	--	--	--	--	--	PF04369	Lactococcin-like family	GO:0042742	defense response to bacterium	--	--	GO:0005576	extracellular region	--	--
Cluster-10831.0	3.52	2.32	3.19	3.69	1498	--	--	--	--	--	XM_011470304.1	XM_011470304	362	0	PREDICTED: Fragaria vesca subsp. vesca cold shock domain-containing protein 3-like (LOC101307328), mRNA	--	--	--	--	Q04832	157	2.50E-09	DNA-binding protein HEXBP OS=Leishmania major OX=5664 GN=HEXBP PE=4 SV=1	PF06839//PF00098//PF01421	GRF zinc finger//Zinc knuckle//Reprolysin (M12B) family zinc metalloprotease	GO:0006508	proteolysis	GO:0008270//GO:0003676//GO:0004222	zinc ion binding//nucleic acid binding//metalloendopeptidase activity	--	--	KOG4400	E3 ubiquitin ligase interacting with arginine methyltransferase
Cluster-10832.0	0.91	0.79	2.08	1.59	612	--	--	--	--	--	--	--	--	--	--	--	--	--	--	--	--	--	--	--	--	--	--	--	--	--	--	--	--
Cluster-10833.0	1.35	0.7	0.56	1.37	456	10867450	PRQ31115.1	595	2.70E-59	putative protein kinase RLK-Pelle-L-LEC family [Rosa chinensis]	--	--	--	--	--	--	--	--	--	Q39527	133	4.70E-07	Lectin-related protein (Fragment) OS=Cladrastis kentukea OX=38412 PE=1 SV=1	PF00139	Legume lectin domain	--	--	GO:0030246	carbohydrate binding	--	--	--	--
Cluster-10834.0	1.64	0	0	0.4	387	--	--	--	--	--	XM_004299811.2	XM_004299811	52	2.64E-16	PREDICTED: Fragaria vesca subsp. vesca uncharacterized LOC101311375 (LOC101311375), mRNA	--	--	--	--	--	--	--	--	--	--	--	--	--	--	--	--	--	--
Cluster-10834.1	0.44	0	0.24	0.35	743	10857091	PRQ20756.1	143	1.20E-06	putative NTF2-like domain-containing protein [Rosa chinensis]	XM_004299811.2	XM_004299811	80	1.44E-31	PREDICTED: Fragaria vesca subsp. vesca uncharacterized LOC101311375 (LOC101311375), mRNA	--	--	--	--	--	--	--	--	--	--	--	--	--	--	--	--	--	--
Cluster-10835.0	0.4	1.35	0.81	0.39	392	--	--	--	--	--	--	--	--	--	--	--	--	--	--	--	--	--	--	--	--	--	--	--	--	--	--	--	--
Cluster-10836.0	0.43	0.93	0	0	506	10862484	PRQ26149.1	255	8.10E-20	hypothetical protein RchiOBHm_Chr6g0291441 [Rosa chinensis]	XM_011460320.1	XM_011460320	183	5.29E-89	PREDICTED: Fragaria vesca subsp. vesca putative carbonic anhydrase 2 (LOC105349762), mRNA	--	--	--	--	--	--	--	--	PF02535	ZIP Zinc transporter	GO:0030001//GO:0055085	metal ion transport//transmembrane transport	GO:0046873	metal ion transmembrane transporter activity	GO:0016020	membrane	--	--
Cluster-10837.0	0.25	0.58	0	0.27	899	--	--	--	--	--	--	--	--	--	--	--	--	--	--	--	--	--	--	--	--	--	--	--	--	--	--	--	--
Cluster-10838.0	0.6	1.79	0	0	437	--	--	--	--	--	XM_004293778.2	XM_004293778	96	1.04E-40	PREDICTED: Fragaria vesca subsp. vesca dnaJ protein homolog 1-like (LOC101308847), mRNA	--	--	--	--	--	--	--	--	--	--	--	--	--	--	--	--	--	--
Cluster-10839.0	0	0.62	1.45	0.67	326	--	--	--	--	--	--	--	--	--	--	--	--	--	--	Q8S9L6	179	1.60E-12	Cysteine-rich receptor-like protein kinase 29 OS=Arabidopsis thaliana OX=3702 GN=CRK29 PE=2 SV=1	PF11883	Domain of unknown function (DUF3403)	GO:0016310//GO:0009069	phosphorylation//serine family amino acid metabolic process	GO:0004674	protein serine/threonine kinase activity	--	--	--	--
Cluster-1084.0	0	1.42	0	0	351	10879461	PRQ43126.1	569	2.20E-56	putative glutamate-5-semialdehyde dehydrogenase, Glutamate 5-kinase [Rosa chinensis]	XM_011468221.1	XM_011468221	255	3.37E-129	PREDICTED: Fragaria vesca subsp. vesca delta-1-pyrroline-5-carboxylate synthase-like (LOC101307714), transcript variant X2, mRNA	K12657	ALDH18A1, P5CS	delta-1-pyrroline-5-carboxylate synthetase	http://www.genome.jp/dbget-bin/www_bget?ko:K12657	O65361	416	5.50E-40	Delta-1-pyrroline-5-carboxylate synthase OS=Mesembryanthemum crystallinum OX=3544 GN=P5CS PE=2 SV=1	PF00171	Aldehyde dehydrogenase family	GO:0008152//GO:0055114	metabolic process//oxidation-reduction process	GO:0016491	oxidoreductase activity	--	--	--	--
Cluster-10840.0	0.11	0.47	0.47	0.23	747	--	--	--	--	--	--	--	--	--	--	--	--	--	--	--	--	--	--	--	--	--	--	--	--	--	--	--	--
Cluster-10841.0	0.77	0.56	0.96	0.54	675	--	--	--	--	--	--	--	--	--	--	--	--	--	--	--	--	--	--	--	--	--	--	--	--	--	--	--	--
Cluster-10842.0	0.14	0.5	0	0	628	10970123	XP_024175210.1	985	2.30E-104	cellulose synthase-like protein D3 [Rosa chinensis]	XM_004301607.2	XM_004301607	539	0	PREDICTED: Fragaria vesca subsp. vesca cellulose synthase-like protein D3 (LOC101292423), mRNA	--	--	--	--	Q9M9M4	827	2.20E-87	Cellulose synthase-like protein D3 OS=Arabidopsis thaliana OX=3702 GN=CSLD3 PE=1 SV=1	PF03552	Cellulose synthase	GO:0006011//GO:0005985//GO:0005982//GO:0030244	UDP-glucose metabolic process//sucrose metabolic process//starch metabolic process//cellulose biosynthetic process	GO:0016760	cellulose synthase (UDP-forming) activity	GO:0016020	membrane	--	--
Cluster-10842.1	0.24	0.42	0.39	0.13	701	10855308	PRQ18973.1	1114	2.80E-119	putative 1,4-beta-D-xylan synthase [Rosa chinensis]	XM_004301607.2	XM_004301607	629	0	PREDICTED: Fragaria vesca subsp. vesca cellulose synthase-like protein D3 (LOC101292423), mRNA	--	--	--	--	Q9M9M4	1025	2.70E-110	Cellulose synthase-like protein D3 OS=Arabidopsis thaliana OX=3702 GN=CSLD3 PE=1 SV=1	PF03552	Cellulose synthase	GO:0006011//GO:0005985//GO:0005982//GO:0030244	UDP-glucose metabolic process//sucrose metabolic process//starch metabolic process//cellulose biosynthetic process	GO:0016760	cellulose synthase (UDP-forming) activity	GO:0016020	membrane	--	--
Cluster-10843.0	2.23	1.83	5	4.11	1900	10934405	XP_024180848.1	1359	2.90E-147	mitochondrial arginine transporter BAC2-like [Rosa chinensis]	XM_004304459.2	XM_004304459	720	0	PREDICTED: Fragaria vesca subsp. vesca mitochondrial arginine transporter BAC2 (LOC101311400), mRNA	K15109	SLC25A20_29, CACT, CACL, CRC1	solute carrier family 25 (mitochondrial carnitine/acylcarnitine transporter), member 20/29	http://www.genome.jp/dbget-bin/www_bget?ko:K15109	Q9CA93	974	5.90E-104	Mitochondrial arginine transporter BAC2 OS=Arabidopsis thaliana OX=3702 GN=BAC2 PE=1 SV=1	--	--	--	--	--	--	--	--	KOG0758	Mitochondrial carnitine-acylcarnitine carrier protein
Cluster-10844.0	1.64	0.16	0.39	0	551	10855358	PRQ19023.1	196	6.10E-13	hypothetical protein RchiOBHm_Chr7g0212581 [Rosa chinensis]	--	--	--	--	--	--	--	--	--	--	--	--	--	--	--	--	--	--	--	--	--	--	--
Cluster-10845.0	0.35	0	0.36	0.35	409	--	--	--	--	--	--	--	--	--	--	--	--	--	--	--	--	--	--	--	--	--	--	--	--	--	--	--	--
Cluster-10846.0	0.19	0.33	1	0.99	540	--	--	--	--	--	--	--	--	--	--	--	--	--	--	--	--	--	--	--	--	--	--	--	--	--	--	--	--
Cluster-10847.0	0.77	0.5	0.41	0.42	1091	10960222	XP_024164196.1	689	8.30E-70	uncharacterized protein LOC112171216 [Rosa chinensis]	--	--	--	--	--	--	--	--	--	--	--	--	--	PF01184	GPR1/FUN34/yaaH family	--	--	--	--	GO:0016021	integral component of membrane	--	--
Cluster-10848.0	1.99	1.26	0.95	0.77	2309	10962627	XP_024166811.1	3242	0.00E+00	ABC transporter G family member 14 isoform X2 [Rosa chinensis]	XM_004291201.2	XM_004291201	1567	0	PREDICTED: Fragaria vesca subsp. vesca ABC transporter G family member 14 (LOC101298280), mRNA	--	--	--	--	Q9C6W5	2379	8.70E-267	ABC transporter G family member 14 OS=Arabidopsis thaliana OX=3702 GN=ABCG14 PE=2 SV=1	PF00005//PF13304//PF01061//PF01695//PF03193	ABC transporter//AAA domain, putative AbiEii toxin, Type IV TA system//ABC-2 type transporter//IstB-like ATP binding protein//Protein of unknown function, DUF258	--	--	GO:0003924//GO:0005525//GO:0005524//GO:0016887	GTPase activity//GTP binding//ATP binding//ATPase activity	GO:0016020	membrane	--	--
Cluster-10849.0	0.77	0.33	1.18	0.38	396	--	--	--	--	--	--	--	--	--	--	--	--	--	--	--	--	--	--	--	--	--	--	--	--	--	--	--	--
Cluster-1085.0	0	2.41	0	0	429	--	--	--	--	--	--	--	--	--	--	--	--	--	--	--	--	--	--	--	--	--	--	--	--	--	--	--	--
Cluster-10850.0	1.07	0.96	0.17	0.4	2294	--	--	--	--	--	XM_004306058.2	XM_004306058	1838	0	PREDICTED: Fragaria vesca subsp. vesca cyclic nucleotide-gated ion channel 2 (LOC101309282), mRNA	K05391	CNGF	cyclic nucleotide gated channel, other eukaryote	http://www.genome.jp/dbget-bin/www_bget?ko:K05391	O65718	2616	2.80E-294	Cyclic nucleotide-gated ion channel 2 OS=Arabidopsis thaliana OX=3702 GN=CNGC2 PE=1 SV=1	PF00520	Ion transport protein	GO:0055085//GO:0006811	transmembrane transport//ion transport	GO:0005216	ion channel activity	GO:0016020	membrane	--	--
Cluster-10851.0	0.95	0.41	0	0	368	--	--	--	--	--	--	--	--	--	--	--	--	--	--	--	--	--	--	PF03931	Skp1 family, tetramerisation domain	GO:0006511	ubiquitin-dependent protein catabolic process	--	--	--	--	--	--
Cluster-10852.0	1.94	1.38	1	0.32	423	--	--	--	--	--	XM_011459849.1	XM_011459849	53	8.06E-17	PREDICTED: Fragaria vesca subsp. vesca putative quinone-oxidoreductase homolog, chloroplastic (LOC101306391), mRNA	--	--	--	--	--	--	--	--	PF07651	ANTH domain	--	--	GO:0005543	phospholipid binding	--	--	--	--
Cluster-10853.0	1.25	0.6	0.3	0.15	643	10892383	PRQ56048.1	646	4.70E-65	putative protein kinase RLK-Pelle-LRR-VI-1 family [Rosa chinensis]	XM_004306385.2	XM_004306385	374	0	PREDICTED: Fragaria vesca subsp. vesca probable inactive leucine-rich repeat receptor-like protein kinase At3g03770 (LOC101314497), mRNA	--	--	--	--	Q8LFN2	284	2.10E-24	Probable inactive leucine-rich repeat receptor-like protein kinase At3g03770 OS=Arabidopsis thaliana OX=3702 GN=At3g03770 PE=2 SV=1	--	--	--	--	--	--	--	--	--	--
Cluster-10853.1	0.72	0.89	0.07	0.2	2019	--	--	--	--	--	XM_004306385.2	XM_004306385	1498	0	PREDICTED: Fragaria vesca subsp. vesca probable inactive leucine-rich repeat receptor-like protein kinase At3g03770 (LOC101314497), mRNA	--	--	--	--	Q8LFN2	1591	1.80E-175	Probable inactive leucine-rich repeat receptor-like protein kinase At3g03770 OS=Arabidopsis thaliana OX=3702 GN=At3g03770 PE=2 SV=1	PF07714//PF13855//PF00069//PF00560	Protein tyrosine kinase//Leucine rich repeat//Protein kinase domain//Leucine Rich Repeat	GO:0006468	protein phosphorylation	GO:0005515//GO:0005524//GO:0004672	protein binding//ATP binding//protein kinase activity	--	--	--	--
Cluster-10854.0	1.52	1.69	3.56	3.22	1902	10933724	XP_024180104.1	1841	3.80E-203	proline-rich protein 36-like [Rosa chinensis]	XM_011468703.1	XM_011468703	824	0	PREDICTED: Fragaria vesca subsp. vesca uncharacterized LOC101308787 (LOC101308787), transcript variant X2, mRNA	--	--	--	--	--	--	--	--	PF12678//PF14634//PF13639//PF17123//PF00097//PF12861	RING-H2 zinc finger//zinc-RING finger domain//Ring finger domain//RING-like zinc finger//Zinc finger, C3HC4 type (RING finger)//Anaphase-promoting complex subunit 11 RING-H2 finger	GO:0016567	protein ubiquitination	GO:0005515//GO:0046872//GO:0008270//GO:0004842	protein binding//metal ion binding//zinc ion binding//ubiquitin-protein transferase activity	GO:0005680	anaphase-promoting complex	--	--
Cluster-10855.0	1.01	0.58	0.89	0.18	575	--	--	--	--	--	--	--	--	--	--	--	--	--	--	--	--	--	--	--	--	--	--	--	--	--	--	--	--
Cluster-10856.0	2.25	3.11	1.33	0.83	1510	--	--	--	--	--	XR_904688.1	XR_904688	705	0	PREDICTED: Fragaria vesca subsp. vesca uncharacterized LOC101314727 (LOC101314727), transcript variant X2, misc_RNA	--	--	--	--	--	--	--	--	PF01635//PF01496//PF04262//PF04420//PF04111//PF00170//PF04871	Coronavirus M matrix/glycoprotein//V-type ATPase 116kDa subunit family//Glutamate-cysteine ligase//CHD5-like protein//Autophagy protein Apg6//bZIP transcription factor//Uso1 / p115 like vesicle tethering protein, C terminal region	GO:0006749//GO:0006886//GO:0006914//GO:0015031//GO:0015992//GO:0006355//GO:0019058//GO:0006750//GO:0015991//GO:0071816	glutathione metabolic process//intracellular protein transport//autophagy//protein transport//proton transport//regulation of transcription, DNA-templated//viral life cycle//glutathione biosynthetic process//ATP hydrolysis coupled proton transport//tail-a	GO:0003700//GO:0004357//GO:0008565//GO:0015078//GO:0043565	transcription factor activity, sequence-specific DNA binding//glutamate-cysteine ligase activity//protein transporter activity//hydrogen ion transmembrane transporter activity//sequence-specific DNA binding	GO:0033179//GO:0005737//GO:0005667//GO:0016020//GO:0017109	proton-transporting V-type ATPase, V0 domain//cytoplasm//transcription factor complex//membrane//glutamate-cysteine ligase complex	--	--
Cluster-10857.0	0.18	0.47	0.76	0.19	555	10965250	XP_024169754.1	884	1.00E-92	uncharacterized protein LOC112176163 isoform X1 [Rosa chinensis]	XM_011466382.1	XM_011466382	310	1.47E-159	PREDICTED: Fragaria vesca subsp. vesca uncharacterized LOC101291344 (LOC101291344), mRNA	--	--	--	--	--	--	--	--	PF04574//PF00213	Protein of unknown function (DUF592)//ATP synthase delta (OSCP) subunit	GO:0006342//GO:0006476//GO:0006355//GO:0006807//GO:0015986	chromatin silencing//protein deacetylation//regulation of transcription, DNA-templated//nitrogen compound metabolic process//ATP synthesis coupled proton transport	GO:0016811//GO:0008270//GO:0017136//GO:0051287//GO:0046933	hydrolase activity, acting on carbon-nitrogen (but not peptide) bonds, in linear amides//zinc ion binding//NAD-dependent histone deacetylase activity//NAD binding//proton-transporting ATP synthase activity, rotational mechanism	GO:0045259//GO:0000118	proton-transporting ATP synthase complex//histone deacetylase complex	--	--
Cluster-10858.0	0.57	0	0.57	1.07	349	--	--	--	--	--	--	--	--	--	--	--	--	--	--	--	--	--	--	--	--	--	--	--	--	--	--	--	--
Cluster-10859.0	3.28	0	0	0	535	3294740	XP_007513838.1	790	7.80E-82	translation elongation factor-like protein [Bathycoccus prasinos]	EU810313.1	EU810313	76	1.70E-29	Chlorarachniophyceae sp. CCMP1408 translation elongation factor 1A-like cytosolic B mRNA, partial cds	K03231	EEF1A	elongation factor 1-alpha	http://www.genome.jp/dbget-bin/www_bget?ko:K03231	P90519	494	7.60E-49	Elongation factor 1-alpha OS=Cryptosporidium parvum OX=5807 PE=2 SV=1	PF01926	50S ribosome-binding GTPase	--	--	GO:0005525	GTP binding	--	--	KOG0052	Translation elongation factor EF-1 alpha/Tu
Cluster-1086.0	0	0	0.25	0.97	484	--	--	--	--	--	--	--	--	--	--	--	--	--	--	--	--	--	--	--	--	--	--	--	--	--	--	--	--
Cluster-10860.0	1.31	0.68	0	0.53	462	--	--	--	--	--	XM_011461686.1	XM_011461686	47	1.92E-13	PREDICTED: Fragaria vesca subsp. vesca tRNA wybutosine-synthesizing protein 2/3/4 (LOC101292484), mRNA	--	--	--	--	--	--	--	--	PF03498	Cytolethal distending toxin A/C domain	GO:0009405	pathogenesis	--	--	--	--	--	--
Cluster-10861.0	1.11	0.58	0.95	0.83	738	--	--	--	--	--	--	--	--	--	--	--	--	--	--	--	--	--	--	--	--	--	--	--	--	--	--	--	--
Cluster-10862.0	0.81	0	0.28	1.1	455	--	--	--	--	--	--	--	--	--	--	--	--	--	--	--	--	--	--	--	--	--	--	--	--	--	--	--	--
Cluster-10863.0	1.84	0	1.8	0	309	--	--	--	--	--	--	--	--	--	--	--	--	--	--	--	--	--	--	--	--	--	--	--	--	--	--	--	--
Cluster-10864.0	0.11	0.29	1.3	1.93	2640	--	--	--	--	--	XM_004306156.2	XM_004306156	870	0	PREDICTED: Fragaria vesca subsp. vesca probable receptor-like protein kinase At1g67000 (LOC101295446), transcript variant X2, mRNA	--	--	--	--	P93604	928	1.80E-98	Rust resistance kinase Lr10 OS=Triticum aestivum OX=4565 GN=LRK10 PE=2 SV=1	PF13947//PF02472//PF07714//PF00069	Wall-associated receptor kinase galacturonan-binding//Biopolymer transport protein ExbD/TolR//Protein tyrosine kinase//Protein kinase domain	GO:0006810//GO:0006468	transport//protein phosphorylation	GO:0005215//GO:0005524//GO:0004672//GO:0030247	transporter activity//ATP binding//protein kinase activity//polysaccharide binding	GO:0016020	membrane	--	--
Cluster-10865.0	0.51	0.77	0.88	0.96	1102	--	--	--	--	--	XM_004292372.2	XM_004292372	643	0	PREDICTED: Fragaria vesca subsp. vesca B-box zinc finger protein 20-like (LOC101301464), mRNA	--	--	--	--	Q0IGM7	487	1.00E-47	B-box zinc finger protein 20 OS=Arabidopsis thaliana OX=3702 GN=BBX20 PE=1 SV=1	PF00643//PF00130//PF01667//PF00628	B-box zinc finger//Phorbol esters/diacylglycerol binding domain (C1 domain)//Ribosomal protein S27//PHD-finger	GO:0042254//GO:0006412//GO:0035556	ribosome biogenesis//translation//intracellular signal transduction	GO:0005515//GO:0003735//GO:0008270	protein binding//structural constituent of ribosome//zinc ion binding	GO:0005622//GO:0005840	intracellular//ribosome	--	--
Cluster-10866.0	0.93	0.79	0	0	308	--	--	--	--	--	XM_004296082.2	XM_004296082	228	2.98E-114	PREDICTED: Fragaria vesca subsp. vesca kinesin KP1 (LOC101294349), mRNA	K10406	KIFC2_3	kinesin family member C2/C3	http://www.genome.jp/dbget-bin/www_bget?ko:K10406	Q8W1Y3	197	1.20E-14	Kinesin-like protein KIN-14F OS=Arabidopsis thaliana OX=3702 GN=KIN14F PE=1 SV=2	--	--	--	--	--	--	--	--	--	--
Cluster-10867.0	5.3	6.16	6.9	8.39	1222	--	--	--	--	--	XM_004307386.2	XM_004307386	669	0	PREDICTED: Fragaria vesca subsp. vesca elongator complex protein 6 (LOC101312386), transcript variant X1, mRNA	--	--	--	--	Q8L9Y2	737	1.20E-76	Elongator complex protein 6 OS=Arabidopsis thaliana OX=3702 GN=ELP6 PE=1 SV=1	PF09807//PF10483	Elongation complex protein 6//Elongator subunit Iki1	--	--	--	--	GO:0033588	Elongator holoenzyme complex	--	--
Cluster-10868.0	1.19	0.26	0.79	0.47	618	--	--	--	--	--	--	--	--	--	--	--	--	--	--	--	--	--	--	--	--	--	--	--	--	--	--	--	--
Cluster-10869.0	6.05	0	0	0	343	527541	ABO95510.1	451	1.00E-42	Ribosomal protein L8, component of cytosolic 80S ribosome and 60S large subunit [Ostreococcus lucimarinus CCE9901]	--	--	--	--	--	K02938	RP-L8e, RPL8	large subunit ribosomal protein L8e	http://www.genome.jp/dbget-bin/www_bget?ko:K02938	P41569	437	2.00E-42	60S ribosomal protein L8 OS=Aedes albopictus OX=7160 GN=RpL8 PE=3 SV=1	PF00181//PF03947	Ribosomal Proteins L2, RNA binding domain//Ribosomal Proteins L2, C-terminal domain	GO:0006412//GO:0042254	translation//ribosome biogenesis	GO:0003735	structural constituent of ribosome	GO:0005622//GO:0005840	intracellular//ribosome	KOG2309	60s ribosomal protein L2/L8
Cluster-1087.0	0	1.65	5.71	0.86	305	10859180	PRQ22845.1	435	6.50E-41	putative transcription factor MYB family [Rosa chinensis]	--	--	--	--	--	--	--	--	--	--	--	--	--	--	--	--	--	--	--	--	--	--	--
Cluster-10870.0	0.45	0.98	1.38	0.57	965	7841745	ONH92328.1	489	1.10E-46	hypothetical protein PRUPE_8G168900 [Prunus persica]	XM_011467419.1	XM_011467419	154	1.38E-72	PREDICTED: Fragaria vesca subsp. vesca heat shock cognate 70 kDa protein 1-like (LOC101295529), mRNA	K09537	DNAJC17	DnaJ homolog subfamily C member 17	http://www.genome.jp/dbget-bin/www_bget?ko:K09537	Q9NVM6	192	1.40E-13	DnaJ homolog subfamily C member 17 OS=Homo sapiens OX=9606 GN=DNAJC17 PE=1 SV=1	--	--	--	--	--	--	--	--	KOG0691	Molecular chaperone (DnaJ superfamily)
Cluster-10871.0	0.12	0.5	1.47	0.98	722	--	--	--	--	--	--	--	--	--	--	--	--	--	--	--	--	--	--	--	--	--	--	--	--	--	--	--	--
Cluster-10872.0	0.74	1.26	0	0.73	402	10874255	PRQ37920.1	703	7.20E-72	hypothetical protein RchiOBHm_Chr4g0408001 [Rosa chinensis]	--	--	--	--	--	--	--	--	--	--	--	--	--	--	--	--	--	--	--	--	--	--	--
Cluster-10873.0	0.69	0.75	0.55	0.72	568	--	--	--	--	--	--	--	--	--	--	--	--	--	--	--	--	--	--	--	--	--	--	--	--	--	--	--	--
Cluster-10874.0	1.34	0.23	0.28	0.27	457	--	--	--	--	--	--	--	--	--	--	--	--	--	--	--	--	--	--	PF00895	ATP synthase protein 8	GO:0015992//GO:0015986	proton transport//ATP synthesis coupled proton transport	GO:0015078	hydrogen ion transmembrane transporter activity	GO:0000276	mitochondrial proton-transporting ATP synthase complex, coupling factor F(o)	--	--
Cluster-10875.0	1.55	1.79	1.78	3	673	10852743	PRQ16408.1	455	6.90E-43	putative aminoacyltransferase, E1 ubiquitin-activating enzyme [Rosa chinensis]	XM_004301043.2	XM_004301043	100	9.88E-43	PREDICTED: Fragaria vesca subsp. vesca E3 ubiquitin ligase BIG BROTHER-related-like (LOC101292026), mRNA	--	--	--	--	--	--	--	--	--	--	--	--	--	--	--	--	--	--
Cluster-10876.0	0.21	0.18	0.44	1.51	515	--	--	--	--	--	--	--	--	--	--	--	--	--	--	--	--	--	--	--	--	--	--	--	--	--	--	--	--
Cluster-10877.0	0.58	1	0	0.59	442	--	--	--	--	--	--	--	--	--	--	--	--	--	--	--	--	--	--	--	--	--	--	--	--	--	--	--	--
Cluster-10878.0	3.76	3.41	4.28	4.92	1222	--	--	--	--	--	XM_004302230.2	XM_004302230	264	1.25E-133	PREDICTED: Fragaria vesca subsp. vesca F-box protein FBW2-like (LOC101300928), mRNA	--	--	--	--	Q9M2Z5	132	1.60E-06	F-box/LRR-repeat protein At3g48880 OS=Arabidopsis thaliana OX=3702 GN=At3g48880 PE=2 SV=1	PF04258//PF00646//PF12937	Signal peptide peptidase//F-box domain//F-box-like	--	--	GO:0005515//GO:0004190	protein binding//aspartic-type endopeptidase activity	GO:0016021	integral component of membrane	--	--
Cluster-10879.0	1.43	1.47	0	0	891	10954779	XP_024158294.1	730	1.20E-74	fasciclin-like arabinogalactan protein 12 [Rosa chinensis]	XM_004294970.2	XM_004294970	615	0	PREDICTED: Fragaria vesca subsp. vesca fasciclin-like arabinogalactan protein 12 (LOC101313003), mRNA	--	--	--	--	Q8LEE9	436	6.70E-42	Fasciclin-like arabinogalactan protein 12 OS=Arabidopsis thaliana OX=3702 GN=FLA12 PE=2 SV=2	PF04625	DEC-1 protein, N-terminal region	GO:0007304	chorion-containing eggshell formation	GO:0005213	structural constituent of chorion	GO:0005576//GO:0042600	extracellular region//chorion	--	--
Cluster-1088.0	0	2.34	0	0	714	--	--	--	--	--	--	--	--	--	--	--	--	--	--	--	--	--	--	--	--	--	--	--	--	--	--	--	--
Cluster-10880.0	0.35	0	0.72	0	410	--	--	--	--	--	--	--	--	--	--	--	--	--	--	--	--	--	--	--	--	--	--	--	--	--	--	--	--
Cluster-10881.0	1.91	1.72	2.48	1.14	1067	10882971	PRQ46636.1	138	6.30E-06	putative peroxiredoxin [Rosa chinensis]	XM_004299942.2	XM_004299942	58	3.55E-19	PREDICTED: Fragaria vesca subsp. vesca peroxiredoxin-2B (LOC101301682), mRNA	--	--	--	--	--	--	--	--	--	--	--	--	--	--	--	--	--	--
Cluster-10882.0	0.56	1.03	0.89	0.2	2329	4006049	XP_009370789.1	2861	0.00E+00	PREDICTED: sulfate transporter 3.1-like [Pyrus x bretschneideri]	XM_004290579.2	XM_004290579	1729	0	PREDICTED: Fragaria vesca subsp. vesca sulfate transporter 3.1 (LOC101305326), mRNA	K17471	SULTR3	sulfate transporter 3	http://www.genome.jp/dbget-bin/www_bget?ko:K17471	Q9SV13	2568	1.10E-288	Sulfate transporter 3.1 OS=Arabidopsis thaliana OX=3702 GN=SULTR3;1 PE=2 SV=1	PF00916	Sulfate permease family	GO:0008272	sulfate transport	GO:0015116	sulfate transmembrane transporter activity	GO:0016021	integral component of membrane	--	--
Cluster-10883.0	1	1.24	0.45	0.45	633	--	--	--	--	--	--	--	--	--	--	--	--	--	--	--	--	--	--	--	--	--	--	--	--	--	--	--	--
Cluster-10884.0	5.26	4.59	4.36	3.55	2276	10933818	XP_024180211.1	1780	5.30E-196	uncharacterized protein LOC112186079 [Rosa chinensis]	XM_004287082.2	XM_004287082	1321	0	PREDICTED: Fragaria vesca subsp. vesca uncharacterized LOC101313540 (LOC101313540), mRNA	K01246	tag	DNA-3-methyladenine glycosylase I	http://www.genome.jp/dbget-bin/www_bget?ko:K01246	Q7VG78	439	7.70E-42	Probable GMP synthase [glutamine-hydrolyzing] OS=Helicobacter hepaticus (strain ATCC 51449 / 3B1) OX=235279 GN=guaA PE=3 SV=1	PF03352	Methyladenine glycosylase	GO:0006284	base-excision repair	GO:0008725	DNA-3-methyladenine glycosylase activity	--	--	--	--
Cluster-10885.0	0	0	0.96	0.91	369	10882818	PRQ46483.1	189	2.70E-12	hypothetical protein RchiOBHm_Chr2g0089531 [Rosa chinensis]	--	--	--	--	--	--	--	--	--	--	--	--	--	--	--	--	--	--	--	--	--	--	--
Cluster-10886.0	0.12	0.39	0.97	0.62	1558	10890147	PRQ53812.1	2186	3.10E-243	putative PMR5 domain, PC-Esterase [Rosa chinensis]	XM_004306281.2	XM_004306281	906	0	PREDICTED: Fragaria vesca subsp. vesca protein ALTERED XYLOGLUCAN 4-like (LOC101313633), mRNA	--	--	--	--	Q9LRS2	1157	2.90E-125	Protein ALTERED XYLOGLUCAN 4-like OS=Arabidopsis thaliana OX=3702 GN=AXY4L PE=2 SV=1	--	--	--	--	--	--	--	--	--	--
Cluster-10887.0	0	2.01	0.4	0	393	--	--	--	--	--	--	--	--	--	--	--	--	--	--	--	--	--	--	--	--	--	--	--	--	--	--	--	--
Cluster-10888.0	0.39	1.11	0	0	801	10928180	XP_024155768.1	568	6.50E-56	uncharacterized protein LOC112163723 [Rosa chinensis]	--	--	--	--	--	--	--	--	--	--	--	--	--	--	--	--	--	--	--	--	--	--	--
Cluster-10889.0	1.51	0.43	1.53	0	362	--	--	--	--	--	--	--	--	--	--	--	--	--	--	--	--	--	--	--	--	--	--	--	--	--	--	--	--
Cluster-1089.0	0	1.22	0.48	1.84	368	10939936	XP_024186882.1	229	6.10E-17	uncharacterized protein LOC112191712 [Rosa chinensis]	XM_004302364.2	XM_004302364	228	3.63E-114	PREDICTED: Fragaria vesca subsp. vesca uncharacterized LOC101291062 (LOC101291062), mRNA	--	--	--	--	--	--	--	--	--	--	--	--	--	--	--	--	--	--
Cluster-10890.0	3.04	2.63	2.71	3.39	3334	10893573	PRQ57238.1	3086	0.00E+00	putative DNA helicase chromatin remodeling SNF2 family [Rosa chinensis]	XM_004308478.2	XM_004308478	1693	0	PREDICTED: Fragaria vesca subsp. vesca chromodomain-helicase-DNA-binding protein 1-like (LOC101299139), transcript variant X1, mRNA	--	--	--	--	F4IV45	2158	5.30E-241	Probable helicase CHR10 OS=Arabidopsis thaliana OX=3702 GN=CHR10 PE=3 SV=1	PF03854//PF01771//PF04851//PF00176	P-11 zinc finger//Herpesvirus alkaline exonuclease//Type III restriction enzyme, res subunit//SNF2 family N-terminal domain	--	--	GO:0003677//GO:0004527//GO:0016787//GO:0005524//GO:0008270//GO:0003723	DNA binding//exonuclease activity//hydrolase activity//ATP binding//zinc ion binding//RNA binding	--	--	KOG0385	Chromatin remodeling complex WSTF-ISWI, small subunit
Cluster-10891.0	0.89	0.39	0.36	0.12	736	--	--	--	--	--	KT894204.1	KT894204	62	1.44E-21	Corchorus capsularis mitochondrion, complete genome	--	--	--	--	--	--	--	--	--	--	--	--	--	--	--	--	--	--
Cluster-10892.0	0.46	0.15	1.16	0.49	1194	--	--	--	--	--	--	--	--	--	--	--	--	--	--	--	--	--	--	--	--	--	--	--	--	--	--	--	--
Cluster-10893.0	0.14	0.06	1.08	1.01	1002	--	--	--	--	--	--	--	--	--	--	--	--	--	--	--	--	--	--	--	--	--	--	--	--	--	--	--	--
Cluster-10894.0	0.25	0.37	0.45	1.3	887	--	--	--	--	--	JQ791545.1	JQ791545	68	8.11E-25	Rosa rugosa Rdr1 homologous region genomic sequence	--	--	--	--	--	--	--	--	PF10716//PF10237	NADH dehydrogenase transmembrane subunit//Probable N6-adenine methyltransferase	GO:0006118//GO:0055114	obsolete electron transport//oxidation-reduction process	GO:0008168//GO:0016655	methyltransferase activity//oxidoreductase activity, acting on NAD(P)H, quinone or similar compound as acceptor	--	--	--	--
Cluster-10895.0	1.41	1.77	0.68	0.27	676	10896809	PRQ60474.1	369	6.50E-33	hypothetical protein RchiOBHm_Chr1g0381651 [Rosa chinensis]	XM_011471906.1	XM_011471906	363	0	PREDICTED: Fragaria vesca subsp. vesca uncharacterized LOC101305012 (LOC101305012), mRNA	--	--	--	--	--	--	--	--	--	--	--	--	--	--	--	--	--	--
Cluster-10896.0	2.99	2.14	3.2	1.98	866	--	--	--	--	--	--	--	--	--	--	--	--	--	--	--	--	--	--	--	--	--	--	--	--	--	--	--	--
Cluster-10897.0	1.05	0.91	0.14	0.28	664	10895226	PRQ58891.1	150	1.60E-07	hypothetical protein RchiOBHm_Chr1g0364221 [Rosa chinensis]	--	--	--	--	--	--	--	--	--	--	--	--	--	--	--	--	--	--	--	--	--	--	--
Cluster-10898.0	0	0	0	1.54	354	--	--	--	--	--	--	--	--	--	--	--	--	--	--	--	--	--	--	PF06189	5'-nucleotidase	GO:0009117	nucleotide metabolic process	GO:0008253//GO:0000287//GO:0000166	5'-nucleotidase activity//magnesium ion binding//nucleotide binding	GO:0005737	cytoplasm	--	--
Cluster-10899.0	0	0.64	1.14	0.37	401	--	--	--	--	--	--	--	--	--	--	--	--	--	--	--	--	--	--	--	--	--	--	--	--	--	--	--	--
Cluster-109.0	0	0	1.97	1.91	426	10663409	XP_023883605.1	462	6.80E-44	LOW QUALITY PROTEIN: heat shock protein 78, mitochondrial-like [Quercus suber]	--	--	--	--	--	K03695	clpB	ATP-dependent Clp protease ATP-binding subunit ClpB	http://www.genome.jp/dbget-bin/www_bget?ko:K03695	P33416	324	3.10E-29	Heat shock protein 78, mitochondrial OS=Saccharomyces cerevisiae (strain ATCC 204508 / S288c) OX=559292 GN=HSP78 PE=1 SV=2	--	--	--	--	--	--	--	--	KOG1051	Chaperone HSP104 and related ATP-dependent Clp proteases
Cluster-1090.0	0	0.32	1.55	0.74	399	--	--	--	--	--	--	--	--	--	--	--	--	--	--	--	--	--	--	--	--	--	--	--	--	--	--	--	--
Cluster-10900.0	0.19	0.33	7.27	12.23	824	--	--	--	--	--	XM_011459107.1	XM_011459107	278	1.37E-141	PREDICTED: Fragaria vesca subsp. vesca uncharacterized LOC105349439 (LOC105349439), mRNA	--	--	--	--	--	--	--	--	--	--	--	--	--	--	--	--	--	--
Cluster-10901.0	0.23	0.34	1.09	1.01	941	10957968	XP_024161732.1	1268	5.20E-137	G-type lectin S-receptor-like serine..threonine-protein kinase At5g35370 [Rosa chinensis]	XM_004292634.2	XM_004292634	678	0	PREDICTED: Fragaria vesca subsp. vesca G-type lectin S-receptor-like serine/threonine-protein kinase At5g35370 (LOC101296178), mRNA	--	--	--	--	O65238	902	6.50E-96	G-type lectin S-receptor-like serine/threonine-protein kinase At5g35370 OS=Arabidopsis thaliana OX=3702 GN=At5g35370 PE=2 SV=2	PF07714//PF00069	Protein tyrosine kinase//Protein kinase domain	GO:0006468	protein phosphorylation	GO:0005524//GO:0004672	ATP binding//protein kinase activity	--	--	--	--
Cluster-10902.0	0.52	0.22	0.28	0.19	877	--	--	--	--	--	XM_011468001.1	XM_011468001	662	0	PREDICTED: Fragaria vesca subsp. vesca kinesin-like protein KIFC3 (LOC101295440), transcript variant X2, mRNA	K10406	KIFC2_3	kinesin family member C2/C3	http://www.genome.jp/dbget-bin/www_bget?ko:K10406	F4K4C5	275	3.10E-23	Kinesin-like protein KIN-14S OS=Arabidopsis thaliana OX=3702 GN=KIN14S PE=3 SV=1	--	--	--	--	--	--	--	--	--	--
Cluster-10903.0	3.11	2.9	2.72	3.05	2225	10891512	PRQ55177.1	654	1.90E-65	putative reverse transcriptase zinc-binding domain-containing protein [Rosa chinensis]	--	--	--	--	--	--	--	--	--	P0C2F6	178	1.40E-11	Putative ribonuclease H protein At1g65750 OS=Arabidopsis thaliana OX=3702 GN=At1g65750 PE=3 SV=1	--	--	--	--	--	--	--	--	--	--
Cluster-10904.0	0.55	1.88	0.56	0	352	--	--	--	--	--	--	--	--	--	--	--	--	--	--	--	--	--	--	--	--	--	--	--	--	--	--	--	--
Cluster-10905.0	3.54	3.45	2.76	3.12	2420	10925741	XP_024197989.1	2645	2.80E-296	flap endonuclease GEN-like 1 isoform X2 [Rosa chinensis]	XM_004306804.2	XM_004306804	1279	0	PREDICTED: Fragaria vesca subsp. vesca flap endonuclease GEN-like 1 (LOC101297580), mRNA	K15338	GEN1, GEN	flap endonuclease GEN	http://www.genome.jp/dbget-bin/www_bget?ko:K15338	Q9LPD2	1542	1.00E-169	Flap endonuclease GEN-like 1 OS=Arabidopsis thaliana OX=3702 GN=GEN1 PE=3 SV=3	PF01367//PF00867//PF00752	5'-3' exonuclease, C-terminal SAM fold//XPG I-region//XPG N-terminal domain	GO:0006281	DNA repair	GO:0003824//GO:0004518//GO:0003677	catalytic activity//nuclease activity//DNA binding	--	--	KOG2520	5'-3' exonuclease
Cluster-10906.0	0.55	0.95	0.97	0.57	549	--	--	--	--	--	--	--	--	--	--	--	--	--	--	--	--	--	--	--	--	--	--	--	--	--	--	--	--
Cluster-10907.0	0.79	0	0	0.39	392	--	--	--	--	--	--	--	--	--	--	--	--	--	--	--	--	--	--	--	--	--	--	--	--	--	--	--	--
Cluster-10908.0	0	0	0	0.7	322	--	--	--	--	--	--	--	--	--	--	--	--	--	--	--	--	--	--	--	--	--	--	--	--	--	--	--	--
Cluster-10908.1	2.02	2.2	2.03	3	1103	10873074	PRQ36739.1	162	1.10E-08	putative cyclopropane-fatty-acyl-phospholipid synthase [Rosa chinensis]	--	--	--	--	--	--	--	--	--	--	--	--	--	--	--	--	--	--	--	--	--	--	--
Cluster-10909.0	0.18	0.61	0.19	0.55	561	--	--	--	--	--	--	--	--	--	--	--	--	--	--	--	--	--	--	--	--	--	--	--	--	--	--	--	--
Cluster-1091.0	0	3	0	0	410	--	--	--	--	--	--	--	--	--	--	--	--	--	--	--	--	--	--	--	--	--	--	--	--	--	--	--	--
Cluster-10910.0	0.91	0.94	0.36	0.62	901	10963347	XP_024167616.1	1297	2.20E-140	LOW QUALITY PROTEIN: transcription termination factor MTEF1, chloroplastic [Rosa chinensis]	XM_011459452.1	XM_011459452	589	0	PREDICTED: Fragaria vesca subsp. vesca uncharacterized LOC101302903 (LOC101302903), partial mRNA	K15032	MTERFD	mTERF domain-containing protein, mitochondrial	http://www.genome.jp/dbget-bin/www_bget?ko:K15032	Q84X53	377	4.70E-35	Transcription termination factor MTEF1, chloroplastic OS=Arabidopsis thaliana OX=3702 GN=MTERF1 PE=2 SV=2	PF02536	mTERF	GO:0006355	regulation of transcription, DNA-templated	GO:0003690	double-stranded DNA binding	GO:0005739	mitochondrion	--	--
Cluster-10911.0	0.99	1.36	1.11	1.35	1550	10964831	XP_024169293.1	988	2.50E-104	uncharacterized protein LOC112175782 [Rosa chinensis]	XM_011468511.1	XM_011468511	46	2.44E-12	PREDICTED: Fragaria vesca subsp. vesca tetratricopeptide repeat protein 27 homolog (LOC101301606), mRNA	--	--	--	--	--	--	--	--	--	--	--	--	--	--	--	--	--	--
Cluster-10911.1	0.48	0.65	1.24	1.76	1043	10862021	PRQ25686.1	260	4.40E-20	putative transcription factor interactor and regulator CCHC..Zn.. family [Rosa chinensis]	--	--	--	--	--	--	--	--	--	--	--	--	--	PF02631	RecX family	GO:0006282	regulation of DNA repair	--	--	--	--	--	--
Cluster-10912.0	0.99	0.57	0	0	419	1747382	YP_005090395.1	143	6.50E-07	orf142 ..mitochondrion.. [Phoenix dactylifera]	XM_016796905.1	XM_016796905	286	2.39E-146	PREDICTED: Prunus mume NADH-ubiquinone oxidoreductase chain 2 (LOC107881883), mRNA	--	--	--	--	--	--	--	--	--	--	--	--	--	--	--	--	--	--
Cluster-10912.1	5.85	3.44	0	0.31	431	389417	YP_588284.1	192	1.40E-12	hypothetical protein ZeamMp020 ..mitochondrion.. [Zea mays subsp. mays]	KX545367.1	KX545367	300	4.06E-154	Hesperelaea palmeri voucher E. Palmer 81 (MO) mitochondrion, complete genome	--	--	--	--	--	--	--	--	PF08491	Squalene epoxidase	GO:0055114//GO:0016114//GO:0006694	oxidation-reduction process//terpenoid biosynthetic process//steroid biosynthetic process	GO:0050660//GO:0004506	flavin adenine dinucleotide binding//squalene monooxygenase activity	GO:0016021	integral component of membrane	--	--
Cluster-10913.0	0.65	0.73	0.3	0.3	833	--	--	--	--	--	--	--	--	--	--	--	--	--	--	--	--	--	--	--	--	--	--	--	--	--	--	--	--
Cluster-10914.0	8.98	9.68	4.18	4.59	472	--	--	--	--	--	--	--	--	--	--	--	--	--	--	--	--	--	--	--	--	--	--	--	--	--	--	--	--
Cluster-10915.0	0.31	0	0.64	1.56	430	--	--	--	--	--	--	--	--	--	--	--	--	--	--	--	--	--	--	--	--	--	--	--	--	--	--	--	--
Cluster-10916.0	3.88	2.51	2.07	1.83	2586	10879802	PRQ43467.1	3204	0.00E+00	hypothetical protein RchiOBHm_Chr3g0468801 [Rosa chinensis]	XM_004306183.2	XM_004306183	1288	0	PREDICTED: Fragaria vesca subsp. vesca uncharacterized LOC101306163 (LOC101306163), mRNA	--	--	--	--	--	--	--	--	--	--	--	--	--	--	--	--	--	--
Cluster-10917.0	0.85	0.36	0	0	511	10858418	PRQ22083.1	789	9.80E-82	hypothetical protein RchiOBHm_Chr6g0246371 [Rosa chinensis]	XM_011459477.1	XM_011459477	199	6.82E-98	PREDICTED: Fragaria vesca subsp. vesca uncharacterized LOC101313093 (LOC101313093), transcript variant X2, mRNA	--	--	--	--	--	--	--	--	PF09726	Transmembrane protein	--	--	--	--	GO:0016021	integral component of membrane	--	--
Cluster-10918.0	2.89	3.89	3.59	3.28	1747	10951245	XP_024199423.1	1264	2.80E-136	uncharacterized protein LOC112202655 [Rosa chinensis]	--	--	--	--	--	--	--	--	--	--	--	--	--	PF05531	Nucleopolyhedrovirus P10 protein	--	--	--	--	GO:0019028	viral capsid	--	--
Cluster-10919.0	0.52	0.22	0.27	0.27	463	--	--	--	--	--	--	--	--	--	--	--	--	--	--	--	--	--	--	--	--	--	--	--	--	--	--	--	--
Cluster-1092.0	0	0.85	0.98	3.55	303	--	--	--	--	--	--	--	--	--	--	--	--	--	--	--	--	--	--	--	--	--	--	--	--	--	--	--	--
Cluster-10920.0	0.34	0	0.72	0.36	732	--	--	--	--	--	--	--	--	--	--	--	--	--	--	Q7LHG5	361	2.80E-33	Transposon Ty3-I Gag-Pol polyprotein OS=Saccharomyces cerevisiae (strain ATCC 204508 / S288c) OX=559292 GN=TY3B-I PE=3 SV=2	PF04888	Secretion system effector C (SseC) like family	GO:0009405	pathogenesis	--	--	--	--	--	--
Cluster-10921.0	0.67	0.29	0.35	0	416	--	--	--	--	--	--	--	--	--	--	--	--	--	--	--	--	--	--	--	--	--	--	--	--	--	--	--	--
Cluster-10922.0	0.27	0.48	0.44	0.29	647	10858560	PRQ22225.1	677	1.20E-68	hypothetical protein RchiOBHm_Chr6g0247921 [Rosa chinensis]	XM_004292011.2	XM_004292011	220	1.86E-109	PREDICTED: Fragaria vesca subsp. vesca uncharacterized LOC101310194 (LOC101310194), mRNA	--	--	--	--	--	--	--	--	--	--	--	--	--	--	--	--	--	--
Cluster-10923.0	3.89	3.22	1.82	1.61	3163	10958363	XP_024162163.1	4740	0.00E+00	protein CHROMATIN REMODELING 25 [Rosa chinensis]	XM_011463190.1	XM_011463190	2362	0	PREDICTED: Fragaria vesca subsp. vesca protein CHROMATIN REMODELING 25 (LOC101298211), mRNA	K10875	RAD54L, RAD54	DNA repair and recombination protein RAD54 and RAD54-like protein	http://www.genome.jp/dbget-bin/www_bget?ko:K10875	Q0PCS3	3239	0.00E+00	Protein CHROMATIN REMODELING 25 OS=Arabidopsis thaliana OX=3702 GN=CHR25 PE=1 SV=1	PF00176//PF04851//PF00270	SNF2 family N-terminal domain//Type III restriction enzyme, res subunit//DEAD/DEAH box helicase	--	--	GO:0003676//GO:0016787//GO:0005524//GO:0003677	nucleic acid binding//hydrolase activity//ATP binding//DNA binding	--	--	KOG0390	DNA repair protein, SNF2 family
Cluster-10924.0	5.71	4.93	5.27	5.18	2100	--	--	--	--	--	XM_011467541.1	XM_011467541	466	0	PREDICTED: Fragaria vesca subsp. vesca B3 domain-containing transcription factor VRN1-like (LOC105349256), mRNA	--	--	--	--	Q8L3W1	349	1.90E-31	B3 domain-containing transcription factor VRN1 OS=Arabidopsis thaliana OX=3702 GN=VRN1 PE=1 SV=1	PF02298//PF08367//PF02362	Plastocyanin-like domain//Peptidase M16C associated//B3 DNA binding domain	GO:0006508//GO:0006118	proteolysis//obsolete electron transport	GO:0003677//GO:0009055	DNA binding//electron carrier activity	--	--	--	--
Cluster-10925.0	0.56	1.21	0	0.86	447	10854243	PRQ17908.1	389	2.10E-35	putative RNA-directed DNA polymerase [Rosa chinensis]	--	--	--	--	--	--	--	--	--	--	--	--	--	PF01044	Vinculin family	GO:0007155	cell adhesion	GO:0051015	actin filament binding	--	--	--	--
Cluster-10926.0	0.45	0.39	1.67	1.07	736	--	--	--	--	--	--	--	--	--	--	--	--	--	--	--	--	--	--	--	--	--	--	--	--	--	--	--	--
Cluster-10927.0	0.91	0.74	3.33	3.68	1136	--	--	--	--	--	--	--	--	--	--	--	--	--	--	--	--	--	--	--	--	--	--	--	--	--	--	--	--
Cluster-10928.0	1.11	0.32	0.76	1.84	401	--	--	--	--	--	--	--	--	--	--	--	--	--	--	--	--	--	--	--	--	--	--	--	--	--	--	--	--
Cluster-10929.0	0.97	1.77	1.98	2.19	807	--	--	--	--	--	XR_904766.1	XR_904766	72	4.39E-27	PREDICTED: Fragaria vesca subsp. vesca zinc finger CCCH domain-containing protein 64 (LOC101299515), transcript variant X2, misc_RNA	--	--	--	--	--	--	--	--	--	--	--	--	--	--	--	--	--	--
Cluster-1093.0	0	2.94	0.85	0.78	313	--	--	--	--	--	--	--	--	--	--	--	--	--	--	--	--	--	--	--	--	--	--	--	--	--	--	--	--
Cluster-10930.0	0.98	0.51	1.55	1.27	1073	10884930	PRQ48595.1	1633	2.80E-179	putative peroxidase [Rosa chinensis]	XM_004289253.2	XM_004289253	724	0	PREDICTED: Fragaria vesca subsp. vesca peroxidase 17-like (LOC101299243), mRNA	K00430	E1.11.1.7	peroxidase	http://www.genome.jp/dbget-bin/www_bget?ko:K00430	Q9SJZ2	1218	1.70E-132	Peroxidase 17 OS=Arabidopsis thaliana OX=3702 GN=PER17 PE=2 SV=1	PF00141	Peroxidase	GO:0006979//GO:0055114//GO:0006804	response to oxidative stress//oxidation-reduction process//obsolete peroxidase reaction	GO:0004601//GO:0020037	peroxidase activity//heme binding	--	--	--	--
Cluster-10931.0	1.07	0.91	0	0	355	10880943	PRQ44608.1	475	1.80E-45	hypothetical protein RchiOBHm_Chr3g0481111 [Rosa chinensis]	XR_908061.1	XR_908061	169	2.19E-81	PREDICTED: Fragaria vesca subsp. vesca uncharacterized LOC101305796 (LOC101305796), ncRNA	--	--	--	--	--	--	--	--	--	--	--	--	--	--	--	--	--	--
Cluster-10932.0	4.75	3.63	1.1	1.39	1089	10964896	XP_024169366.1	932	5.50E-98	adenine phosphoribosyltransferase 3 [Rosa chinensis]	XM_004298607.2	XM_004298607	807	0	PREDICTED: Fragaria vesca subsp. vesca adenine phosphoribosyltransferase 3 (LOC101313211), mRNA	K00759	APRT, apt	adenine phosphoribosyltransferase	http://www.genome.jp/dbget-bin/www_bget?ko:K00759	Q9SUW2	788	1.30E-82	Adenine phosphoribosyltransferase 3 OS=Arabidopsis thaliana OX=3702 GN=APT3 PE=1 SV=1	PF01786//PF05509//PF04189//PF00156	Alternative oxidase//TraY domain//Gcd10p family//Phosphoribosyl transferase domain	GO:0000746//GO:0009116//GO:0055114//GO:0030488//GO:0006118	conjugation//nucleoside metabolic process//oxidation-reduction process//tRNA methylation//obsolete electron transport	GO:0009916//GO:0003677	alternative oxidase activity//DNA binding	GO:0031515	tRNA (m1A) methyltransferase complex	KOG1712	Adenine phosphoribosyl transferases
Cluster-10933.0	1.01	0.32	1.17	1.18	842	--	--	--	--	--	--	--	--	--	--	--	--	--	--	--	--	--	--	--	--	--	--	--	--	--	--	--	--
Cluster-10934.0	1.89	0.93	1.41	1.1	456	--	--	--	--	--	--	--	--	--	--	--	--	--	--	--	--	--	--	--	--	--	--	--	--	--	--	--	--
Cluster-10935.0	0	0	0.69	2.58	330	--	--	--	--	--	EU024851.1	EU024851	35	6.24E-07	Fragaria vesca subsp. americana clone fosmid 40M11, complete sequence	--	--	--	--	--	--	--	--	--	--	--	--	--	--	--	--	--	--
Cluster-10936.0	0.86	1.85	0	0	380	--	--	--	--	--	--	--	--	--	--	--	--	--	--	--	--	--	--	--	--	--	--	--	--	--	--	--	--
Cluster-10937.0	3.61	0.72	0.58	1.13	450	--	--	--	--	--	--	--	--	--	--	--	--	--	--	--	--	--	--	--	--	--	--	--	--	--	--	--	--
Cluster-10938.0	0	0.55	1.29	1.2	337	--	--	--	--	--	--	--	--	--	--	--	--	--	--	--	--	--	--	--	--	--	--	--	--	--	--	--	--
Cluster-10939.0	1.35	3.43	0.67	1.25	333	--	--	--	--	--	CP017979.1	CP017979	333	1.39E-172	Escherichia coli str. K-12 substr. W3110 substrain ZK126 genome	--	--	--	--	--	--	--	--	--	--	--	--	--	--	--	--	--	--
Cluster-1094.0	0	0.94	0.69	2.25	503	4857739	XP_011463002.1	174	2.00E-10	PREDICTED: PHD finger protein At2g01810-like [Fragaria vesca subsp. vesca]	--	--	--	--	--	--	--	--	--	--	--	--	--	--	--	--	--	--	--	--	--	--	--
Cluster-10940.0	0.42	0	0.43	1.64	384	--	--	--	--	--	--	--	--	--	--	--	--	--	--	--	--	--	--	--	--	--	--	--	--	--	--	--	--
Cluster-10941.0	1.07	1.15	0	0	458	--	--	--	--	--	--	--	--	--	--	--	--	--	--	--	--	--	--	PF14622	Ribonuclease-III-like	GO:0006396//GO:0051252	RNA processing//regulation of RNA metabolic process	GO:0003723//GO:0004525	RNA binding//ribonuclease III activity	--	--	--	--
Cluster-10942.0	0	1.54	0	1.13	343	10870335	PRQ34000.1	147	1.80E-07	hypothetical protein RchiOBHm_Chr5g0063931 [Rosa chinensis]	--	--	--	--	--	--	--	--	--	--	--	--	--	PF04013	Putative SAM-dependent RNA methyltransferase	GO:0008033//GO:0009451	tRNA processing//RNA modification	GO:0008175	tRNA methyltransferase activity	--	--	--	--
Cluster-10943.0	0.63	0.81	0	0	428	--	--	--	--	--	--	--	--	--	--	--	--	--	--	--	--	--	--	--	--	--	--	--	--	--	--	--	--
Cluster-10944.0	0.15	0.88	0.31	1.08	625	10961562	XP_024165661.1	312	2.50E-26	auxin response factor 2-like isoform X1 [Rosa chinensis]	XM_011460362.1	XM_011460362	182	2.38E-88	PREDICTED: Fragaria vesca subsp. vesca auxin response factor 23-like (LOC101299450), transcript variant X2, mRNA	K14486	K14486, ARF	auxin response factor	http://www.genome.jp/dbget-bin/www_bget?ko:K14486	Q2LAJ3	151	5.30E-09	Auxin response factor 2A OS=Solanum lycopersicum OX=4081 GN=ARF2A PE=1 SV=1	PF02309	AUX/IAA family	GO:0006355	regulation of transcription, DNA-templated	--	--	GO:0005634	nucleus	--	--
Cluster-10945.0	1.8	2.31	0	0	375	--	--	--	--	--	--	--	--	--	--	--	--	--	--	P14381	181	1.10E-12	Transposon TX1 uncharacterized 149 kDa protein OS=Xenopus laevis OX=8355 PE=4 SV=1	--	--	--	--	--	--	--	--	--	--
Cluster-10945.1	0.41	1.07	0.29	0.15	647	--	--	--	--	--	--	--	--	--	--	--	--	--	--	--	--	--	--	--	--	--	--	--	--	--	--	--	--
Cluster-10946.0	1.12	1.27	1.67	2.29	2293	--	--	--	--	--	XM_004289066.2	XM_004289066	1306	0	PREDICTED: Fragaria vesca subsp. vesca pentatricopeptide repeat-containing protein At5g44230 (LOC101305889), mRNA	--	--	--	--	Q9FFG8	1853	8.50E-206	Pentatricopeptide repeat-containing protein At5g44230 OS=Arabidopsis thaliana OX=3702 GN=PCMP-H17 PE=2 SV=1	PF16934//PF07721	Two-component Enterococcus faecalis cytolysin (EFC)//Tetratricopeptide repeat	GO:0050830	defense response to Gram-positive bacterium	GO:0042802	identical protein binding	--	--	--	--
Cluster-10947.0	1.72	1.48	0.18	0.33	2546	--	--	--	--	--	XM_011470091.1	XM_011470091	620	0	PREDICTED: Fragaria vesca subsp. vesca protein FAR1-RELATED SEQUENCE 5-like (LOC101296501), mRNA	K17604	ZSWIM3	zinc finger SWIM domain-containing protein 3	http://www.genome.jp/dbget-bin/www_bget?ko:K17604	Q9SZL8	559	1.10E-55	Protein FAR1-RELATED SEQUENCE 5 OS=Arabidopsis thaliana OX=3702 GN=FRS5 PE=1 SV=1	PF05452//PF07934	Clavanin//8-oxoguanine DNA glycosylase, N-terminal domain	GO:0006285//GO:0006281//GO:0006308//GO:0006289	base-excision repair, AP site formation//DNA repair//DNA catabolic process//nucleotide-excision repair	GO:0003684//GO:0008534	damaged DNA binding//oxidized purine nucleobase lesion DNA N-glycosylase activity	GO:0005576	extracellular region	--	--
Cluster-10948.0	0.42	0.15	0.5	0.79	1512	--	--	--	--	--	--	--	--	--	--	--	--	--	--	--	--	--	--	--	--	--	--	--	--	--	--	--	--
Cluster-10949.0	2.14	0.61	0.5	0.24	483	--	--	--	--	--	--	--	--	--	--	--	--	--	--	--	--	--	--	--	--	--	--	--	--	--	--	--	--
Cluster-1095.0	0	0	0	1.03	412	10928299	XP_024157591.1	540	5.90E-53	uncharacterized protein LOC112165325 [Rosa chinensis]	--	--	--	--	--	--	--	--	--	P92555	149	5.90E-09	Uncharacterized mitochondrial protein AtMg01250 OS=Arabidopsis thaliana OX=3702 GN=AtMg01250 PE=4 SV=1	--	--	--	--	--	--	--	--	--	--
Cluster-1095.1	0.32	0.14	0.17	0.5	593	10960233	XP_024164210.1	841	1.10E-87	uncharacterized protein LOC112171231 [Rosa chinensis]	--	--	--	--	--	--	--	--	--	P14381	245	6.30E-20	Transposon TX1 uncharacterized 149 kDa protein OS=Xenopus laevis OX=8355 PE=4 SV=1	--	--	--	--	--	--	--	--	--	--
Cluster-10950.0	2.39	4.72	0.37	0.64	1348	10946892	XP_024194677.1	1392	3.10E-151	lignin-forming anionic peroxidase-like [Rosa chinensis]	XM_004297737.2	XM_004297737	832	0	PREDICTED: Fragaria vesca subsp. vesca lignin-forming anionic peroxidase-like (LOC101305841), mRNA	K00430	E1.11.1.7	peroxidase	http://www.genome.jp/dbget-bin/www_bget?ko:K00430	Q02200	1035	3.60E-111	Lignin-forming anionic peroxidase OS=Nicotiana sylvestris OX=4096 PE=2 SV=1	PF00141	Peroxidase	GO:0006979//GO:0055114//GO:0006804	response to oxidative stress//oxidation-reduction process//obsolete peroxidase reaction	GO:0004601//GO:0020037	peroxidase activity//heme binding	--	--	--	--
Cluster-10951.0	0.37	0.32	0.77	0	400	--	--	--	--	--	--	--	--	--	--	--	--	--	--	--	--	--	--	PF04618	HD-ZIP protein N terminus	--	--	--	--	GO:0005634	nucleus	--	--
Cluster-10952.0	2.31	1.7	0	0	1320	7685560	OLP91954.1	548	2.20E-53	Exoglucanase 3 [Symbiodinium microadriaticum]	AK110544.1	AK110544	558	0	Oryza sativa Japonica Group cDNA clone:002-168-B06, full insert sequence	--	--	--	--	B2AE04	1295	2.50E-141	1,4-beta-D-glucan cellobiohydrolase CEL6C OS=Podospora anserina (strain S / ATCC MYA-4624 / DSM 980 / FGSC 10383) OX=515849 GN=CEL6C PE=1 SV=1	PF01341	Glycosyl hydrolases family 6	GO:0030245//GO:0005975	cellulose catabolic process//carbohydrate metabolic process	GO:0004553	hydrolase activity, hydrolyzing O-glycosyl compounds	--	--	--	--
Cluster-10952.1	0	3.92	0	0	335	--	--	--	--	--	AK108992.1	AK108992	95	2.81E-40	Oryza sativa Japonica Group cDNA clone:002-153-G02, full insert sequence	--	--	--	--	Q0CFP1	289	2.80E-25	Probable 1,4-beta-D-glucan cellobiohydrolase C OS=Aspergillus terreus (strain NIH 2624 / FGSC A1156) OX=341663 GN=cbhC PE=3 SV=1	PF01341	Glycosyl hydrolases family 6	GO:0030245//GO:0005975	cellulose catabolic process//carbohydrate metabolic process	GO:0004553	hydrolase activity, hydrolyzing O-glycosyl compounds	--	--	--	--
Cluster-10953.0	1.72	1.56	0.43	0.5	1062	10936726	XP_024183364.1	828	6.10E-86	uncharacterized protein LOC112188475 isoform X2 [Rosa chinensis]	XM_004287933.2	XM_004287933	439	0	PREDICTED: Fragaria vesca subsp. vesca E3 ubiquitin-protein ligase Mdm2 (LOC101302976), transcript variant X2, mRNA	--	--	--	--	Q9VZJ9	131	1.90E-06	Mitochondrial E3 ubiquitin protein ligase 1 OS=Drosophila melanogaster OX=7227 GN=Mul1 PE=1 SV=1	PF14634//PF13639//PF01412	zinc-RING finger domain//Ring finger domain//Putative GTPase activating protein for Arf	--	--	GO:0005515//GO:0005096//GO:0008270	protein binding//GTPase activator activity//zinc ion binding	--	--	--	--
Cluster-10954.0	0.66	0.56	2.63	0.61	335	--	--	--	--	--	--	--	--	--	--	--	--	--	--	--	--	--	--	--	--	--	--	--	--	--	--	--	--
Cluster-10955.0	0	0	0.88	2.4	311	10932210	XP_024178352.1	271	6.90E-22	uncharacterized protein LOC112184325 [Rosa chinensis]	--	--	--	--	--	--	--	--	--	--	--	--	--	--	--	--	--	--	--	--	--	--	--
Cluster-10956.0	3.69	4.91	3.57	1.95	995	10886043	PRQ49708.1	169	1.50E-09	putative cysteine-rich transmembrane CYSTM domain-containing protein [Rosa chinensis]	XM_011469034.1	XM_011469034	138	1.11E-63	PREDICTED: Fragaria vesca subsp. vesca cysteine-rich and transmembrane domain-containing protein A (LOC101296788), mRNA	--	--	--	--	--	--	--	--	--	--	--	--	--	--	--	--	--	--
Cluster-10957.0	0.77	1	0.41	0.54	677	--	--	--	--	--	--	--	--	--	--	--	--	--	--	--	--	--	--	--	--	--	--	--	--	--	--	--	--
Cluster-10958.0	2.94	0	2.48	0.94	365	--	--	--	--	--	--	--	--	--	--	--	--	--	--	--	--	--	--	--	--	--	--	--	--	--	--	--	--
Cluster-10959.0	0.45	0.72	0.49	0.25	962	--	--	--	--	--	XM_011459761.1	XM_011459761	54	5.34E-17	PREDICTED: Fragaria vesca subsp. vesca CLIP-associated protein (LOC101314039), transcript variant X2, mRNA	--	--	--	--	F4IXE7	359	6.20E-33	Increased DNA methylation 1 OS=Arabidopsis thaliana OX=3702 GN=IDM1 PE=1 SV=1	PF13742//PF00628	OB-fold nucleic acid binding domain//PHD-finger	--	--	GO:0005515//GO:0003676	protein binding//nucleic acid binding	--	--	--	--
Cluster-10959.1	0.51	0.88	0.54	0	575	--	--	--	--	--	--	--	--	--	--	--	--	--	--	F4IXE7	162	2.60E-10	Increased DNA methylation 1 OS=Arabidopsis thaliana OX=3702 GN=IDM1 PE=1 SV=1	PF08445	FR47-like protein	--	--	GO:0016747	transferase activity, transferring acyl groups other than amino-acyl groups	--	--	--	--
Cluster-10959.2	1.07	0.92	0.84	0	458	--	--	--	--	--	--	--	--	--	--	--	--	--	--	--	--	--	--	--	--	--	--	--	--	--	--	--	--
Cluster-1096.0	0	1.19	2.36	0	371	--	--	--	--	--	AP006540.1	AP006540	56	1.51E-18	Lotus japonicus genomic DNA, chromosome 2, clone: LjT01C03, TM0559, complete sequence	--	--	--	--	--	--	--	--	--	--	--	--	--	--	--	--	--	--
Cluster-10960.0	7.22	6.3	6.6	5.86	2384	4851135	XP_004288984.2	1630	1.40E-178	PREDICTED: uncharacterized protein LOC101313649 isoform X1 [Fragaria vesca subsp. vesca]	XM_004288936.2	XM_004288936	710	0	PREDICTED: Fragaria vesca subsp. vesca uncharacterized LOC101313649 (LOC101313649), transcript variant X1, mRNA	K14794	RRP12	ribosomal RNA-processing protein 12	http://www.genome.jp/dbget-bin/www_bget?ko:K14794	--	--	--	--	--	--	--	--	--	--	--	--	--	--
Cluster-10961.0	4.64	4.33	2.61	2.37	1929	10937656	XP_024184386.1	1931	1.40E-213	heat stress transcription factor A-2-like [Rosa chinensis]	XM_004287527.2	XM_004287527	822	0	PREDICTED: Fragaria vesca subsp. vesca heat stress transcription factor A-2-like (LOC101302973), mRNA	K09419	HSFF	heat shock transcription factor, other eukaryote	http://www.genome.jp/dbget-bin/www_bget?ko:K09419	O80982	629	6.10E-64	Heat stress transcription factor A-2 OS=Arabidopsis thaliana OX=3702 GN=HSFA2 PE=1 SV=1	PF00447	HSF-type DNA-binding	GO:0006355	regulation of transcription, DNA-templated	GO:0043565//GO:0003700	sequence-specific DNA binding//transcription factor activity, sequence-specific DNA binding	GO:0005667//GO:0005634	transcription factor complex//nucleus	--	--
Cluster-10962.0	4.07	4.25	4.92	5.14	2958	--	--	--	--	--	XM_004306204.2	XM_004306204	1044	0	PREDICTED: Fragaria vesca subsp. vesca phosphoglycerate kinase, cytosolic-like (LOC101313150), transcript variant X2, mRNA	K00927	PGK, pgk	phosphoglycerate kinase	http://www.genome.jp/dbget-bin/www_bget?ko:K00927	Q7V390	440	7.70E-42	Phosphoglycerate kinase OS=Prochlorococcus marinus subsp. pastoris (strain CCMP1986 / NIES-2087 / MED4) OX=59919 GN=pgk PE=3 SV=1	PF02390//PF00162	Putative methyltransferase//Phosphoglycerate kinase	GO:0006400//GO:0006094//GO:0009451//GO:0006096//GO:0008033//GO:0016310//GO:0015976	tRNA modification//gluconeogenesis//RNA modification//glycolytic process//tRNA processing//phosphorylation//carbon utilization	GO:0004618//GO:0008176	phosphoglycerate kinase activity//tRNA (guanine-N7-)-methyltransferase activity	--	--	--	--
Cluster-10962.1	0	1.86	0.55	0	353	--	--	--	--	--	--	--	--	--	--	--	--	--	--	--	--	--	--	--	--	--	--	--	--	--	--	--	--
Cluster-10963.0	2.68	1.73	3.3	2.65	3800	--	--	--	--	--	XR_529993.2	XR_529993	88	2.72E-35	PREDICTED: Malus x domestica uncharacterized LOC103439554 (LOC103439554), ncRNA	--	--	--	--	--	--	--	--	--	--	--	--	--	--	--	--	--	--
Cluster-10964.0	0.16	0.23	0.11	0.12	1261	10889084	PRQ52749.1	2031	2.30E-225	putative mitogen-activated protein kinase kinase kinase STE-STE11 family [Rosa chinensis]	XM_004289129.2	XM_004289129	889	0	PREDICTED: Fragaria vesca subsp. vesca mitogen-activated protein kinase kinase kinase A (LOC101302307), mRNA	--	--	--	--	Q9ZVP5	787	1.90E-82	Mitogen-activated protein kinase kinase kinase 18 OS=Arabidopsis thaliana OX=3702 GN=MAPKKK18 PE=1 SV=1	PF07714//PF00069//PF06293	Protein tyrosine kinase//Protein kinase domain//Lipopolysaccharide kinase (Kdo/WaaP) family	GO:0006468	protein phosphorylation	GO:0005524//GO:0004672//GO:0016773	ATP binding//protein kinase activity//phosphotransferase activity, alcohol group as acceptor	GO:0016020	membrane	--	--
Cluster-10965.0	1.89	1.07	0	0.59	339	--	--	--	--	--	--	--	--	--	--	--	--	--	--	--	--	--	--	--	--	--	--	--	--	--	--	--	--
Cluster-10966.0	1.47	1.27	1.84	0.59	439	--	--	--	--	--	--	--	--	--	--	--	--	--	--	--	--	--	--	--	--	--	--	--	--	--	--	--	--
Cluster-10967.0	0.23	0.39	0.12	0.48	728	--	--	--	--	--	--	--	--	--	--	--	--	--	--	--	--	--	--	--	--	--	--	--	--	--	--	--	--
Cluster-10967.1	0.16	0.14	0.86	0	586	--	--	--	--	--	--	--	--	--	--	--	--	--	--	--	--	--	--	--	--	--	--	--	--	--	--	--	--
Cluster-10967.2	0.16	0	0.61	0.35	913	--	--	--	--	--	--	--	--	--	--	--	--	--	--	--	--	--	--	--	--	--	--	--	--	--	--	--	--
Cluster-10968.0	7.78	8.52	0.91	1.33	1325	10891761	PRQ55426.1	1700	5.90E-187	putative methyltransferase [Rosa chinensis]	XM_009370349.2	XM_009370349	303	2.84E-155	PREDICTED: Pyrus x bretschneideri salicylate carboxymethyltransferase-like (LOC103958119), mRNA	K08241	E2.1.1.141	jasmonate O-methyltransferase	http://www.genome.jp/dbget-bin/www_bget?ko:K08241	Q9SPV4	757	6.00E-79	Salicylate carboxymethyltransferase OS=Clarkia breweri OX=36903 GN=SAMT PE=1 SV=1	PF03492	SAM dependent carboxyl methyltransferase	--	--	GO:0008168	methyltransferase activity	--	--	--	--
Cluster-10969.0	0.96	1.1	0	0.32	424	10947873	XP_024195747.1	394	5.20E-36	uncharacterized protein LOC112198882 [Rosa chinensis]	--	--	--	--	--	--	--	--	--	Q9ZT94	188	1.80E-13	Retrovirus-related Pol polyprotein from transposon RE2 OS=Arabidopsis thaliana OX=3702 GN=RE2 PE=4 SV=1	--	--	--	--	--	--	--	--	--	--
Cluster-1097.0	0	0.13	0.49	0.33	602	--	--	--	--	--	XM_004291897.2	XM_004291897	413	0	PREDICTED: Fragaria vesca subsp. vesca chitotriosidase-1-like (LOC101294727), mRNA	K01183	E3.2.1.14	chitinase	http://www.genome.jp/dbget-bin/www_bget?ko:K01183	O81862	393	4.40E-37	Class V chitinase OS=Arabidopsis thaliana OX=3702 GN=ChiC PE=1 SV=1	PF00704	Glycosyl hydrolases family 18	GO:0005975	carbohydrate metabolic process	GO:0004553	hydrolase activity, hydrolyzing O-glycosyl compounds	--	--	KOG2806	Chitinase
Cluster-10970.0	3.02	2.71	2.65	3.12	2927	--	--	--	--	--	XM_004298407.2	XM_004298407	964	0	PREDICTED: Fragaria vesca subsp. vesca putative pentatricopeptide repeat-containing protein At5g40405 (LOC101312924), mRNA	--	--	--	--	Q9FND7	1739	1.80E-192	Putative pentatricopeptide repeat-containing protein At5g40405 OS=Arabidopsis thaliana OX=3702 GN=PCMP-H14 PE=3 SV=1	--	--	--	--	--	--	--	--	--	--
Cluster-10971.0	3.51	3.06	2.04	1.99	1637	--	--	--	--	--	XM_004298981.2	XM_004298981	949	0	PREDICTED: Fragaria vesca subsp. vesca uncharacterized PKHD-type hydroxylase At1g22950 (LOC101302356), mRNA	--	--	--	--	Q3ED68	1090	1.80E-117	Uncharacterized PKHD-type hydroxylase At1g22950 OS=Arabidopsis thaliana OX=3702 GN=At1g22950 PE=2 SV=2	PF04909	Amidohydrolase	--	--	GO:0016787	hydrolase activity	--	--	--	--
Cluster-10972.0	0.59	1.2	0.53	0.85	798	10946924	XP_024194712.1	253	2.20E-19	choline monooxygenase, chloroplastic-like isoform X2 [Rosa chinensis]	--	--	--	--	--	K00499	E1.14.15.7	choline monooxygenase	http://www.genome.jp/dbget-bin/www_bget?ko:K00499	Q9SZR0	130	1.80E-06	Choline monooxygenase, chloroplastic OS=Arabidopsis thaliana OX=3702 GN=At4g29890 PE=2 SV=2	--	--	--	--	--	--	--	--	--	--
Cluster-10973.0	0.22	0.38	0.23	0	503	--	--	--	--	--	--	--	--	--	--	--	--	--	--	Q9UR07	152	3.20E-09	Transposon Tf2-11 polyprotein OS=Schizosaccharomyces pombe (strain 972 / ATCC 24843) OX=284812 GN=Tf2-11 PE=3 SV=1	--	--	--	--	--	--	--	--	--	--
Cluster-10974.0	1.58	0	0.66	0.64	426	--	--	--	--	--	EU024863.1	EU024863	123	9.93E-56	Fragaria vesca subsp. americana clone fosmid 52I20, complete sequence	--	--	--	--	--	--	--	--	--	--	--	--	--	--	--	--	--	--
Cluster-10975.0	1.44	0	0.49	0	367	10867107	PRQ30772.1	564	8.70E-56	putative 1,3-beta-glucan synthase [Rosa chinensis]	XM_004301910.2	XM_004301910	301	9.50E-155	PREDICTED: Fragaria vesca subsp. vesca putative callose synthase 8 (LOC101311487), mRNA	K11000	CALS	callose synthase	http://www.genome.jp/dbget-bin/www_bget?ko:K11000	Q9LUD7	414	9.90E-40	Putative callose synthase 8 OS=Arabidopsis thaliana OX=3702 GN=CALS8 PE=3 SV=2	--	--	--	--	--	--	--	--	--	--
Cluster-10976.0	0.37	0.32	1.14	0.36	402	--	--	--	--	--	--	--	--	--	--	--	--	--	--	--	--	--	--	--	--	--	--	--	--	--	--	--	--
Cluster-10977.0	0.22	0.19	1.86	0	500	--	--	--	--	--	XM_009366445.2	XM_009366445	115	3.30E-51	PREDICTED: Pyrus x bretschneideri G-type lectin S-receptor-like serine/threonine-protein kinase LECRK3 (LOC103954609), mRNA >ref|XM_009366447.2| PREDICTED: Pyrus x bretschneideri G-type lectin S-receptor-like serine/threonine-protein kinase LECRK3 (LOC103	--	--	--	--	Q0JEU6	367	3.80E-34	G-type lectin S-receptor-like serine/threonine-protein kinase LECRK3 OS=Oryza sativa subsp. japonica OX=39947 GN=LECRK3 PE=3 SV=2	PF00954	S-locus glycoprotein domain	GO:0048544	recognition of pollen	--	--	--	--	--	--
Cluster-10978.0	0.2	3.3	0	0	792	--	--	--	--	--	--	--	--	--	--	--	--	--	--	--	--	--	--	--	--	--	--	--	--	--	--	--	--
Cluster-10979.0	1.43	0	0	1.32	328	--	--	--	--	--	--	--	--	--	--	--	--	--	--	--	--	--	--	--	--	--	--	--	--	--	--	--	--
Cluster-10979.1	0	0.31	1.72	0.38	554	--	--	--	--	--	--	--	--	--	--	--	--	--	--	--	--	--	--	--	--	--	--	--	--	--	--	--	--
Cluster-1098.0	0	0	1.19	1.16	444	--	--	--	--	--	--	--	--	--	--	--	--	--	--	--	--	--	--	--	--	--	--	--	--	--	--	--	--
Cluster-1098.1	0.47	0.41	0.74	0.73	485	--	--	--	--	--	--	--	--	--	--	--	--	--	--	--	--	--	--	--	--	--	--	--	--	--	--	--	--
Cluster-10980.0	1.89	1.57	1.01	1.08	2143	10861762	PRQ25427.1	2281	4.10E-254	putative glucan endo-1,3-beta-D-glucosidase [Rosa chinensis]	XM_004290114.2	XM_004290114	1113	0	PREDICTED: Fragaria vesca subsp. vesca probable glucan endo-1,3-beta-glucosidase A6 (LOC101304725), mRNA	--	--	--	--	Q06915	1276	6.40E-139	Probable glucan endo-1,3-beta-glucosidase A6 OS=Arabidopsis thaliana OX=3702 GN=A6 PE=2 SV=1	PF00332//PF03201	Glycosyl hydrolases family 17//H2-forming N5,N10-methylene-tetrahydromethanopterin dehydrogenase	GO:0046656//GO:0005975//GO:0015948//GO:0055114	folic acid biosynthetic process//carbohydrate metabolic process//methanogenesis//oxidation-reduction process	GO:0004553//GO:0018537//GO:0047068	hydrolase activity, hydrolyzing O-glycosyl compounds//coenzyme F420-dependent N5,N10-methenyltetrahydromethanopterin reductase activity//N5,N10-methenyltetrahydromethanopterin hydrogenase activity	--	--	--	--
Cluster-10981.0	0	0	1.44	0.91	369	10953299	XP_024156734.1	472	4.00E-45	nucleolar GTP-binding protein 1-like [Rosa chinensis]	XM_004291745.2	XM_004291745	208	4.77E-103	PREDICTED: Fragaria vesca subsp. vesca nucleolar GTP-binding protein 1-like (LOC101297508), mRNA	K06943	NOG1	nucleolar GTP-binding protein	http://www.genome.jp/dbget-bin/www_bget?ko:K06943	Q9C6I8	443	4.30E-43	Nucleolar GTP-binding protein 1 OS=Arabidopsis thaliana OX=3702 GN=At1g50920 PE=2 SV=1	--	--	--	--	--	--	--	--	KOG1490	GTP-binding protein CRFG/NOG1 (ODN superfamily)
Cluster-10982.0	0.12	0	0.25	0.13	711	10955431	XP_024158993.1	1075	9.40E-115	uncharacterized protein LOC112166382 isoform X2 [Rosa chinensis]	XM_004294418.2	XM_004294418	595	0	PREDICTED: Fragaria vesca subsp. vesca uncharacterized LOC101309136 (LOC101309136), mRNA	--	--	--	--	--	--	--	--	--	--	--	--	--	--	--	--	--	--
Cluster-10983.0	0.38	0.42	0.41	0.92	816	10854243	PRQ17908.1	307	1.20E-25	putative RNA-directed DNA polymerase [Rosa chinensis]	--	--	--	--	--	--	--	--	--	--	--	--	--	PF01077	Nitrite and sulphite reductase 4Fe-4S domain	GO:0055114	oxidation-reduction process	GO:0051536//GO:0016491//GO:0020037	iron-sulfur cluster binding//oxidoreductase activity//heme binding	--	--	--	--
Cluster-10984.0	0.82	0.89	0.75	0.8	1557	10933360	XP_024179693.1	1714	1.60E-188	transcription factor bHLH18-like [Rosa chinensis]	XM_011468187.1	XM_011468187	1042	0	PREDICTED: Fragaria vesca subsp. vesca transcription factor bHLH18-like (LOC101302494), transcript variant X1, mRNA	--	--	--	--	Q9T072	539	1.30E-53	Transcription factor bHLH25 OS=Arabidopsis thaliana OX=3702 GN=BHLH25 PE=2 SV=2	PF16983//PF13291//PF00010	Molybdate transporter of MFS superfamily//ACT domain//Helix-loop-helix DNA-binding domain	GO:0008152//GO:0015689	metabolic process//molybdate ion transport	GO:0046983//GO:0016597//GO:0015098	protein dimerization activity//amino acid binding//molybdate ion transmembrane transporter activity	--	--	--	--
Cluster-10985.0	0.83	0.72	0.45	0.33	770	--	--	--	--	--	--	--	--	--	--	--	--	--	--	--	--	--	--	--	--	--	--	--	--	--	--	--	--
Cluster-10986.0	0.52	0.18	0.88	0.44	775	--	--	--	--	--	--	--	--	--	--	--	--	--	--	--	--	--	--	--	--	--	--	--	--	--	--	--	--
Cluster-10987.0	0	0.84	0	0	304	2113813	XP_004306134.1	309	2.70E-26	PREDICTED: probable disease resistance protein At5g63020 [Fragaria vesca subsp. vesca]	XM_004306086.2	XM_004306086	192	3.02E-94	PREDICTED: Fragaria vesca subsp. vesca probable disease resistance protein At5g63020 (LOC101294690), mRNA	K13459	RPS2	disease resistance protein RPS2	http://www.genome.jp/dbget-bin/www_bget?ko:K13459	Q9LMP6	146	9.70E-09	Probable disease resistance protein At1g15890 OS=Arabidopsis thaliana OX=3702 GN=At1g15890 PE=3 SV=2	--	--	--	--	--	--	--	--	--	--
Cluster-10987.1	0.55	0.94	0.56	0.52	352	2113813	XP_004306134.1	468	1.10E-44	PREDICTED: probable disease resistance protein At5g63020 [Fragaria vesca subsp. vesca]	XM_004306086.2	XM_004306086	200	1.27E-98	PREDICTED: Fragaria vesca subsp. vesca probable disease resistance protein At5g63020 (LOC101294690), mRNA	K13459	RPS2	disease resistance protein RPS2	http://www.genome.jp/dbget-bin/www_bget?ko:K13459	Q8RXS5	268	8.00E-23	Probable disease resistance protein At5g63020 OS=Arabidopsis thaliana OX=3702 GN=At5g63020 PE=2 SV=2	PF00931	NB-ARC domain	--	--	GO:0043531	ADP binding	--	--	--	--
Cluster-10988.0	5.73	3.71	0.04	0.08	1780	10970025	XP_024175101.1	2158	6.20E-240	tubulin beta chain-like [Rosa chinensis]	XM_004298745.2	XM_004298745	1220	0	PREDICTED: Fragaria vesca subsp. vesca tubulin beta chain-like (LOC101304093), mRNA	K07375	TUBB	tubulin beta	http://www.genome.jp/dbget-bin/www_bget?ko:K07375	Q6VAF5	2018	4.80E-225	Tubulin beta-7 chain OS=Gossypium hirsutum OX=3635 PE=2 SV=1	PF00091	Tubulin/FtsZ family, GTPase domain	--	--	GO:0003924	GTPase activity	--	--	KOG1375	Beta tubulin
Cluster-10989.0	0.95	0.98	1.41	1.67	3719	10895208	PRQ58873.1	3920	0.00E+00	putative Ulp1 protease family catalytic domain, putative transposase, Ptta..En..Spm, plant [Rosa chinensis]	--	--	--	--	--	--	--	--	--	--	--	--	--	PF02902	Ulp1 protease family, C-terminal catalytic domain	GO:0006508	proteolysis	GO:0008234	cysteine-type peptidase activity	--	--	--	--
Cluster-1099.0	0	0	2.6	0.61	336	--	--	--	--	--	--	--	--	--	--	--	--	--	--	--	--	--	--	--	--	--	--	--	--	--	--	--	--
Cluster-10990.0	1.2	0.34	1.23	0	390	10890066	PRQ53731.1	169	5.90E-10	hypothetical protein RchiOBHm_Chr2g0169741 [Rosa chinensis]	HQ455834.1	HQ455834	308	1.30E-158	Rosa multiflora breeding line 88/124-46 black spot resistance muRdr1 gene locus, complete sequence	--	--	--	--	--	--	--	--	--	--	--	--	--	--	--	--	--	--
Cluster-10991.0	0.21	0	1.09	1.71	517	--	--	--	--	--	--	--	--	--	--	--	--	--	--	--	--	--	--	--	--	--	--	--	--	--	--	--	--
Cluster-10992.0	0.73	2.08	1.01	0.74	479	--	--	--	--	--	--	--	--	--	--	--	--	--	--	--	--	--	--	--	--	--	--	--	--	--	--	--	--
Cluster-10993.0	0.21	0.84	0.91	1.1	1520	10964018	XP_024168363.1	2249	1.50E-250	uncharacterized acetyltransferase At3g50280-like [Rosa chinensis]	XM_004291042.2	XM_004291042	917	0	PREDICTED: Fragaria vesca subsp. vesca uncharacterized acetyltransferase At3g50280-like (LOC101299634), mRNA	--	--	--	--	Q9SND9	642	1.50E-65	Uncharacterized acetyltransferase At3g50280 OS=Arabidopsis thaliana OX=3702 GN=At3g50280 PE=3 SV=1	PF02458	Transferase family	--	--	GO:0016747	transferase activity, transferring acyl groups other than amino-acyl groups	--	--	--	--
Cluster-10994.0	1.55	1.05	0.16	0.21	1357	10959497	XP_024163397.1	2038	3.90E-226	receptor protein kinase-like protein At4g34220 [Rosa chinensis]	XM_004305904.2	XM_004305904	912	0	PREDICTED: Fragaria vesca subsp. vesca probable LRR receptor-like serine/threonine-protein kinase At4g37250 (LOC101306076), mRNA	--	--	--	--	C0LGS3	954	8.80E-102	Probable LRR receptor-like serine/threonine-protein kinase At4g37250 OS=Arabidopsis thaliana OX=3702 GN=At4g37250 PE=2 SV=1	PF07714//PF00069	Protein tyrosine kinase//Protein kinase domain	GO:0006468	protein phosphorylation	GO:0005524//GO:0004672	ATP binding//protein kinase activity	--	--	--	--
Cluster-10995.0	4.37	4.61	6.65	6	6771	10877643	PRQ41308.1	5172	0.00E+00	putative potassium channel, voltage-dependent, ERG, cation..H+ exchanger [Rosa chinensis]	XM_004297755.2	XM_004297755	2804	0	PREDICTED: Fragaria vesca subsp. vesca sodium/hydrogen exchanger 8 (LOC101312246), transcript variant X2, mRNA	--	--	--	--	Q9LKW9	3346	0.00E+00	Sodium/hydrogen exchanger 7 OS=Arabidopsis thaliana OX=3702 GN=NHX7 PE=1 SV=1	PF02705//PF00537//PF00335//PF00999	K+ potassium transporter//Scorpion toxin-like domain//Tetraspanin family//Sodium/hydrogen exchanger family	GO:0006810//GO:0006812//GO:0006885//GO:0055085//GO:0006813//GO:0071805	transport//cation transport//regulation of pH//transmembrane transport//potassium ion transport//potassium ion transmembrane transport	GO:0015299//GO:0008200//GO:0015079	solute:proton antiporter activity//ion channel inhibitor activity//potassium ion transmembrane transporter activity	GO:0005576//GO:0016020//GO:0016021	extracellular region//membrane//integral component of membrane	--	--
Cluster-10995.1	0.91	0	0.89	1.62	310	--	--	--	--	--	--	--	--	--	--	--	--	--	--	--	--	--	--	--	--	--	--	--	--	--	--	--	--
Cluster-10996.0	1.49	3.96	1.1	2.69	832	--	--	--	--	--	KP133135.1	KP133135	51	2.14E-15	Rosa hybrid cultivar isolate truncation D1-4 ACS1 (ACS1) gene, promoter region and 5' UTR	--	--	--	--	--	--	--	--	--	--	--	--	--	--	--	--	--	--
Cluster-10996.1	0	0	0.49	0	366	10854549	PRQ18214.1	286	1.50E-23	hypothetical protein RchiOBHm_Chr7g0203491 [Rosa chinensis]	--	--	--	--	--	--	--	--	--	--	--	--	--	--	--	--	--	--	--	--	--	--	--
Cluster-10997.0	0	0.54	0.64	1.78	338	--	--	--	--	--	--	--	--	--	--	--	--	--	--	--	--	--	--	--	--	--	--	--	--	--	--	--	--
Cluster-10998.0	0	0	0.95	1.73	305	--	--	--	--	--	--	--	--	--	--	--	--	--	--	--	--	--	--	--	--	--	--	--	--	--	--	--	--
Cluster-10999.0	0.65	0.62	0.21	0.43	1893	10938220	XP_024185017.1	2498	2.50E-279	protein LONGIFOLIA 2-like [Rosa chinensis]	XM_004306015.2	XM_004306015	587	0	PREDICTED: Fragaria vesca subsp. vesca protein LONGIFOLIA 1 (LOC101295071), mRNA	--	--	--	--	Q9LF24	525	6.80E-52	Protein LONGIFOLIA 1 OS=Arabidopsis thaliana OX=3702 GN=LNG1 PE=1 SV=1	--	--	--	--	--	--	--	--	--	--
Cluster-11.0	0	0	1.99	0.94	804	--	--	--	--	--	--	--	--	--	--	--	--	--	--	--	--	--	--	--	--	--	--	--	--	--	--	--	--
Cluster-110.0	0	0	1.17	1.15	497	10676071	XP_023897693.1	673	2.70E-68	41 kDa peptidyl-prolyl cis-trans isomerase-like [Quercus suber]	XM_013485705.1	XM_013485705	81	2.61E-32	Aureobasidium subglaciale EXF-2481 hypothetical protein mRNA	K05864	PPID, CYPD	peptidyl-prolyl isomerase D	http://www.genome.jp/dbget-bin/www_bget?ko:K05864	Q2U0E0	555	6.00E-56	Peptidyl-prolyl cis-trans isomerase D OS=Aspergillus oryzae (strain ATCC 42149 / RIB 40) OX=510516 GN=cpr6 PE=3 SV=1	PF00160	Cyclophilin type peptidyl-prolyl cis-trans isomerase/CLD	GO:0006457//GO:0000413	protein folding//protein peptidyl-prolyl isomerization	GO:0003755	peptidyl-prolyl cis-trans isomerase activity	--	--	KOG0546	HSP90 co-chaperone CPR7/Cyclophilin
Cluster-1100.0	0	1.01	1.19	1.11	345	--	--	--	--	--	--	--	--	--	--	--	--	--	--	--	--	--	--	--	--	--	--	--	--	--	--	--	--
Cluster-11000.0	0.22	0.76	1.85	0	501	10938870	XP_024185726.1	659	1.10E-66	polyol transporter 5-like [Rosa chinensis]	XM_011460439.1	XM_011460439	369	0	PREDICTED: Fragaria vesca subsp. vesca polyol transporter 5-like (LOC101311517), mRNA	--	--	--	--	Q8VZ80	256	2.80E-21	Polyol transporter 5 OS=Arabidopsis thaliana OX=3702 GN=PLT5 PE=1 SV=2	PF00083//PF07690	Sugar (and other) transporter//Major Facilitator Superfamily	GO:0055085	transmembrane transport	GO:0022857	transmembrane transporter activity	GO:0016021	integral component of membrane	--	--
Cluster-11001.0	1.15	1.14	0.52	0.35	2245	8681182	OVA06009.1	306	4.40E-25	Cell division protein FtsZ [Macleaya cordata]	XM_010913991.1	XM_010913991	89	4.45E-36	PREDICTED: Elaeis guineensis cell division protein FtsZ homolog 2-2, chloroplastic-like (LOC105038248), transcript variant X3, mRNA	K03531	ftsZ	cell division protein FtsZ	http://www.genome.jp/dbget-bin/www_bget?ko:K03531	Q9LXJ0	255	1.70E-20	Cell division protein FtsZ homolog 2-2, chloroplastic OS=Arabidopsis thaliana OX=3702 GN=FTSZ2-2 PE=1 SV=1	PF00091	Tubulin/FtsZ family, GTPase domain	--	--	GO:0003924	GTPase activity	--	--	--	--
Cluster-11002.0	0.47	0.27	1	0.17	597	10932606	XP_024178823.1	242	3.10E-18	mechanosensitive ion channel protein 10-like [Rosa chinensis]	--	--	--	--	--	--	--	--	--	--	--	--	--	PF09360//PF08496	Iron-binding zinc finger CDGSH type//Peptidase family S49 N-terminal	--	--	GO:0004252//GO:0051537	serine-type endopeptidase activity//2 iron, 2 sulfur cluster binding	GO:0043231//GO:0005886	intracellular membrane-bounded organelle//plasma membrane	--	--
Cluster-11003.0	1.8	0.51	0.6	0.56	344	--	--	--	--	--	--	--	--	--	--	--	--	--	--	--	--	--	--	--	--	--	--	--	--	--	--	--	--
Cluster-11004.0	1.01	2.59	0	0	361	--	--	--	--	--	--	--	--	--	--	--	--	--	--	--	--	--	--	--	--	--	--	--	--	--	--	--	--
Cluster-11005.0	0.55	1.41	17.79	24.09	352	--	--	--	--	--	--	--	--	--	--	--	--	--	--	--	--	--	--	--	--	--	--	--	--	--	--	--	--
Cluster-11006.0	1.86	1.42	1.36	1.16	1545	--	--	--	--	--	--	--	--	--	--	--	--	--	--	Q7XZF5	167	1.80E-10	Protein RST1 OS=Arabidopsis thaliana OX=3702 GN=RST1 PE=2 SV=2	PF14372	Domain of unknown function (DUF4413)	--	--	GO:0003677	DNA binding	--	--	--	--
Cluster-11007.0	1.53	2.13	2.39	2.84	3797	9094296	XP_021829385.1	451	1.10E-41	uncharacterized protein LOC110769668 [Prunus avium]	--	--	--	--	--	--	--	--	--	--	--	--	--	PF08728	CRT10	GO:0006357	regulation of transcription from RNA polymerase II promoter	--	--	--	--	--	--
Cluster-11008.0	1.06	0.82	0.63	0.63	712	--	--	--	--	--	--	--	--	--	--	--	--	--	--	--	--	--	--	--	--	--	--	--	--	--	--	--	--
Cluster-11009.0	0.94	0.09	0.33	0.22	771	--	--	--	--	--	--	--	--	--	--	--	--	--	--	--	--	--	--	--	--	--	--	--	--	--	--	--	--
Cluster-1101.0	0	2.01	1.19	1.11	345	10877481	PRQ41146.1	138	2.00E-06	putative poly..ADP-ribose.. polymerase, catalytic domain, RST domain of plant [Rosa chinensis]	--	--	--	--	--	--	--	--	--	--	--	--	--	--	--	--	--	--	--	--	--	--	--
Cluster-11010.0	1.45	0.63	0	0.25	479	--	--	--	--	--	XM_011459629.1	XM_011459629	425	0	PREDICTED: Fragaria vesca subsp. vesca thaumatin-like protein 1b (LOC101305338), mRNA	--	--	--	--	A0A1P8B554	663	1.70E-68	Thaumatin-like protein 1 OS=Arabidopsis thaliana OX=3702 GN=TLP1 PE=2 SV=1	--	--	--	--	--	--	--	--	--	--
Cluster-11010.1	0.69	0	0	0	412	--	--	--	--	--	XM_011459629.1	XM_011459629	206	6.94E-102	PREDICTED: Fragaria vesca subsp. vesca thaumatin-like protein 1b (LOC101305338), mRNA	--	--	--	--	--	--	--	--	--	--	--	--	--	--	--	--	--	--
Cluster-11011.0	1.02	0.89	0.14	0.14	1091	10958298	XP_024162091.1	1530	2.50E-167	uncharacterized protein LOC112169311 [Rosa chinensis]	XM_004290139.2	XM_004290139	820	0	PREDICTED: Fragaria vesca subsp. vesca uncharacterized LOC101312787 (LOC101312787), mRNA	--	--	--	--	--	--	--	--	--	--	--	--	--	--	--	--	--	--
Cluster-11011.1	0.97	0.99	0.43	0.44	917	10958298	XP_024162091.1	1294	4.90E-140	uncharacterized protein LOC112169311 [Rosa chinensis]	XM_004290139.2	XM_004290139	755	0	PREDICTED: Fragaria vesca subsp. vesca uncharacterized LOC101312787 (LOC101312787), mRNA	--	--	--	--	--	--	--	--	--	--	--	--	--	--	--	--	--	--
Cluster-11012.0	2.4	1.63	4.68	5.46	770	--	--	--	--	--	--	--	--	--	--	--	--	--	--	--	--	--	--	--	--	--	--	--	--	--	--	--	--
Cluster-11013.0	2.99	1.59	0.52	0.31	811	--	--	--	--	--	XR_906962.1	XR_906962	245	2.98E-123	PREDICTED: Fragaria vesca subsp. vesca uncharacterized LOC101309659 (LOC101309659), ncRNA	--	--	--	--	--	--	--	--	--	--	--	--	--	--	--	--	--	--
Cluster-11014.0	0	0.63	1.14	0.36	402	--	--	--	--	--	--	--	--	--	--	--	--	--	--	--	--	--	--	--	--	--	--	--	--	--	--	--	--
Cluster-11015.0	0.19	0.17	0.2	0.4	537	--	--	--	--	--	--	--	--	--	--	--	--	--	--	--	--	--	--	--	--	--	--	--	--	--	--	--	--
Cluster-11016.0	0.11	0.1	0.6	0.24	737	10864911	PRQ28576.1	1130	4.10E-121	putative P-loop containing nucleoside triphosphate hydrolase, leucine-rich repeat domain, L [Rosa chinensis]	XM_004301726.2	XM_004301726	416	0	PREDICTED: Fragaria vesca subsp. vesca disease susceptibility protein LOV1-like (LOC101291930), mRNA	--	--	--	--	Q9FJK8	242	1.70E-19	Probable disease resistance RPP8-like protein 4 OS=Arabidopsis thaliana OX=3702 GN=RPP8L4 PE=2 SV=1	PF13516//PF13855	Leucine Rich repeat//Leucine rich repeat	--	--	GO:0005515	protein binding	--	--	--	--
Cluster-11017.0	1.13	0.58	0.22	0.06	1296	10882105	PRQ45770.1	1869	1.50E-206	hypothetical protein RchiOBHm_Chr3g0495241 [Rosa chinensis]	XM_008242432.1	XM_008242432	505	0	PREDICTED: Prunus mume uncharacterized LOC103339143 (LOC103339143), transcript variant X1, mRNA	--	--	--	--	Q12010	213	7.10E-16	Probable vacuolar amino acid transporter YPQ1 OS=Saccharomyces cerevisiae (strain ATCC 204508 / S288c) OX=559292 GN=YPQ1 PE=1 SV=1	PF00810	ER lumen protein retaining receptor	GO:0006621	protein retention in ER lumen	GO:0046923	ER retention sequence binding	GO:0016021//GO:0005783	integral component of membrane//endoplasmic reticulum	KOG2913	Predicted membrane protein
Cluster-11018.0	4.96	4.13	2.89	2.76	1010	10876366	PRQ40031.1	1060	7.30E-113	putative mitotic spindle checkpoint protein Mad2 [Rosa chinensis]	XM_011459139.1	XM_011459139	645	0	PREDICTED: Fragaria vesca subsp. vesca mitotic spindle checkpoint protein MAD2 (LOC101293550), transcript variant X2, mRNA	K02537	MAD2	mitotic spindle assembly checkpoint protein MAD2	http://www.genome.jp/dbget-bin/www_bget?ko:K02537	Q9LU93	930	4.00E-99	Mitotic spindle checkpoint protein MAD2 OS=Arabidopsis thaliana OX=3702 GN=MAD2 PE=1 SV=1	PF01210	NAD-dependent glycerol-3-phosphate dehydrogenase N-terminus	GO:0046168//GO:0055114	glycerol-3-phosphate catabolic process//oxidation-reduction process	GO:0051287//GO:0016616	NAD binding//oxidoreductase activity, acting on the CH-OH group of donors, NAD or NADP as acceptor	--	--	KOG3285	Spindle assembly checkpoint protein
Cluster-11019.0	0.31	1.59	0.32	0.31	431	--	--	--	--	--	--	--	--	--	--	--	--	--	--	--	--	--	--	--	--	--	--	--	--	--	--	--	--
Cluster-1102.0	0	0	0.5	0.25	481	--	--	--	--	--	--	--	--	--	--	--	--	--	--	--	--	--	--	--	--	--	--	--	--	--	--	--	--
Cluster-11020.0	0.42	0.09	0.56	0.34	769	--	--	--	--	--	--	--	--	--	--	--	--	--	--	--	--	--	--	--	--	--	--	--	--	--	--	--	--
Cluster-11021.0	0.19	0.24	0.8	0.5	831	--	--	--	--	--	--	--	--	--	--	--	--	--	--	--	--	--	--	--	--	--	--	--	--	--	--	--	--
Cluster-11022.0	1.38	1.44	0.31	0.36	2833	10888284	PRQ51949.1	3440	0.00E+00	putative glycosyltransferase [Rosa chinensis]	XM_004303788.2	XM_004303788	2203	0	PREDICTED: Fragaria vesca subsp. vesca probable xyloglucan glycosyltransferase 5 (LOC101295061), mRNA	--	--	--	--	Q9SB75	2697	1.40E-303	Probable xyloglucan glycosyltransferase 5 OS=Arabidopsis thaliana OX=3702 GN=CSLC5 PE=1 SV=1	PF13506	Glycosyl transferase family 21	--	--	GO:0016757	transferase activity, transferring glycosyl groups	--	--	--	--
Cluster-11023.0	0.26	0.23	0.97	0.41	668	--	--	--	--	--	--	--	--	--	--	--	--	--	--	--	--	--	--	--	--	--	--	--	--	--	--	--	--
Cluster-11024.0	0.41	0.14	1.13	0.61	916	10876714	PRQ40379.1	461	1.90E-43	putative transcription factor interactor and regulator CCHC..Zn.. family [Rosa chinensis]	--	--	--	--	--	--	--	--	--	--	--	--	--	--	--	--	--	--	--	--	--	--	--
Cluster-11025.0	0.44	0.37	2.67	0.42	379	--	--	--	--	--	--	--	--	--	--	--	--	--	--	--	--	--	--	--	--	--	--	--	--	--	--	--	--
Cluster-11026.0	0.73	0.84	1.27	0.5	478	8169831	XP_020236131.1	159	1.00E-08	uncharacterized protein LOC109815736 isoform X2 [Cajanus cajan]	XM_011467731.1	XM_011467731	81	2.50E-32	PREDICTED: Fragaria vesca subsp. vesca uncharacterized LOC101300082 (LOC101300082), mRNA	--	--	--	--	--	--	--	--	--	--	--	--	--	--	--	--	--	--
Cluster-11027.0	0.76	0.88	0.36	0.36	892	10879148	PRQ42813.1	138	5.30E-06	hypothetical protein RchiOBHm_Chr3g0461741 [Rosa chinensis]	--	--	--	--	--	--	--	--	--	--	--	--	--	--	--	--	--	--	--	--	--	--	--
Cluster-11028.0	0.13	0	0.41	0.81	676	--	--	--	--	--	--	--	--	--	--	--	--	--	--	--	--	--	--	PF06449	Mitochondrial domain of unknown function (DUF1082)	--	--	GO:0016820	hydrolase activity, acting on acid anhydrides, catalyzing transmembrane movement of substances	GO:0005739//GO:0016021	mitochondrion//integral component of membrane	--	--
Cluster-11029.0	1.06	0.7	1.14	0.67	1114	10928895	XP_024166743.1	1003	3.30E-106	uncharacterized protein C16G5.07c-like [Rosa chinensis]	--	--	--	--	--	--	--	--	--	O60121	278	1.80E-23	Uncharacterized protein C16G5.07c OS=Schizosaccharomyces pombe (strain 972 / ATCC 24843) OX=284812 GN=SPBC16G5.07c PE=3 SV=1	--	--	--	--	--	--	--	--	KOG2620	Prohibitins and stomatins of the PID superfamily
Cluster-1103.0	0	0.76	0.62	0	438	--	--	--	--	--	--	--	--	--	--	--	--	--	--	--	--	--	--	--	--	--	--	--	--	--	--	--	--
Cluster-11030.0	0.94	0.4	0.25	0	486	--	--	--	--	--	--	--	--	--	--	--	--	--	--	--	--	--	--	--	--	--	--	--	--	--	--	--	--
Cluster-11031.0	0.83	1.26	11.74	7.25	1029	10858664	PRQ22329.1	170	1.20E-09	hypothetical protein RchiOBHm_Chr6g0249081 [Rosa chinensis]	--	--	--	--	--	--	--	--	--	--	--	--	--	--	--	--	--	--	--	--	--	--	--
Cluster-11032.0	0.96	0.97	0.99	0.87	1592	10934844	XP_024181327.1	2332	3.70E-260	uncharacterized protein LOC112186976 [Rosa chinensis]	XM_004289106.2	XM_004289106	1118	0	PREDICTED: Fragaria vesca subsp. vesca uncharacterized LOC101295084 (LOC101295084), transcript variant X1, mRNA	--	--	--	--	--	--	--	--	PF02434	Fringe-like	--	--	GO:0016757	transferase activity, transferring glycosyl groups	GO:0016020	membrane	--	--
Cluster-11033.0	2.11	0.9	0	0	357	10652686	XP_023886063.1	524	3.70E-51	phosphate-repressible phosphate permease pho-4-like [Quercus suber]	XM_003719512.1	XM_003719512	181	4.70E-88	Magnaporthe oryzae 70-15 sodium/phosphate symporter mRNA	K14640	SLC20A, PIT	solute carrier family 20 (sodium-dependent phosphate transporter)	http://www.genome.jp/dbget-bin/www_bget?ko:K14640	P38361	304	5.50E-27	Phosphate permease PHO89 OS=Saccharomyces cerevisiae (strain ATCC 204508 / S288c) OX=559292 GN=PHO89 PE=1 SV=1	PF01384	Phosphate transporter family	GO:0006817	phosphate ion transport	GO:0005315	inorganic phosphate transmembrane transporter activity	GO:0016020	membrane	KOG2493	Na+/Pi symporter
[truncated: 35,089 more rows]
